# Supplementary material for: Bulked segregant analysis RNA-seq (BSR-Seq) validated a stem resistance locus in Aegilops umbellulata, a wild relative of wheat
Source: PLoS One. 2019 Sep 20;14(9):e0215492. doi: 10.1371/journal.pone.0215492 (PMC6754143; doi:10.1371/journal.pone.0215492)
Supplement: S1 Table — (XLSX) [file pone.0215492.s002.xlsx]

## Sheet: 2D_pos_BFR
Code	chromosome	POS	Pos_Mbp	REF	ALT	BFR(R/S)
CM008369.1	2D	386362	0.386362	T	C	9.04274		POS= Physical map position in base pair
CM008369.1	2D	1475975	1.47598	C	T	6		Pos_Mbp= Physical map position in megabse pair
CM008369.1	2D	1507837	1.50784	G	A	7.59734		REF= Reference allele
CM008369.1	2D	1507873	1.50787	A	T	4.87646		ALT= Alternative allele
CM008369.1	2D	1507876	1.50788	G	A	4.87646		BFR= Bulk Frequency ration
CM008369.1	2D	1640384	1.64038	A	G	12.2549		R= Resistant
CM008369.1	2D	1641706	1.64171	T	C	4.4068		S= Succeptible
CM008369.1	2D	1641717	1.64172	T	C	4.66587
CM008369.1	2D	1641718	1.64172	G	A	4.9259
CM008369.1	2D	1642514	1.64251	G	T	5.55366
CM008369.1	2D	1797059	1.79706	C	T	4.40044
CM008369.1	2D	1943527	1.94353	T	G	7.46965
CM008369.1	2D	2594790	2.59479	T	G	4.27833
CM008369.1	2D	2596016	2.59602	T	C	9.16722
CM008369.1	2D	4108338	4.10834	G	A	4.37333
CM008369.1	2D	4193060	4.19306	C	A	4.5712
CM008369.1	2D	4445549	4.44555	G	C	6.1056
CM008369.1	2D	5187340	5.18734	C	A	4.24218
CM008369.1	2D	10697126	10.6971	G	T	4.08878
CM008369.1	2D	10697134	10.6971	C	G	4.19978
CM008369.1	2D	10697143	10.6971	G	A	4.9988
CM008369.1	2D	10697166	10.6972	C	G	4.77668
CM008369.1	2D	12017980	12.018	G	A	5.05388
CM008369.1	2D	12019072	12.0191	C	T	4.51143
CM008369.1	2D	18898062	18.8981	G	A	4.4991
CM008369.1	2D	26373697	26.3737	A	C	4.66636
CM008369.1	2D	29098417	29.0984	T	C	4.12541
CM008369.1	2D	29098418	29.0984	C	A	4.12541
CM008369.1	2D	31087245	31.0872	T	C	9.33733
CM008369.1	2D	57127786	57.1278	A	G	8.182
CM008369.1	2D	75092860	75.0929	G	C	21.978
CM008369.1	2D	81620449	81.6204	C	T	5.04752
CM008369.1	2D	82937315	82.9373	G	A	4.36373
CM008369.1	2D	88078884	88.0789	C	T	4.12541
CM008369.1	2D	88238279	88.2383	G	T	4.87403
CM008369.1	2D	92606992	92.607	A	G	7
CM008369.1	2D	97044746	97.0447	G	A	4.72287
CM008369.1	2D	97047109	97.0471	G	A	15.1173
CM008369.1	2D	97048338	97.0483	G	A	7.77018
CM008369.1	2D	97048415	97.0484	G	A	6.40016
CM008369.1	2D	98910876	98.9109	G	A	5.17157
CM008369.1	2D	99967605	99.9676	C	G	5.38565
CM008369.1	2D	100846802	100.847	C	T	7.304
CM008369.1	2D	100847031	100.847	G	A	6.75169
CM008369.1	2D	100849318	100.849	T	C	6.56142
CM008369.1	2D	100854116	100.854	G	A	4.77861
CM008369.1	2D	100855241	100.855	C	T	4.88944
CM008369.1	2D	100855245	100.855	G	A	4.88944
CM008369.1	2D	101893473	101.893	A	C	7.10714
CM008369.1	2D	102007639	102.008	T	C	10.9297
CM008369.1	2D	102012711	102.013	A	T	4.50045
CM008369.1	2D	102508994	102.509	C	A	5.04711
CM008369.1	2D	102510105	102.51	G	A	9.48739
CM008369.1	2D	102510125	102.51	C	G	5.42467
CM008369.1	2D	102510176	102.51	G	A	5.26069
CM008369.1	2D	103626677	103.627	T	C	7
CM008369.1	2D	103626680	103.627	T	C	7
CM008369.1	2D	104064727	104.065	T	C	4.61428
CM008369.1	2D	104957073	104.957	A	G	6.32903
CM008369.1	2D	107226459	107.226	C	T	5.5346
CM008369.1	2D	107346118	107.346	T	A	7.59804
CM008369.1	2D	107407198	107.407	C	A	4.24929
CM008369.1	2D	107409097	107.409	C	T	7.02991
CM008369.1	2D	107717805	107.718	G	A	4.02986
CM008369.1	2D	108498323	108.498	G	T	5
CM008369.1	2D	110042985	110.043	T	G	4.4445
CM008369.1	2D	110186579	110.187	A	C	4.31282
CM008369.1	2D	110189875	110.19	C	T	5.77958
CM008369.1	2D	110820714	110.821	A	G	4.81704
CM008369.1	2D	110820989	110.821	T	C	31.112
CM008369.1	2D	112061948	112.062	T	C	6.03419
CM008369.1	2D	112288942	112.289	G	T	12.0589
CM008369.1	2D	112289555	112.29	C	G	4.62634
CM008369.1	2D	112441521	112.442	C	T	4.12541
CM008369.1	2D	113619548	113.62	C	T	6.39894
CM008369.1	2D	113950740	113.951	G	C	6
CM008369.1	2D	116162588	116.163	G	A	5.36713
CM008369.1	2D	116162589	116.163	G	T	5.14491
CM008369.1	2D	116163567	116.164	G	C	5.45351
CM008369.1	2D	116174556	116.175	C	T	9
CM008369.1	2D	116640534	116.641	G	C	7.1112
CM008369.1	2D	116687368	116.687	C	T	11.2705
CM008369.1	2D	118160032	118.16	A	G	4.22212
CM008369.1	2D	118232489	118.232	C	A	4.83353
CM008369.1	2D	118232507	118.233	C	T	5.15071
CM008369.1	2D	118232523	118.233	C	T	15.5039
CM008369.1	2D	118232525	118.233	A	C	15.5039
CM008369.1	2D	118232526	118.233	A	G	15.5039
CM008369.1	2D	118879109	118.879	T	C	5.66739
CM008369.1	2D	118879115	118.879	G	A	5.7905
CM008369.1	2D	118879186	118.879	T	C	4.45985
CM008369.1	2D	118879515	118.88	T	C	4.24244
CM008369.1	2D	118879520	118.88	G	C	4.35035
CM008369.1	2D	118879861	118.88	C	T	4.39957
CM008369.1	2D	119540976	119.541	G	T	9.35094
CM008369.1	2D	119541089	119.541	G	A	5.9979
CM008369.1	2D	119543444	119.543	C	T	5.0192
CM008369.1	2D	119548494	119.548	C	T	6.15815
CM008369.1	2D	120227438	120.227	A	T	4.9988
CM008369.1	2D	120341653	120.342	G	A	4.65462
CM008369.1	2D	120633095	120.633	A	G	4.59928
CM008369.1	2D	120635457	120.635	G	T	4.45156
CM008369.1	2D	120808032	120.808	G	A	5.0228
CM008369.1	2D	120808167	120.808	C	T	18.6092
CM008369.1	2D	121093436	121.093	G	A	4.81196
CM008369.1	2D	122731069	122.731	A	C	20.5399
CM008369.1	2D	122804247	122.804	G	T	14.1709
CM008369.1	2D	122804429	122.804	T	G	12.3464
CM008369.1	2D	122804515	122.805	C	T	31.9852
CM008369.1	2D	123068525	123.069	C	T	6.12248
CM008369.1	2D	123068621	123.069	C	G	10.9777
CM008369.1	2D	123088223	123.088	C	T	22.327
CM008369.1	2D	123896422	123.896	G	A	4.58811
CM008369.1	2D	123905857	123.906	G	A	7.00546
CM008369.1	2D	123905863	123.906	T	C	7.16332
CM008369.1	2D	123907758	123.908	A	G	10.8019
CM008369.1	2D	124271540	124.272	C	T	5.59929
CM008369.1	2D	124827745	124.828	T	C	13.8672
CM008369.1	2D	125904705	125.905	C	T	8.431
CM008369.1	2D	126396834	126.397	G	T	6.8152
CM008369.1	2D	127819577	127.82	G	A	22.727
CM008369.1	2D	128038817	128.039	C	T	4.46201
CM008369.1	2D	128039135	128.039	C	T	4.88964
CM008369.1	2D	128042355	128.042	T	C	13.6399
CM008369.1	2D	130077470	130.077	T	C	11.4741
CM008369.1	2D	130307952	130.308	T	C	5.87242
CM008369.1	2D	130308127	130.308	T	A	4.57828
CM008369.1	2D	130308170	130.308	C	A	4.93221
CM008369.1	2D	130308701	130.309	G	T	6.51463
CM008369.1	2D	130308735	130.309	G	T	5.18533
CM008369.1	2D	131944538	131.945	A	G	7.30484
CM008369.1	2D	132087069	132.087	T	C	11.6203
CM008369.1	2D	132360248	132.36	A	G	8.59863
CM008369.1	2D	132360287	132.36	T	C	6.4
CM008369.1	2D	132365785	132.366	T	C	7.4075
CM008369.1	2D	133128597	133.129	G	A	6.31491
CM008369.1	2D	133129470	133.129	G	A	8.80382
CM008369.1	2D	134926562	134.927	A	G	9.69628
CM008369.1	2D	134928333	134.928	C	T	21.6442
CM008369.1	2D	134928335	134.928	G	T	20.554
CM008369.1	2D	134947970	134.948	G	T	15.9874
CM008369.1	2D	135518522	135.519	C	G	15.1173
CM008369.1	2D	135520897	135.521	T	C	8.48554
CM008369.1	2D	135521606	135.522	G	T	16.3425
CM008369.1	2D	140308720	140.309	T	A	7.13946
CM008369.1	2D	140388834	140.389	T	G	7.33138
CM008369.1	2D	140389983	140.39	C	A	6.36179
CM008369.1	2D	140390059	140.39	T	C	11.8218
CM008369.1	2D	140390081	140.39	C	G	9.0009
CM008369.1	2D	141051285	141.051	A	T	6.2224
CM008369.1	2D	141051565	141.052	A	G	7.50045
CM008369.1	2D	141051576	141.052	G	A	8.462
CM008369.1	2D	141632276	141.632	A	C	6.96045
CM008369.1	2D	142527351	142.527	C	T	8.25113
CM008369.1	2D	142833131	142.833	T	C	8.46667
CM008369.1	2D	142834463	142.834	G	A	9.44121
CM008369.1	2D	142835461	142.835	T	C	7.7782
CM008369.1	2D	144038040	144.038	T	A	12.0282
CM008369.1	2D	145286136	145.286	G	A	6.93241
CM008369.1	2D	145288405	145.288	C	A	16.0651
CM008369.1	2D	151214406	151.214	C	T	6.28057
CM008369.1	2D	151215597	151.216	T	C	5.42773
CM008369.1	2D	152206887	152.207	C	T	12.5597
CM008369.1	2D	152209502	152.21	C	T	12.3007
CM008369.1	2D	152484097	152.484	C	T	7.01235
CM008369.1	2D	152898313	152.898	G	C	5.58133
CM008369.1	2D	152898550	152.899	G	A	5.10502
CM008369.1	2D	152898905	152.899	C	G	7.70193
CM008369.1	2D	153054811	153.055	G	A	8.27302
CM008369.1	2D	153054849	153.055	T	C	5.75115
CM008369.1	2D	153057848	153.058	G	T	7.76429
CM008369.1	2D	153057969	153.058	C	G	8.3832
CM008369.1	2D	153058030	153.058	C	T	5.87462
CM008369.1	2D	153058606	153.059	G	A	7.92045
CM008369.1	2D	153058618	153.059	C	T	8.92299
CM008369.1	2D	153550887	153.551	A	G	17.1103
CM008369.1	2D	153585338	153.585	C	A	13.4892
CM008369.1	2D	153585625	153.586	T	C	7.66551
CM008369.1	2D	153585649	153.586	A	G	9.23265
CM008369.1	2D	153585664	153.586	G	A	9.77888
CM008369.1	2D	153585676	153.586	G	A	8.34568
CM008369.1	2D	153585682	153.586	G	A	8.18708
CM008369.1	2D	153585684	153.586	C	T	7.75968
CM008369.1	2D	153586035	153.586	A	G	6.3804
CM008369.1	2D	153586065	153.586	A	G	6.60165
CM008369.1	2D	153586709	153.587	C	A	5.18533
CM008369.1	2D	153588455	153.588	C	T	11.1261
CM008369.1	2D	153588619	153.589	T	G	4.15335
CM008369.1	2D	153588782	153.589	G	A	6.0264
CM008369.1	2D	153588801	153.589	G	A	6.45976
CM008369.1	2D	153590273	153.59	T	C	9.37184
CM008369.1	2D	154417512	154.418	G	A	5.64741
CM008369.1	2D	154540243	154.54	C	G	28.0124
CM008369.1	2D	154540335	154.54	G	A	15.652
CM008369.1	2D	154540434	154.54	C	T	6.61395
CM008369.1	2D	155052144	155.052	C	A	4.81861
CM008369.1	2D	155677690	155.678	G	A	5.55072
CM008369.1	2D	155677714	155.678	C	G	7.29723
CM008369.1	2D	156092300	156.092	A	G	4.50045
CM008369.1	2D	156681793	156.682	C	T	6.31844
CM008369.1	2D	156728778	156.729	G	A	5.39207
CM008369.1	2D	156728814	156.729	A	G	5.09398
CM008369.1	2D	157003869	157.004	A	G	14.6133
CM008369.1	2D	157003957	157.004	T	C	9.0036
CM008369.1	2D	157003998	157.004	C	T	9.75293
CM008369.1	2D	157069485	157.069	C	A	8.46205	c
CM008369.1	2D	157069934	157.07	C	G	9.88595
CM008369.1	2D	158165479	158.165	A	G	15.8422
CM008369.1	2D	158173192	158.173	A	C	5.78097
CM008369.1	2D	158209369	158.209	G	A	17.6769
CM008369.1	2D	158325429	158.325	C	T	7.31323
CM008369.1	2D	158327284	158.327	C	A	12.4408
CM008369.1	2D	158445602	158.446	G	A	6.29391
CM008369.1	2D	158765640	158.766	G	C	4.3141
CM008369.1	2D	158771928	158.772	C	T	5.94059
CM008369.1	2D	158772288	158.772	T	A	8.02494
CM008369.1	2D	158773916	158.774	G	A	6.81833
CM008369.1	2D	158773940	158.774	C	T	10.795
CM008369.1	2D	159019470	159.019	G	A	4.90817
CM008369.1	2D	159086111	159.086	G	C	4.12541
CM008369.1	2D	159086115	159.086	G	C	4.12541
CM008369.1	2D	159531539	159.532	G	A	9.82125
CM008369.1	2D	159533441	159.533	A	G	10.9805
CM008369.1	2D	160803403	160.803	T	C	14.3165
CM008369.1	2D	160805703	160.806	T	A	9.01451
CM008369.1	2D	160814737	160.815	C	T	7.37232
CM008369.1	2D	161062251	161.062	C	T	8.9696
CM008369.1	2D	161064948	161.065	G	A	6.9979
CM008369.1	2D	162877648	162.878	T	C	9
CM008369.1	2D	163158320	163.158	T	C	6.03535
CM008369.1	2D	164523356	164.523	T	C	22.0364
CM008369.1	2D	167486933	167.487	T	C	10.5137
CM008369.1	2D	170511981	170.512	G	T	9.96099
CM008369.1	2D	171861365	171.861	C	T	5.00055
CM008369.1	2D	173623105	173.623	C	G	13.4933
CM008369.1	2D	174899276	174.899	A	G	5.46164
CM008369.1	2D	185198421	185.198	C	T	4.65457
CM008369.1	2D	189988154	189.988	G	T	8.79785
CM008369.1	2D	191851091	191.851	C	T	9.33733
CM008369.1	2D	193941620	193.942	T	G	8.92199
CM008369.1	2D	194379528	194.38	G	A	4.40433
CM008369.1	2D	200863837	200.864	G	T	13.2279
CM008369.1	2D	206056337	206.056	G	A	4.50045
CM008369.1	2D	206428701	206.429	C	A	8.85479
CM008369.1	2D	208589722	208.59	G	T	7.34663
CM008369.1	2D	219799870	219.8	A	G	9.0009
CM008369.1	2D	250258721	250.259	A	G	13.3328
CM008369.1	2D	265190916	265.191	G	A	8.889
CM008369.1	2D	274868909	274.869	G	A	5.03643
CM008369.1	2D	276203781	276.204	T	C	7.87862
CM008369.1	2D	280886108	280.886	G	A	4.89323
CM008369.1	2D	286503462	286.503	A	G	9.24784
CM008369.1	2D	292280746	292.281	G	C	8.60847
CM008369.1	2D	292285412	292.285	T	G	6.23083
CM008369.1	2D	297646815	297.647	C	T	7.75
CM008369.1	2D	298242913	298.243	C	T	8.29972
CM008369.1	2D	301534516	301.535	C	A	8.1396
CM008369.1	2D	303705343	303.705	G	A	9.6738
CM008369.1	2D	305194975	305.195	G	A	25.7387
CM008369.1	2D	310753493	310.753	T	G	8.9637
CM008369.1	2D	312805129	312.805	G	A	11.387
CM008369.1	2D	312805245	312.805	G	A	4.5455
CM008369.1	2D	312805247	312.805	C	T	5.00055
CM008369.1	2D	312805411	312.805	T	C	8.261
CM008369.1	2D	313245231	313.245	G	T	22.2232
CM008369.1	2D	313248083	313.248	T	C	13.0039
CM008369.1	2D	316354142	316.354	C	T	11.7035
CM008369.1	2D	316697699	316.698	A	G	11.0182
CM008369.1	2D	316827567	316.828	G	A	13.0039
CM008369.1	2D	317281187	317.281	G	A	6.6189
CM008369.1	2D	318958817	318.959	A	G	6.71193
CM008369.1	2D	319300383	319.3	T	C	5.85813
CM008369.1	2D	320661996	320.662	G	A	6.88525
CM008369.1	2D	323336287	323.336	T	C	11.8366
CM008369.1	2D	323345767	323.346	G	A	12.1904
CM008369.1	2D	324506693	324.507	C	G	20.0701
CM008369.1	2D	326368046	326.368	A	G	5.32274
CM008369.1	2D	326722241	326.722	C	T	4.53904
CM008369.1	2D	329487515	329.488	G	A	15.1786
CM008369.1	2D	330307639	330.308	G	A	5.98179
CM008369.1	2D	333812214	333.812	G	A	6.37659
CM008369.1	2D	333813478	333.813	T	C	4.74194
CM008369.1	2D	338051697	338.052	T	A	10.9136
CM008369.1	2D	343702032	343.702	T	C	5.97074
CM008369.1	2D	345325843	345.326	G	A	12.5488
CM008369.1	2D	364641863	364.642	G	A	10.5042
CM008369.1	2D	365153224	365.153	G	T	7.00186
CM008369.1	2D	370202334	370.202	C	T	4.97822
CM008369.1	2D	370748968	370.749	C	T	8.14472
CM008369.1	2D	370969061	370.969	G	A	12.3632
CM008369.1	2D	371323411	371.323	A	G	8.29211
CM008369.1	2D	372264280	372.264	T	C	8.1396
CM008369.1	2D	374392190	374.392	C	T	6
CM008369.1	2D	375384845	375.385	T	C	11.6729
CM008369.1	2D	376158149	376.158	T	C	5.14157
CM008369.1	2D	376887995	376.888	G	T	7.19788
CM008369.1	2D	377350577	377.351	G	A	5.42812
CM008369.1	2D	377943666	377.944	G	T	5.21455
CM008369.1	2D	378935216	378.935	C	G	10.8619
CM008369.1	2D	378935652	378.936	A	G	15.1854
CM008369.1	2D	378947177	378.947	G	T	6.4
CM008369.1	2D	378951455	378.951	C	T	7.5
CM008369.1	2D	378963120	378.963	A	G	7.54191
CM008369.1	2D	379282538	379.283	G	A	4.74414
CM008369.1	2D	379584396	379.584	C	G	6.48803
CM008369.1	2D	380929924	380.93	C	T	4.47471
CM008369.1	2D	381197500	381.197	G	A	5.58738
CM008369.1	2D	382036177	382.036	T	G	8.22388
CM008369.1	2D	382036178	382.036	C	A	7.16249
CM008369.1	2D	382990320	382.99	C	A	12.5609
CM008369.1	2D	383499865	383.5	C	T	7.5
CM008369.1	2D	383913422	383.913	A	G	9.82233
CM008369.1	2D	384036895	384.037	T	C	5.94772
CM008369.1	2D	385265720	385.266	G	T	20.7792
CM008369.1	2D	385271479	385.271	C	A	13.9892
CM008369.1	2D	385347952	385.348	T	A	6.75871
CM008369.1	2D	385350942	385.351	G	A	5.65603
CM008369.1	2D	385351095	385.351	G	A	6.54082
CM008369.1	2D	388034889	388.035	T	C	7.29163
CM008369.1	2D	388036261	388.036	T	C	12
CM008369.1	2D	389485976	389.486	C	T	20.6831
CM008369.1	2D	389675230	389.675	G	A	11.6346
CM008369.1	2D	390068299	390.068	C	A	5.38332
CM008369.1	2D	390069917	390.07	A	G	7.20072
CM008369.1	2D	390070862	390.071	G	T	5.89293
CM008369.1	2D	390070944	390.071	A	G	8
CM008369.1	2D	390167021	390.167	C	A	5.41355
CM008369.1	2D	390237234	390.237	G	A	9.5042
CM008369.1	2D	394163844	394.164	G	C	5.57621
CM008369.1	2D	394488275	394.488	T	A	10.1585
CM008369.1	2D	399289316	399.289	T	G	6.6659
CM008369.1	2D	399289352	399.289	G	C	4.9015
CM008369.1	2D	400030833	400.031	G	A	10.2104
CM008369.1	2D	400453441	400.453	T	C	5.52484
CM008369.1	2D	401150204	401.15	C	T	4.5712
CM008369.1	2D	401475019	401.475	C	T	22.06
CM008369.1	2D	402130325	402.13	A	G	11.8278
CM008369.1	2D	402130702	402.131	A	G	6.12316
CM008369.1	2D	402399455	402.399	A	C	5.14403
CM008369.1	2D	403016147	403.016	G	A	8.20294
CM008369.1	2D	403020717	403.021	G	A	8.26569
CM008369.1	2D	403021030	403.021	C	T	12.2189
CM008369.1	2D	403353403	403.353	C	T	9.83163
CM008369.1	2D	403365175	403.365	G	T	8.92418
CM008369.1	2D	404015410	404.015	C	T	9.32524
CM008369.1	2D	404335428	404.335	G	A	8.37451
CM008369.1	2D	404355576	404.356	T	C	4.71326
CM008369.1	2D	405118523	405.119	C	G	14.2423
CM008369.1	2D	405918002	405.918	C	T	6.31655
CM008369.1	2D	409519543	409.52	G	A	5.95055
CM008369.1	2D	409521308	409.521	G	A	8.43645
CM008369.1	2D	411703948	411.704	G	A	44.1176
CM008369.1	2D	412227364	412.227	C	T	4.27681
CM008369.1	2D	412233294	412.233	G	A	16.73
CM008369.1	2D	412233323	412.233	G	A	13.4138
CM008369.1	2D	412670507	412.671	T	G	14.5068
CM008369.1	2D	413372903	413.373	C	A	8.46609
CM008369.1	2D	413918811	413.919	T	G	11.4545
CM008369.1	2D	413920356	413.92	C	A	17.9104
CM008369.1	2D	413920398	413.92	A	G	9.59298
CM008369.1	2D	415305036	415.305	A	T	14.3119
CM008369.1	2D	415667483	415.667	C	T	7.87579
CM008369.1	2D	415667485	415.667	C	G	8.75
CM008369.1	2D	415667683	415.668	G	C	6.128
CM008369.1	2D	415667940	415.668	G	A	6.62117
CM008369.1	2D	415670054	415.67	T	C	9.46239
CM008369.1	2D	415671214	415.671	A	G	5.43957
CM008369.1	2D	415671433	415.671	G	T	10.6709
CM008369.1	2D	415773908	415.774	G	A	11.1331
CM008369.1	2D	415773926	415.774	T	C	8.86887
CM008369.1	2D	415773938	415.774	G	A	8.86887
CM008369.1	2D	416006336	416.006	C	T	19.9012
CM008369.1	2D	416972187	416.972	A	G	8.276
CM008369.1	2D	418780166	418.78	C	A	5.65303
CM008369.1	2D	419155485	419.155	G	C	4.97904
CM008369.1	2D	419494187	419.494	G	A	7.02874
CM008369.1	2D	419527308	419.527	C	T	5.57282
CM008369.1	2D	419553752	419.554	A	T	11.755
CM008369.1	2D	419559549	419.56	G	A	5.2797
CM008369.1	2D	419560628	419.561	C	T	10.996
CM008369.1	2D	419867580	419.868	G	C	9.1672
CM008369.1	2D	420103786	420.104	T	C	7.87579
CM008369.1	2D	420111411	420.111	G	C	5.3199
CM008369.1	2D	420112127	420.112	C	T	13.4933
CM008369.1	2D	420787004	420.787	G	T	6.66551
CM008369.1	2D	421741601	421.742	G	A	9.21202
CM008369.1	2D	422169404	422.169	A	C	24.5096
CM008369.1	2D	422172845	422.173	T	C	10.7731
CM008369.1	2D	422837932	422.838	C	T	9.33495
CM008369.1	2D	423927489	423.927	C	G	7.55867
CM008369.1	2D	425636200	425.636	G	A	6.0872
CM008369.1	2D	426763022	426.763	C	T	4.5715
CM008369.1	2D	426763414	426.763	G	T	5.24895
CM008369.1	2D	427161220	427.161	C	T	8.966
CM008369.1	2D	427758244	427.758	C	A	7.51852
CM008369.1	2D	427764415	427.764	G	A	4.48934
CM008369.1	2D	427889163	427.889	T	C	30.0138
CM008369.1	2D	428315283	428.315	C	T	5.90155
CM008369.1	2D	428315395	428.315	C	T	4.08721
CM008369.1	2D	428316086	428.316	T	C	9.0011
CM008369.1	2D	428321169	428.321	G	A	14.8412
CM008369.1	2D	428323034	428.323	C	T	12.5812
CM008369.1	2D	428605413	428.605	G	A	8.46205
CM008369.1	2D	429225538	429.226	A	G	5.55983
CM008369.1	2D	429831212	429.831	A	G	5.78812
CM008369.1	2D	430701201	430.701	T	C	9.40044
CM008369.1	2D	430701235	430.701	C	A	9.07151
CM008369.1	2D	430702452	430.702	C	T	5.04724
CM008369.1	2D	430866727	430.867	T	A	4.42812
CM008369.1	2D	430867617	430.868	G	A	4.01417
CM008369.1	2D	430867820	430.868	C	A	7.99796
CM008369.1	2D	430868819	430.869	G	A	5.62641
CM008369.1	2D	430869257	430.869	C	T	6.89326
CM008369.1	2D	432615754	432.616	C	T	7.74793
CM008369.1	2D	432980399	432.98	A	T	5.49853
CM008369.1	2D	434224043	434.224	G	A	5.96429
CM008369.1	2D	434225990	434.226	C	G	4.96813
CM008369.1	2D	434294396	434.294	C	G	6.35378
CM008369.1	2D	435533667	435.534	G	A	7.48465
CM008369.1	2D	436832220	436.832	G	T	10.5042
CM008369.1	2D	439097551	439.098	A	G	10.6838
CM008369.1	2D	439228735	439.229	G	T	5.69092
CM008369.1	2D	439901074	439.901	C	T	25.024
CM008369.1	2D	440028449	440.028	G	A	8.421
CM008369.1	2D	442240265	442.24	G	A	4.44199
CM008369.1	2D	443656501	443.657	A	G	8.74769
CM008369.1	2D	444036247	444.036	A	G	14.7158
CM008369.1	2D	444460427	444.46	C	A	8.53333
CM008369.1	2D	444461579	444.462	T	C	5.37646
CM008369.1	2D	444681721	444.682	C	A	6.80337
CM008369.1	2D	444682401	444.682	C	G	6.51817
CM008369.1	2D	445044217	445.044	C	T	8.55095
CM008369.1	2D	445199943	445.2	G	A	5.3009
CM008369.1	2D	445570457	445.57	G	A	5.26333
CM008369.1	2D	445570812	445.571	A	G	5.83496
CM008369.1	2D	445571526	445.572	C	T	7.49869
CM008369.1	2D	445956091	445.956	C	T	19.6411
CM008369.1	2D	445956739	445.957	G	A	26.9685
CM008369.1	2D	445996777	445.997	T	C	35.2113
CM008369.1	2D	445996781	445.997	C	A	36.7647
CM008369.1	2D	445996796	445.997	A	G	22.5449
CM008369.1	2D	445996800	445.997	C	T	22.5449
CM008369.1	2D	446150898	446.151	G	A	12.7504
CM008369.1	2D	446152540	446.153	A	G	4.58248
CM008369.1	2D	446155625	446.156	G	A	5.54024
CM008369.1	2D	446224802	446.225	T	A	12.2699
CM008369.1	2D	446224843	446.225	G	A	10.2893
CM008369.1	2D	446233415	446.233	G	T	43.8182
CM008369.1	2D	447512006	447.512	G	A	4.40433
CM008369.1	2D	447512159	447.512	A	G	4.02696
CM008369.1	2D	447512192	447.512	C	T	5.84953
CM008369.1	2D	447512200	447.512	A	G	9.58196
CM008369.1	2D	447513083	447.513	C	T	9.0009
CM008369.1	2D	447513670	447.514	T	C	9.51234
CM008369.1	2D	447515973	447.516	A	G	9.14037
CM008369.1	2D	448441304	448.441	G	A	9.0011
CM008369.1	2D	448442141	448.442	C	A	23.6285
CM008369.1	2D	448448868	448.449	G	A	10.8669
CM008369.1	2D	448884490	448.884	C	T	15
CM008369.1	2D	449076535	449.077	G	A	6.57019
CM008369.1	2D	449577065	449.577	G	T	7.4072
CM008369.1	2D	449732427	449.732	C	A	6.7075
CM008369.1	2D	450633754	450.634	A	G	12.2549
CM008369.1	2D	450633871	450.634	C	T	6.51375
CM008369.1	2D	450804494	450.804	G	A	5.03626
CM008369.1	2D	456763290	456.763	G	A	7.87579
CM008369.1	2D	456997815	456.998	A	G	11.1103
CM008369.1	2D	457814408	457.814	G	C	15.216
CM008369.1	2D	458007331	458.007	T	A	6.8682
CM008369.1	2D	458071167	458.071	C	G	7.71467
CM008369.1	2D	458648017	458.648	C	T	6.5184
CM008369.1	2D	459588634	459.589	G	A	6.81311
CM008369.1	2D	460775675	460.776	T	C	6.86465
CM008369.1	2D	460775707	460.776	A	C	8.32583
CM008369.1	2D	460775733	460.776	T	C	7.67492
CM008369.1	2D	460775750	460.776	T	C	5.50728
CM008369.1	2D	460775864	460.776	A	G	9.7739
CM008369.1	2D	460775884	460.776	G	A	6.25425
CM008369.1	2D	460775890	460.776	C	T	6.08317
CM008369.1	2D	460775926	460.776	G	A	5.615
CM008369.1	2D	460776200	460.776	A	T	8.89864
CM008369.1	2D	460776203	460.776	G	A	8.65242
CM008369.1	2D	460776272	460.776	T	C	26.0712
CM008369.1	2D	460776290	460.776	A	G	27.9082
CM008369.1	2D	460776324	460.776	G	A	21.2885
CM008369.1	2D	460776331	460.776	C	T	12.142
CM008369.1	2D	460776348	460.776	C	T	11.6148
CM008369.1	2D	460777643	460.778	G	T	5.61188
CM008369.1	2D	460780298	460.78	T	C	10.7101
CM008369.1	2D	460780717	460.781	A	G	9.35094
CM008369.1	2D	460780765	460.781	C	T	6.0688
CM008369.1	2D	460781124	460.781	G	A	11.8515
CM008369.1	2D	460781169	460.781	T	C	11.0533
CM008369.1	2D	460782894	460.783	C	A	10.6711
CM008369.1	2D	460791295	460.791	T	C	10.5042
CM008369.1	2D	462107888	462.108	A	G	8.06737
CM008369.1	2D	465999782	466	A	T	6.44947
CM008369.1	2D	466372997	466.373	G	T	5.18357
CM008369.1	2D	467341613	467.342	C	T	7.24783
CM008369.1	2D	467342364	467.342	G	A	7.17158
CM008369.1	2D	468003809	468.004	T	G	4.58728
CM008369.1	2D	468904360	468.904	G	C	6.87541
CM008369.1	2D	468904805	468.905	G	C	11.1566
CM008369.1	2D	468904844	468.905	C	T	10.7137
CM008369.1	2D	468904846	468.905	C	T	10.9324
CM008369.1	2D	469529033	469.529	T	C	13.5392
CM008369.1	2D	469530252	469.53	G	C	6.60165
CM008369.1	2D	471559012	471.559	G	A	7.778
CM008369.1	2D	471585301	471.585	G	C	21.7391
CM008369.1	2D	471586434	471.586	G	C	11.994
CM008369.1	2D	471590642	471.591	A	G	13.4933
CM008369.1	2D	471596587	471.597	C	A	16.6725
CM008369.1	2D	472142157	472.142	G	A	16.0651
CM008369.1	2D	472220368	472.22	G	C	10.9721
CM008369.1	2D	474379897	474.38	C	T	4.8956
CM008369.1	2D	474572052	474.572	T	A	52.8343
CM008369.1	2D	474580687	474.581	T	C	27.3149
CM008369.1	2D	475758982	475.759	G	T	6.20155
CM008369.1	2D	476177979	476.178	T	C	9.64706
CM008369.1	2D	476178038	476.178	A	G	10.0962
CM008369.1	2D	476307022	476.307	A	T	4.625
CM008369.1	2D	476307044	476.307	A	G	4.42089
CM008369.1	2D	476307106	476.307	C	G	5.61757
CM008369.1	2D	476307353	476.307	C	T	6.49769
CM008369.1	2D	476307486	476.307	T	C	14.8862
CM008369.1	2D	476307501	476.308	T	C	11.7178
CM008369.1	2D	476307525	476.308	A	G	10.0317
CM008369.1	2D	476307626	476.308	C	G	18.6092
CM008369.1	2D	476308020	476.308	C	A	9.0687
CM008369.1	2D	476583703	476.584	C	A	6.96045
CM008369.1	2D	476604210	476.604	G	T	6.41525
CM008369.1	2D	476604689	476.605	G	C	10.7689
CM008369.1	2D	476605229	476.605	T	G	5.78512
CM008369.1	2D	476605232	476.605	T	C	6.61417
CM008369.1	2D	476605256	476.605	G	C	6.43452
CM008369.1	2D	476605283	476.605	T	C	5.61367
CM008369.1	2D	476605447	476.605	C	T	19.0475
CM008369.1	2D	480406949	480.407	C	A	8.889
CM008369.1	2D	480945208	480.945	A	G	7.742
CM008369.1	2D	481893288	481.893	G	C	8.542
CM008369.1	2D	481894718	481.895	G	T	12.2378
CM008369.1	2D	481895640	481.896	C	T	22.9175
CM008369.1	2D	481896234	481.896	C	G	6.02204
CM008369.1	2D	485706922	485.707	C	T	13.4736
CM008369.1	2D	485708674	485.709	C	A	6.16202
CM008369.1	2D	490370948	490.371	A	G	4.36971
CM008369.1	2D	490371393	490.371	C	T	6.6664
CM008369.1	2D	491771275	491.771	G	T	10.1489
CM008369.1	2D	494533606	494.534	A	G	12.9667
CM008369.1	2D	497131229	497.131	G	A	4.25028
CM008369.1	2D	499603244	499.603	A	G	4.0182
CM008369.1	2D	499603474	499.603	A	G	13.0375
CM008369.1	2D	503182088	503.182	G	A	8.48625
CM008369.1	2D	506426816	506.427	A	G	6.52791
CM008369.1	2D	506659987	506.66	G	A	5.08998
CM008369.1	2D	506660024	506.66	A	G	7.83978
CM008369.1	2D	506660290	506.66	G	T	7.49869
CM008369.1	2D	506663824	506.664	C	A	9.0009
CM008369.1	2D	506669907	506.67	C	A	12.2309
CM008369.1	2D	508316113	508.316	G	A	5.44297
CM008369.1	2D	510078557	510.079	G	A	6.49913
CM008369.1	2D	510451929	510.452	C	T	5.96151
CM008369.1	2D	511494454	511.494	T	C	9.65306
CM008369.1	2D	511760283	511.76	G	A	20.8325
CM008369.1	2D	514306782	514.307	T	C	5.54866
CM008369.1	2D	514858791	514.859	G	A	8.46205
CM008369.1	2D	516785615	516.786	G	C	9.39496
CM008369.1	2D	517880546	517.881	T	C	8.82098
CM008369.1	2D	519387097	519.387	T	C	11.0418
CM008369.1	2D	521247192	521.247	C	T	6.2224
CM008369.1	2D	521250732	521.251	G	A	5.41808
CM008369.1	2D	521266848	521.267	C	T	7.82164
CM008369.1	2D	521267374	521.267	T	C	5.53056
CM008369.1	2D	521350501	521.351	G	C	12.0048
CM008369.1	2D	521411789	521.412	T	C	6.5
CM008369.1	2D	521411814	521.412	G	A	4.9597
CM008369.1	2D	521411851	521.412	C	G	4.32591
CM008369.1	2D	521412312	521.412	G	A	15.9915
CM008369.1	2D	521712729	521.713	A	G	19.3586
CM008369.1	2D	521740114	521.74	G	C	6.20155
CM008369.1	2D	521740126	521.74	G	A	6.37541
CM008369.1	2D	521740134	521.74	T	C	6.89851
CM008369.1	2D	521740155	521.74	C	T	9.04901
CM008369.1	2D	521740182	521.74	C	G	8.62698
CM008369.1	2D	521740212	521.74	C	T	5.93798
CM008369.1	2D	521740224	521.74	T	G	4.46742
CM008369.1	2D	521740673	521.741	T	A	5.09898
CM008369.1	2D	521740717	521.741	A	G	7.73728
CM008369.1	2D	521742346	521.742	T	C	9.16722
CM008369.1	2D	521742360	521.742	A	G	6.5456
CM008369.1	2D	521745035	521.745	T	C	24.6432
CM008369.1	2D	521745152	521.745	C	T	8.30959
CM008369.1	2D	521745212	521.745	T	C	24.8885
CM008369.1	2D	521745767	521.746	T	C	4.86383
CM008369.1	2D	521745833	521.746	A	T	4.31133
CM008369.1	2D	521745839	521.746	G	A	4.16331
CM008369.1	2D	521745843	521.746	G	A	4.10079
CM008369.1	2D	521872703	521.873	C	T	13.3868
CM008369.1	2D	521872733	521.873	T	C	21.775
CM008369.1	2D	521887581	521.888	T	A	6.12214
CM008369.1	2D	522034746	522.035	G	A	20.5
CM008369.1	2D	524079023	524.079	T	G	7.931
CM008369.1	2D	525117704	525.118	C	T	5.75153
CM008369.1	2D	525738444	525.738	C	T	9.33733
CM008369.1	2D	525738445	525.738	G	T	8.94023
CM008369.1	2D	525738471	525.738	C	T	5.22755
CM008369.1	2D	525738495	525.738	G	T	4.74125
CM008369.1	2D	526124851	526.125	A	T	5.58533
CM008369.1	2D	526124898	526.125	A	G	5.42813
CM008369.1	2D	526630034	526.63	A	G	6.7024
CM008369.1	2D	526630073	526.63	A	G	11.994
CM008369.1	2D	526630160	526.63	T	A	11.7796
CM008369.1	2D	526630633	526.631	G	A	8.519
CM008369.1	2D	526634162	526.634	A	G	4.85754
CM008369.1	2D	526634252	526.634	C	T	6.16593
CM008369.1	2D	526634651	526.635	T	C	6.55352
CM008369.1	2D	526637283	526.637	C	A	4.63773
CM008369.1	2D	526640532	526.641	G	A	17.142
CM008369.1	2D	526641512	526.642	G	A	9.85176
CM008369.1	2D	526642749	526.643	T	C	12.7551
CM008369.1	2D	526645061	526.645	C	A	16.2446
CM008369.1	2D	526801786	526.802	G	A	6.66842
CM008369.1	2D	526801795	526.802	G	C	6.81995
CM008369.1	2D	526801799	526.802	T	G	6.36179
CM008369.1	2D	526801874	526.802	T	A	7.87579
CM008369.1	2D	526801882	526.802	G	A	7.87579
CM008369.1	2D	526802181	526.802	A	T	7.778
CM008369.1	2D	526802183	526.802	T	G	7.778
CM008369.1	2D	526802281	526.802	A	T	10.5042
CM008369.1	2D	526802616	526.803	C	T	8
CM008369.1	2D	526802701	526.803	G	A	12.4933
CM008369.1	2D	526802704	526.803	C	T	10.0036
CM008369.1	2D	526802714	526.803	A	T	10.4046
CM008369.1	2D	526802715	526.803	T	C	10.4046
CM008369.1	2D	526802723	526.803	C	T	9.62596
CM008369.1	2D	526802736	526.803	A	C	8.667
CM008369.1	2D	526802739	526.803	C	A	7.71467
CM008369.1	2D	526802914	526.803	A	G	8.5
CM008369.1	2D	526802917	526.803	G	C	8.5
CM008369.1	2D	526802928	526.803	C	G	7.1112
CM008369.1	2D	526802937	526.803	T	G	7
CM008369.1	2D	526802941	526.803	A	G	7
CM008369.1	2D	526803001	526.803	C	A	4
CM008369.1	2D	526805094	526.805	T	C	6.3858
CM008369.1	2D	526805131	526.805	G	A	10.7731
CM008369.1	2D	526805190	526.805	G	A	7.96142
CM008369.1	2D	526805194	526.805	T	C	7.73734
CM008369.1	2D	526805198	526.805	A	G	7.78433
CM008369.1	2D	526807508	526.808	T	G	6.5551
CM008369.1	2D	526807512	526.808	G	T	6.54223
CM008369.1	2D	526807569	526.808	C	A	6.45085
CM008369.1	2D	527049022	527.049	C	T	9.77888
CM008369.1	2D	527049637	527.05	T	C	12.7436
CM008369.1	2D	527055343	527.055	G	C	7.67546
CM008369.1	2D	527056554	527.057	C	A	8.812
CM008369.1	2D	528224162	528.224	C	T	11.3784
CM008369.1	2D	530156483	530.156	C	A	9.42904
CM008369.1	2D	530360345	530.36	G	A	32.0909
CM008369.1	2D	530362470	530.362	A	G	12.5674
CM008369.1	2D	530615309	530.615	G	C	24.9356
CM008369.1	2D	530859270	530.859	A	G	12.9577
CM008369.1	2D	530859272	530.859	T	A	13.2948
CM008369.1	2D	530859320	530.859	C	T	15.5282
CM008369.1	2D	530859352	530.859	C	A	8.9681
CM008369.1	2D	530859455	530.859	G	A	11.1607
CM008369.1	2D	530859493	530.859	A	G	14.337
CM008369.1	2D	530859600	530.86	A	C	19.6479
CM008369.1	2D	530859614	530.86	A	G	19.1209
CM008369.1	2D	530859616	530.86	C	T	25.4551
CM008369.1	2D	530859800	530.86	T	C	9.62146
CM008369.1	2D	530859963	530.86	A	G	51.3234
CM008369.1	2D	530859970	530.86	C	T	54.6818
CM008369.1	2D	530861492	530.861	A	G	14.84
CM008369.1	2D	530861495	530.861	T	C	14.7887
CM008369.1	2D	530861531	530.862	T	C	20.8553
CM008369.1	2D	530861551	530.862	A	C	17.2478
CM008369.1	2D	530861752	530.862	A	C	14.0065
CM008369.1	2D	530861924	530.862	C	T	12.5871
CM008369.1	2D	530861987	530.862	C	G	9.42383
CM008369.1	2D	530862047	530.862	G	C	14.9755
CM008369.1	2D	530862200	530.862	T	C	34.2253
CM008369.1	2D	530862261	530.862	T	G	75.4825
CM008369.1	2D	530862393	530.862	G	A	64.1818
CM008369.1	2D	530862483	530.862	G	T	21.6691
CM008369.1	2D	530862713	530.863	A	G	18.0077
CM008369.1	2D	530862724	530.863	G	A	18.0984
CM008369.1	2D	530863121	530.863	T	C	6.87191
CM008369.1	2D	530863287	530.863	G	T	11.5894
CM008369.1	2D	530863640	530.864	G	A	13.8127
CM008369.1	2D	530863669	530.864	G	C	12.6499
CM008369.1	2D	530863823	530.864	T	C	12.8405
CM008369.1	2D	530863827	530.864	G	C	13.1803
CM008369.1	2D	530863946	530.864	C	T	9.00315
CM008369.1	2D	530864380	530.864	G	T	20.0396
CM008369.1	2D	530864772	530.865	T	C	14.6732
CM008369.1	2D	530865137	530.865	C	G	46.2963
CM008369.1	2D	530865349	530.865	A	T	37.0586
CM008369.1	2D	530866755	530.867	G	A	16.0651
CM008369.1	2D	530866764	530.867	C	T	19.1175
CM008369.1	2D	530866781	530.867	C	T	22.964
CM008369.1	2D	530866782	530.867	C	A	23.6749
CM008369.1	2D	530866807	530.867	C	G	21.6675
CM008369.1	2D	531770169	531.77	G	C	14.7052
CM008369.1	2D	532438501	532.439	C	T	5.24843
CM008369.1	2D	533702240	533.702	T	G	17.9856
CM008369.1	2D	533705109	533.705	T	G	7.66871
CM008369.1	2D	533708760	533.709	C	G	40.9836
CM008369.1	2D	533730887	533.731	A	G	10.8696
CM008369.1	2D	533879254	533.879	G	A	20.9788
CM008369.1	2D	533879340	533.879	G	C	30.9624
CM008369.1	2D	533879359	533.879	T	A	44.4444
CM008369.1	2D	533879455	533.879	C	A	32.6797
CM008369.1	2D	533879595	533.88	T	C	17.5131
CM008369.1	2D	533879603	533.88	T	C	16
CM008369.1	2D	533879649	533.88	T	C	9.0009
CM008369.1	2D	533993067	533.993	C	T	17.5131
CM008369.1	2D	534340696	534.341	C	T	13.0039
CM008369.1	2D	534340768	534.341	G	A	12.5
CM008369.1	2D	534340900	534.341	C	T	14.9925
CM008369.1	2D	534340945	534.341	C	T	8
CM008369.1	2D	534340972	534.341	G	C	8
CM008369.1	2D	534341113	534.341	T	C	21.978
CM008369.1	2D	534341206	534.341	C	T	30.9598
CM008369.1	2D	534341302	534.341	C	G	17.0068
CM008369.1	2D	534341392	534.341	C	T	8.66551
CM008369.1	2D	534518003	534.518	T	C	30.9598
CM008369.1	2D	534856672	534.857	C	T	5.24934
CM008369.1	2D	534936135	534.936	G	C	19.685
CM008369.1	2D	534937699	534.938	C	T	5
CM008369.1	2D	535313139	535.313	T	G	16
CM008369.1	2D	535715756	535.716	G	T	46.0829
CM008369.1	2D	536295510	536.296	G	A	30.03
CM008369.1	2D	536296044	536.296	G	C	13.245
CM008369.1	2D	536729093	536.729	C	T	14.0056
CM008369.1	2D	536730049	536.73	A	G	9.14077
CM008369.1	2D	536730337	536.73	G	A	8.5034
CM008369.1	2D	537109061	537.109	G	A	15.7563
CM008369.1	2D	537386655	537.387	G	A	27.027
CM008369.1	2D	537571605	537.572	T	C	10
CM008369.1	2D	537572177	537.572	G	C	20
CM008369.1	2D	537572794	537.573	C	G	32.3625
CM008369.1	2D	537574142	537.574	T	G	37.3134
CM008369.1	2D	538097220	538.097	A	G	5
CM008369.1	2D	538839142	538.839	C	A	14.0056
CM008369.1	2D	539601169	539.601	G	T	17.9856
CM008369.1	2D	539602630	539.603	A	G	28.49
CM008369.1	2D	539608666	539.609	C	T	18.8324
CM008369.1	2D	539608710	539.609	A	G	18.1488
CM008369.1	2D	539618946	539.619	A	G	39.0625
CM008369.1	2D	539857762	539.858	T	C	19.0114
CM008369.1	2D	543319995	543.32	T	C	13.4953
CM008369.1	2D	543329708	543.33	C	T	12.5786
CM008369.1	2D	543332224	543.332	C	T	78.125
CM008369.1	2D	543332288	543.332	G	C	10.5042
CM008369.1	2D	543526577	543.527	T	C	16
CM008369.1	2D	543529076	543.529	C	T	50
CM008369.1	2D	543529122	543.529	C	A	55.8659
CM008369.1	2D	543529130	543.529	C	A	54.0541
CM008369.1	2D	543608156	543.608	C	T	14.0056
CM008369.1	2D	543610316	543.61	C	T	9.49668
CM008369.1	2D	543614883	543.615	T	C	60.9756
CM008369.1	2D	543622238	543.622	G	C	13.0039
CM008369.1	2D	543801072	543.801	C	G	49.0196
CM008369.1	2D	543801196	543.801	C	T	64.1026
CM008369.1	2D	543808082	543.808	C	G	4.50045
CM008369.1	2D	544312717	544.313	G	C	27.027
CM008369.1	2D	544312744	544.313	C	T	28.0112
CM008369.1	2D	544649390	544.649	T	C	28.49
CM008369.1	2D	545151048	545.151	T	C	45.045
CM008369.1	2D	545528245	545.528	G	A	37.037
CM008369.1	2D	546400129	546.4	C	T	9.49668
CM008369.1	2D	546401427	546.401	C	T	14.0056
CM008369.1	2D	546409155	546.409	G	C	21.0084
CM008369.1	2D	546476888	546.477	G	A	8
CM008369.1	2D	546493787	546.494	T	C	39.0625
CM008369.1	2D	546493871	546.494	A	T	17.9856
CM008369.1	2D	547625558	547.626	C	T	21.0084
CM008369.1	2D	548286883	548.287	A	G	4
CM008369.1	2D	549354845	549.355	G	A	15.5558
CM008369.1	2D	549358053	549.358	A	G	28.9855
CM008369.1	2D	549393342	549.393	C	T	22.9885
CM008369.1	2D	549394971	549.395	C	T	18.4843
CM008369.1	2D	549395002	549.395	C	G	12.0048
CM008369.1	2D	549395582	549.396	G	A	38.0228
CM008369.1	2D	549395615	549.396	T	A	32.0513
CM008369.1	2D	549401457	549.401	A	G	17.9856
CM008369.1	2D	549401730	549.402	T	C	4
CM008369.1	2D	549401754	549.402	G	C	5.50055
CM008369.1	2D	549401763	549.402	C	T	11.0011
CM008369.1	2D	549401767	549.402	T	A	13.0039
CM008369.1	2D	549401772	549.402	T	C	14.0056
CM008369.1	2D	549401775	549.402	T	G	14.9925
CM008369.1	2D	549401781	549.402	G	T	16
CM008369.1	2D	549401793	549.402	C	T	14.0056
CM008369.1	2D	549401817	549.402	A	G	17.9856
CM008369.1	2D	549401832	549.402	A	G	21.0084
CM008369.1	2D	549401850	549.402	C	A	21.978
CM008369.1	2D	549401875	549.402	T	C	21.978
CM008369.1	2D	549401935	549.402	A	G	6.25
CM008369.1	2D	549421664	549.422	C	T	22.9885
CM008369.1	2D	549732866	549.733	T	C	14.0056
CM008369.1	2D	549735587	549.736	G	A	30.03
CM008369.1	2D	549739072	549.739	G	T	33.0033
CM008369.1	2D	550310502	550.311	C	T	12.0048
CM008369.1	2D	553748131	553.748	T	C	4
CM008369.1	2D	554590550	554.591	C	T	11.0011
CM008369.1	2D	554898638	554.899	T	C	59.1716
CM008369.1	2D	554905178	554.905	C	A	10.2987
CM008369.1	2D	554905182	554.905	G	C	10.2987
CM008369.1	2D	554905228	554.905	C	T	86.2069
CM008369.1	2D	554905276	554.905	C	G	94.3396
CM008369.1	2D	554905305	554.905	C	A	30.9248
CM008369.1	2D	554905306	554.905	G	T	30.9598
CM008369.1	2D	554907156	554.907	A	T	10.5042
CM008369.1	2D	554907201	554.907	A	T	9.19277
CM008369.1	2D	554907255	554.907	G	A	9.28505
CM008369.1	2D	554907283	554.907	G	A	11.8064
CM008369.1	2D	555286784	555.287	A	G	8
CM008369.1	2D	555286964	555.287	G	A	12.0048
CM008369.1	2D	555287626	555.288	C	T	21.978
CM008369.1	2D	555926490	555.926	G	T	7.18391
CM008369.1	2D	556386531	556.387	T	G	9.86193
CM008369.1	2D	556389776	556.39	A	T	10
CM008369.1	2D	558416176	558.416	A	G	12.0048
CM008369.1	2D	559441187	559.441	G	A	22.9885
CM008369.1	2D	559761646	559.762	G	C	8
CM008369.1	2D	567944392	567.944	G	A	89.2857
CM008369.1	2D	567944494	567.944	G	T	97.0874
CM008369.1	2D	568241663	568.242	T	C	33.0033
CM008369.1	2D	574978651	574.979	C	A	27.8696
CM008369.1	2D	574978967	574.979	G	A	16.6678
CM008369.1	2D	575269772	575.27	C	G	6
CM008369.1	2D	575997056	575.997	G	A	35.7871
CM008369.1	2D	576735074	576.735	T	C	9.0009
CM008369.1	2D	576740063	576.74	A	G	6.00195
CM008369.1	2D	576740065	576.74	T	G	6.00195
CM008369.1	2D	576740084	576.74	T	A	4
CM008369.1	2D	577329504	577.33	C	G	20.3518
CM008369.1	2D	577341655	577.342	C	A	30.132
CM008369.1	2D	577751948	577.752	A	G	4.59982
CM008369.1	2D	577977430	577.977	C	T	11.0011
CM008369.1	2D	577979073	577.979	G	A	8.25083
CM008369.1	2D	577981161	577.981	T	C	8
CM008369.1	2D	578081374	578.081	C	G	4
CM008369.1	2D	578083581	578.084	C	T	9.41565
CM008369.1	2D	578084773	578.085	T	C	6.80994
CM008369.1	2D	578084902	578.085	G	A	5.91352
CM008369.1	2D	578085264	578.085	G	A	7.4288
CM008369.1	2D	578085514	578.086	T	C	4.50045
CM008369.1	2D	578085523	578.086	C	T	7.1112
CM008369.1	2D	578879194	578.879	G	A	12.7551
CM008369.1	2D	580867822	580.868	A	G	6
CM008369.1	2D	582540909	582.541	T	C	11.7509
CM008369.1	2D	582559871	582.56	C	G	10.52
CM008369.1	2D	582561197	582.561	G	A	11.8517
CM008369.1	2D	582827491	582.827	C	T	17.9856
CM008369.1	2D	582827658	582.828	T	A	5
CM008369.1	2D	583032332	583.032	T	C	8.18272
CM008369.1	2D	583032334	583.032	T	C	8.18272
CM008369.1	2D	583032344	583.032	T	A	9.16722
CM008369.1	2D	583032351	583.032	G	A	9.57816
CM008369.1	2D	583032360	583.032	A	G	13.4953
CM008369.1	2D	583032370	583.032	A	G	13.4953
CM008369.1	2D	583032447	583.032	A	G	6.02946
CM008369.1	2D	583216495	583.216	C	G	7.2944
CM008369.1	2D	583221827	583.222	T	C	25.465
CM008369.1	2D	583222577	583.223	C	A	7.75303
CM008369.1	2D	583246265	583.246	G	A	12.3116
CM008369.1	2D	583246330	583.246	T	C	10.2544
CM008369.1	2D	583721654	583.722	A	G	10
CM008369.1	2D	584261307	584.261	C	T	9.94408
CM008369.1	2D	584261390	584.261	T	C	7.778
CM008369.1	2D	584261541	584.262	C	T	4
CM008369.1	2D	585601180	585.601	G	A	9.048
CM008369.1	2D	585601234	585.601	T	C	13.8816
CM008369.1	2D	585602047	585.602	T	C	4.12556
CM008369.1	2D	585602065	585.602	A	G	4.5835
CM008369.1	2D	585602071	585.602	T	G	5.04235
CM008369.1	2D	585602392	585.602	A	T	10.121
CM008369.1	2D	585602395	585.602	G	A	10.121
CM008369.1	2D	585602992	585.603	C	A	6.23083
CM008369.1	2D	585603004	585.603	T	C	4.4991
CM008369.1	2D	585603213	585.603	A	T	12.0048
CM008369.1	2D	585691665	585.692	T	C	8
CM008369.1	2D	585691686	585.692	C	A	8
CM008369.1	2D	586057654	586.058	T	A	7.30484
CM008369.1	2D	586344378	586.344	T	C	4.40044
CM008369.1	2D	586344385	586.344	C	G	8.55666
CM008369.1	2D	586344391	586.344	C	T	8.25083
CM008369.1	2D	586395878	586.396	T	C	4.75043
CM008369.1	2D	586404043	586.404	G	T	14.9043
CM008369.1	2D	586404079	586.404	A	G	10.0115
CM008369.1	2D	586404902	586.405	T	G	13.5
CM008369.1	2D	586404941	586.405	T	C	8.53082
CM008369.1	2D	586404953	586.405	T	G	6.23653
CM008369.1	2D	586405001	586.405	G	A	7.9682
CM008369.1	2D	586405055	586.405	C	T	5.01682
CM008369.1	2D	586405475	586.405	T	G	8.0369
CM008369.1	2D	586405490	586.405	C	T	5.45351
CM008369.1	2D	586405493	586.405	T	A	5.00055
CM008369.1	2D	586405505	586.406	T	C	7.1112
CM008369.1	2D	586405517	586.406	G	C	7.02028
CM008369.1	2D	586405559	586.406	A	G	17.084
CM008369.1	2D	586405568	586.406	G	T	16.5906
CM008369.1	2D	586405571	586.406	A	T	16.0532
CM008369.1	2D	586405586	586.406	A	G	15.78
CM008369.1	2D	586405967	586.406	T	C	6.51852
CM008369.1	2D	586406084	586.406	C	T	7.80696
CM008369.1	2D	586406093	586.406	C	T	10.5611
CM008369.1	2D	586406120	586.406	A	G	9.64344
CM008369.1	2D	586406642	586.407	G	C	9.62043
CM008369.1	2D	586406689	586.407	A	G	11.9202
CM008369.1	2D	586421843	586.422	C	A	11.0042
CM008369.1	2D	586422173	586.422	T	A	26.3942
CM008369.1	2D	586422185	586.422	G	T	29.3741
CM008369.1	2D	586499564	586.5	C	A	5.75744
CM008369.1	2D	586507287	586.507	C	G	7.31323
CM008369.1	2D	586509735	586.51	G	C	10.0187
CM008369.1	2D	586523196	586.523	C	G	4.15188
CM008369.1	2D	586523649	586.524	G	C	7.11004
CM008369.1	2D	586524748	586.525	C	T	5.22229
CM008369.1	2D	587076320	587.076	C	T	12.3101
CM008369.1	2D	587658280	587.658	C	T	19.0476
CM008369.1	2D	587659282	587.659	G	A	14.6608
CM008369.1	2D	587660375	587.66	T	C	8.66178
CM008369.1	2D	587660386	587.66	T	C	8.49278
CM008369.1	2D	587660417	587.66	A	T	11.6489
CM008369.1	2D	587660448	587.66	C	T	26.0062
CM008369.1	2D	587668796	587.669	A	G	12.4468
CM008369.1	2D	587668804	587.669	C	T	13.4288
CM008369.1	2D	587668836	587.669	T	C	12.9595
CM008369.1	2D	588351355	588.351	G	A	7.5897
CM008369.1	2D	588351928	588.352	G	A	11.1456
CM008369.1	2D	588352215	588.352	G	C	4.59318
CM008369.1	2D	588353041	588.353	A	G	7.23302
CM008369.1	2D	588353076	588.353	T	C	4.91364
CM008369.1	2D	588357369	588.357	C	T	25.6779
CM008369.1	2D	588367731	588.368	G	C	18.6744
CM008369.1	2D	588371793	588.372	G	T	6.33018
CM008369.1	2D	588371804	588.372	C	T	6.27009
CM008369.1	2D	588434908	588.435	A	G	11.4594
CM008369.1	2D	588434914	588.435	T	C	11.6709
CM008369.1	2D	588435040	588.435	G	C	6.7984
CM008369.1	2D	588435098	588.435	G	C	8.14038
CM008369.1	2D	588435131	588.435	C	T	4.5
CM008369.1	2D	588441947	588.442	A	G	5.55009
CM008369.1	2D	588442034	588.442	G	T	5.40196
CM008369.1	2D	588447524	588.448	T	A	18.8092
CM008369.1	2D	588447825	588.448	C	A	7.42574
CM008369.1	2D	588447944	588.448	T	G	6.32484
CM008369.1	2D	588447954	588.448	C	G	7.17583
CM008369.1	2D	588448076	588.448	T	A	5.614
CM008369.1	2D	588448089	588.448	C	G	7.82718
CM008369.1	2D	588448469	588.448	T	C	28.6763
CM008369.1	2D	588526643	588.527	A	T	10.6827
CM008369.1	2D	588528321	588.528	G	T	13.3872
CM008369.1	2D	588603419	588.603	G	A	14.7696
CM008369.1	2D	588641943	588.642	T	C	6.06827
CM008369.1	2D	588642479	588.642	C	T	8.81
CM008369.1	2D	588643247	588.643	T	C	20.924
CM008369.1	2D	588645490	588.645	G	A	25.2997
CM008369.1	2D	588953945	588.954	C	T	11.0547
CM008369.1	2D	588954193	588.954	G	A	14.7492
CM008369.1	2D	588993619	588.994	C	A	19.8173
CM008369.1	2D	588993811	588.994	C	T	24.961
CM008369.1	2D	588995097	588.995	C	T	10.3543
CM008369.1	2D	588995274	588.995	C	T	18.5802
CM008369.1	2D	588995745	588.996	G	A	38.235
CM008369.1	2D	588995936	588.996	T	A	33.6134
CM008369.1	2D	588995998	588.996	C	T	18.3824
CM008369.1	2D	589228983	589.229	G	A	39.13
CM008369.1	2D	591108662	591.109	T	C	10.0026
CM008369.1	2D	591127561	591.128	A	C	7.47292
CM008369.1	2D	591128342	591.128	G	A	4.19933
CM008369.1	2D	591329031	591.329	A	G	7.56394
CM008369.1	2D	592049989	592.05	T	G	6.5742
CM008369.1	2D	592390651	592.391	G	A	6.3704
CM008369.1	2D	593256436	593.256	G	A	5.89159
CM008369.1	2D	593259275	593.259	G	T	5.12033
CM008369.1	2D	593890550	593.891	G	A	7.0028
CM008369.1	2D	593890949	593.891	A	T	4.85603
CM008369.1	2D	593899779	593.9	A	G	9.30913
CM008369.1	2D	593964770	593.965	G	A	6.4
CM008369.1	2D	594313685	594.314	C	T	32.5
CM008369.1	2D	596990047	596.99	G	A	4.73691
CM008369.1	2D	596990741	596.991	T	C	7
CM008369.1	2D	597276075	597.276	A	G	16.47
CM008369.1	2D	598452149	598.452	T	C	19.0114
CM008369.1	2D	598860929	598.861	G	C	5.68342
CM008369.1	2D	600176569	600.177	C	T	12.8
CM008369.1	2D	600367168	600.367	C	T	4.09489
CM008369.1	2D	600892887	600.893	G	C	5.70251
CM008369.1	2D	601957420	601.957	A	C	4.87646
CM008369.1	2D	607438655	607.439	G	A	8.80088
CM008369.1	2D	611960624	611.961	C	T	4.9505
CM008369.1	2D	613666077	613.666	C	A	11.2045
CM008369.1	2D	614253754	614.254	G	A	6.5456
CM008369.1	2D	614254515	614.255	C	T	6.02531
CM008369.1	2D	614254516	614.255	T	C	6.02531
CM008369.1	2D	615693099	615.693	C	T	8.55666
CM008369.1	2D	616982325	616.982	T	A	4.47928
CM008369.1	2D	639761663	639.762	G	C	9.92625
CM008369.1	2D	640246588	640.247	A	G	4.19972

## Sheet: BFR_pos_Graph
Pos_Mbp	BFR(R/S)
567.944	97.0874		BFR= Bulk frequency ratio
554.905	94.3396		R= resistatnt
567.944	89.2857		S= susceptibel
554.905	86.2069		pos_Mbp= physical postion in mega base pair
543.332	78.125
530.862	75.4825
530.862	64.1818
543.801	64.1026
543.615	60.9756
554.899	59.1716
543.529	55.8659
530.86	54.6818						BFR
543.529	54.0541
474.572	52.8343
530.86	51.3234
543.529	50
543.801	49.0196
530.865	46.2963
535.716	46.0829
545.151	45.045
533.879	44.4444										chromsome 2D
411.704	44.1176
446.233	43.8182
533.709	40.9836
589.229	39.13
539.619	39.0625
546.494	39.0625
588.996	38.235
549.396	38.0228
537.574	37.3134
530.865	37.0586
545.528	37.037
445.997	36.7647
575.997	35.7871
445.997	35.2113
530.862	34.2253
588.996	33.6134
549.739	33.0033
568.242	33.0033
533.879	32.6797
594.314	32.5
537.573	32.3625
530.36	32.0909
549.396	32.0513
122.805	31.9852
110.821	31.112
533.879	30.9624
534.341	30.9598
534.518	30.9598
554.905	30.9598
554.905	30.9248
577.342	30.132
536.296	30.03
549.736	30.03
427.889	30.0138
586.422	29.3741
549.358	28.9855
588.448	28.6763
539.603	28.49
544.649	28.49
154.54	28.0124
544.313	28.0112
460.776	27.9082
574.979	27.8696
474.581	27.3149
537.387	27.027
544.313	27.027
445.957	26.9685
586.422	26.3942
460.776	26.0712
587.66	26.0062
305.195	25.7387
588.357	25.6779
583.222	25.465
530.86	25.4551
588.645	25.2997
439.901	25.024
588.994	24.961
530.615	24.9356
521.745	24.8885
521.745	24.6432
422.169	24.5096
530.867	23.6749
448.442	23.6285
549.393	22.9885
549.422	22.9885
559.441	22.9885
530.867	22.964
481.896	22.9175
127.82	22.727
445.997	22.5449
445.997	22.5449
123.088	22.327
313.245	22.2232
401.475	22.06
164.523	22.0364
75.0929	21.978
534.341	21.978
549.402	21.978
549.402	21.978
555.288	21.978
521.873	21.775
471.585	21.7391
530.862	21.6691
530.867	21.6675
134.928	21.6442
460.776	21.2885
546.409	21.0084
547.626	21.0084
549.402	21.0084
533.879	20.9788
588.643	20.924
530.862	20.8553
511.76	20.8325
385.266	20.7792
389.486	20.6831
134.928	20.554
122.731	20.5399
522.035	20.5
577.33	20.3518
324.507	20.0701
530.864	20.0396
537.572	20
416.006	19.9012
588.994	19.8173
534.936	19.685
530.86	19.6479
445.956	19.6411
521.713	19.3586
530.86	19.1209
530.867	19.1175
587.658	19.0476
476.605	19.0475
539.858	19.0114
598.452	19.0114
539.609	18.8324
588.448	18.8092
588.368	18.6744
120.808	18.6092
476.308	18.6092
588.995	18.5802
549.395	18.4843
588.996	18.3824
539.609	18.1488
530.863	18.0984
530.863	18.0077
533.702	17.9856
539.601	17.9856
546.494	17.9856
549.401	17.9856
549.402	17.9856
582.827	17.9856
413.92	17.9104
158.209	17.6769
533.88	17.5131
533.993	17.5131
530.862	17.2478
526.641	17.142
153.551	17.1103
586.406	17.084
534.341	17.0068
412.233	16.73
471.597	16.6725
574.979	16.6678
586.406	16.5906
597.276	16.47
135.522	16.3425
526.645	16.2446
145.288	16.0651
472.142	16.0651
530.867	16.0651
586.406	16.0532
533.88	16
535.313	16
543.527	16
549.402	16
521.412	15.9915
134.948	15.9874
158.165	15.8422
586.406	15.78
537.109	15.7563
154.54	15.652
549.355	15.5558
530.859	15.5282
118.233	15.5039
118.233	15.5039
118.233	15.5039
457.814	15.216
378.936	15.1854
329.488	15.1786
97.0471	15.1173
135.519	15.1173
448.884	15
534.341	14.9925
549.402	14.9925
530.862	14.9755
586.404	14.9043
476.307	14.8862
428.321	14.8412
530.861	14.84
530.861	14.7887
588.603	14.7696
588.954	14.7492
444.036	14.7158
531.77	14.7052
530.865	14.6732
587.659	14.6608
157.004	14.6133
412.671	14.5068
530.859	14.337
160.803	14.3165
415.305	14.3119
405.119	14.2423
122.804	14.1709
530.862	14.0065
536.729	14.0056
538.839	14.0056
543.608	14.0056
546.401	14.0056
549.402	14.0056
549.402	14.0056
549.733	14.0056
385.271	13.9892
585.601	13.8816
124.828	13.8672
530.864	13.8127
128.042	13.6399
469.529	13.5392
586.405	13.5
543.32	13.4953
583.032	13.4953
583.032	13.4953
173.623	13.4933
420.112	13.4933
471.591	13.4933
153.585	13.4892
485.707	13.4736
587.669	13.4288
412.233	13.4138
588.528	13.3872
521.873	13.3868
250.259	13.3328
530.859	13.2948
536.296	13.245
200.864	13.2279
530.864	13.1803
499.603	13.0375
313.248	13.0039
316.828	13.0039
534.341	13.0039
543.622	13.0039
549.402	13.0039
494.534	12.9667
587.669	12.9595
530.859	12.9577
530.864	12.8405
600.177	12.8
526.643	12.7551
578.879	12.7551
446.151	12.7504
527.05	12.7436
530.864	12.6499
530.862	12.5871
428.323	12.5812
543.33	12.5786
530.362	12.5674
382.99	12.5609
152.207	12.5597
345.326	12.5488
534.341	12.5
526.803	12.4933
587.669	12.4468
158.327	12.4408
370.969	12.3632
122.804	12.3464
583.246	12.3116
587.076	12.3101
152.21	12.3007
446.225	12.2699
1.64038	12.2549
450.634	12.2549
481.895	12.2378
506.67	12.2309
403.021	12.2189
323.346	12.1904
460.776	12.142
112.289	12.0589
144.038	12.0282
521.351	12.0048
549.395	12.0048
550.311	12.0048
555.287	12.0048
558.416	12.0048
585.603	12.0048
388.036	12
471.586	11.994
526.63	11.994
586.407	11.9202
582.561	11.8517
460.781	11.8515
323.336	11.8366
402.13	11.8278
140.39	11.8218
554.907	11.8064
526.63	11.7796
419.554	11.755
582.541	11.7509
476.308	11.7178
316.354	11.7035
375.385	11.6729
588.435	11.6709
587.66	11.6489
389.675	11.6346
132.087	11.6203
460.776	11.6148
530.863	11.5894
130.077	11.4741
588.435	11.4594
413.919	11.4545
312.805	11.387
528.224	11.3784
116.687	11.2705
613.666	11.2045
530.859	11.1607
468.905	11.1566
588.352	11.1456
415.774	11.1331
153.588	11.1261
456.998	11.1103
588.954	11.0547
460.781	11.0533
519.387	11.0418
316.698	11.0182
586.422	11.0042
549.402	11.0011
554.591	11.0011
577.977	11.0011
419.561	10.996
159.533	10.9805
123.069	10.9777
472.22	10.9721
468.905	10.9324
102.008	10.9297
338.052	10.9136
533.731	10.8696
448.449	10.8669
378.935	10.8619
123.908	10.8019
158.774	10.795
422.173	10.7731
526.805	10.7731
476.605	10.7689
468.905	10.7137
460.78	10.7101
439.098	10.6838
588.527	10.6827
460.783	10.6711
415.671	10.6709
586.406	10.5611
582.56	10.52
167.487	10.5137
364.642	10.5042
436.832	10.5042
460.791	10.5042
526.802	10.5042
543.332	10.5042
554.907	10.5042
526.803	10.4046
526.803	10.4046
588.995	10.3543
554.905	10.2987
554.905	10.2987
446.225	10.2893
583.246	10.2544
400.031	10.2104
394.488	10.1585
491.771	10.1489
585.602	10.121
585.602	10.121
476.178	10.0962
476.308	10.0317
586.51	10.0187
586.404	10.0115
526.803	10.0036
591.109	10.0026
537.572	10
556.39	10
583.722	10
170.512	9.96099
584.261	9.94408
639.762	9.92625
157.07	9.88595
556.387	9.86193
526.642	9.85176
403.353	9.83163
383.913	9.82233
159.532	9.82125
153.586	9.77888
527.049	9.77888
460.776	9.7739
157.004	9.75293
134.927	9.69628
303.705	9.6738
511.494	9.65306
476.178	9.64706
586.406	9.64344
526.803	9.62596
530.86	9.62146
586.407	9.62043
413.92	9.59298
447.512	9.58196
583.032	9.57816
447.514	9.51234
390.237	9.5042
543.61	9.49668
546.4	9.49668
102.51	9.48739
415.67	9.46239
142.834	9.44121
530.156	9.42904
530.862	9.42383
578.084	9.41565
430.701	9.40044
516.786	9.39496
153.59	9.37184
119.541	9.35094
460.781	9.35094
31.0872	9.33733
191.851	9.33733
525.738	9.33733
422.838	9.33495
404.015	9.32524
593.9	9.30913
554.907	9.28505
286.503	9.24784
153.586	9.23265
421.742	9.21202
554.907	9.19277
2.59602	9.16722
521.742	9.16722
583.032	9.16722
419.868	9.1672
536.73	9.14077
447.516	9.14037
430.701	9.07151
476.308	9.0687
521.74	9.04901
585.601	9.048
0.386362	9.04274
160.806	9.01451
157.004	9.0036
530.864	9.00315
428.316	9.0011
448.441	9.0011
140.39	9.0009
219.8	9.0009
447.513	9.0009
506.664	9.0009
533.88	9.0009
576.735	9.0009
116.175	9
162.878	9
161.062	8.9696
530.859	8.9681
427.161	8.966
310.753	8.9637
525.738	8.94023
403.365	8.92418
153.059	8.92299
193.942	8.92199
460.776	8.89864
265.191	8.889
480.407	8.889
415.774	8.86887
415.774	8.86887
206.429	8.85479
517.881	8.82098
527.057	8.812
588.642	8.81
133.129	8.80382
607.439	8.80088
189.988	8.79785
415.667	8.75
443.657	8.74769
526.803	8.667
534.341	8.66551
587.66	8.66178
460.776	8.65242
521.74	8.62698
292.281	8.60847
132.36	8.59863
586.344	8.55666
615.693	8.55666
445.044	8.55095
481.893	8.542
444.46	8.53333
586.405	8.53082
526.631	8.519
536.73	8.5034
526.803	8.5
526.803	8.5
587.66	8.49278
503.182	8.48625
135.521	8.48554
142.833	8.46667
413.373	8.46609
157.069	8.46205
428.605	8.46205
514.859	8.46205
141.052	8.462
409.521	8.43645
125.905	8.431
440.028	8.421
153.058	8.3832
404.335	8.37451
153.586	8.34568
460.776	8.32583
521.745	8.30959
298.243	8.29972
371.323	8.29211
416.972	8.276
153.055	8.27302
403.021	8.26569
312.805	8.261
142.527	8.25113
577.979	8.25083
586.344	8.25083
382.036	8.22388
403.016	8.20294
153.586	8.18708
583.032	8.18272
583.032	8.18272
57.1278	8.182
370.749	8.14472
588.435	8.14038
301.535	8.1396
372.264	8.1396
462.108	8.06737
586.405	8.0369
158.772	8.02494
390.071	8
526.803	8
534.341	8
534.341	8
546.477	8
555.287	8
559.762	8
577.981	8
585.692	8
585.692	8
430.868	7.99796
586.405	7.9682
526.805	7.96142
524.079	7.931
153.059	7.92045
276.204	7.87862
415.667	7.87579
420.104	7.87579
456.763	7.87579
526.802	7.87579
526.802	7.87579
506.66	7.83978
588.448	7.82718
521.267	7.82164
586.406	7.80696
526.805	7.78433
142.835	7.7782
471.559	7.778
526.802	7.778
526.802	7.778
584.261	7.778
97.0483	7.77018
153.058	7.76429
153.586	7.75968
583.223	7.75303
297.647	7.75
432.616	7.74793
480.945	7.742
526.805	7.73734
521.741	7.73728
458.071	7.71467
526.803	7.71467
152.899	7.70193
527.055	7.67546
460.776	7.67492
533.705	7.66871
153.586	7.66551
107.346	7.59804
1.50784	7.59734
588.351	7.5897
591.329	7.56394
423.927	7.55867
378.963	7.54191
427.758	7.51852
141.052	7.50045
378.951	7.5
383.5	7.5
445.572	7.49869
506.66	7.49869
435.534	7.48465
591.128	7.47292
1.94353	7.46965
578.085	7.4288
588.448	7.42574
132.366	7.4075
449.577	7.4072
160.815	7.37232
208.59	7.34663
140.389	7.33138
158.325	7.31323
586.507	7.31323
131.945	7.30484
586.058	7.30484
100.847	7.304
155.678	7.29723
583.216	7.2944
388.035	7.29163
467.342	7.24783
588.353	7.23302
390.07	7.20072
376.888	7.19788
555.926	7.18391
588.448	7.17583
467.342	7.17158
123.906	7.16332
382.036	7.16249
140.309	7.13946
116.641	7.1112
526.803	7.1112
578.086	7.1112
586.406	7.1112
586.524	7.11004
101.893	7.10714
107.409	7.02991
419.494	7.02874
586.406	7.02028
152.484	7.01235
123.906	7.00546
593.891	7.0028
365.153	7.00186
92.607	7
103.627	7
103.627	7
526.803	7
526.803	7
596.991	7
161.065	6.9979
141.632	6.96045
476.584	6.96045
145.286	6.93241
521.74	6.89851
430.869	6.89326
320.662	6.88525
468.904	6.87541
530.863	6.87191
458.007	6.8682
460.776	6.86465
526.802	6.81995
158.774	6.81833
126.397	6.8152
459.589	6.81311
578.085	6.80994
444.682	6.80337
588.435	6.7984
385.348	6.75871
100.847	6.75169
318.959	6.71193
449.732	6.7075
526.63	6.7024
526.802	6.66842
490.371	6.6664
399.289	6.6659
420.787	6.66551
415.668	6.62117
317.281	6.6189
476.605	6.61417
154.54	6.61395
153.586	6.60165
469.53	6.60165
592.05	6.5742
449.077	6.57019
100.849	6.56142
526.808	6.5551
526.635	6.55352
521.742	6.5456
614.254	6.5456
526.808	6.54223
385.351	6.54082
506.427	6.52791
586.406	6.51852
458.648	6.5184
444.682	6.51817
130.309	6.51463
450.634	6.51375
521.412	6.5
510.079	6.49913
476.307	6.49769
379.584	6.48803
153.589	6.45976
526.808	6.45085
466	6.44947
476.605	6.43452
476.604	6.41525
97.0484	6.40016
132.36	6.4
378.947	6.4
593.965	6.4
113.62	6.39894
526.805	6.3858
153.586	6.3804
333.812	6.37659
521.74	6.37541
592.391	6.3704
140.39	6.36179
526.802	6.36179
434.294	6.35378
588.372	6.33018
104.957	6.32903
588.448	6.32484
156.682	6.31844
405.918	6.31655
133.129	6.31491
158.446	6.29391
151.214	6.28057
588.372	6.27009
460.776	6.25425
549.402	6.25
586.405	6.23653
292.285	6.23083
585.603	6.23083
141.051	6.2224
521.247	6.2224
475.759	6.20155
521.74	6.20155
526.634	6.16593
485.709	6.16202
119.548	6.15815
415.668	6.128
402.131	6.12316
123.069	6.12248
521.888	6.12214
4.44555	6.1056
425.636	6.0872
460.776	6.08317
460.781	6.0688
588.642	6.06827
163.158	6.03535
112.062	6.03419
583.032	6.02946
153.589	6.0264
614.255	6.02531
614.255	6.02531
481.896	6.02204
576.74	6.00195
576.74	6.00195
1.47598	6
113.951	6
374.392	6
575.27	6
580.868	6
119.541	5.9979
330.308	5.98179
343.702	5.97074
434.224	5.96429
510.452	5.96151
409.52	5.95055
384.037	5.94772
158.772	5.94059
521.74	5.93798
578.085	5.91352
428.315	5.90155
390.071	5.89293
593.256	5.89159
153.058	5.87462
130.308	5.87242
319.3	5.85813
447.512	5.84953
445.571	5.83496
118.879	5.7905
429.831	5.78812
476.605	5.78512
158.173	5.78097
110.19	5.77958
586.5	5.75744
525.118	5.75153
153.055	5.75115
600.893	5.70251
439.229	5.69092
598.861	5.68342
118.879	5.66739
385.351	5.65603
418.78	5.65303
154.418	5.64741
430.869	5.62641
476.307	5.61757
460.776	5.615
588.448	5.614
476.605	5.61367
460.778	5.61188
124.272	5.59929
381.197	5.58738
526.125	5.58533
152.898	5.58133
394.164	5.57621
419.527	5.57282
429.226	5.55983
1.64251	5.55366
155.678	5.55072
588.442	5.55009
514.307	5.54866
446.156	5.54024
107.226	5.5346
521.267	5.53056
400.453	5.52484
460.776	5.50728
549.402	5.50055
432.98	5.49853
174.899	5.46164
116.164	5.45351
586.405	5.45351
508.316	5.44297
415.671	5.43957
526.125	5.42813
377.351	5.42812
151.216	5.42773
102.51	5.42467
521.251	5.41808
390.167	5.41355
588.442	5.40196
156.729	5.39207
99.9676	5.38565
390.068	5.38332
444.462	5.37646
116.163	5.36713
326.368	5.32274
420.111	5.3199
445.2	5.3009
419.56	5.2797
445.57	5.26333
102.51	5.26069
534.857	5.24934
426.763	5.24895
532.439	5.24843
525.738	5.22755
586.525	5.22229
377.944	5.21455
130.309	5.18533
153.587	5.18533
466.373	5.18357
98.9109	5.17157
118.233	5.15071
116.163	5.14491
402.399	5.14403
376.158	5.14157
593.259	5.12033
152.899	5.10502
521.741	5.09898
156.729	5.09398
506.66	5.08998
12.018	5.05388
81.6204	5.04752
430.702	5.04724
102.509	5.04711
585.602	5.04235
274.869	5.03643
450.804	5.03626
120.808	5.0228
119.543	5.0192
586.405	5.01682
171.861	5.00055
312.805	5.00055
586.405	5.00055
108.498	5
534.938	5
538.097	5
582.828	5
10.6971	4.9988
120.227	4.9988
419.155	4.97904
370.202	4.97822
434.226	4.96813
521.412	4.9597
611.961	4.9505
130.308	4.93221
1.64172	4.9259
588.353	4.91364
159.019	4.90817
399.289	4.9015
474.38	4.8956
280.886	4.89323
128.039	4.88964
100.855	4.88944
100.855	4.88944
1.50787	4.87646
1.50788	4.87646
601.957	4.87646
88.2383	4.87403
521.746	4.86383
526.634	4.85754
593.891	4.85603
118.232	4.83353
155.052	4.81861
110.821	4.81704
121.093	4.81196
100.854	4.77861
10.6972	4.77668
586.396	4.75043
379.283	4.74414
333.813	4.74194
525.738	4.74125
596.99	4.73691
97.0447	4.72287
404.356	4.71326
26.3737	4.66636
1.64172	4.66587
120.342	4.65462
185.198	4.65457
526.637	4.63773
112.29	4.62634
476.307	4.625
104.065	4.61428
577.752	4.59982
120.633	4.59928
588.352	4.59318
123.896	4.58811
468.004	4.58728
585.602	4.5835
446.153	4.58248
130.308	4.57828
426.763	4.5715
4.19306	4.5712
401.15	4.5712
312.805	4.5455
326.722	4.53904
12.0191	4.51143
102.013	4.50045
156.092	4.50045
206.056	4.50045
543.808	4.50045
578.086	4.50045
588.435	4.5
18.8981	4.4991
585.603	4.4991
427.764	4.48934
616.982	4.47928
380.93	4.47471
521.74	4.46742
128.039	4.46201
118.879	4.45985
120.635	4.45156
110.043	4.4445
442.24	4.44199
430.867	4.42812
476.307	4.42089
1.64171	4.4068
194.38	4.40433
447.512	4.40433
1.79706	4.40044
586.344	4.40044
118.88	4.39957
4.10834	4.37333
490.371	4.36971
82.9373	4.36373
118.88	4.35035
521.412	4.32591
158.766	4.3141
110.187	4.31282
521.746	4.31133
2.59479	4.27833
412.227	4.27681
497.131	4.25028
107.407	4.24929
118.88	4.24244
5.18734	4.24218
118.16	4.22212
10.6971	4.19978
640.247	4.19972
591.128	4.19933
521.746	4.16331
153.589	4.15335
586.523	4.15188
585.602	4.12556
29.0984	4.12541
29.0984	4.12541
88.0789	4.12541
112.442	4.12541
159.086	4.12541
159.086	4.12541
521.746	4.10079
600.367	4.09489
10.6971	4.08878
428.315	4.08721
107.718	4.02986
447.512	4.02696
499.603	4.0182
430.868	4.01417
526.803	4
548.287	4
549.402	4
553.748	4
576.74	4
578.081	4
584.262	4
