# Supplementary material for: Bulked segregant analysis RNA-seq (BSR-Seq) validated a stem resistance locus in Aegilops umbellulata, a wild relative of wheat
Source: PLoS One. 2019 Sep 20;14(9):e0215492. doi: 10.1371/journal.pone.0215492 (PMC6754143; doi:10.1371/journal.pone.0215492)
Supplement: S2 Table — (XLSX) [file pone.0215492.s003.xlsx]

## Sheet: Gene_structure
##gff-version 3			Chr2:566699089-574599089
##sequence-region Chr2 1 651661114
Chr2	PGSB_May2017	gene	566740055	566741754	.	+	.	ID=AET2Gv21020900;_Secondary_confidence_class=HC1;_Primary_confidence_class=HC
Chr2	PGSB_May2017	mRNA	566740055	566741581	.	+	.	_Primary_confidence_class=HC;_Secondary_confidence_class=HC1;ID=AET2Gv21020900.1;Parent=AET2Gv21020900
Chr2	PGSB_May2017	exon	566740055	566740333	.	+	.	Parent=AET2Gv21020900.1
Chr2	PGSB_May2017	five_prime_UTR	566740055	566740055	.	+	.	Parent=AET2Gv21020900.1
Chr2	PGSB_May2017	CDS	566740056	566740333	.	+	0	Parent=AET2Gv21020900.1
Chr2	PGSB_May2017	exon	566740834	566740906	.	+	.	Parent=AET2Gv21020900.1
Chr2	PGSB_May2017	CDS	566740834	566740906	.	+	1	Parent=AET2Gv21020900.1
Chr2	PGSB_May2017	exon	566741113	566741162	.	+	.	Parent=AET2Gv21020900.1
Chr2	PGSB_May2017	CDS	566741113	566741162	.	+	0	Parent=AET2Gv21020900.1
Chr2	PGSB_May2017	exon	566741253	566741581	.	+	.	Parent=AET2Gv21020900.1
Chr2	PGSB_May2017	CDS	566741253	566741373	.	+	1	Parent=AET2Gv21020900.1
Chr2	PGSB_May2017	three_prime_UTR	566741374	566741581	.	+	.	Parent=AET2Gv21020900.1
Chr2	PGSB_May2017	mRNA	566740055	566741581	.	+	.	_Secondary_confidence_class=HC1;Alias="hypothetical protein F775_09138 [Aegilops tauschii]";_Primary_confidence_class=HC;ID=AET2Gv21020900.2;Parent=AET2Gv21020900
Chr2	PGSB_May2017	exon	566740055	566740333	.	+	.	Parent=AET2Gv21020900.2
Chr2	PGSB_May2017	five_prime_UTR	566740055	566740055	.	+	.	Parent=AET2Gv21020900.2
Chr2	PGSB_May2017	CDS	566740056	566740333	.	+	0	Parent=AET2Gv21020900.2
Chr2	PGSB_May2017	exon	566740834	566740906	.	+	.	Parent=AET2Gv21020900.2
Chr2	PGSB_May2017	CDS	566740834	566740906	.	+	1	Parent=AET2Gv21020900.2
Chr2	PGSB_May2017	exon	566741107	566741162	.	+	.	Parent=AET2Gv21020900.2
Chr2	PGSB_May2017	CDS	566741107	566741162	.	+	0	Parent=AET2Gv21020900.2
Chr2	PGSB_May2017	exon	566741253	566741581	.	+	.	Parent=AET2Gv21020900.2
Chr2	PGSB_May2017	CDS	566741253	566741373	.	+	1	Parent=AET2Gv21020900.2
Chr2	PGSB_May2017	three_prime_UTR	566741374	566741581	.	+	.	Parent=AET2Gv21020900.2
Chr2	PGSB_May2017	mRNA	566740122	566741609	.	+	.	_Primary_confidence_class=HC;_Secondary_confidence_class=HC1;ID=AET2Gv21020900.3;Parent=AET2Gv21020900
Chr2	PGSB_May2017	exon	566740122	566740333	.	+	.	Parent=AET2Gv21020900.3
Chr2	PGSB_May2017	CDS	566740122	566740333	.	+	0	Parent=AET2Gv21020900.3
Chr2	PGSB_May2017	exon	566740834	566740906	.	+	.	Parent=AET2Gv21020900.3
Chr2	PGSB_May2017	CDS	566740834	566740906	.	+	1	Parent=AET2Gv21020900.3
Chr2	PGSB_May2017	exon	566741107	566741609	.	+	.	Parent=AET2Gv21020900.3
Chr2	PGSB_May2017	CDS	566741107	566741166	.	+	0	Parent=AET2Gv21020900.3
Chr2	PGSB_May2017	three_prime_UTR	566741167	566741609	.	+	.	Parent=AET2Gv21020900.3
Chr2	PGSB_May2017	mRNA	566740536	566741373	.	+	.	ID=AET2Gv21020900.4;_Secondary_confidence_class=HC1;_Primary_confidence_class=HC;Parent=AET2Gv21020900
Chr2	PGSB_May2017	exon	566740536	566740575	.	+	.	Parent=AET2Gv21020900.4
Chr2	PGSB_May2017	five_prime_UTR	566740536	566740537	.	+	.	Parent=AET2Gv21020900.4
Chr2	PGSB_May2017	CDS	566740538	566740575	.	+	0	Parent=AET2Gv21020900.4
Chr2	PGSB_May2017	exon	566740834	566740906	.	+	.	Parent=AET2Gv21020900.4
Chr2	PGSB_May2017	CDS	566740834	566740906	.	+	1	Parent=AET2Gv21020900.4
Chr2	PGSB_May2017	exon	566741107	566741162	.	+	.	Parent=AET2Gv21020900.4
Chr2	PGSB_May2017	CDS	566741107	566741162	.	+	0	Parent=AET2Gv21020900.4
Chr2	PGSB_May2017	exon	566741253	566741373	.	+	.	Parent=AET2Gv21020900.4
Chr2	PGSB_May2017	CDS	566741253	566741373	.	+	1	Parent=AET2Gv21020900.4
Chr2	PGSB_May2017	mRNA	566740549	566741373	.	+	.	ID=AET2Gv21020900.5;_Secondary_confidence_class=HC1;_Primary_confidence_class=HC;Parent=AET2Gv21020900
Chr2	PGSB_May2017	exon	566740549	566740575	.	+	.	Parent=AET2Gv21020900.5
Chr2	PGSB_May2017	CDS	566740549	566740575	.	+	0	Parent=AET2Gv21020900.5
Chr2	PGSB_May2017	exon	566740802	566740906	.	+	.	Parent=AET2Gv21020900.5
Chr2	PGSB_May2017	CDS	566740802	566740906	.	+	0	Parent=AET2Gv21020900.5
Chr2	PGSB_May2017	exon	566741107	566741162	.	+	.	Parent=AET2Gv21020900.5
Chr2	PGSB_May2017	CDS	566741107	566741162	.	+	0	Parent=AET2Gv21020900.5
Chr2	PGSB_May2017	exon	566741253	566741373	.	+	.	Parent=AET2Gv21020900.5
Chr2	PGSB_May2017	CDS	566741253	566741373	.	+	1	Parent=AET2Gv21020900.5
Chr2	PGSB_May2017	mRNA	566741250	566741754	.	+	.	ID=AET2Gv21020900.6;_Primary_confidence_class=HC;_Secondary_confidence_class=HC1;Parent=AET2Gv21020900
Chr2	PGSB_May2017	exon	566741250	566741754	.	+	.	Parent=AET2Gv21020900.6
Chr2	PGSB_May2017	five_prime_UTR	566741250	566741250	.	+	.	Parent=AET2Gv21020900.6
Chr2	PGSB_May2017	CDS	566741251	566741373	.	+	0	Parent=AET2Gv21020900.6
Chr2	PGSB_May2017	three_prime_UTR	566741374	566741754	.	+	.	Parent=AET2Gv21020900.6
Chr2	PGSB_May2017	gene	566741933	566745237	.	-	.	ID=AET2Gv21021100;_Secondary_confidence_class=HC1;_Primary_confidence_class=HC
Chr2	PGSB_May2017	mRNA	566741933	566745237	.	-	.	_Secondary_confidence_class=HC1;Alias="Putative receptor-like protein kinase [Aegilops tauschii]";_Primary_confidence_class=HC;ID=AET2Gv21021100.1;Parent=AET2Gv21021100
Chr2	PGSB_May2017	exon	566741933	566745237	.	-	.	Parent=AET2Gv21021100.1
Chr2	PGSB_May2017	three_prime_UTR	566741933	566742549	.	-	.	Parent=AET2Gv21021100.1
Chr2	PGSB_May2017	CDS	566742550	566745087	.	-	0	Parent=AET2Gv21021100.1
Chr2	PGSB_May2017	five_prime_UTR	566745088	566745237	.	-	.	Parent=AET2Gv21021100.1
###
Chr2	PGSB_May2017	gene	566801393	566804486	.	-	.	ID=AET2Gv21021200;_Secondary_confidence_class=HC1;_Primary_confidence_class=HC
Chr2	PGSB_May2017	mRNA	566801393	566804326	.	-	.	ID=AET2Gv21021200.1;_Secondary_confidence_class=HC1;_Primary_confidence_class=HC;Parent=AET2Gv21021200
Chr2	PGSB_May2017	exon	566801393	566803439	.	-	.	Parent=AET2Gv21021200.1
Chr2	PGSB_May2017	three_prime_UTR	566801393	566801679	.	-	.	Parent=AET2Gv21021200.1
Chr2	PGSB_May2017	CDS	566801680	566803439	.	-	0	Parent=AET2Gv21021200.1
Chr2	PGSB_May2017	exon	566804257	566804326	.	-	.	Parent=AET2Gv21021200.1
Chr2	PGSB_May2017	CDS	566804257	566804326	.	-	0	Parent=AET2Gv21021200.1
Chr2	PGSB_May2017	mRNA	566801506	566804486	.	-	.	_Primary_confidence_class=HC;Alias="F-box/WD-40 repeat-containing protein [Aegilops tauschii]";_Secondary_confidence_class=HC1;ID=AET2Gv21021200.2;Parent=AET2Gv21021200
Chr2	PGSB_May2017	exon	566801506	566803437	.	-	.	Parent=AET2Gv21021200.2
Chr2	PGSB_May2017	three_prime_UTR	566801506	566801679	.	-	.	Parent=AET2Gv21021200.2
Chr2	PGSB_May2017	CDS	566801680	566803437	.	-	0	Parent=AET2Gv21021200.2
Chr2	PGSB_May2017	exon	566804257	566804486	.	-	.	Parent=AET2Gv21021200.2
Chr2	PGSB_May2017	CDS	566804257	566804484	.	-	0	Parent=AET2Gv21021200.2
Chr2	PGSB_May2017	five_prime_UTR	566804485	566804486	.	-	.	Parent=AET2Gv21021200.2
Chr2	PGSB_May2017	gene	566871759	566873334	.	+	.	ID=AET2Gv21021700;_Primary_confidence_class=HC;_Secondary_confidence_class=HC1
Chr2	PGSB_May2017	mRNA	566871759	566873134	.	+	.	ID=AET2Gv21021700.1;_Primary_confidence_class=HC;_Secondary_confidence_class=HC1;Parent=AET2Gv21021700
Chr2	PGSB_May2017	exon	566871759	566871888	.	+	.	Parent=AET2Gv21021700.1
Chr2	PGSB_May2017	five_prime_UTR	566871759	566871888	.	+	.	Parent=AET2Gv21021700.1
Chr2	PGSB_May2017	exon	566871963	566872099	.	+	.	Parent=AET2Gv21021700.1
Chr2	PGSB_May2017	five_prime_UTR	566871963	566872099	.	+	.	Parent=AET2Gv21021700.1
Chr2	PGSB_May2017	exon	566872492	566873134	.	+	.	Parent=AET2Gv21021700.1
Chr2	PGSB_May2017	five_prime_UTR	566872492	566872511	.	+	.	Parent=AET2Gv21021700.1
Chr2	PGSB_May2017	CDS	566872512	566872910	.	+	0	Parent=AET2Gv21021700.1
Chr2	PGSB_May2017	three_prime_UTR	566872911	566873134	.	+	.	Parent=AET2Gv21021700.1
Chr2	PGSB_May2017	mRNA	566871839	566873334	.	+	.	ID=AET2Gv21021700.2;_Secondary_confidence_class=HC1;_Primary_confidence_class=HC;Alias="hypothetical protein F775_26520 [Aegilops tauschii]";Parent=AET2Gv21021700
Chr2	PGSB_May2017	exon	566871839	566872099	.	+	.	Parent=AET2Gv21021700.2
Chr2	PGSB_May2017	five_prime_UTR	566871839	566872099	.	+	.	Parent=AET2Gv21021700.2
Chr2	PGSB_May2017	exon	566872492	566873334	.	+	.	Parent=AET2Gv21021700.2
Chr2	PGSB_May2017	five_prime_UTR	566872492	566872511	.	+	.	Parent=AET2Gv21021700.2
Chr2	PGSB_May2017	CDS	566872512	566872910	.	+	0	Parent=AET2Gv21021700.2
Chr2	PGSB_May2017	three_prime_UTR	566872911	566873334	.	+	.	Parent=AET2Gv21021700.2
Chr2	PGSB_May2017	mRNA	566872030	566872901	.	+	.	ID=AET2Gv21021700.3;_Primary_confidence_class=HC;_Secondary_confidence_class=HC1;Parent=AET2Gv21021700
Chr2	PGSB_May2017	exon	566872030	566872091	.	+	.	Parent=AET2Gv21021700.3
Chr2	PGSB_May2017	five_prime_UTR	566872030	566872091	.	+	.	Parent=AET2Gv21021700.3
Chr2	PGSB_May2017	exon	566872484	566872901	.	+	.	Parent=AET2Gv21021700.3
Chr2	PGSB_May2017	five_prime_UTR	566872484	566872511	.	+	.	Parent=AET2Gv21021700.3
Chr2	PGSB_May2017	CDS	566872512	566872901	.	+	0	Parent=AET2Gv21021700.3
Chr2	PGSB_May2017	mRNA	566872183	566873239	.	+	.	ID=AET2Gv21021700.4;_Primary_confidence_class=HC;_Secondary_confidence_class=HC1;Parent=AET2Gv21021700
Chr2	PGSB_May2017	exon	566872183	566873239	.	+	.	Parent=AET2Gv21021700.4
Chr2	PGSB_May2017	five_prime_UTR	566872183	566872511	.	+	.	Parent=AET2Gv21021700.4
Chr2	PGSB_May2017	CDS	566872512	566872910	.	+	0	Parent=AET2Gv21021700.4
Chr2	PGSB_May2017	three_prime_UTR	566872911	566873239	.	+	.	Parent=AET2Gv21021700.4
###
Chr2	PGSB_May2017	gene	566914616	566944547	.	-	.	_Primary_confidence_class=HC;_Secondary_confidence_class=HC3;ID=AET2Gv21021800
Chr2	PGSB_May2017	mRNA	566914616	566944547	.	-	.	_Secondary_confidence_class=HC3;_Primary_confidence_class=HC;ID=AET2Gv21021800.1;Parent=AET2Gv21021800
Chr2	PGSB_May2017	exon	566914616	566914834	.	-	.	Parent=AET2Gv21021800.1
Chr2	PGSB_May2017	three_prime_UTR	566914616	566914834	.	-	.	Parent=AET2Gv21021800.1
Chr2	PGSB_May2017	exon	566916729	566916905	.	-	.	Parent=AET2Gv21021800.1
Chr2	PGSB_May2017	three_prime_UTR	566916729	566916905	.	-	.	Parent=AET2Gv21021800.1
Chr2	PGSB_May2017	exon	566916994	566917095	.	-	.	Parent=AET2Gv21021800.1
Chr2	PGSB_May2017	three_prime_UTR	566916994	566917095	.	-	.	Parent=AET2Gv21021800.1
Chr2	PGSB_May2017	exon	566917459	566917634	.	-	.	Parent=AET2Gv21021800.1
Chr2	PGSB_May2017	three_prime_UTR	566917459	566917634	.	-	.	Parent=AET2Gv21021800.1
Chr2	PGSB_May2017	exon	566917816	566917928	.	-	.	Parent=AET2Gv21021800.1
Chr2	PGSB_May2017	three_prime_UTR	566917816	566917888	.	-	.	Parent=AET2Gv21021800.1
Chr2	PGSB_May2017	CDS	566917889	566917928	.	-	0	Parent=AET2Gv21021800.1
Chr2	PGSB_May2017	exon	566918208	566918539	.	-	.	Parent=AET2Gv21021800.1
Chr2	PGSB_May2017	CDS	566918208	566918539	.	-	0	Parent=AET2Gv21021800.1
Chr2	PGSB_May2017	exon	566943040	566943100	.	-	.	Parent=AET2Gv21021800.1
Chr2	PGSB_May2017	CDS	566943040	566943100	.	-	1	Parent=AET2Gv21021800.1
Chr2	PGSB_May2017	exon	566943567	566944025	.	-	.	Parent=AET2Gv21021800.1
Chr2	PGSB_May2017	CDS	566943567	566944025	.	-	1	Parent=AET2Gv21021800.1
Chr2	PGSB_May2017	exon	566944136	566944367	.	-	.	Parent=AET2Gv21021800.1
Chr2	PGSB_May2017	CDS	566944136	566944367	.	-	2	Parent=AET2Gv21021800.1
Chr2	PGSB_May2017	exon	566944488	566944547	.	-	.	Parent=AET2Gv21021800.1
Chr2	PGSB_May2017	CDS	566944488	566944545	.	-	0	Parent=AET2Gv21021800.1
Chr2	PGSB_May2017	five_prime_UTR	566944546	566944547	.	-	.	Parent=AET2Gv21021800.1
Chr2	PGSB_May2017	mRNA	566914630	566944547	.	-	.	ID=AET2Gv21021800.2;_Secondary_confidence_class=HC3;Alias="Protein WAX2 [Triticum urartu]";_Primary_confidence_class=HC;Parent=AET2Gv21021800
Chr2	PGSB_May2017	exon	566914630	566914834	.	-	.	Parent=AET2Gv21021800.2
Chr2	PGSB_May2017	three_prime_UTR	566914630	566914834	.	-	.	Parent=AET2Gv21021800.2
Chr2	PGSB_May2017	exon	566916729	566916905	.	-	.	Parent=AET2Gv21021800.2
Chr2	PGSB_May2017	three_prime_UTR	566916729	566916905	.	-	.	Parent=AET2Gv21021800.2
Chr2	PGSB_May2017	exon	566916994	566917095	.	-	.	Parent=AET2Gv21021800.2
Chr2	PGSB_May2017	three_prime_UTR	566916994	566917095	.	-	.	Parent=AET2Gv21021800.2
Chr2	PGSB_May2017	exon	566917459	566917634	.	-	.	Parent=AET2Gv21021800.2
Chr2	PGSB_May2017	three_prime_UTR	566917459	566917634	.	-	.	Parent=AET2Gv21021800.2
Chr2	PGSB_May2017	exon	566917816	566917928	.	-	.	Parent=AET2Gv21021800.2
Chr2	PGSB_May2017	three_prime_UTR	566917816	566917888	.	-	.	Parent=AET2Gv21021800.2
Chr2	PGSB_May2017	CDS	566917889	566917928	.	-	0	Parent=AET2Gv21021800.2
Chr2	PGSB_May2017	exon	566918208	566918536	.	-	.	Parent=AET2Gv21021800.2
Chr2	PGSB_May2017	CDS	566918208	566918536	.	-	0	Parent=AET2Gv21021800.2
Chr2	PGSB_May2017	exon	566943037	566943100	.	-	.	Parent=AET2Gv21021800.2
Chr2	PGSB_May2017	CDS	566943037	566943100	.	-	1	Parent=AET2Gv21021800.2
Chr2	PGSB_May2017	exon	566943567	566944025	.	-	.	Parent=AET2Gv21021800.2
Chr2	PGSB_May2017	CDS	566943567	566944025	.	-	1	Parent=AET2Gv21021800.2
Chr2	PGSB_May2017	exon	566944136	566944367	.	-	.	Parent=AET2Gv21021800.2
Chr2	PGSB_May2017	CDS	566944136	566944367	.	-	2	Parent=AET2Gv21021800.2
Chr2	PGSB_May2017	exon	566944488	566944547	.	-	.	Parent=AET2Gv21021800.2
Chr2	PGSB_May2017	CDS	566944488	566944545	.	-	0	Parent=AET2Gv21021800.2
Chr2	PGSB_May2017	five_prime_UTR	566944546	566944547	.	-	.	Parent=AET2Gv21021800.2
Chr2	PGSB_May2017	mRNA	566914658	566944547	.	-	.	_Secondary_confidence_class=HC3;_Primary_confidence_class=HC;ID=AET2Gv21021800.3;Parent=AET2Gv21021800
Chr2	PGSB_May2017	exon	566914658	566914834	.	-	.	Parent=AET2Gv21021800.3
Chr2	PGSB_May2017	three_prime_UTR	566914658	566914834	.	-	.	Parent=AET2Gv21021800.3
Chr2	PGSB_May2017	exon	566916729	566916905	.	-	.	Parent=AET2Gv21021800.3
Chr2	PGSB_May2017	three_prime_UTR	566916729	566916905	.	-	.	Parent=AET2Gv21021800.3
Chr2	PGSB_May2017	exon	566916994	566917095	.	-	.	Parent=AET2Gv21021800.3
Chr2	PGSB_May2017	three_prime_UTR	566916994	566917095	.	-	.	Parent=AET2Gv21021800.3
Chr2	PGSB_May2017	exon	566917376	566917515	.	-	.	Parent=AET2Gv21021800.3
Chr2	PGSB_May2017	three_prime_UTR	566917376	566917515	.	-	.	Parent=AET2Gv21021800.3
Chr2	PGSB_May2017	exon	566917668	566917720	.	-	.	Parent=AET2Gv21021800.3
Chr2	PGSB_May2017	three_prime_UTR	566917668	566917720	.	-	.	Parent=AET2Gv21021800.3
Chr2	PGSB_May2017	exon	566917840	566917928	.	-	.	Parent=AET2Gv21021800.3
Chr2	PGSB_May2017	three_prime_UTR	566917840	566917888	.	-	.	Parent=AET2Gv21021800.3
Chr2	PGSB_May2017	CDS	566917889	566917928	.	-	0	Parent=AET2Gv21021800.3
Chr2	PGSB_May2017	exon	566918208	566918539	.	-	.	Parent=AET2Gv21021800.3
Chr2	PGSB_May2017	CDS	566918208	566918539	.	-	0	Parent=AET2Gv21021800.3
Chr2	PGSB_May2017	exon	566943040	566943100	.	-	.	Parent=AET2Gv21021800.3
Chr2	PGSB_May2017	CDS	566943040	566943100	.	-	1	Parent=AET2Gv21021800.3
Chr2	PGSB_May2017	exon	566943567	566944025	.	-	.	Parent=AET2Gv21021800.3
Chr2	PGSB_May2017	CDS	566943567	566944025	.	-	1	Parent=AET2Gv21021800.3
Chr2	PGSB_May2017	exon	566944136	566944367	.	-	.	Parent=AET2Gv21021800.3
Chr2	PGSB_May2017	CDS	566944136	566944367	.	-	2	Parent=AET2Gv21021800.3
Chr2	PGSB_May2017	exon	566944488	566944547	.	-	.	Parent=AET2Gv21021800.3
Chr2	PGSB_May2017	CDS	566944488	566944545	.	-	0	Parent=AET2Gv21021800.3
Chr2	PGSB_May2017	five_prime_UTR	566944546	566944547	.	-	.	Parent=AET2Gv21021800.3
Chr2	PGSB_May2017	gene	567326575	567328571	.	-	.	ID=AET2Gv21022600;_Secondary_confidence_class=HC1;_Primary_confidence_class=HC
Chr2	PGSB_May2017	mRNA	567326575	567328571	.	-	.	ID=AET2Gv21022600.1;_Primary_confidence_class=HC;Alias="hypothetical protein F775_52192 [Aegilops tauschii]";_Secondary_confidence_class=HC1;Parent=AET2Gv21022600
Chr2	PGSB_May2017	exon	567326575	567327444	.	-	.	Parent=AET2Gv21022600.1
Chr2	PGSB_May2017	three_prime_UTR	567326575	567326778	.	-	.	Parent=AET2Gv21022600.1
Chr2	PGSB_May2017	CDS	567326779	567327444	.	-	0	Parent=AET2Gv21022600.1
Chr2	PGSB_May2017	exon	567327533	567328571	.	-	.	Parent=AET2Gv21022600.1
Chr2	PGSB_May2017	CDS	567327533	567328471	.	-	0	Parent=AET2Gv21022600.1
Chr2	PGSB_May2017	five_prime_UTR	567328472	567328571	.	-	.	Parent=AET2Gv21022600.1
###
Chr2	PGSB_May2017	gene	567388306	567389227	.	+	.	_Primary_confidence_class=HC;_Secondary_confidence_class=HC2;ID=AET2Gv21022700
Chr2	PGSB_May2017	mRNA	567388306	567388985	.	+	.	_Primary_confidence_class=HC;_Secondary_confidence_class=HC2;ID=AET2Gv21022700.1;Parent=AET2Gv21022700
Chr2	PGSB_May2017	exon	567388306	567388386	.	+	.	Parent=AET2Gv21022700.1
Chr2	PGSB_May2017	CDS	567388306	567388386	.	+	0	Parent=AET2Gv21022700.1
Chr2	PGSB_May2017	exon	567388524	567388683	.	+	.	Parent=AET2Gv21022700.1
Chr2	PGSB_May2017	CDS	567388524	567388683	.	+	0	Parent=AET2Gv21022700.1
Chr2	PGSB_May2017	exon	567388791	567388985	.	+	.	Parent=AET2Gv21022700.1
Chr2	PGSB_May2017	CDS	567388791	567388984	.	+	2	Parent=AET2Gv21022700.1
Chr2	PGSB_May2017	three_prime_UTR	567388985	567388985	.	+	.	Parent=AET2Gv21022700.1
Chr2	PGSB_May2017	mRNA	567388309	567389120	.	+	.	ID=AET2Gv21022700.2;_Primary_confidence_class=HC;Alias="PREDICTED: E3 ubiquitin-protein ligase At3g02290 isoform X1 [Brachypodium distachyon]";_Secondary_confidence_class=HC2;Parent=AET2Gv21022700
Chr2	PGSB_May2017	exon	567388309	567388386	.	+	.	Parent=AET2Gv21022700.2
Chr2	PGSB_May2017	CDS	567388309	567388386	.	+	0	Parent=AET2Gv21022700.2
Chr2	PGSB_May2017	exon	567388524	567388683	.	+	.	Parent=AET2Gv21022700.2
Chr2	PGSB_May2017	CDS	567388524	567388683	.	+	0	Parent=AET2Gv21022700.2
Chr2	PGSB_May2017	exon	567388779	567388928	.	+	.	Parent=AET2Gv21022700.2
Chr2	PGSB_May2017	CDS	567388779	567388928	.	+	2	Parent=AET2Gv21022700.2
Chr2	PGSB_May2017	exon	567388984	567389120	.	+	.	Parent=AET2Gv21022700.2
Chr2	PGSB_May2017	CDS	567388984	567389120	.	+	2	Parent=AET2Gv21022700.2
Chr2	PGSB_May2017	mRNA	567388309	567389227	.	+	.	ID=AET2Gv21022700.3;_Secondary_confidence_class=HC2;_Primary_confidence_class=HC;Parent=AET2Gv21022700
Chr2	PGSB_May2017	exon	567388309	567388386	.	+	.	Parent=AET2Gv21022700.3
Chr2	PGSB_May2017	CDS	567388309	567388386	.	+	0	Parent=AET2Gv21022700.3
Chr2	PGSB_May2017	exon	567388524	567388683	.	+	.	Parent=AET2Gv21022700.3
Chr2	PGSB_May2017	CDS	567388524	567388683	.	+	0	Parent=AET2Gv21022700.3
Chr2	PGSB_May2017	exon	567388791	567388928	.	+	.	Parent=AET2Gv21022700.3
Chr2	PGSB_May2017	CDS	567388791	567388928	.	+	2	Parent=AET2Gv21022700.3
Chr2	PGSB_May2017	exon	567389192	567389227	.	+	.	Parent=AET2Gv21022700.3
Chr2	PGSB_May2017	CDS	567389192	567389226	.	+	2	Parent=AET2Gv21022700.3
Chr2	PGSB_May2017	three_prime_UTR	567389227	567389227	.	+	.	Parent=AET2Gv21022700.3
Chr2	PGSB_May2017	gene	567401809	567402249	.	-	.	_Secondary_confidence_class=HC1;_Primary_confidence_class=HC;ID=AET2Gv21022800
Chr2	PGSB_May2017	mRNA	567401809	567402249	.	-	.	_Secondary_confidence_class=HC1;_Primary_confidence_class=HC;Alias="PREDICTED: protein FAR1-RELATED SEQUENCE 5-like [Brachypodium distachyon]";ID=AET2Gv21022800.1;Parent=AET2Gv21022800
Chr2	PGSB_May2017	exon	567401809	567402249	.	-	.	Parent=AET2Gv21022800.1
Chr2	PGSB_May2017	CDS	567401809	567402249	.	-	0	Parent=AET2Gv21022800.1
###
Chr2	PGSB_May2017	gene	567409946	567410302	.	-	.	ID=AET2Gv21022900;_Secondary_confidence_class=HC1;_Primary_confidence_class=HC
Chr2	PGSB_May2017	mRNA	567409946	567410302	.	-	.	_Secondary_confidence_class=HC1;_Primary_confidence_class=HC;Alias="Putative ribonuclease H protein [Aegilops tauschii]";ID=AET2Gv21022900.1;Parent=AET2Gv21022900
Chr2	PGSB_May2017	exon	567409946	567410302	.	-	.	Parent=AET2Gv21022900.1
Chr2	PGSB_May2017	CDS	567409946	567410302	.	-	0	Parent=AET2Gv21022900.1
Chr2	PGSB_May2017	gene	567414818	567422421	.	-	.	ID=AET2Gv21023000;_Primary_confidence_class=HC;_Secondary_confidence_class=HC1
Chr2	PGSB_May2017	mRNA	567414818	567422421	.	-	.	_Primary_confidence_class=HC;_Secondary_confidence_class=HC1;ID=AET2Gv21023000.1;Parent=AET2Gv21023000
Chr2	PGSB_May2017	exon	567414818	567415038	.	-	.	Parent=AET2Gv21023000.1
Chr2	PGSB_May2017	three_prime_UTR	567414818	567414956	.	-	.	Parent=AET2Gv21023000.1
Chr2	PGSB_May2017	CDS	567414957	567415038	.	-	0	Parent=AET2Gv21023000.1
Chr2	PGSB_May2017	exon	567415201	567415278	.	-	.	Parent=AET2Gv21023000.1
Chr2	PGSB_May2017	CDS	567415201	567415278	.	-	1	Parent=AET2Gv21023000.1
Chr2	PGSB_May2017	exon	567415706	567415854	.	-	.	Parent=AET2Gv21023000.1
Chr2	PGSB_May2017	CDS	567415706	567415854	.	-	0	Parent=AET2Gv21023000.1
Chr2	PGSB_May2017	exon	567415947	567416075	.	-	.	Parent=AET2Gv21023000.1
Chr2	PGSB_May2017	CDS	567415947	567416075	.	-	0	Parent=AET2Gv21023000.1
Chr2	PGSB_May2017	exon	567416216	567416671	.	-	.	Parent=AET2Gv21023000.1
Chr2	PGSB_May2017	CDS	567416216	567416662	.	-	0	Parent=AET2Gv21023000.1
Chr2	PGSB_May2017	five_prime_UTR	567416663	567416671	.	-	.	Parent=AET2Gv21023000.1
Chr2	PGSB_May2017	exon	567416762	567416816	.	-	.	Parent=AET2Gv21023000.1
Chr2	PGSB_May2017	five_prime_UTR	567416762	567416816	.	-	.	Parent=AET2Gv21023000.1
Chr2	PGSB_May2017	exon	567416915	567416983	.	-	.	Parent=AET2Gv21023000.1
Chr2	PGSB_May2017	five_prime_UTR	567416915	567416983	.	-	.	Parent=AET2Gv21023000.1
Chr2	PGSB_May2017	exon	567417225	567417662	.	-	.	Parent=AET2Gv21023000.1
Chr2	PGSB_May2017	five_prime_UTR	567417225	567417662	.	-	.	Parent=AET2Gv21023000.1
Chr2	PGSB_May2017	exon	567417825	567417947	.	-	.	Parent=AET2Gv21023000.1
Chr2	PGSB_May2017	five_prime_UTR	567417825	567417947	.	-	.	Parent=AET2Gv21023000.1
Chr2	PGSB_May2017	exon	567418197	567418270	.	-	.	Parent=AET2Gv21023000.1
Chr2	PGSB_May2017	five_prime_UTR	567418197	567418270	.	-	.	Parent=AET2Gv21023000.1
Chr2	PGSB_May2017	exon	567418441	567418515	.	-	.	Parent=AET2Gv21023000.1
Chr2	PGSB_May2017	five_prime_UTR	567418441	567418515	.	-	.	Parent=AET2Gv21023000.1
Chr2	PGSB_May2017	exon	567418752	567418879	.	-	.	Parent=AET2Gv21023000.1
Chr2	PGSB_May2017	five_prime_UTR	567418752	567418879	.	-	.	Parent=AET2Gv21023000.1
Chr2	PGSB_May2017	exon	567419099	567419678	.	-	.	Parent=AET2Gv21023000.1
Chr2	PGSB_May2017	five_prime_UTR	567419099	567419678	.	-	.	Parent=AET2Gv21023000.1
Chr2	PGSB_May2017	exon	567422308	567422421	.	-	.	Parent=AET2Gv21023000.1
Chr2	PGSB_May2017	five_prime_UTR	567422308	567422421	.	-	.	Parent=AET2Gv21023000.1
Chr2	PGSB_May2017	mRNA	567414818	567422421	.	-	.	_Secondary_confidence_class=HC1;_Primary_confidence_class=HC;ID=AET2Gv21023000.2;Parent=AET2Gv21023000
Chr2	PGSB_May2017	exon	567414818	567415038	.	-	.	Parent=AET2Gv21023000.2
Chr2	PGSB_May2017	three_prime_UTR	567414818	567415012	.	-	.	Parent=AET2Gv21023000.2
Chr2	PGSB_May2017	CDS	567415013	567415038	.	-	0	Parent=AET2Gv21023000.2
Chr2	PGSB_May2017	exon	567415201	567415280	.	-	.	Parent=AET2Gv21023000.2
Chr2	PGSB_May2017	CDS	567415201	567415280	.	-	1	Parent=AET2Gv21023000.2
Chr2	PGSB_May2017	exon	567415706	567415854	.	-	.	Parent=AET2Gv21023000.2
Chr2	PGSB_May2017	CDS	567415706	567415854	.	-	0	Parent=AET2Gv21023000.2
Chr2	PGSB_May2017	exon	567415947	567416075	.	-	.	Parent=AET2Gv21023000.2
Chr2	PGSB_May2017	CDS	567415947	567416075	.	-	0	Parent=AET2Gv21023000.2
Chr2	PGSB_May2017	exon	567416216	567416671	.	-	.	Parent=AET2Gv21023000.2
Chr2	PGSB_May2017	CDS	567416216	567416671	.	-	0	Parent=AET2Gv21023000.2
Chr2	PGSB_May2017	exon	567416762	567416816	.	-	.	Parent=AET2Gv21023000.2
Chr2	PGSB_May2017	CDS	567416762	567416816	.	-	1	Parent=AET2Gv21023000.2
Chr2	PGSB_May2017	exon	567416915	567416982	.	-	.	Parent=AET2Gv21023000.2
Chr2	PGSB_May2017	CDS	567416915	567416982	.	-	0	Parent=AET2Gv21023000.2
Chr2	PGSB_May2017	exon	567417225	567417662	.	-	.	Parent=AET2Gv21023000.2
Chr2	PGSB_May2017	CDS	567417225	567417473	.	-	0	Parent=AET2Gv21023000.2
Chr2	PGSB_May2017	five_prime_UTR	567417474	567417662	.	-	.	Parent=AET2Gv21023000.2
Chr2	PGSB_May2017	exon	567417825	567417947	.	-	.	Parent=AET2Gv21023000.2
Chr2	PGSB_May2017	five_prime_UTR	567417825	567417947	.	-	.	Parent=AET2Gv21023000.2
Chr2	PGSB_May2017	exon	567418197	567418270	.	-	.	Parent=AET2Gv21023000.2
Chr2	PGSB_May2017	five_prime_UTR	567418197	567418270	.	-	.	Parent=AET2Gv21023000.2
Chr2	PGSB_May2017	exon	567418441	567418516	.	-	.	Parent=AET2Gv21023000.2
Chr2	PGSB_May2017	five_prime_UTR	567418441	567418516	.	-	.	Parent=AET2Gv21023000.2
Chr2	PGSB_May2017	exon	567418752	567418879	.	-	.	Parent=AET2Gv21023000.2
Chr2	PGSB_May2017	five_prime_UTR	567418752	567418879	.	-	.	Parent=AET2Gv21023000.2
Chr2	PGSB_May2017	exon	567419099	567419678	.	-	.	Parent=AET2Gv21023000.2
Chr2	PGSB_May2017	five_prime_UTR	567419099	567419678	.	-	.	Parent=AET2Gv21023000.2
Chr2	PGSB_May2017	exon	567422308	567422421	.	-	.	Parent=AET2Gv21023000.2
Chr2	PGSB_May2017	five_prime_UTR	567422308	567422421	.	-	.	Parent=AET2Gv21023000.2
Chr2	PGSB_May2017	mRNA	567414819	567422420	.	-	.	_Primary_confidence_class=HC;_Secondary_confidence_class=HC1;ID=AET2Gv21023000.3;Parent=AET2Gv21023000
Chr2	PGSB_May2017	exon	567414819	567415038	.	-	.	Parent=AET2Gv21023000.3
Chr2	PGSB_May2017	three_prime_UTR	567414819	567414956	.	-	.	Parent=AET2Gv21023000.3
Chr2	PGSB_May2017	CDS	567414957	567415038	.	-	0	Parent=AET2Gv21023000.3
Chr2	PGSB_May2017	exon	567415201	567415278	.	-	.	Parent=AET2Gv21023000.3
Chr2	PGSB_May2017	CDS	567415201	567415278	.	-	1	Parent=AET2Gv21023000.3
Chr2	PGSB_May2017	exon	567415706	567415854	.	-	.	Parent=AET2Gv21023000.3
Chr2	PGSB_May2017	CDS	567415706	567415854	.	-	0	Parent=AET2Gv21023000.3
Chr2	PGSB_May2017	exon	567415947	567416075	.	-	.	Parent=AET2Gv21023000.3
Chr2	PGSB_May2017	CDS	567415947	567416075	.	-	0	Parent=AET2Gv21023000.3
Chr2	PGSB_May2017	exon	567416216	567416671	.	-	.	Parent=AET2Gv21023000.3
Chr2	PGSB_May2017	CDS	567416216	567416671	.	-	0	Parent=AET2Gv21023000.3
Chr2	PGSB_May2017	exon	567416762	567416816	.	-	.	Parent=AET2Gv21023000.3
Chr2	PGSB_May2017	CDS	567416762	567416816	.	-	1	Parent=AET2Gv21023000.3
Chr2	PGSB_May2017	exon	567416915	567416982	.	-	.	Parent=AET2Gv21023000.3
Chr2	PGSB_May2017	CDS	567416915	567416982	.	-	0	Parent=AET2Gv21023000.3
Chr2	PGSB_May2017	exon	567417225	567417662	.	-	.	Parent=AET2Gv21023000.3
Chr2	PGSB_May2017	CDS	567417225	567417662	.	-	0	Parent=AET2Gv21023000.3
Chr2	PGSB_May2017	exon	567417825	567417947	.	-	.	Parent=AET2Gv21023000.3
Chr2	PGSB_May2017	CDS	567417825	567417947	.	-	0	Parent=AET2Gv21023000.3
Chr2	PGSB_May2017	exon	567418197	567418270	.	-	.	Parent=AET2Gv21023000.3
Chr2	PGSB_May2017	CDS	567418197	567418270	.	-	2	Parent=AET2Gv21023000.3
Chr2	PGSB_May2017	exon	567418441	567418514	.	-	.	Parent=AET2Gv21023000.3
Chr2	PGSB_May2017	CDS	567418441	567418514	.	-	1	Parent=AET2Gv21023000.3
Chr2	PGSB_May2017	exon	567418752	567418879	.	-	.	Parent=AET2Gv21023000.3
Chr2	PGSB_May2017	CDS	567418752	567418879	.	-	0	Parent=AET2Gv21023000.3
Chr2	PGSB_May2017	exon	567419099	567419678	.	-	.	Parent=AET2Gv21023000.3
Chr2	PGSB_May2017	CDS	567419099	567419581	.	-	0	Parent=AET2Gv21023000.3
Chr2	PGSB_May2017	five_prime_UTR	567419582	567419678	.	-	.	Parent=AET2Gv21023000.3
Chr2	PGSB_May2017	exon	567422308	567422420	.	-	.	Parent=AET2Gv21023000.3
Chr2	PGSB_May2017	five_prime_UTR	567422308	567422420	.	-	.	Parent=AET2Gv21023000.3
Chr2	PGSB_May2017	mRNA	567414820	567417225	.	-	.	_Secondary_confidence_class=HC1;_Primary_confidence_class=HC;ID=AET2Gv21023000.4;Parent=AET2Gv21023000
Chr2	PGSB_May2017	exon	567414820	567415038	.	-	.	Parent=AET2Gv21023000.4
Chr2	PGSB_May2017	three_prime_UTR	567414820	567414956	.	-	.	Parent=AET2Gv21023000.4
Chr2	PGSB_May2017	CDS	567414957	567415038	.	-	0	Parent=AET2Gv21023000.4
Chr2	PGSB_May2017	exon	567415201	567415278	.	-	.	Parent=AET2Gv21023000.4
Chr2	PGSB_May2017	CDS	567415201	567415278	.	-	1	Parent=AET2Gv21023000.4
Chr2	PGSB_May2017	exon	567415706	567415854	.	-	.	Parent=AET2Gv21023000.4
Chr2	PGSB_May2017	CDS	567415706	567415854	.	-	0	Parent=AET2Gv21023000.4
Chr2	PGSB_May2017	exon	567415947	567416075	.	-	.	Parent=AET2Gv21023000.4
Chr2	PGSB_May2017	CDS	567415947	567416075	.	-	0	Parent=AET2Gv21023000.4
Chr2	PGSB_May2017	exon	567416216	567416671	.	-	.	Parent=AET2Gv21023000.4
Chr2	PGSB_May2017	CDS	567416216	567416671	.	-	0	Parent=AET2Gv21023000.4
Chr2	PGSB_May2017	exon	567416761	567416816	.	-	.	Parent=AET2Gv21023000.4
Chr2	PGSB_May2017	CDS	567416761	567416802	.	-	0	Parent=AET2Gv21023000.4
Chr2	PGSB_May2017	five_prime_UTR	567416803	567416816	.	-	.	Parent=AET2Gv21023000.4
Chr2	PGSB_May2017	exon	567416915	567416986	.	-	.	Parent=AET2Gv21023000.4
Chr2	PGSB_May2017	five_prime_UTR	567416915	567416986	.	-	.	Parent=AET2Gv21023000.4
Chr2	PGSB_May2017	exon	567417225	567417225	.	-	.	Parent=AET2Gv21023000.4
Chr2	PGSB_May2017	five_prime_UTR	567417225	567417225	.	-	.	Parent=AET2Gv21023000.4
Chr2	PGSB_May2017	mRNA	567414820	567421882	.	-	.	ID=AET2Gv21023000.5;_Secondary_confidence_class=HC1;_Primary_confidence_class=HC;Parent=AET2Gv21023000
Chr2	PGSB_May2017	exon	567414820	567415038	.	-	.	Parent=AET2Gv21023000.5
Chr2	PGSB_May2017	three_prime_UTR	567414820	567414956	.	-	.	Parent=AET2Gv21023000.5
Chr2	PGSB_May2017	CDS	567414957	567415038	.	-	0	Parent=AET2Gv21023000.5
Chr2	PGSB_May2017	exon	567415201	567415278	.	-	.	Parent=AET2Gv21023000.5
Chr2	PGSB_May2017	CDS	567415201	567415278	.	-	1	Parent=AET2Gv21023000.5
Chr2	PGSB_May2017	exon	567415706	567415854	.	-	.	Parent=AET2Gv21023000.5
Chr2	PGSB_May2017	CDS	567415706	567415854	.	-	0	Parent=AET2Gv21023000.5
Chr2	PGSB_May2017	exon	567415947	567416075	.	-	.	Parent=AET2Gv21023000.5
Chr2	PGSB_May2017	CDS	567415947	567416075	.	-	0	Parent=AET2Gv21023000.5
Chr2	PGSB_May2017	exon	567416216	567416671	.	-	.	Parent=AET2Gv21023000.5
Chr2	PGSB_May2017	CDS	567416216	567416671	.	-	0	Parent=AET2Gv21023000.5
Chr2	PGSB_May2017	exon	567416762	567416816	.	-	.	Parent=AET2Gv21023000.5
Chr2	PGSB_May2017	CDS	567416762	567416816	.	-	1	Parent=AET2Gv21023000.5
Chr2	PGSB_May2017	exon	567416915	567416982	.	-	.	Parent=AET2Gv21023000.5
Chr2	PGSB_May2017	CDS	567416915	567416982	.	-	0	Parent=AET2Gv21023000.5
Chr2	PGSB_May2017	exon	567417225	567417662	.	-	.	Parent=AET2Gv21023000.5
Chr2	PGSB_May2017	CDS	567417225	567417662	.	-	0	Parent=AET2Gv21023000.5
Chr2	PGSB_May2017	exon	567417825	567417947	.	-	.	Parent=AET2Gv21023000.5
Chr2	PGSB_May2017	CDS	567417825	567417947	.	-	0	Parent=AET2Gv21023000.5
Chr2	PGSB_May2017	exon	567418197	567418270	.	-	.	Parent=AET2Gv21023000.5
Chr2	PGSB_May2017	CDS	567418197	567418270	.	-	2	Parent=AET2Gv21023000.5
Chr2	PGSB_May2017	exon	567418441	567418514	.	-	.	Parent=AET2Gv21023000.5
Chr2	PGSB_May2017	CDS	567418441	567418514	.	-	1	Parent=AET2Gv21023000.5
Chr2	PGSB_May2017	exon	567418752	567418879	.	-	.	Parent=AET2Gv21023000.5
Chr2	PGSB_May2017	CDS	567418752	567418879	.	-	0	Parent=AET2Gv21023000.5
Chr2	PGSB_May2017	exon	567419099	567419678	.	-	.	Parent=AET2Gv21023000.5
Chr2	PGSB_May2017	CDS	567419099	567419581	.	-	0	Parent=AET2Gv21023000.5
Chr2	PGSB_May2017	five_prime_UTR	567419582	567419678	.	-	.	Parent=AET2Gv21023000.5
Chr2	PGSB_May2017	exon	567420635	567421882	.	-	.	Parent=AET2Gv21023000.5
Chr2	PGSB_May2017	five_prime_UTR	567420635	567421882	.	-	.	Parent=AET2Gv21023000.5
Chr2	PGSB_May2017	mRNA	567414820	567422411	.	-	.	_Secondary_confidence_class=HC1;_Primary_confidence_class=HC;ID=AET2Gv21023000.6;Parent=AET2Gv21023000
Chr2	PGSB_May2017	exon	567414820	567415038	.	-	.	Parent=AET2Gv21023000.6
Chr2	PGSB_May2017	three_prime_UTR	567414820	567415038	.	-	.	Parent=AET2Gv21023000.6
Chr2	PGSB_May2017	exon	567415201	567415278	.	-	.	Parent=AET2Gv21023000.6
Chr2	PGSB_May2017	three_prime_UTR	567415201	567415278	.	-	.	Parent=AET2Gv21023000.6
Chr2	PGSB_May2017	exon	567415706	567415854	.	-	.	Parent=AET2Gv21023000.6
Chr2	PGSB_May2017	three_prime_UTR	567415706	567415854	.	-	.	Parent=AET2Gv21023000.6
Chr2	PGSB_May2017	exon	567415947	567416075	.	-	.	Parent=AET2Gv21023000.6
Chr2	PGSB_May2017	three_prime_UTR	567415947	567416075	.	-	.	Parent=AET2Gv21023000.6
Chr2	PGSB_May2017	exon	567416216	567416671	.	-	.	Parent=AET2Gv21023000.6
Chr2	PGSB_May2017	three_prime_UTR	567416216	567416671	.	-	.	Parent=AET2Gv21023000.6
Chr2	PGSB_May2017	exon	567416762	567416816	.	-	.	Parent=AET2Gv21023000.6
Chr2	PGSB_May2017	three_prime_UTR	567416762	567416816	.	-	.	Parent=AET2Gv21023000.6
Chr2	PGSB_May2017	exon	567416915	567416983	.	-	.	Parent=AET2Gv21023000.6
Chr2	PGSB_May2017	three_prime_UTR	567416915	567416935	.	-	.	Parent=AET2Gv21023000.6
Chr2	PGSB_May2017	CDS	567416936	567416983	.	-	0	Parent=AET2Gv21023000.6
Chr2	PGSB_May2017	exon	567417225	567417662	.	-	.	Parent=AET2Gv21023000.6
Chr2	PGSB_May2017	CDS	567417225	567417662	.	-	0	Parent=AET2Gv21023000.6
Chr2	PGSB_May2017	exon	567417825	567417947	.	-	.	Parent=AET2Gv21023000.6
Chr2	PGSB_May2017	CDS	567417825	567417947	.	-	0	Parent=AET2Gv21023000.6
Chr2	PGSB_May2017	exon	567418197	567418270	.	-	.	Parent=AET2Gv21023000.6
Chr2	PGSB_May2017	CDS	567418197	567418270	.	-	2	Parent=AET2Gv21023000.6
Chr2	PGSB_May2017	exon	567418441	567418514	.	-	.	Parent=AET2Gv21023000.6
Chr2	PGSB_May2017	CDS	567418441	567418514	.	-	1	Parent=AET2Gv21023000.6
Chr2	PGSB_May2017	exon	567418752	567418879	.	-	.	Parent=AET2Gv21023000.6
Chr2	PGSB_May2017	CDS	567418752	567418879	.	-	0	Parent=AET2Gv21023000.6
Chr2	PGSB_May2017	exon	567419099	567419678	.	-	.	Parent=AET2Gv21023000.6
Chr2	PGSB_May2017	CDS	567419099	567419581	.	-	0	Parent=AET2Gv21023000.6
Chr2	PGSB_May2017	five_prime_UTR	567419582	567419678	.	-	.	Parent=AET2Gv21023000.6
Chr2	PGSB_May2017	exon	567422308	567422411	.	-	.	Parent=AET2Gv21023000.6
Chr2	PGSB_May2017	five_prime_UTR	567422308	567422411	.	-	.	Parent=AET2Gv21023000.6
Chr2	PGSB_May2017	mRNA	567414821	567418445	.	-	.	ID=AET2Gv21023000.7;_Primary_confidence_class=HC;_Secondary_confidence_class=HC1;Parent=AET2Gv21023000
Chr2	PGSB_May2017	exon	567414821	567415038	.	-	.	Parent=AET2Gv21023000.7
Chr2	PGSB_May2017	three_prime_UTR	567414821	567414956	.	-	.	Parent=AET2Gv21023000.7
Chr2	PGSB_May2017	CDS	567414957	567415038	.	-	0	Parent=AET2Gv21023000.7
Chr2	PGSB_May2017	exon	567415201	567415278	.	-	.	Parent=AET2Gv21023000.7
Chr2	PGSB_May2017	CDS	567415201	567415278	.	-	1	Parent=AET2Gv21023000.7
Chr2	PGSB_May2017	exon	567415706	567415854	.	-	.	Parent=AET2Gv21023000.7
Chr2	PGSB_May2017	CDS	567415706	567415854	.	-	0	Parent=AET2Gv21023000.7
Chr2	PGSB_May2017	exon	567415947	567416075	.	-	.	Parent=AET2Gv21023000.7
Chr2	PGSB_May2017	CDS	567415947	567416075	.	-	0	Parent=AET2Gv21023000.7
Chr2	PGSB_May2017	exon	567416216	567416671	.	-	.	Parent=AET2Gv21023000.7
Chr2	PGSB_May2017	CDS	567416216	567416662	.	-	0	Parent=AET2Gv21023000.7
Chr2	PGSB_May2017	five_prime_UTR	567416663	567416671	.	-	.	Parent=AET2Gv21023000.7
Chr2	PGSB_May2017	exon	567416762	567416816	.	-	.	Parent=AET2Gv21023000.7
Chr2	PGSB_May2017	five_prime_UTR	567416762	567416816	.	-	.	Parent=AET2Gv21023000.7
Chr2	PGSB_May2017	exon	567416915	567416986	.	-	.	Parent=AET2Gv21023000.7
Chr2	PGSB_May2017	five_prime_UTR	567416915	567416986	.	-	.	Parent=AET2Gv21023000.7
Chr2	PGSB_May2017	exon	567417225	567417662	.	-	.	Parent=AET2Gv21023000.7
Chr2	PGSB_May2017	five_prime_UTR	567417225	567417662	.	-	.	Parent=AET2Gv21023000.7
Chr2	PGSB_May2017	exon	567417825	567417947	.	-	.	Parent=AET2Gv21023000.7
Chr2	PGSB_May2017	five_prime_UTR	567417825	567417947	.	-	.	Parent=AET2Gv21023000.7
Chr2	PGSB_May2017	exon	567418197	567418271	.	-	.	Parent=AET2Gv21023000.7
Chr2	PGSB_May2017	five_prime_UTR	567418197	567418271	.	-	.	Parent=AET2Gv21023000.7
Chr2	PGSB_May2017	exon	567418441	567418445	.	-	.	Parent=AET2Gv21023000.7
Chr2	PGSB_May2017	five_prime_UTR	567418441	567418445	.	-	.	Parent=AET2Gv21023000.7
Chr2	PGSB_May2017	mRNA	567414827	567416084	.	-	.	_Secondary_confidence_class=HC1;_Primary_confidence_class=HC;ID=AET2Gv21023000.8;Parent=AET2Gv21023000
Chr2	PGSB_May2017	exon	567414827	567415854	.	-	.	Parent=AET2Gv21023000.8
Chr2	PGSB_May2017	three_prime_UTR	567414827	567415701	.	-	.	Parent=AET2Gv21023000.8
Chr2	PGSB_May2017	CDS	567415702	567415854	.	-	0	Parent=AET2Gv21023000.8
Chr2	PGSB_May2017	exon	567415947	567416084	.	-	.	Parent=AET2Gv21023000.8
Chr2	PGSB_May2017	CDS	567415947	567416021	.	-	0	Parent=AET2Gv21023000.8
Chr2	PGSB_May2017	five_prime_UTR	567416022	567416084	.	-	.	Parent=AET2Gv21023000.8
Chr2	PGSB_May2017	mRNA	567414827	567419664	.	-	.	ID=AET2Gv21023000.9;_Secondary_confidence_class=HC1;_Primary_confidence_class=HC;Parent=AET2Gv21023000
Chr2	PGSB_May2017	exon	567414827	567415278	.	-	.	Parent=AET2Gv21023000.9
Chr2	PGSB_May2017	three_prime_UTR	567414827	567415046	.	-	.	Parent=AET2Gv21023000.9
Chr2	PGSB_May2017	CDS	567415047	567415278	.	-	0	Parent=AET2Gv21023000.9
Chr2	PGSB_May2017	exon	567415706	567415854	.	-	.	Parent=AET2Gv21023000.9
Chr2	PGSB_May2017	CDS	567415706	567415854	.	-	0	Parent=AET2Gv21023000.9
Chr2	PGSB_May2017	exon	567415947	567416075	.	-	.	Parent=AET2Gv21023000.9
Chr2	PGSB_May2017	CDS	567415947	567416075	.	-	0	Parent=AET2Gv21023000.9
Chr2	PGSB_May2017	exon	567416216	567416671	.	-	.	Parent=AET2Gv21023000.9
Chr2	PGSB_May2017	CDS	567416216	567416671	.	-	0	Parent=AET2Gv21023000.9
Chr2	PGSB_May2017	exon	567416762	567416816	.	-	.	Parent=AET2Gv21023000.9
Chr2	PGSB_May2017	CDS	567416762	567416816	.	-	1	Parent=AET2Gv21023000.9
Chr2	PGSB_May2017	exon	567416915	567416982	.	-	.	Parent=AET2Gv21023000.9
Chr2	PGSB_May2017	CDS	567416915	567416982	.	-	0	Parent=AET2Gv21023000.9
Chr2	PGSB_May2017	exon	567417225	567417662	.	-	.	Parent=AET2Gv21023000.9
Chr2	PGSB_May2017	CDS	567417225	567417473	.	-	0	Parent=AET2Gv21023000.9
Chr2	PGSB_May2017	five_prime_UTR	567417474	567417662	.	-	.	Parent=AET2Gv21023000.9
Chr2	PGSB_May2017	exon	567417825	567417947	.	-	.	Parent=AET2Gv21023000.9
Chr2	PGSB_May2017	five_prime_UTR	567417825	567417947	.	-	.	Parent=AET2Gv21023000.9
Chr2	PGSB_May2017	exon	567418197	567418270	.	-	.	Parent=AET2Gv21023000.9
Chr2	PGSB_May2017	five_prime_UTR	567418197	567418270	.	-	.	Parent=AET2Gv21023000.9
Chr2	PGSB_May2017	exon	567418441	567418514	.	-	.	Parent=AET2Gv21023000.9
Chr2	PGSB_May2017	five_prime_UTR	567418441	567418514	.	-	.	Parent=AET2Gv21023000.9
Chr2	PGSB_May2017	exon	567418747	567418879	.	-	.	Parent=AET2Gv21023000.9
Chr2	PGSB_May2017	five_prime_UTR	567418747	567418879	.	-	.	Parent=AET2Gv21023000.9
Chr2	PGSB_May2017	exon	567419099	567419664	.	-	.	Parent=AET2Gv21023000.9
Chr2	PGSB_May2017	five_prime_UTR	567419099	567419664	.	-	.	Parent=AET2Gv21023000.9
Chr2	PGSB_May2017	mRNA	567414827	567419679	.	-	.	ID=AET2Gv21023000.10;_Secondary_confidence_class=HC1;_Primary_confidence_class=HC;Parent=AET2Gv21023000
Chr2	PGSB_May2017	exon	567414827	567415854	.	-	.	Parent=AET2Gv21023000.10
Chr2	PGSB_May2017	three_prime_UTR	567414827	567415701	.	-	.	Parent=AET2Gv21023000.10
Chr2	PGSB_May2017	CDS	567415702	567415854	.	-	0	Parent=AET2Gv21023000.10
Chr2	PGSB_May2017	exon	567415947	567416075	.	-	.	Parent=AET2Gv21023000.10
Chr2	PGSB_May2017	CDS	567415947	567416075	.	-	0	Parent=AET2Gv21023000.10
Chr2	PGSB_May2017	exon	567416216	567416671	.	-	.	Parent=AET2Gv21023000.10
Chr2	PGSB_May2017	CDS	567416216	567416671	.	-	0	Parent=AET2Gv21023000.10
Chr2	PGSB_May2017	exon	567416762	567416816	.	-	.	Parent=AET2Gv21023000.10
Chr2	PGSB_May2017	CDS	567416762	567416816	.	-	1	Parent=AET2Gv21023000.10
Chr2	PGSB_May2017	exon	567416915	567416982	.	-	.	Parent=AET2Gv21023000.10
Chr2	PGSB_May2017	CDS	567416915	567416982	.	-	0	Parent=AET2Gv21023000.10
Chr2	PGSB_May2017	exon	567417225	567417662	.	-	.	Parent=AET2Gv21023000.10
Chr2	PGSB_May2017	CDS	567417225	567417662	.	-	0	Parent=AET2Gv21023000.10
Chr2	PGSB_May2017	exon	567417825	567417947	.	-	.	Parent=AET2Gv21023000.10
Chr2	PGSB_May2017	CDS	567417825	567417947	.	-	0	Parent=AET2Gv21023000.10
Chr2	PGSB_May2017	exon	567418197	567418270	.	-	.	Parent=AET2Gv21023000.10
Chr2	PGSB_May2017	CDS	567418197	567418270	.	-	2	Parent=AET2Gv21023000.10
Chr2	PGSB_May2017	exon	567418441	567418514	.	-	.	Parent=AET2Gv21023000.10
Chr2	PGSB_May2017	CDS	567418441	567418514	.	-	1	Parent=AET2Gv21023000.10
Chr2	PGSB_May2017	exon	567418752	567418879	.	-	.	Parent=AET2Gv21023000.10
Chr2	PGSB_May2017	CDS	567418752	567418879	.	-	0	Parent=AET2Gv21023000.10
Chr2	PGSB_May2017	exon	567419099	567419679	.	-	.	Parent=AET2Gv21023000.10
Chr2	PGSB_May2017	CDS	567419099	567419581	.	-	0	Parent=AET2Gv21023000.10
Chr2	PGSB_May2017	five_prime_UTR	567419582	567419679	.	-	.	Parent=AET2Gv21023000.10
Chr2	PGSB_May2017	mRNA	567414828	567419644	.	-	.	_Secondary_confidence_class=HC1;_Primary_confidence_class=HC;ID=AET2Gv21023000.11;Parent=AET2Gv21023000
Chr2	PGSB_May2017	exon	567414828	567415038	.	-	.	Parent=AET2Gv21023000.11
Chr2	PGSB_May2017	three_prime_UTR	567414828	567414956	.	-	.	Parent=AET2Gv21023000.11
Chr2	PGSB_May2017	CDS	567414957	567415038	.	-	0	Parent=AET2Gv21023000.11
Chr2	PGSB_May2017	exon	567415201	567415278	.	-	.	Parent=AET2Gv21023000.11
Chr2	PGSB_May2017	CDS	567415201	567415278	.	-	1	Parent=AET2Gv21023000.11
Chr2	PGSB_May2017	exon	567415706	567415854	.	-	.	Parent=AET2Gv21023000.11
Chr2	PGSB_May2017	CDS	567415706	567415854	.	-	0	Parent=AET2Gv21023000.11
Chr2	PGSB_May2017	exon	567415947	567416075	.	-	.	Parent=AET2Gv21023000.11
Chr2	PGSB_May2017	CDS	567415947	567416075	.	-	0	Parent=AET2Gv21023000.11
Chr2	PGSB_May2017	exon	567416216	567416671	.	-	.	Parent=AET2Gv21023000.11
Chr2	PGSB_May2017	CDS	567416216	567416671	.	-	0	Parent=AET2Gv21023000.11
Chr2	PGSB_May2017	exon	567416762	567416816	.	-	.	Parent=AET2Gv21023000.11
Chr2	PGSB_May2017	CDS	567416762	567416816	.	-	1	Parent=AET2Gv21023000.11
Chr2	PGSB_May2017	exon	567416915	567416982	.	-	.	Parent=AET2Gv21023000.11
Chr2	PGSB_May2017	CDS	567416915	567416982	.	-	0	Parent=AET2Gv21023000.11
Chr2	PGSB_May2017	exon	567417225	567417662	.	-	.	Parent=AET2Gv21023000.11
Chr2	PGSB_May2017	CDS	567417225	567417473	.	-	0	Parent=AET2Gv21023000.11
Chr2	PGSB_May2017	five_prime_UTR	567417474	567417662	.	-	.	Parent=AET2Gv21023000.11
Chr2	PGSB_May2017	exon	567417825	567417947	.	-	.	Parent=AET2Gv21023000.11
Chr2	PGSB_May2017	five_prime_UTR	567417825	567417947	.	-	.	Parent=AET2Gv21023000.11
Chr2	PGSB_May2017	exon	567418197	567418270	.	-	.	Parent=AET2Gv21023000.11
Chr2	PGSB_May2017	five_prime_UTR	567418197	567418270	.	-	.	Parent=AET2Gv21023000.11
Chr2	PGSB_May2017	exon	567418441	567418514	.	-	.	Parent=AET2Gv21023000.11
Chr2	PGSB_May2017	five_prime_UTR	567418441	567418514	.	-	.	Parent=AET2Gv21023000.11
Chr2	PGSB_May2017	exon	567418747	567418879	.	-	.	Parent=AET2Gv21023000.11
Chr2	PGSB_May2017	five_prime_UTR	567418747	567418879	.	-	.	Parent=AET2Gv21023000.11
Chr2	PGSB_May2017	exon	567419099	567419644	.	-	.	Parent=AET2Gv21023000.11
Chr2	PGSB_May2017	five_prime_UTR	567419099	567419644	.	-	.	Parent=AET2Gv21023000.11
Chr2	PGSB_May2017	mRNA	567414828	567421136	.	-	.	_Primary_confidence_class=HC;_Secondary_confidence_class=HC1;ID=AET2Gv21023000.12;Parent=AET2Gv21023000
Chr2	PGSB_May2017	exon	567414828	567415038	.	-	.	Parent=AET2Gv21023000.12
Chr2	PGSB_May2017	three_prime_UTR	567414828	567415038	.	-	.	Parent=AET2Gv21023000.12
Chr2	PGSB_May2017	exon	567415201	567415854	.	-	.	Parent=AET2Gv21023000.12
Chr2	PGSB_May2017	three_prime_UTR	567415201	567415701	.	-	.	Parent=AET2Gv21023000.12
Chr2	PGSB_May2017	CDS	567415702	567415854	.	-	0	Parent=AET2Gv21023000.12
Chr2	PGSB_May2017	exon	567415947	567416075	.	-	.	Parent=AET2Gv21023000.12
Chr2	PGSB_May2017	CDS	567415947	567416075	.	-	0	Parent=AET2Gv21023000.12
Chr2	PGSB_May2017	exon	567416216	567416671	.	-	.	Parent=AET2Gv21023000.12
Chr2	PGSB_May2017	CDS	567416216	567416671	.	-	0	Parent=AET2Gv21023000.12
Chr2	PGSB_May2017	exon	567416762	567416816	.	-	.	Parent=AET2Gv21023000.12
Chr2	PGSB_May2017	CDS	567416762	567416816	.	-	1	Parent=AET2Gv21023000.12
Chr2	PGSB_May2017	exon	567416915	567416982	.	-	.	Parent=AET2Gv21023000.12
Chr2	PGSB_May2017	CDS	567416915	567416982	.	-	0	Parent=AET2Gv21023000.12
Chr2	PGSB_May2017	exon	567417225	567417662	.	-	.	Parent=AET2Gv21023000.12
Chr2	PGSB_May2017	CDS	567417225	567417662	.	-	0	Parent=AET2Gv21023000.12
Chr2	PGSB_May2017	exon	567417825	567417947	.	-	.	Parent=AET2Gv21023000.12
Chr2	PGSB_May2017	CDS	567417825	567417947	.	-	0	Parent=AET2Gv21023000.12
Chr2	PGSB_May2017	exon	567418197	567418270	.	-	.	Parent=AET2Gv21023000.12
Chr2	PGSB_May2017	CDS	567418197	567418270	.	-	2	Parent=AET2Gv21023000.12
Chr2	PGSB_May2017	exon	567418441	567418514	.	-	.	Parent=AET2Gv21023000.12
Chr2	PGSB_May2017	CDS	567418441	567418514	.	-	1	Parent=AET2Gv21023000.12
Chr2	PGSB_May2017	exon	567418752	567418879	.	-	.	Parent=AET2Gv21023000.12
Chr2	PGSB_May2017	CDS	567418752	567418879	.	-	0	Parent=AET2Gv21023000.12
Chr2	PGSB_May2017	exon	567419099	567419678	.	-	.	Parent=AET2Gv21023000.12
Chr2	PGSB_May2017	CDS	567419099	567419581	.	-	0	Parent=AET2Gv21023000.12
Chr2	PGSB_May2017	five_prime_UTR	567419582	567419678	.	-	.	Parent=AET2Gv21023000.12
Chr2	PGSB_May2017	exon	567420635	567421136	.	-	.	Parent=AET2Gv21023000.12
Chr2	PGSB_May2017	five_prime_UTR	567420635	567421136	.	-	.	Parent=AET2Gv21023000.12
Chr2	PGSB_May2017	mRNA	567414828	567422375	.	-	.	ID=AET2Gv21023000.13;_Secondary_confidence_class=HC1;_Primary_confidence_class=HC;Parent=AET2Gv21023000
Chr2	PGSB_May2017	exon	567414828	567415278	.	-	.	Parent=AET2Gv21023000.13
Chr2	PGSB_May2017	three_prime_UTR	567414828	567415046	.	-	.	Parent=AET2Gv21023000.13
Chr2	PGSB_May2017	CDS	567415047	567415278	.	-	0	Parent=AET2Gv21023000.13
Chr2	PGSB_May2017	exon	567415706	567415854	.	-	.	Parent=AET2Gv21023000.13
Chr2	PGSB_May2017	CDS	567415706	567415854	.	-	0	Parent=AET2Gv21023000.13
Chr2	PGSB_May2017	exon	567415947	567416075	.	-	.	Parent=AET2Gv21023000.13
Chr2	PGSB_May2017	CDS	567415947	567416075	.	-	0	Parent=AET2Gv21023000.13
Chr2	PGSB_May2017	exon	567416216	567416671	.	-	.	Parent=AET2Gv21023000.13
Chr2	PGSB_May2017	CDS	567416216	567416671	.	-	0	Parent=AET2Gv21023000.13
Chr2	PGSB_May2017	exon	567416762	567416816	.	-	.	Parent=AET2Gv21023000.13
Chr2	PGSB_May2017	CDS	567416762	567416816	.	-	1	Parent=AET2Gv21023000.13
Chr2	PGSB_May2017	exon	567416915	567416982	.	-	.	Parent=AET2Gv21023000.13
Chr2	PGSB_May2017	CDS	567416915	567416982	.	-	0	Parent=AET2Gv21023000.13
Chr2	PGSB_May2017	exon	567417225	567417662	.	-	.	Parent=AET2Gv21023000.13
Chr2	PGSB_May2017	CDS	567417225	567417662	.	-	0	Parent=AET2Gv21023000.13
Chr2	PGSB_May2017	exon	567417825	567417947	.	-	.	Parent=AET2Gv21023000.13
Chr2	PGSB_May2017	CDS	567417825	567417947	.	-	0	Parent=AET2Gv21023000.13
Chr2	PGSB_May2017	exon	567418197	567418270	.	-	.	Parent=AET2Gv21023000.13
Chr2	PGSB_May2017	CDS	567418197	567418270	.	-	2	Parent=AET2Gv21023000.13
Chr2	PGSB_May2017	exon	567418441	567418514	.	-	.	Parent=AET2Gv21023000.13
Chr2	PGSB_May2017	CDS	567418441	567418514	.	-	1	Parent=AET2Gv21023000.13
Chr2	PGSB_May2017	exon	567418752	567418879	.	-	.	Parent=AET2Gv21023000.13
Chr2	PGSB_May2017	CDS	567418752	567418879	.	-	0	Parent=AET2Gv21023000.13
Chr2	PGSB_May2017	exon	567419099	567419678	.	-	.	Parent=AET2Gv21023000.13
Chr2	PGSB_May2017	CDS	567419099	567419581	.	-	0	Parent=AET2Gv21023000.13
Chr2	PGSB_May2017	five_prime_UTR	567419582	567419678	.	-	.	Parent=AET2Gv21023000.13
Chr2	PGSB_May2017	exon	567422308	567422375	.	-	.	Parent=AET2Gv21023000.13
Chr2	PGSB_May2017	five_prime_UTR	567422308	567422375	.	-	.	Parent=AET2Gv21023000.13
Chr2	PGSB_May2017	mRNA	567414828	567422376	.	-	.	_Secondary_confidence_class=HC1;_Primary_confidence_class=HC;ID=AET2Gv21023000.14;Parent=AET2Gv21023000
Chr2	PGSB_May2017	exon	567414828	567415038	.	-	.	Parent=AET2Gv21023000.14
Chr2	PGSB_May2017	three_prime_UTR	567414828	567415038	.	-	.	Parent=AET2Gv21023000.14
Chr2	PGSB_May2017	exon	567415201	567415854	.	-	.	Parent=AET2Gv21023000.14
Chr2	PGSB_May2017	three_prime_UTR	567415201	567415701	.	-	.	Parent=AET2Gv21023000.14
Chr2	PGSB_May2017	CDS	567415702	567415854	.	-	0	Parent=AET2Gv21023000.14
Chr2	PGSB_May2017	exon	567415947	567416075	.	-	.	Parent=AET2Gv21023000.14
Chr2	PGSB_May2017	CDS	567415947	567416075	.	-	0	Parent=AET2Gv21023000.14
Chr2	PGSB_May2017	exon	567416216	567416671	.	-	.	Parent=AET2Gv21023000.14
Chr2	PGSB_May2017	CDS	567416216	567416671	.	-	0	Parent=AET2Gv21023000.14
Chr2	PGSB_May2017	exon	567416762	567416816	.	-	.	Parent=AET2Gv21023000.14
Chr2	PGSB_May2017	CDS	567416762	567416816	.	-	1	Parent=AET2Gv21023000.14
Chr2	PGSB_May2017	exon	567416915	567416982	.	-	.	Parent=AET2Gv21023000.14
Chr2	PGSB_May2017	CDS	567416915	567416982	.	-	0	Parent=AET2Gv21023000.14
Chr2	PGSB_May2017	exon	567417225	567417662	.	-	.	Parent=AET2Gv21023000.14
Chr2	PGSB_May2017	CDS	567417225	567417662	.	-	0	Parent=AET2Gv21023000.14
Chr2	PGSB_May2017	exon	567417825	567417947	.	-	.	Parent=AET2Gv21023000.14
Chr2	PGSB_May2017	CDS	567417825	567417947	.	-	0	Parent=AET2Gv21023000.14
Chr2	PGSB_May2017	exon	567418197	567418270	.	-	.	Parent=AET2Gv21023000.14
Chr2	PGSB_May2017	CDS	567418197	567418270	.	-	2	Parent=AET2Gv21023000.14
Chr2	PGSB_May2017	exon	567418441	567418514	.	-	.	Parent=AET2Gv21023000.14
Chr2	PGSB_May2017	CDS	567418441	567418514	.	-	1	Parent=AET2Gv21023000.14
Chr2	PGSB_May2017	exon	567418752	567418879	.	-	.	Parent=AET2Gv21023000.14
Chr2	PGSB_May2017	CDS	567418752	567418879	.	-	0	Parent=AET2Gv21023000.14
Chr2	PGSB_May2017	exon	567419099	567419678	.	-	.	Parent=AET2Gv21023000.14
Chr2	PGSB_May2017	CDS	567419099	567419581	.	-	0	Parent=AET2Gv21023000.14
Chr2	PGSB_May2017	five_prime_UTR	567419582	567419678	.	-	.	Parent=AET2Gv21023000.14
Chr2	PGSB_May2017	exon	567422308	567422376	.	-	.	Parent=AET2Gv21023000.14
Chr2	PGSB_May2017	five_prime_UTR	567422308	567422376	.	-	.	Parent=AET2Gv21023000.14
Chr2	PGSB_May2017	mRNA	567414843	567422420	.	-	.	Alias="hypothetical protein F775_24233 [Aegilops tauschii]";_Primary_confidence_class=HC;_Secondary_confidence_class=HC1;ID=AET2Gv21023000.15;Parent=AET2Gv21023000
Chr2	PGSB_May2017	exon	567414843	567415038	.	-	.	Parent=AET2Gv21023000.15
Chr2	PGSB_May2017	three_prime_UTR	567414843	567414956	.	-	.	Parent=AET2Gv21023000.15
Chr2	PGSB_May2017	CDS	567414957	567415038	.	-	0	Parent=AET2Gv21023000.15
Chr2	PGSB_May2017	exon	567415201	567415278	.	-	.	Parent=AET2Gv21023000.15
Chr2	PGSB_May2017	CDS	567415201	567415278	.	-	1	Parent=AET2Gv21023000.15
Chr2	PGSB_May2017	exon	567415706	567415854	.	-	.	Parent=AET2Gv21023000.15
Chr2	PGSB_May2017	CDS	567415706	567415854	.	-	0	Parent=AET2Gv21023000.15
Chr2	PGSB_May2017	exon	567415947	567416075	.	-	.	Parent=AET2Gv21023000.15
Chr2	PGSB_May2017	CDS	567415947	567416075	.	-	0	Parent=AET2Gv21023000.15
Chr2	PGSB_May2017	exon	567416216	567416816	.	-	.	Parent=AET2Gv21023000.15
Chr2	PGSB_May2017	CDS	567416216	567416816	.	-	1	Parent=AET2Gv21023000.15
Chr2	PGSB_May2017	exon	567416915	567416982	.	-	.	Parent=AET2Gv21023000.15
Chr2	PGSB_May2017	CDS	567416915	567416982	.	-	0	Parent=AET2Gv21023000.15
Chr2	PGSB_May2017	exon	567417225	567417662	.	-	.	Parent=AET2Gv21023000.15
Chr2	PGSB_May2017	CDS	567417225	567417662	.	-	0	Parent=AET2Gv21023000.15
Chr2	PGSB_May2017	exon	567417825	567417947	.	-	.	Parent=AET2Gv21023000.15
Chr2	PGSB_May2017	CDS	567417825	567417947	.	-	0	Parent=AET2Gv21023000.15
Chr2	PGSB_May2017	exon	567418197	567418270	.	-	.	Parent=AET2Gv21023000.15
Chr2	PGSB_May2017	CDS	567418197	567418270	.	-	2	Parent=AET2Gv21023000.15
Chr2	PGSB_May2017	exon	567418441	567418514	.	-	.	Parent=AET2Gv21023000.15
Chr2	PGSB_May2017	CDS	567418441	567418514	.	-	1	Parent=AET2Gv21023000.15
Chr2	PGSB_May2017	exon	567418752	567418879	.	-	.	Parent=AET2Gv21023000.15
Chr2	PGSB_May2017	CDS	567418752	567418879	.	-	0	Parent=AET2Gv21023000.15
Chr2	PGSB_May2017	exon	567419099	567419678	.	-	.	Parent=AET2Gv21023000.15
Chr2	PGSB_May2017	CDS	567419099	567419581	.	-	0	Parent=AET2Gv21023000.15
Chr2	PGSB_May2017	five_prime_UTR	567419582	567419678	.	-	.	Parent=AET2Gv21023000.15
Chr2	PGSB_May2017	exon	567422308	567422420	.	-	.	Parent=AET2Gv21023000.15
Chr2	PGSB_May2017	five_prime_UTR	567422308	567422420	.	-	.	Parent=AET2Gv21023000.15
Chr2	PGSB_May2017	mRNA	567414887	567421872	.	-	.	_Primary_confidence_class=HC;_Secondary_confidence_class=HC1;ID=AET2Gv21023000.16;Parent=AET2Gv21023000
Chr2	PGSB_May2017	exon	567414887	567415038	.	-	.	Parent=AET2Gv21023000.16
Chr2	PGSB_May2017	three_prime_UTR	567414887	567414956	.	-	.	Parent=AET2Gv21023000.16
Chr2	PGSB_May2017	CDS	567414957	567415038	.	-	0	Parent=AET2Gv21023000.16
Chr2	PGSB_May2017	exon	567415201	567415278	.	-	.	Parent=AET2Gv21023000.16
Chr2	PGSB_May2017	CDS	567415201	567415278	.	-	1	Parent=AET2Gv21023000.16
Chr2	PGSB_May2017	exon	567415706	567415854	.	-	.	Parent=AET2Gv21023000.16
Chr2	PGSB_May2017	CDS	567415706	567415854	.	-	0	Parent=AET2Gv21023000.16
Chr2	PGSB_May2017	exon	567415947	567416075	.	-	.	Parent=AET2Gv21023000.16
Chr2	PGSB_May2017	CDS	567415947	567416075	.	-	0	Parent=AET2Gv21023000.16
Chr2	PGSB_May2017	exon	567416216	567416816	.	-	.	Parent=AET2Gv21023000.16
Chr2	PGSB_May2017	CDS	567416216	567416816	.	-	1	Parent=AET2Gv21023000.16
Chr2	PGSB_May2017	exon	567416915	567416982	.	-	.	Parent=AET2Gv21023000.16
Chr2	PGSB_May2017	CDS	567416915	567416982	.	-	0	Parent=AET2Gv21023000.16
Chr2	PGSB_May2017	exon	567417225	567417662	.	-	.	Parent=AET2Gv21023000.16
Chr2	PGSB_May2017	CDS	567417225	567417662	.	-	0	Parent=AET2Gv21023000.16
Chr2	PGSB_May2017	exon	567417825	567417947	.	-	.	Parent=AET2Gv21023000.16
Chr2	PGSB_May2017	CDS	567417825	567417947	.	-	0	Parent=AET2Gv21023000.16
Chr2	PGSB_May2017	exon	567418197	567418270	.	-	.	Parent=AET2Gv21023000.16
Chr2	PGSB_May2017	CDS	567418197	567418270	.	-	2	Parent=AET2Gv21023000.16
Chr2	PGSB_May2017	exon	567418441	567418514	.	-	.	Parent=AET2Gv21023000.16
Chr2	PGSB_May2017	CDS	567418441	567418514	.	-	1	Parent=AET2Gv21023000.16
Chr2	PGSB_May2017	exon	567418752	567418879	.	-	.	Parent=AET2Gv21023000.16
Chr2	PGSB_May2017	CDS	567418752	567418879	.	-	0	Parent=AET2Gv21023000.16
Chr2	PGSB_May2017	exon	567419099	567419678	.	-	.	Parent=AET2Gv21023000.16
Chr2	PGSB_May2017	CDS	567419099	567419581	.	-	0	Parent=AET2Gv21023000.16
Chr2	PGSB_May2017	five_prime_UTR	567419582	567419678	.	-	.	Parent=AET2Gv21023000.16
Chr2	PGSB_May2017	exon	567420635	567421872	.	-	.	Parent=AET2Gv21023000.16
Chr2	PGSB_May2017	five_prime_UTR	567420635	567421872	.	-	.	Parent=AET2Gv21023000.16
Chr2	PGSB_May2017	mRNA	567414888	567422420	.	-	.	_Secondary_confidence_class=HC1;_Primary_confidence_class=HC;ID=AET2Gv21023000.17;Parent=AET2Gv21023000
Chr2	PGSB_May2017	exon	567414888	567415038	.	-	.	Parent=AET2Gv21023000.17
Chr2	PGSB_May2017	three_prime_UTR	567414888	567415038	.	-	.	Parent=AET2Gv21023000.17
Chr2	PGSB_May2017	exon	567415201	567415279	.	-	.	Parent=AET2Gv21023000.17
Chr2	PGSB_May2017	three_prime_UTR	567415201	567415279	.	-	.	Parent=AET2Gv21023000.17
Chr2	PGSB_May2017	exon	567415706	567415854	.	-	.	Parent=AET2Gv21023000.17
Chr2	PGSB_May2017	three_prime_UTR	567415706	567415854	.	-	.	Parent=AET2Gv21023000.17
Chr2	PGSB_May2017	exon	567415947	567416671	.	-	.	Parent=AET2Gv21023000.17
Chr2	PGSB_May2017	three_prime_UTR	567415947	567416158	.	-	.	Parent=AET2Gv21023000.17
Chr2	PGSB_May2017	CDS	567416159	567416671	.	-	0	Parent=AET2Gv21023000.17
Chr2	PGSB_May2017	exon	567416762	567416816	.	-	.	Parent=AET2Gv21023000.17
Chr2	PGSB_May2017	CDS	567416762	567416816	.	-	1	Parent=AET2Gv21023000.17
Chr2	PGSB_May2017	exon	567416915	567416982	.	-	.	Parent=AET2Gv21023000.17
Chr2	PGSB_May2017	CDS	567416915	567416982	.	-	0	Parent=AET2Gv21023000.17
Chr2	PGSB_May2017	exon	567417225	567417662	.	-	.	Parent=AET2Gv21023000.17
Chr2	PGSB_May2017	CDS	567417225	567417662	.	-	0	Parent=AET2Gv21023000.17
Chr2	PGSB_May2017	exon	567417825	567417947	.	-	.	Parent=AET2Gv21023000.17
Chr2	PGSB_May2017	CDS	567417825	567417947	.	-	0	Parent=AET2Gv21023000.17
Chr2	PGSB_May2017	exon	567418197	567418270	.	-	.	Parent=AET2Gv21023000.17
Chr2	PGSB_May2017	CDS	567418197	567418270	.	-	2	Parent=AET2Gv21023000.17
Chr2	PGSB_May2017	exon	567418441	567418514	.	-	.	Parent=AET2Gv21023000.17
Chr2	PGSB_May2017	CDS	567418441	567418514	.	-	1	Parent=AET2Gv21023000.17
Chr2	PGSB_May2017	exon	567418752	567418879	.	-	.	Parent=AET2Gv21023000.17
Chr2	PGSB_May2017	CDS	567418752	567418879	.	-	0	Parent=AET2Gv21023000.17
Chr2	PGSB_May2017	exon	567419099	567419678	.	-	.	Parent=AET2Gv21023000.17
Chr2	PGSB_May2017	CDS	567419099	567419581	.	-	0	Parent=AET2Gv21023000.17
Chr2	PGSB_May2017	five_prime_UTR	567419582	567419678	.	-	.	Parent=AET2Gv21023000.17
Chr2	PGSB_May2017	exon	567422308	567422420	.	-	.	Parent=AET2Gv21023000.17
Chr2	PGSB_May2017	five_prime_UTR	567422308	567422420	.	-	.	Parent=AET2Gv21023000.17
Chr2	PGSB_May2017	mRNA	567414888	567422420	.	-	.	ID=AET2Gv21023000.18;_Primary_confidence_class=HC;_Secondary_confidence_class=HC1;Parent=AET2Gv21023000
Chr2	PGSB_May2017	exon	567414888	567415038	.	-	.	Parent=AET2Gv21023000.18
Chr2	PGSB_May2017	three_prime_UTR	567414888	567414956	.	-	.	Parent=AET2Gv21023000.18
Chr2	PGSB_May2017	CDS	567414957	567415038	.	-	0	Parent=AET2Gv21023000.18
Chr2	PGSB_May2017	exon	567415201	567415278	.	-	.	Parent=AET2Gv21023000.18
Chr2	PGSB_May2017	CDS	567415201	567415278	.	-	1	Parent=AET2Gv21023000.18
Chr2	PGSB_May2017	exon	567415706	567415854	.	-	.	Parent=AET2Gv21023000.18
Chr2	PGSB_May2017	CDS	567415706	567415854	.	-	0	Parent=AET2Gv21023000.18
Chr2	PGSB_May2017	exon	567415947	567416075	.	-	.	Parent=AET2Gv21023000.18
Chr2	PGSB_May2017	CDS	567415947	567416075	.	-	0	Parent=AET2Gv21023000.18
Chr2	PGSB_May2017	exon	567416216	567416671	.	-	.	Parent=AET2Gv21023000.18
Chr2	PGSB_May2017	CDS	567416216	567416662	.	-	0	Parent=AET2Gv21023000.18
Chr2	PGSB_May2017	five_prime_UTR	567416663	567416671	.	-	.	Parent=AET2Gv21023000.18
Chr2	PGSB_May2017	exon	567416762	567416816	.	-	.	Parent=AET2Gv21023000.18
Chr2	PGSB_May2017	five_prime_UTR	567416762	567416816	.	-	.	Parent=AET2Gv21023000.18
Chr2	PGSB_May2017	exon	567416915	567416986	.	-	.	Parent=AET2Gv21023000.18
Chr2	PGSB_May2017	five_prime_UTR	567416915	567416986	.	-	.	Parent=AET2Gv21023000.18
Chr2	PGSB_May2017	exon	567417225	567417662	.	-	.	Parent=AET2Gv21023000.18
Chr2	PGSB_May2017	five_prime_UTR	567417225	567417662	.	-	.	Parent=AET2Gv21023000.18
Chr2	PGSB_May2017	exon	567417825	567417947	.	-	.	Parent=AET2Gv21023000.18
Chr2	PGSB_May2017	five_prime_UTR	567417825	567417947	.	-	.	Parent=AET2Gv21023000.18
Chr2	PGSB_May2017	exon	567418196	567418270	.	-	.	Parent=AET2Gv21023000.18
Chr2	PGSB_May2017	five_prime_UTR	567418196	567418270	.	-	.	Parent=AET2Gv21023000.18
Chr2	PGSB_May2017	exon	567418441	567418514	.	-	.	Parent=AET2Gv21023000.18
Chr2	PGSB_May2017	five_prime_UTR	567418441	567418514	.	-	.	Parent=AET2Gv21023000.18
Chr2	PGSB_May2017	exon	567418752	567418879	.	-	.	Parent=AET2Gv21023000.18
Chr2	PGSB_May2017	five_prime_UTR	567418752	567418879	.	-	.	Parent=AET2Gv21023000.18
Chr2	PGSB_May2017	exon	567419099	567419678	.	-	.	Parent=AET2Gv21023000.18
Chr2	PGSB_May2017	five_prime_UTR	567419099	567419678	.	-	.	Parent=AET2Gv21023000.18
Chr2	PGSB_May2017	exon	567422308	567422420	.	-	.	Parent=AET2Gv21023000.18
Chr2	PGSB_May2017	five_prime_UTR	567422308	567422420	.	-	.	Parent=AET2Gv21023000.18
Chr2	PGSB_May2017	mRNA	567414903	567417012	.	-	.	_Secondary_confidence_class=HC1;_Primary_confidence_class=HC;ID=AET2Gv21023000.19;Parent=AET2Gv21023000
Chr2	PGSB_May2017	exon	567414903	567415038	.	-	.	Parent=AET2Gv21023000.19
Chr2	PGSB_May2017	three_prime_UTR	567414903	567414956	.	-	.	Parent=AET2Gv21023000.19
Chr2	PGSB_May2017	CDS	567414957	567415038	.	-	0	Parent=AET2Gv21023000.19
Chr2	PGSB_May2017	exon	567415201	567415278	.	-	.	Parent=AET2Gv21023000.19
Chr2	PGSB_May2017	CDS	567415201	567415278	.	-	1	Parent=AET2Gv21023000.19
Chr2	PGSB_May2017	exon	567415706	567415854	.	-	.	Parent=AET2Gv21023000.19
Chr2	PGSB_May2017	CDS	567415706	567415854	.	-	0	Parent=AET2Gv21023000.19
Chr2	PGSB_May2017	exon	567415947	567416075	.	-	.	Parent=AET2Gv21023000.19
Chr2	PGSB_May2017	CDS	567415947	567416075	.	-	0	Parent=AET2Gv21023000.19
Chr2	PGSB_May2017	exon	567416216	567416671	.	-	.	Parent=AET2Gv21023000.19
Chr2	PGSB_May2017	CDS	567416216	567416671	.	-	0	Parent=AET2Gv21023000.19
Chr2	PGSB_May2017	exon	567416762	567416816	.	-	.	Parent=AET2Gv21023000.19
Chr2	PGSB_May2017	CDS	567416762	567416816	.	-	1	Parent=AET2Gv21023000.19
Chr2	PGSB_May2017	exon	567416915	567417012	.	-	.	Parent=AET2Gv21023000.19
Chr2	PGSB_May2017	CDS	567416915	567417012	.	-	0	Parent=AET2Gv21023000.19
Chr2	PGSB_May2017	mRNA	567414903	567421867	.	-	.	_Primary_confidence_class=HC;_Secondary_confidence_class=HC1;ID=AET2Gv21023000.20;Parent=AET2Gv21023000
Chr2	PGSB_May2017	exon	567414903	567415038	.	-	.	Parent=AET2Gv21023000.20
Chr2	PGSB_May2017	three_prime_UTR	567414903	567415038	.	-	.	Parent=AET2Gv21023000.20
Chr2	PGSB_May2017	exon	567415201	567415278	.	-	.	Parent=AET2Gv21023000.20
Chr2	PGSB_May2017	three_prime_UTR	567415201	567415278	.	-	.	Parent=AET2Gv21023000.20
Chr2	PGSB_May2017	exon	567415706	567415854	.	-	.	Parent=AET2Gv21023000.20
Chr2	PGSB_May2017	three_prime_UTR	567415706	567415854	.	-	.	Parent=AET2Gv21023000.20
Chr2	PGSB_May2017	exon	567415947	567416075	.	-	.	Parent=AET2Gv21023000.20
Chr2	PGSB_May2017	three_prime_UTR	567415947	567416075	.	-	.	Parent=AET2Gv21023000.20
Chr2	PGSB_May2017	exon	567416216	567416671	.	-	.	Parent=AET2Gv21023000.20
Chr2	PGSB_May2017	three_prime_UTR	567416216	567416671	.	-	.	Parent=AET2Gv21023000.20
Chr2	PGSB_May2017	exon	567416762	567416816	.	-	.	Parent=AET2Gv21023000.20
Chr2	PGSB_May2017	three_prime_UTR	567416762	567416816	.	-	.	Parent=AET2Gv21023000.20
Chr2	PGSB_May2017	exon	567416915	567416983	.	-	.	Parent=AET2Gv21023000.20
Chr2	PGSB_May2017	three_prime_UTR	567416915	567416935	.	-	.	Parent=AET2Gv21023000.20
Chr2	PGSB_May2017	CDS	567416936	567416983	.	-	0	Parent=AET2Gv21023000.20
Chr2	PGSB_May2017	exon	567417225	567417662	.	-	.	Parent=AET2Gv21023000.20
Chr2	PGSB_May2017	CDS	567417225	567417662	.	-	0	Parent=AET2Gv21023000.20
Chr2	PGSB_May2017	exon	567417825	567417947	.	-	.	Parent=AET2Gv21023000.20
Chr2	PGSB_May2017	CDS	567417825	567417947	.	-	0	Parent=AET2Gv21023000.20
Chr2	PGSB_May2017	exon	567418197	567418270	.	-	.	Parent=AET2Gv21023000.20
Chr2	PGSB_May2017	CDS	567418197	567418270	.	-	2	Parent=AET2Gv21023000.20
Chr2	PGSB_May2017	exon	567418441	567418514	.	-	.	Parent=AET2Gv21023000.20
Chr2	PGSB_May2017	CDS	567418441	567418514	.	-	1	Parent=AET2Gv21023000.20
Chr2	PGSB_May2017	exon	567418752	567418879	.	-	.	Parent=AET2Gv21023000.20
Chr2	PGSB_May2017	CDS	567418752	567418879	.	-	0	Parent=AET2Gv21023000.20
Chr2	PGSB_May2017	exon	567419099	567419678	.	-	.	Parent=AET2Gv21023000.20
Chr2	PGSB_May2017	CDS	567419099	567419581	.	-	0	Parent=AET2Gv21023000.20
Chr2	PGSB_May2017	five_prime_UTR	567419582	567419678	.	-	.	Parent=AET2Gv21023000.20
Chr2	PGSB_May2017	exon	567420635	567421867	.	-	.	Parent=AET2Gv21023000.20
Chr2	PGSB_May2017	five_prime_UTR	567420635	567421867	.	-	.	Parent=AET2Gv21023000.20
Chr2	PGSB_May2017	mRNA	567414925	567418273	.	-	.	_Primary_confidence_class=HC;_Secondary_confidence_class=HC1;ID=AET2Gv21023000.21;Parent=AET2Gv21023000
Chr2	PGSB_May2017	exon	567414925	567415038	.	-	.	Parent=AET2Gv21023000.21
Chr2	PGSB_May2017	three_prime_UTR	567414925	567414956	.	-	.	Parent=AET2Gv21023000.21
Chr2	PGSB_May2017	CDS	567414957	567415038	.	-	0	Parent=AET2Gv21023000.21
Chr2	PGSB_May2017	exon	567415201	567415278	.	-	.	Parent=AET2Gv21023000.21
Chr2	PGSB_May2017	CDS	567415201	567415278	.	-	1	Parent=AET2Gv21023000.21
Chr2	PGSB_May2017	exon	567415706	567415854	.	-	.	Parent=AET2Gv21023000.21
Chr2	PGSB_May2017	CDS	567415706	567415854	.	-	0	Parent=AET2Gv21023000.21
Chr2	PGSB_May2017	exon	567415947	567416075	.	-	.	Parent=AET2Gv21023000.21
Chr2	PGSB_May2017	CDS	567415947	567416075	.	-	0	Parent=AET2Gv21023000.21
Chr2	PGSB_May2017	exon	567416216	567416671	.	-	.	Parent=AET2Gv21023000.21
Chr2	PGSB_May2017	CDS	567416216	567416671	.	-	0	Parent=AET2Gv21023000.21
Chr2	PGSB_May2017	exon	567416762	567416816	.	-	.	Parent=AET2Gv21023000.21
Chr2	PGSB_May2017	CDS	567416762	567416816	.	-	1	Parent=AET2Gv21023000.21
Chr2	PGSB_May2017	exon	567416915	567416982	.	-	.	Parent=AET2Gv21023000.21
Chr2	PGSB_May2017	CDS	567416915	567416982	.	-	0	Parent=AET2Gv21023000.21
Chr2	PGSB_May2017	exon	567417225	567417662	.	-	.	Parent=AET2Gv21023000.21
Chr2	PGSB_May2017	CDS	567417225	567417662	.	-	0	Parent=AET2Gv21023000.21
Chr2	PGSB_May2017	exon	567417825	567417947	.	-	.	Parent=AET2Gv21023000.21
Chr2	PGSB_May2017	CDS	567417825	567417947	.	-	0	Parent=AET2Gv21023000.21
Chr2	PGSB_May2017	exon	567418197	567418273	.	-	.	Parent=AET2Gv21023000.21
Chr2	PGSB_May2017	CDS	567418197	567418271	.	-	0	Parent=AET2Gv21023000.21
Chr2	PGSB_May2017	five_prime_UTR	567418272	567418273	.	-	.	Parent=AET2Gv21023000.21
Chr2	PGSB_May2017	mRNA	567415200	567417118	.	-	.	ID=AET2Gv21023000.22;_Primary_confidence_class=HC;_Secondary_confidence_class=HC1;Parent=AET2Gv21023000
Chr2	PGSB_May2017	exon	567415200	567415278	.	-	.	Parent=AET2Gv21023000.22
Chr2	PGSB_May2017	CDS	567415200	567415278	.	-	1	Parent=AET2Gv21023000.22
Chr2	PGSB_May2017	exon	567415706	567415854	.	-	.	Parent=AET2Gv21023000.22
Chr2	PGSB_May2017	CDS	567415706	567415854	.	-	0	Parent=AET2Gv21023000.22
Chr2	PGSB_May2017	exon	567415947	567416075	.	-	.	Parent=AET2Gv21023000.22
Chr2	PGSB_May2017	CDS	567415947	567416075	.	-	0	Parent=AET2Gv21023000.22
Chr2	PGSB_May2017	exon	567416216	567416671	.	-	.	Parent=AET2Gv21023000.22
Chr2	PGSB_May2017	CDS	567416216	567416662	.	-	0	Parent=AET2Gv21023000.22
Chr2	PGSB_May2017	five_prime_UTR	567416663	567416671	.	-	.	Parent=AET2Gv21023000.22
Chr2	PGSB_May2017	exon	567416762	567416816	.	-	.	Parent=AET2Gv21023000.22
Chr2	PGSB_May2017	five_prime_UTR	567416762	567416816	.	-	.	Parent=AET2Gv21023000.22
Chr2	PGSB_May2017	exon	567416915	567417118	.	-	.	Parent=AET2Gv21023000.22
Chr2	PGSB_May2017	five_prime_UTR	567416915	567417118	.	-	.	Parent=AET2Gv21023000.22
Chr2	PGSB_May2017	mRNA	567415200	567420840	.	-	.	_Secondary_confidence_class=HC1;_Primary_confidence_class=HC;ID=AET2Gv21023000.23;Parent=AET2Gv21023000
Chr2	PGSB_May2017	exon	567415200	567415278	.	-	.	Parent=AET2Gv21023000.23
Chr2	PGSB_May2017	CDS	567415200	567415278	.	-	1	Parent=AET2Gv21023000.23
Chr2	PGSB_May2017	exon	567415706	567415854	.	-	.	Parent=AET2Gv21023000.23
Chr2	PGSB_May2017	CDS	567415706	567415854	.	-	0	Parent=AET2Gv21023000.23
Chr2	PGSB_May2017	exon	567415947	567416075	.	-	.	Parent=AET2Gv21023000.23
Chr2	PGSB_May2017	CDS	567415947	567416075	.	-	0	Parent=AET2Gv21023000.23
Chr2	PGSB_May2017	exon	567416216	567416671	.	-	.	Parent=AET2Gv21023000.23
Chr2	PGSB_May2017	CDS	567416216	567416671	.	-	0	Parent=AET2Gv21023000.23
Chr2	PGSB_May2017	exon	567416762	567416816	.	-	.	Parent=AET2Gv21023000.23
Chr2	PGSB_May2017	CDS	567416762	567416816	.	-	1	Parent=AET2Gv21023000.23
Chr2	PGSB_May2017	exon	567416915	567416982	.	-	.	Parent=AET2Gv21023000.23
Chr2	PGSB_May2017	CDS	567416915	567416982	.	-	0	Parent=AET2Gv21023000.23
Chr2	PGSB_May2017	exon	567417225	567417662	.	-	.	Parent=AET2Gv21023000.23
Chr2	PGSB_May2017	CDS	567417225	567417662	.	-	0	Parent=AET2Gv21023000.23
Chr2	PGSB_May2017	exon	567417825	567417947	.	-	.	Parent=AET2Gv21023000.23
Chr2	PGSB_May2017	CDS	567417825	567417947	.	-	0	Parent=AET2Gv21023000.23
Chr2	PGSB_May2017	exon	567418197	567418270	.	-	.	Parent=AET2Gv21023000.23
Chr2	PGSB_May2017	CDS	567418197	567418270	.	-	2	Parent=AET2Gv21023000.23
Chr2	PGSB_May2017	exon	567418441	567418514	.	-	.	Parent=AET2Gv21023000.23
Chr2	PGSB_May2017	CDS	567418441	567418514	.	-	1	Parent=AET2Gv21023000.23
Chr2	PGSB_May2017	exon	567418752	567418879	.	-	.	Parent=AET2Gv21023000.23
Chr2	PGSB_May2017	CDS	567418752	567418879	.	-	0	Parent=AET2Gv21023000.23
Chr2	PGSB_May2017	exon	567419099	567419678	.	-	.	Parent=AET2Gv21023000.23
Chr2	PGSB_May2017	CDS	567419099	567419581	.	-	0	Parent=AET2Gv21023000.23
Chr2	PGSB_May2017	five_prime_UTR	567419582	567419678	.	-	.	Parent=AET2Gv21023000.23
Chr2	PGSB_May2017	exon	567420635	567420840	.	-	.	Parent=AET2Gv21023000.23
Chr2	PGSB_May2017	five_prime_UTR	567420635	567420840	.	-	.	Parent=AET2Gv21023000.23
Chr2	PGSB_May2017	mRNA	567420730	567421953	.	-	.	_Secondary_confidence_class=HC1;_Primary_confidence_class=HC;ID=AET2Gv21023000.24;Parent=AET2Gv21023000
Chr2	PGSB_May2017	exon	567420730	567421953	.	-	.	Parent=AET2Gv21023000.24
Chr2	PGSB_May2017	CDS	567420730	567421299	.	-	0	Parent=AET2Gv21023000.24
Chr2	PGSB_May2017	five_prime_UTR	567421300	567421953	.	-	.	Parent=AET2Gv21023000.24
###
Chr2	PGSB_May2017	gene	567483222	567486454	.	-	.	_Secondary_confidence_class=HC5;_Primary_confidence_class=HC;ID=AET2Gv21023100
Chr2	PGSB_May2017	mRNA	567483222	567486445	.	-	.	ID=AET2Gv21023100.1;_Primary_confidence_class=HC;_Secondary_confidence_class=HC5;Parent=AET2Gv21023100
Chr2	PGSB_May2017	exon	567483222	567483581	.	-	.	Parent=AET2Gv21023100.1
Chr2	PGSB_May2017	three_prime_UTR	567483222	567483581	.	-	.	Parent=AET2Gv21023100.1
Chr2	PGSB_May2017	exon	567484670	567484712	.	-	.	Parent=AET2Gv21023100.1
Chr2	PGSB_May2017	three_prime_UTR	567484670	567484712	.	-	.	Parent=AET2Gv21023100.1
Chr2	PGSB_May2017	exon	567484795	567485557	.	-	.	Parent=AET2Gv21023100.1
Chr2	PGSB_May2017	three_prime_UTR	567484795	567485510	.	-	.	Parent=AET2Gv21023100.1
Chr2	PGSB_May2017	CDS	567485511	567485557	.	-	0	Parent=AET2Gv21023100.1
Chr2	PGSB_May2017	exon	567485654	567485724	.	-	.	Parent=AET2Gv21023100.1
Chr2	PGSB_May2017	CDS	567485654	567485724	.	-	1	Parent=AET2Gv21023100.1
Chr2	PGSB_May2017	exon	567485907	567486445	.	-	.	Parent=AET2Gv21023100.1
Chr2	PGSB_May2017	CDS	567485907	567486445	.	-	0	Parent=AET2Gv21023100.1
Chr2	PGSB_May2017	mRNA	567483226	567486454	.	-	.	_Primary_confidence_class=HC;Alias="Predicted protein";_Secondary_confidence_class=HC5;ID=AET2Gv21023100.2;Parent=AET2Gv21023100
Chr2	PGSB_May2017	exon	567483226	567483581	.	-	.	Parent=AET2Gv21023100.2
Chr2	PGSB_May2017	three_prime_UTR	567483226	567483581	.	-	.	Parent=AET2Gv21023100.2
Chr2	PGSB_May2017	exon	567484670	567484712	.	-	.	Parent=AET2Gv21023100.2
Chr2	PGSB_May2017	three_prime_UTR	567484670	567484712	.	-	.	Parent=AET2Gv21023100.2
Chr2	PGSB_May2017	exon	567485469	567485557	.	-	.	Parent=AET2Gv21023100.2
Chr2	PGSB_May2017	three_prime_UTR	567485469	567485510	.	-	.	Parent=AET2Gv21023100.2
Chr2	PGSB_May2017	CDS	567485511	567485557	.	-	0	Parent=AET2Gv21023100.2
Chr2	PGSB_May2017	exon	567485654	567485724	.	-	.	Parent=AET2Gv21023100.2
Chr2	PGSB_May2017	CDS	567485654	567485724	.	-	1	Parent=AET2Gv21023100.2
Chr2	PGSB_May2017	exon	567485907	567486454	.	-	.	Parent=AET2Gv21023100.2
Chr2	PGSB_May2017	CDS	567485907	567486454	.	-	0	Parent=AET2Gv21023100.2
Chr2	PGSB_May2017	mRNA	567483232	567486434	.	-	.	ID=AET2Gv21023100.3;_Primary_confidence_class=HC;_Secondary_confidence_class=HC5;Parent=AET2Gv21023100
Chr2	PGSB_May2017	exon	567483232	567483581	.	-	.	Parent=AET2Gv21023100.3
Chr2	PGSB_May2017	three_prime_UTR	567483232	567483581	.	-	.	Parent=AET2Gv21023100.3
Chr2	PGSB_May2017	exon	567484670	567484712	.	-	.	Parent=AET2Gv21023100.3
Chr2	PGSB_May2017	three_prime_UTR	567484670	567484712	.	-	.	Parent=AET2Gv21023100.3
Chr2	PGSB_May2017	exon	567484795	567485557	.	-	.	Parent=AET2Gv21023100.3
Chr2	PGSB_May2017	three_prime_UTR	567484795	567485557	.	-	.	Parent=AET2Gv21023100.3
Chr2	PGSB_May2017	exon	567485654	567485714	.	-	.	Parent=AET2Gv21023100.3
Chr2	PGSB_May2017	three_prime_UTR	567485654	567485659	.	-	.	Parent=AET2Gv21023100.3
Chr2	PGSB_May2017	CDS	567485660	567485714	.	-	0	Parent=AET2Gv21023100.3
Chr2	PGSB_May2017	exon	567485907	567486434	.	-	.	Parent=AET2Gv21023100.3
Chr2	PGSB_May2017	CDS	567485907	567486433	.	-	0	Parent=AET2Gv21023100.3
Chr2	PGSB_May2017	five_prime_UTR	567486434	567486434	.	-	.	Parent=AET2Gv21023100.3
Chr2	PGSB_May2017	mRNA	567483263	567486437	.	-	.	ID=AET2Gv21023100.4;_Primary_confidence_class=HC;_Secondary_confidence_class=HC5;Parent=AET2Gv21023100
Chr2	PGSB_May2017	exon	567483263	567483581	.	-	.	Parent=AET2Gv21023100.4
Chr2	PGSB_May2017	three_prime_UTR	567483263	567483581	.	-	.	Parent=AET2Gv21023100.4
Chr2	PGSB_May2017	exon	567484670	567485557	.	-	.	Parent=AET2Gv21023100.4
Chr2	PGSB_May2017	three_prime_UTR	567484670	567485510	.	-	.	Parent=AET2Gv21023100.4
Chr2	PGSB_May2017	CDS	567485511	567485557	.	-	0	Parent=AET2Gv21023100.4
Chr2	PGSB_May2017	exon	567485654	567485724	.	-	.	Parent=AET2Gv21023100.4
Chr2	PGSB_May2017	CDS	567485654	567485724	.	-	1	Parent=AET2Gv21023100.4
Chr2	PGSB_May2017	exon	567485907	567486437	.	-	.	Parent=AET2Gv21023100.4
Chr2	PGSB_May2017	CDS	567485907	567486436	.	-	0	Parent=AET2Gv21023100.4
Chr2	PGSB_May2017	five_prime_UTR	567486437	567486437	.	-	.	Parent=AET2Gv21023100.4
Chr2	PGSB_May2017	mRNA	567483263	567486437	.	-	.	ID=AET2Gv21023100.5;_Primary_confidence_class=HC;_Secondary_confidence_class=HC5;Parent=AET2Gv21023100
Chr2	PGSB_May2017	exon	567483263	567483581	.	-	.	Parent=AET2Gv21023100.5
Chr2	PGSB_May2017	three_prime_UTR	567483263	567483581	.	-	.	Parent=AET2Gv21023100.5
Chr2	PGSB_May2017	exon	567484670	567485557	.	-	.	Parent=AET2Gv21023100.5
Chr2	PGSB_May2017	three_prime_UTR	567484670	567485557	.	-	.	Parent=AET2Gv21023100.5
Chr2	PGSB_May2017	exon	567485654	567485714	.	-	.	Parent=AET2Gv21023100.5
Chr2	PGSB_May2017	three_prime_UTR	567485654	567485659	.	-	.	Parent=AET2Gv21023100.5
Chr2	PGSB_May2017	CDS	567485660	567485714	.	-	0	Parent=AET2Gv21023100.5
Chr2	PGSB_May2017	exon	567485907	567486437	.	-	.	Parent=AET2Gv21023100.5
Chr2	PGSB_May2017	CDS	567485907	567486436	.	-	0	Parent=AET2Gv21023100.5
Chr2	PGSB_May2017	five_prime_UTR	567486437	567486437	.	-	.	Parent=AET2Gv21023100.5
Chr2	PGSB_May2017	mRNA	567483268	567486424	.	-	.	_Secondary_confidence_class=HC5;_Primary_confidence_class=HC;ID=AET2Gv21023100.6;Parent=AET2Gv21023100
Chr2	PGSB_May2017	exon	567483268	567483581	.	-	.	Parent=AET2Gv21023100.6
Chr2	PGSB_May2017	three_prime_UTR	567483268	567483581	.	-	.	Parent=AET2Gv21023100.6
Chr2	PGSB_May2017	exon	567484670	567484712	.	-	.	Parent=AET2Gv21023100.6
Chr2	PGSB_May2017	three_prime_UTR	567484670	567484712	.	-	.	Parent=AET2Gv21023100.6
Chr2	PGSB_May2017	exon	567484795	567485557	.	-	.	Parent=AET2Gv21023100.6
Chr2	PGSB_May2017	three_prime_UTR	567484795	567485510	.	-	.	Parent=AET2Gv21023100.6
Chr2	PGSB_May2017	CDS	567485511	567485557	.	-	0	Parent=AET2Gv21023100.6
Chr2	PGSB_May2017	exon	567485654	567485714	.	-	.	Parent=AET2Gv21023100.6
Chr2	PGSB_May2017	CDS	567485654	567485714	.	-	0	Parent=AET2Gv21023100.6
Chr2	PGSB_May2017	exon	567485907	567486139	.	-	.	Parent=AET2Gv21023100.6
Chr2	PGSB_May2017	CDS	567485907	567486139	.	-	2	Parent=AET2Gv21023100.6
Chr2	PGSB_May2017	exon	567486272	567486424	.	-	.	Parent=AET2Gv21023100.6
Chr2	PGSB_May2017	CDS	567486272	567486422	.	-	0	Parent=AET2Gv21023100.6
Chr2	PGSB_May2017	five_prime_UTR	567486423	567486424	.	-	.	Parent=AET2Gv21023100.6
Chr2	PGSB_May2017	mRNA	567483270	567486445	.	-	.	_Secondary_confidence_class=HC5;_Primary_confidence_class=HC;ID=AET2Gv21023100.7;Parent=AET2Gv21023100
Chr2	PGSB_May2017	exon	567483270	567483581	.	-	.	Parent=AET2Gv21023100.7
Chr2	PGSB_May2017	three_prime_UTR	567483270	567483581	.	-	.	Parent=AET2Gv21023100.7
Chr2	PGSB_May2017	exon	567484670	567484712	.	-	.	Parent=AET2Gv21023100.7
Chr2	PGSB_May2017	three_prime_UTR	567484670	567484712	.	-	.	Parent=AET2Gv21023100.7
Chr2	PGSB_May2017	exon	567485469	567485557	.	-	.	Parent=AET2Gv21023100.7
Chr2	PGSB_May2017	three_prime_UTR	567485469	567485557	.	-	.	Parent=AET2Gv21023100.7
Chr2	PGSB_May2017	exon	567485654	567485714	.	-	.	Parent=AET2Gv21023100.7
Chr2	PGSB_May2017	three_prime_UTR	567485654	567485659	.	-	.	Parent=AET2Gv21023100.7
Chr2	PGSB_May2017	CDS	567485660	567485714	.	-	0	Parent=AET2Gv21023100.7
Chr2	PGSB_May2017	exon	567485907	567486445	.	-	.	Parent=AET2Gv21023100.7
Chr2	PGSB_May2017	CDS	567485907	567486445	.	-	0	Parent=AET2Gv21023100.7
Chr2	PGSB_May2017	mRNA	567483271	567486439	.	-	.	_Secondary_confidence_class=HC5;_Primary_confidence_class=HC;ID=AET2Gv21023100.8;Parent=AET2Gv21023100
Chr2	PGSB_May2017	exon	567483271	567483581	.	-	.	Parent=AET2Gv21023100.8
Chr2	PGSB_May2017	three_prime_UTR	567483271	567483581	.	-	.	Parent=AET2Gv21023100.8
Chr2	PGSB_May2017	exon	567484670	567484712	.	-	.	Parent=AET2Gv21023100.8
Chr2	PGSB_May2017	three_prime_UTR	567484670	567484712	.	-	.	Parent=AET2Gv21023100.8
Chr2	PGSB_May2017	exon	567484795	567485557	.	-	.	Parent=AET2Gv21023100.8
Chr2	PGSB_May2017	three_prime_UTR	567484795	567485510	.	-	.	Parent=AET2Gv21023100.8
Chr2	PGSB_May2017	CDS	567485511	567485557	.	-	0	Parent=AET2Gv21023100.8
Chr2	PGSB_May2017	exon	567485654	567485724	.	-	.	Parent=AET2Gv21023100.8
Chr2	PGSB_May2017	CDS	567485654	567485724	.	-	1	Parent=AET2Gv21023100.8
Chr2	PGSB_May2017	exon	567485907	567486139	.	-	.	Parent=AET2Gv21023100.8
Chr2	PGSB_May2017	CDS	567485907	567486139	.	-	0	Parent=AET2Gv21023100.8
Chr2	PGSB_May2017	exon	567486272	567486439	.	-	.	Parent=AET2Gv21023100.8
Chr2	PGSB_May2017	CDS	567486272	567486439	.	-	0	Parent=AET2Gv21023100.8
Chr2	PGSB_May2017	mRNA	567483312	567486401	.	-	.	ID=AET2Gv21023100.9;_Secondary_confidence_class=HC5;_Primary_confidence_class=HC;Parent=AET2Gv21023100
Chr2	PGSB_May2017	exon	567483312	567483581	.	-	.	Parent=AET2Gv21023100.9
Chr2	PGSB_May2017	three_prime_UTR	567483312	567483581	.	-	.	Parent=AET2Gv21023100.9
Chr2	PGSB_May2017	exon	567484670	567485062	.	-	.	Parent=AET2Gv21023100.9
Chr2	PGSB_May2017	three_prime_UTR	567484670	567485062	.	-	.	Parent=AET2Gv21023100.9
Chr2	PGSB_May2017	exon	567485469	567485557	.	-	.	Parent=AET2Gv21023100.9
Chr2	PGSB_May2017	three_prime_UTR	567485469	567485557	.	-	.	Parent=AET2Gv21023100.9
Chr2	PGSB_May2017	exon	567485654	567485714	.	-	.	Parent=AET2Gv21023100.9
Chr2	PGSB_May2017	three_prime_UTR	567485654	567485659	.	-	.	Parent=AET2Gv21023100.9
Chr2	PGSB_May2017	CDS	567485660	567485714	.	-	0	Parent=AET2Gv21023100.9
Chr2	PGSB_May2017	exon	567485907	567486401	.	-	.	Parent=AET2Gv21023100.9
Chr2	PGSB_May2017	CDS	567485907	567486400	.	-	0	Parent=AET2Gv21023100.9
Chr2	PGSB_May2017	five_prime_UTR	567486401	567486401	.	-	.	Parent=AET2Gv21023100.9
Chr2	PGSB_May2017	mRNA	567484804	567485763	.	-	.	ID=AET2Gv21023100.10;_Primary_confidence_class=HC;_Secondary_confidence_class=HC5;Parent=AET2Gv21023100
Chr2	PGSB_May2017	exon	567484804	567485557	.	-	.	Parent=AET2Gv21023100.10
Chr2	PGSB_May2017	three_prime_UTR	567484804	567484804	.	-	.	Parent=AET2Gv21023100.10
Chr2	PGSB_May2017	CDS	567484805	567485038	.	-	0	Parent=AET2Gv21023100.10
Chr2	PGSB_May2017	five_prime_UTR	567485039	567485557	.	-	.	Parent=AET2Gv21023100.10
Chr2	PGSB_May2017	exon	567485654	567485763	.	-	.	Parent=AET2Gv21023100.10
Chr2	PGSB_May2017	five_prime_UTR	567485654	567485763	.	-	.	Parent=AET2Gv21023100.10
Chr2	PGSB_May2017	gene	567485321	567485973	.	+	.	_Primary_confidence_class=HC;_Secondary_confidence_class=HC2;ID=AET2Gv21023300
Chr2	PGSB_May2017	mRNA	567485321	567485973	.	+	.	ID=AET2Gv21023300.1;Alias="Predicted protein";_Primary_confidence_class=HC;_Secondary_confidence_class=HC2;Parent=AET2Gv21023300
Chr2	PGSB_May2017	exon	567485321	567485557	.	+	.	Parent=AET2Gv21023300.1
Chr2	PGSB_May2017	five_prime_UTR	567485321	567485502	.	+	.	Parent=AET2Gv21023300.1
Chr2	PGSB_May2017	CDS	567485503	567485557	.	+	0	Parent=AET2Gv21023300.1
Chr2	PGSB_May2017	exon	567485654	567485714	.	+	.	Parent=AET2Gv21023300.1
Chr2	PGSB_May2017	CDS	567485654	567485714	.	+	2	Parent=AET2Gv21023300.1
Chr2	PGSB_May2017	exon	567485907	567485973	.	+	.	Parent=AET2Gv21023300.1
Chr2	PGSB_May2017	CDS	567485907	567485973	.	+	1	Parent=AET2Gv21023300.1
###
Chr2	PGSB_May2017	gene	567525275	567525733	.	-	.	_Secondary_confidence_class=HC4;_Primary_confidence_class=HC;ID=AET2Gv21023500
Chr2	PGSB_May2017	mRNA	567525275	567525733	.	-	.	ID=AET2Gv21023500.1;_Secondary_confidence_class=HC4;_Primary_confidence_class=HC;Alias="hypothetical protein F775_52547 [Aegilops tauschii]";Parent=AET2Gv21023500
Chr2	PGSB_May2017	exon	567525275	567525733	.	-	.	Parent=AET2Gv21023500.1
Chr2	PGSB_May2017	CDS	567525275	567525733	.	-	0	Parent=AET2Gv21023500.1
Chr2	PGSB_May2017	gene	567600342	567601811	.	+	.	ID=AET2Gv21023700;_Primary_confidence_class=HC;_Secondary_confidence_class=HC2
Chr2	PGSB_May2017	mRNA	567600342	567601811	.	+	.	ID=AET2Gv21023700.1;_Primary_confidence_class=HC;_Secondary_confidence_class=HC2;Parent=AET2Gv21023700
Chr2	PGSB_May2017	exon	567600342	567600545	.	+	.	Parent=AET2Gv21023700.1
Chr2	PGSB_May2017	CDS	567600342	567600545	.	+	0	Parent=AET2Gv21023700.1
Chr2	PGSB_May2017	exon	567600639	567600733	.	+	.	Parent=AET2Gv21023700.1
Chr2	PGSB_May2017	CDS	567600639	567600733	.	+	0	Parent=AET2Gv21023700.1
Chr2	PGSB_May2017	exon	567600984	567601811	.	+	.	Parent=AET2Gv21023700.1
Chr2	PGSB_May2017	CDS	567600984	567600984	.	+	1	Parent=AET2Gv21023700.1
Chr2	PGSB_May2017	three_prime_UTR	567600985	567601811	.	+	.	Parent=AET2Gv21023700.1
Chr2	PGSB_May2017	mRNA	567600342	567601811	.	+	.	ID=AET2Gv21023700.2;_Secondary_confidence_class=HC2;_Primary_confidence_class=HC;Alias="PREDICTED: scopoletin glucosyltransferase-like [Brachypodium distachyon]";Parent=AET2Gv21023700
Chr2	PGSB_May2017	exon	567600342	567601811	.	+	.	Parent=AET2Gv21023700.2
Chr2	PGSB_May2017	CDS	567600342	567601073	.	+	0	Parent=AET2Gv21023700.2
Chr2	PGSB_May2017	three_prime_UTR	567601074	567601811	.	+	.	Parent=AET2Gv21023700.2
###
Chr2	PGSB_May2017	gene	567619355	567619950	.	-	.	ID=AET2Gv21023900;_Secondary_confidence_class=HC4;_Primary_confidence_class=HC
Chr2	PGSB_May2017	mRNA	567619355	567619950	.	-	.	ID=AET2Gv21023900.1;_Secondary_confidence_class=HC4;_Primary_confidence_class=HC;Alias="hypothetical protein F775_52547 [Aegilops tauschii]";Parent=AET2Gv21023900
Chr2	PGSB_May2017	exon	567619355	567619950	.	-	.	Parent=AET2Gv21023900.1
Chr2	PGSB_May2017	CDS	567619355	567619948	.	-	0	Parent=AET2Gv21023900.1
Chr2	PGSB_May2017	five_prime_UTR	567619949	567619950	.	-	.	Parent=AET2Gv21023900.1
Chr2	PGSB_May2017	gene	567644434	567648946	.	+	.	_Primary_confidence_class=HC;_Secondary_confidence_class=HC1;ID=AET2Gv21024100
Chr2	PGSB_May2017	mRNA	567644434	567648946	.	+	.	ID=AET2Gv21024100.1;_Primary_confidence_class=HC;Alias="predicted protein [Hordeum vulgare subsp. vulgare]";_Secondary_confidence_class=HC1;Parent=AET2Gv21024100
Chr2	PGSB_May2017	exon	567644434	567644979	.	+	.	Parent=AET2Gv21024100.1
Chr2	PGSB_May2017	five_prime_UTR	567644434	567644717	.	+	.	Parent=AET2Gv21024100.1
Chr2	PGSB_May2017	CDS	567644718	567644979	.	+	0	Parent=AET2Gv21024100.1
Chr2	PGSB_May2017	exon	567646666	567646922	.	+	.	Parent=AET2Gv21024100.1
Chr2	PGSB_May2017	CDS	567646666	567646922	.	+	2	Parent=AET2Gv21024100.1
Chr2	PGSB_May2017	exon	567647601	567647747	.	+	.	Parent=AET2Gv21024100.1
Chr2	PGSB_May2017	CDS	567647601	567647747	.	+	0	Parent=AET2Gv21024100.1
Chr2	PGSB_May2017	exon	567648558	567648946	.	+	.	Parent=AET2Gv21024100.1
Chr2	PGSB_May2017	CDS	567648558	567648701	.	+	0	Parent=AET2Gv21024100.1
Chr2	PGSB_May2017	three_prime_UTR	567648702	567648946	.	+	.	Parent=AET2Gv21024100.1
Chr2	PGSB_May2017	mRNA	567644603	567647749	.	+	.	ID=AET2Gv21024100.2;_Primary_confidence_class=HC;_Secondary_confidence_class=HC1;Parent=AET2Gv21024100
Chr2	PGSB_May2017	exon	567644603	567644979	.	+	.	Parent=AET2Gv21024100.2
Chr2	PGSB_May2017	five_prime_UTR	567644603	567644717	.	+	.	Parent=AET2Gv21024100.2
Chr2	PGSB_May2017	CDS	567644718	567644979	.	+	0	Parent=AET2Gv21024100.2
Chr2	PGSB_May2017	exon	567646666	567646922	.	+	.	Parent=AET2Gv21024100.2
Chr2	PGSB_May2017	CDS	567646666	567646922	.	+	2	Parent=AET2Gv21024100.2
Chr2	PGSB_May2017	exon	567647601	567647749	.	+	.	Parent=AET2Gv21024100.2
Chr2	PGSB_May2017	CDS	567647601	567647747	.	+	0	Parent=AET2Gv21024100.2
Chr2	PGSB_May2017	three_prime_UTR	567647748	567647749	.	+	.	Parent=AET2Gv21024100.2
Chr2	PGSB_May2017	mRNA	567644703	567646927	.	+	.	ID=AET2Gv21024100.3;_Secondary_confidence_class=HC1;_Primary_confidence_class=HC;Parent=AET2Gv21024100
Chr2	PGSB_May2017	exon	567644703	567644979	.	+	.	Parent=AET2Gv21024100.3
Chr2	PGSB_May2017	CDS	567644703	567644979	.	+	0	Parent=AET2Gv21024100.3
Chr2	PGSB_May2017	exon	567646666	567646927	.	+	.	Parent=AET2Gv21024100.3
Chr2	PGSB_May2017	CDS	567646666	567646925	.	+	2	Parent=AET2Gv21024100.3
Chr2	PGSB_May2017	three_prime_UTR	567646926	567646927	.	+	.	Parent=AET2Gv21024100.3
Chr2	PGSB_May2017	mRNA	567646661	567648945	.	+	.	ID=AET2Gv21024100.4;_Secondary_confidence_class=HC1;_Primary_confidence_class=HC;Parent=AET2Gv21024100
Chr2	PGSB_May2017	exon	567646661	567646922	.	+	.	Parent=AET2Gv21024100.4
Chr2	PGSB_May2017	five_prime_UTR	567646661	567646661	.	+	.	Parent=AET2Gv21024100.4
Chr2	PGSB_May2017	CDS	567646662	567646922	.	+	0	Parent=AET2Gv21024100.4
Chr2	PGSB_May2017	exon	567647601	567647747	.	+	.	Parent=AET2Gv21024100.4
Chr2	PGSB_May2017	CDS	567647601	567647747	.	+	0	Parent=AET2Gv21024100.4
Chr2	PGSB_May2017	exon	567648558	567648945	.	+	.	Parent=AET2Gv21024100.4
Chr2	PGSB_May2017	CDS	567648558	567648701	.	+	0	Parent=AET2Gv21024100.4
Chr2	PGSB_May2017	three_prime_UTR	567648702	567648945	.	+	.	Parent=AET2Gv21024100.4
Chr2	PGSB_May2017	mRNA	567647580	567648788	.	+	.	ID=AET2Gv21024100.5;_Primary_confidence_class=HC;_Secondary_confidence_class=HC1;Parent=AET2Gv21024100
Chr2	PGSB_May2017	exon	567647580	567647747	.	+	.	Parent=AET2Gv21024100.5
Chr2	PGSB_May2017	CDS	567647580	567647747	.	+	0	Parent=AET2Gv21024100.5
Chr2	PGSB_May2017	exon	567648558	567648788	.	+	.	Parent=AET2Gv21024100.5
Chr2	PGSB_May2017	CDS	567648558	567648701	.	+	0	Parent=AET2Gv21024100.5
Chr2	PGSB_May2017	three_prime_UTR	567648702	567648788	.	+	.	Parent=AET2Gv21024100.5
###
Chr2	PGSB_May2017	gene	567648408	567648958	.	-	.	ID=AET2Gv21024200;_Primary_confidence_class=HC;_Secondary_confidence_class=HC2
Chr2	PGSB_May2017	mRNA	567648408	567648958	.	-	.	ID=AET2Gv21024200.1;Alias="Predicted protein";_Primary_confidence_class=HC;_Secondary_confidence_class=HC2;Parent=AET2Gv21024200
Chr2	PGSB_May2017	exon	567648408	567648958	.	-	.	Parent=AET2Gv21024200.1
Chr2	PGSB_May2017	three_prime_UTR	567648408	567648464	.	-	.	Parent=AET2Gv21024200.1
Chr2	PGSB_May2017	CDS	567648465	567648788	.	-	0	Parent=AET2Gv21024200.1
Chr2	PGSB_May2017	five_prime_UTR	567648789	567648958	.	-	.	Parent=AET2Gv21024200.1
Chr2	PGSB_May2017	gene	567725634	567725989	.	-	.	ID=AET2Gv21024400;_Secondary_confidence_class=HC5;_Primary_confidence_class=HC
Chr2	PGSB_May2017	mRNA	567725634	567725989	.	-	.	Alias="hypothetical protein F775_43416 [Aegilops tauschii]";_Primary_confidence_class=HC;_Secondary_confidence_class=HC5;ID=AET2Gv21024400.1;Parent=AET2Gv21024400
Chr2	PGSB_May2017	exon	567725634	567725737	.	-	.	Parent=AET2Gv21024400.1
Chr2	PGSB_May2017	three_prime_UTR	567725634	567725634	.	-	.	Parent=AET2Gv21024400.1
Chr2	PGSB_May2017	CDS	567725635	567725737	.	-	0	Parent=AET2Gv21024400.1
Chr2	PGSB_May2017	exon	567725830	567725989	.	-	.	Parent=AET2Gv21024400.1
Chr2	PGSB_May2017	CDS	567725830	567725987	.	-	0	Parent=AET2Gv21024400.1
Chr2	PGSB_May2017	five_prime_UTR	567725988	567725989	.	-	.	Parent=AET2Gv21024400.1
###
Chr2	PGSB_May2017	gene	567781058	567793913	.	-	.	ID=AET2Gv21024500;_Primary_confidence_class=HC;_Secondary_confidence_class=HC1
Chr2	PGSB_May2017	mRNA	567781058	567793719	.	-	.	ID=AET2Gv21024500.1;_Secondary_confidence_class=HC1;_Primary_confidence_class=HC;Parent=AET2Gv21024500
Chr2	PGSB_May2017	exon	567781058	567781531	.	-	.	Parent=AET2Gv21024500.1
Chr2	PGSB_May2017	three_prime_UTR	567781058	567781531	.	-	.	Parent=AET2Gv21024500.1
Chr2	PGSB_May2017	exon	567781644	567781965	.	-	.	Parent=AET2Gv21024500.1
Chr2	PGSB_May2017	three_prime_UTR	567781644	567781965	.	-	.	Parent=AET2Gv21024500.1
Chr2	PGSB_May2017	exon	567782140	567782241	.	-	.	Parent=AET2Gv21024500.1
Chr2	PGSB_May2017	three_prime_UTR	567782140	567782241	.	-	.	Parent=AET2Gv21024500.1
Chr2	PGSB_May2017	exon	567782656	567782901	.	-	.	Parent=AET2Gv21024500.1
Chr2	PGSB_May2017	three_prime_UTR	567782656	567782901	.	-	.	Parent=AET2Gv21024500.1
Chr2	PGSB_May2017	exon	567783230	567783320	.	-	.	Parent=AET2Gv21024500.1
Chr2	PGSB_May2017	three_prime_UTR	567783230	567783270	.	-	.	Parent=AET2Gv21024500.1
Chr2	PGSB_May2017	CDS	567783271	567783320	.	-	0	Parent=AET2Gv21024500.1
Chr2	PGSB_May2017	exon	567783525	567784281	.	-	.	Parent=AET2Gv21024500.1
Chr2	PGSB_May2017	CDS	567783525	567784281	.	-	0	Parent=AET2Gv21024500.1
Chr2	PGSB_May2017	exon	567784368	567784691	.	-	.	Parent=AET2Gv21024500.1
Chr2	PGSB_May2017	CDS	567784368	567784691	.	-	0	Parent=AET2Gv21024500.1
Chr2	PGSB_May2017	exon	567784790	567784970	.	-	.	Parent=AET2Gv21024500.1
Chr2	PGSB_May2017	CDS	567784790	567784970	.	-	1	Parent=AET2Gv21024500.1
Chr2	PGSB_May2017	exon	567785252	567785646	.	-	.	Parent=AET2Gv21024500.1
Chr2	PGSB_May2017	CDS	567785252	567785646	.	-	0	Parent=AET2Gv21024500.1
Chr2	PGSB_May2017	exon	567786196	567786348	.	-	.	Parent=AET2Gv21024500.1
Chr2	PGSB_May2017	CDS	567786196	567786348	.	-	0	Parent=AET2Gv21024500.1
Chr2	PGSB_May2017	exon	567786520	567786618	.	-	.	Parent=AET2Gv21024500.1
Chr2	PGSB_May2017	CDS	567786520	567786618	.	-	0	Parent=AET2Gv21024500.1
Chr2	PGSB_May2017	exon	567786702	567786908	.	-	.	Parent=AET2Gv21024500.1
Chr2	PGSB_May2017	CDS	567786702	567786908	.	-	0	Parent=AET2Gv21024500.1
Chr2	PGSB_May2017	exon	567787233	567787373	.	-	.	Parent=AET2Gv21024500.1
Chr2	PGSB_May2017	CDS	567787233	567787373	.	-	0	Parent=AET2Gv21024500.1
Chr2	PGSB_May2017	exon	567787647	567787814	.	-	.	Parent=AET2Gv21024500.1
Chr2	PGSB_May2017	CDS	567787647	567787814	.	-	0	Parent=AET2Gv21024500.1
Chr2	PGSB_May2017	exon	567788085	567788178	.	-	.	Parent=AET2Gv21024500.1
Chr2	PGSB_May2017	CDS	567788085	567788178	.	-	1	Parent=AET2Gv21024500.1
Chr2	PGSB_May2017	exon	567788268	567788374	.	-	.	Parent=AET2Gv21024500.1
Chr2	PGSB_May2017	CDS	567788268	567788374	.	-	0	Parent=AET2Gv21024500.1
Chr2	PGSB_May2017	exon	567788971	567789105	.	-	.	Parent=AET2Gv21024500.1
Chr2	PGSB_May2017	CDS	567788971	567789105	.	-	0	Parent=AET2Gv21024500.1
Chr2	PGSB_May2017	exon	567789238	567789345	.	-	.	Parent=AET2Gv21024500.1
Chr2	PGSB_May2017	CDS	567789238	567789345	.	-	0	Parent=AET2Gv21024500.1
Chr2	PGSB_May2017	exon	567789918	567789992	.	-	.	Parent=AET2Gv21024500.1
Chr2	PGSB_May2017	CDS	567789918	567789992	.	-	0	Parent=AET2Gv21024500.1
Chr2	PGSB_May2017	exon	567790128	567790193	.	-	.	Parent=AET2Gv21024500.1
Chr2	PGSB_May2017	CDS	567790128	567790193	.	-	0	Parent=AET2Gv21024500.1
Chr2	PGSB_May2017	exon	567790363	567790419	.	-	.	Parent=AET2Gv21024500.1
Chr2	PGSB_May2017	CDS	567790363	567790419	.	-	0	Parent=AET2Gv21024500.1
Chr2	PGSB_May2017	exon	567790548	567790572	.	-	.	Parent=AET2Gv21024500.1
Chr2	PGSB_May2017	CDS	567790548	567790572	.	-	1	Parent=AET2Gv21024500.1
Chr2	PGSB_May2017	exon	567790675	567790755	.	-	.	Parent=AET2Gv21024500.1
Chr2	PGSB_May2017	CDS	567790675	567790755	.	-	1	Parent=AET2Gv21024500.1
Chr2	PGSB_May2017	exon	567790837	567790951	.	-	.	Parent=AET2Gv21024500.1
Chr2	PGSB_May2017	CDS	567790837	567790951	.	-	2	Parent=AET2Gv21024500.1
Chr2	PGSB_May2017	exon	567791071	567791230	.	-	.	Parent=AET2Gv21024500.1
Chr2	PGSB_May2017	CDS	567791071	567791230	.	-	0	Parent=AET2Gv21024500.1
Chr2	PGSB_May2017	exon	567791571	567791610	.	-	.	Parent=AET2Gv21024500.1
Chr2	PGSB_May2017	CDS	567791571	567791610	.	-	1	Parent=AET2Gv21024500.1
Chr2	PGSB_May2017	exon	567791705	567791886	.	-	.	Parent=AET2Gv21024500.1
Chr2	PGSB_May2017	CDS	567791705	567791886	.	-	0	Parent=AET2Gv21024500.1
Chr2	PGSB_May2017	exon	567792287	567792674	.	-	.	Parent=AET2Gv21024500.1
Chr2	PGSB_May2017	CDS	567792287	567792619	.	-	0	Parent=AET2Gv21024500.1
Chr2	PGSB_May2017	five_prime_UTR	567792620	567792674	.	-	.	Parent=AET2Gv21024500.1
Chr2	PGSB_May2017	exon	567793622	567793719	.	-	.	Parent=AET2Gv21024500.1
Chr2	PGSB_May2017	five_prime_UTR	567793622	567793719	.	-	.	Parent=AET2Gv21024500.1
Chr2	PGSB_May2017	mRNA	567781069	567793720	.	-	.	_Primary_confidence_class=HC;_Secondary_confidence_class=HC1;ID=AET2Gv21024500.2;Parent=AET2Gv21024500
Chr2	PGSB_May2017	exon	567781069	567781531	.	-	.	Parent=AET2Gv21024500.2
Chr2	PGSB_May2017	three_prime_UTR	567781069	567781436	.	-	.	Parent=AET2Gv21024500.2
Chr2	PGSB_May2017	CDS	567781437	567781531	.	-	0	Parent=AET2Gv21024500.2
Chr2	PGSB_May2017	exon	567781644	567781965	.	-	.	Parent=AET2Gv21024500.2
Chr2	PGSB_May2017	CDS	567781644	567781965	.	-	0	Parent=AET2Gv21024500.2
Chr2	PGSB_May2017	exon	567782140	567782241	.	-	.	Parent=AET2Gv21024500.2
Chr2	PGSB_May2017	CDS	567782140	567782241	.	-	0	Parent=AET2Gv21024500.2
Chr2	PGSB_May2017	exon	567782656	567782901	.	-	.	Parent=AET2Gv21024500.2
Chr2	PGSB_May2017	CDS	567782656	567782901	.	-	0	Parent=AET2Gv21024500.2
Chr2	PGSB_May2017	exon	567783230	567783351	.	-	.	Parent=AET2Gv21024500.2
Chr2	PGSB_May2017	CDS	567783230	567783351	.	-	2	Parent=AET2Gv21024500.2
Chr2	PGSB_May2017	exon	567783525	567784281	.	-	.	Parent=AET2Gv21024500.2
Chr2	PGSB_May2017	CDS	567783525	567784281	.	-	0	Parent=AET2Gv21024500.2
Chr2	PGSB_May2017	exon	567784368	567784691	.	-	.	Parent=AET2Gv21024500.2
Chr2	PGSB_May2017	CDS	567784368	567784691	.	-	0	Parent=AET2Gv21024500.2
Chr2	PGSB_May2017	exon	567784790	567784970	.	-	.	Parent=AET2Gv21024500.2
Chr2	PGSB_May2017	CDS	567784790	567784970	.	-	1	Parent=AET2Gv21024500.2
Chr2	PGSB_May2017	exon	567785252	567785646	.	-	.	Parent=AET2Gv21024500.2
Chr2	PGSB_May2017	CDS	567785252	567785646	.	-	0	Parent=AET2Gv21024500.2
Chr2	PGSB_May2017	exon	567786196	567786348	.	-	.	Parent=AET2Gv21024500.2
Chr2	PGSB_May2017	CDS	567786196	567786348	.	-	0	Parent=AET2Gv21024500.2
Chr2	PGSB_May2017	exon	567786520	567786618	.	-	.	Parent=AET2Gv21024500.2
Chr2	PGSB_May2017	CDS	567786520	567786618	.	-	0	Parent=AET2Gv21024500.2
Chr2	PGSB_May2017	exon	567786702	567786908	.	-	.	Parent=AET2Gv21024500.2
Chr2	PGSB_May2017	CDS	567786702	567786908	.	-	0	Parent=AET2Gv21024500.2
Chr2	PGSB_May2017	exon	567787233	567787373	.	-	.	Parent=AET2Gv21024500.2
Chr2	PGSB_May2017	CDS	567787233	567787373	.	-	0	Parent=AET2Gv21024500.2
Chr2	PGSB_May2017	exon	567787647	567787814	.	-	.	Parent=AET2Gv21024500.2
Chr2	PGSB_May2017	CDS	567787647	567787814	.	-	0	Parent=AET2Gv21024500.2
Chr2	PGSB_May2017	exon	567788085	567788178	.	-	.	Parent=AET2Gv21024500.2
Chr2	PGSB_May2017	CDS	567788085	567788178	.	-	1	Parent=AET2Gv21024500.2
Chr2	PGSB_May2017	exon	567788268	567788374	.	-	.	Parent=AET2Gv21024500.2
Chr2	PGSB_May2017	CDS	567788268	567788374	.	-	0	Parent=AET2Gv21024500.2
Chr2	PGSB_May2017	exon	567788971	567789105	.	-	.	Parent=AET2Gv21024500.2
Chr2	PGSB_May2017	CDS	567788971	567789105	.	-	0	Parent=AET2Gv21024500.2
Chr2	PGSB_May2017	exon	567789238	567789345	.	-	.	Parent=AET2Gv21024500.2
Chr2	PGSB_May2017	CDS	567789238	567789345	.	-	0	Parent=AET2Gv21024500.2
Chr2	PGSB_May2017	exon	567789918	567789992	.	-	.	Parent=AET2Gv21024500.2
Chr2	PGSB_May2017	CDS	567789918	567789992	.	-	0	Parent=AET2Gv21024500.2
Chr2	PGSB_May2017	exon	567790128	567790193	.	-	.	Parent=AET2Gv21024500.2
Chr2	PGSB_May2017	CDS	567790128	567790190	.	-	0	Parent=AET2Gv21024500.2
Chr2	PGSB_May2017	five_prime_UTR	567790191	567790193	.	-	.	Parent=AET2Gv21024500.2
Chr2	PGSB_May2017	exon	567790363	567790419	.	-	.	Parent=AET2Gv21024500.2
Chr2	PGSB_May2017	five_prime_UTR	567790363	567790419	.	-	.	Parent=AET2Gv21024500.2
Chr2	PGSB_May2017	exon	567790548	567790574	.	-	.	Parent=AET2Gv21024500.2
Chr2	PGSB_May2017	five_prime_UTR	567790548	567790574	.	-	.	Parent=AET2Gv21024500.2
Chr2	PGSB_May2017	exon	567790675	567790951	.	-	.	Parent=AET2Gv21024500.2
Chr2	PGSB_May2017	five_prime_UTR	567790675	567790951	.	-	.	Parent=AET2Gv21024500.2
Chr2	PGSB_May2017	exon	567791071	567791230	.	-	.	Parent=AET2Gv21024500.2
Chr2	PGSB_May2017	five_prime_UTR	567791071	567791230	.	-	.	Parent=AET2Gv21024500.2
Chr2	PGSB_May2017	exon	567791571	567791610	.	-	.	Parent=AET2Gv21024500.2
Chr2	PGSB_May2017	five_prime_UTR	567791571	567791610	.	-	.	Parent=AET2Gv21024500.2
Chr2	PGSB_May2017	exon	567791705	567791886	.	-	.	Parent=AET2Gv21024500.2
Chr2	PGSB_May2017	five_prime_UTR	567791705	567791886	.	-	.	Parent=AET2Gv21024500.2
Chr2	PGSB_May2017	exon	567792287	567792674	.	-	.	Parent=AET2Gv21024500.2
Chr2	PGSB_May2017	five_prime_UTR	567792287	567792674	.	-	.	Parent=AET2Gv21024500.2
Chr2	PGSB_May2017	exon	567793622	567793720	.	-	.	Parent=AET2Gv21024500.2
Chr2	PGSB_May2017	five_prime_UTR	567793622	567793720	.	-	.	Parent=AET2Gv21024500.2
Chr2	PGSB_May2017	mRNA	567781074	567790926	.	-	.	ID=AET2Gv21024500.3;_Primary_confidence_class=HC;_Secondary_confidence_class=HC1;Parent=AET2Gv21024500
Chr2	PGSB_May2017	exon	567781074	567781531	.	-	.	Parent=AET2Gv21024500.3
Chr2	PGSB_May2017	three_prime_UTR	567781074	567781436	.	-	.	Parent=AET2Gv21024500.3
Chr2	PGSB_May2017	CDS	567781437	567781531	.	-	0	Parent=AET2Gv21024500.3
Chr2	PGSB_May2017	exon	567781644	567781965	.	-	.	Parent=AET2Gv21024500.3
Chr2	PGSB_May2017	CDS	567781644	567781965	.	-	0	Parent=AET2Gv21024500.3
Chr2	PGSB_May2017	exon	567782140	567782241	.	-	.	Parent=AET2Gv21024500.3
Chr2	PGSB_May2017	CDS	567782140	567782241	.	-	0	Parent=AET2Gv21024500.3
Chr2	PGSB_May2017	exon	567782656	567782901	.	-	.	Parent=AET2Gv21024500.3
Chr2	PGSB_May2017	CDS	567782656	567782901	.	-	0	Parent=AET2Gv21024500.3
Chr2	PGSB_May2017	exon	567783230	567783351	.	-	.	Parent=AET2Gv21024500.3
Chr2	PGSB_May2017	CDS	567783230	567783351	.	-	2	Parent=AET2Gv21024500.3
Chr2	PGSB_May2017	exon	567783525	567784281	.	-	.	Parent=AET2Gv21024500.3
Chr2	PGSB_May2017	CDS	567783525	567784281	.	-	0	Parent=AET2Gv21024500.3
Chr2	PGSB_May2017	exon	567784368	567784691	.	-	.	Parent=AET2Gv21024500.3
Chr2	PGSB_May2017	CDS	567784368	567784691	.	-	0	Parent=AET2Gv21024500.3
Chr2	PGSB_May2017	exon	567784790	567784970	.	-	.	Parent=AET2Gv21024500.3
Chr2	PGSB_May2017	CDS	567784790	567784970	.	-	1	Parent=AET2Gv21024500.3
Chr2	PGSB_May2017	exon	567785252	567785646	.	-	.	Parent=AET2Gv21024500.3
Chr2	PGSB_May2017	CDS	567785252	567785646	.	-	0	Parent=AET2Gv21024500.3
Chr2	PGSB_May2017	exon	567786196	567786348	.	-	.	Parent=AET2Gv21024500.3
Chr2	PGSB_May2017	CDS	567786196	567786348	.	-	0	Parent=AET2Gv21024500.3
Chr2	PGSB_May2017	exon	567786520	567786618	.	-	.	Parent=AET2Gv21024500.3
Chr2	PGSB_May2017	CDS	567786520	567786618	.	-	0	Parent=AET2Gv21024500.3
Chr2	PGSB_May2017	exon	567786702	567786908	.	-	.	Parent=AET2Gv21024500.3
Chr2	PGSB_May2017	CDS	567786702	567786908	.	-	0	Parent=AET2Gv21024500.3
Chr2	PGSB_May2017	exon	567787233	567787373	.	-	.	Parent=AET2Gv21024500.3
Chr2	PGSB_May2017	CDS	567787233	567787373	.	-	0	Parent=AET2Gv21024500.3
Chr2	PGSB_May2017	exon	567787647	567787814	.	-	.	Parent=AET2Gv21024500.3
Chr2	PGSB_May2017	CDS	567787647	567787814	.	-	0	Parent=AET2Gv21024500.3
Chr2	PGSB_May2017	exon	567788085	567788178	.	-	.	Parent=AET2Gv21024500.3
Chr2	PGSB_May2017	CDS	567788085	567788178	.	-	1	Parent=AET2Gv21024500.3
Chr2	PGSB_May2017	exon	567788268	567788374	.	-	.	Parent=AET2Gv21024500.3
Chr2	PGSB_May2017	CDS	567788268	567788374	.	-	0	Parent=AET2Gv21024500.3
Chr2	PGSB_May2017	exon	567788971	567789105	.	-	.	Parent=AET2Gv21024500.3
Chr2	PGSB_May2017	CDS	567788971	567789105	.	-	0	Parent=AET2Gv21024500.3
Chr2	PGSB_May2017	exon	567789238	567789345	.	-	.	Parent=AET2Gv21024500.3
Chr2	PGSB_May2017	CDS	567789238	567789345	.	-	0	Parent=AET2Gv21024500.3
Chr2	PGSB_May2017	exon	567789918	567789992	.	-	.	Parent=AET2Gv21024500.3
Chr2	PGSB_May2017	CDS	567789918	567789992	.	-	0	Parent=AET2Gv21024500.3
Chr2	PGSB_May2017	exon	567790128	567790193	.	-	.	Parent=AET2Gv21024500.3
Chr2	PGSB_May2017	CDS	567790128	567790190	.	-	0	Parent=AET2Gv21024500.3
Chr2	PGSB_May2017	five_prime_UTR	567790191	567790193	.	-	.	Parent=AET2Gv21024500.3
Chr2	PGSB_May2017	exon	567790363	567790420	.	-	.	Parent=AET2Gv21024500.3
Chr2	PGSB_May2017	five_prime_UTR	567790363	567790420	.	-	.	Parent=AET2Gv21024500.3
Chr2	PGSB_May2017	exon	567790548	567790572	.	-	.	Parent=AET2Gv21024500.3
Chr2	PGSB_May2017	five_prime_UTR	567790548	567790572	.	-	.	Parent=AET2Gv21024500.3
Chr2	PGSB_May2017	exon	567790674	567790755	.	-	.	Parent=AET2Gv21024500.3
Chr2	PGSB_May2017	five_prime_UTR	567790674	567790755	.	-	.	Parent=AET2Gv21024500.3
Chr2	PGSB_May2017	exon	567790837	567790926	.	-	.	Parent=AET2Gv21024500.3
Chr2	PGSB_May2017	five_prime_UTR	567790837	567790926	.	-	.	Parent=AET2Gv21024500.3
Chr2	PGSB_May2017	mRNA	567781074	567793903	.	-	.	ID=AET2Gv21024500.4;_Secondary_confidence_class=HC1;_Primary_confidence_class=HC;Parent=AET2Gv21024500
Chr2	PGSB_May2017	exon	567781074	567781531	.	-	.	Parent=AET2Gv21024500.4
Chr2	PGSB_May2017	three_prime_UTR	567781074	567781436	.	-	.	Parent=AET2Gv21024500.4
Chr2	PGSB_May2017	CDS	567781437	567781531	.	-	0	Parent=AET2Gv21024500.4
Chr2	PGSB_May2017	exon	567781644	567781965	.	-	.	Parent=AET2Gv21024500.4
Chr2	PGSB_May2017	CDS	567781644	567781965	.	-	0	Parent=AET2Gv21024500.4
Chr2	PGSB_May2017	exon	567782140	567782241	.	-	.	Parent=AET2Gv21024500.4
Chr2	PGSB_May2017	CDS	567782140	567782241	.	-	0	Parent=AET2Gv21024500.4
Chr2	PGSB_May2017	exon	567782656	567782901	.	-	.	Parent=AET2Gv21024500.4
Chr2	PGSB_May2017	CDS	567782656	567782901	.	-	0	Parent=AET2Gv21024500.4
Chr2	PGSB_May2017	exon	567783230	567783351	.	-	.	Parent=AET2Gv21024500.4
Chr2	PGSB_May2017	CDS	567783230	567783351	.	-	2	Parent=AET2Gv21024500.4
Chr2	PGSB_May2017	exon	567783525	567784281	.	-	.	Parent=AET2Gv21024500.4
Chr2	PGSB_May2017	CDS	567783525	567784281	.	-	0	Parent=AET2Gv21024500.4
Chr2	PGSB_May2017	exon	567784368	567784691	.	-	.	Parent=AET2Gv21024500.4
Chr2	PGSB_May2017	CDS	567784368	567784691	.	-	0	Parent=AET2Gv21024500.4
Chr2	PGSB_May2017	exon	567784790	567784970	.	-	.	Parent=AET2Gv21024500.4
Chr2	PGSB_May2017	CDS	567784790	567784970	.	-	1	Parent=AET2Gv21024500.4
Chr2	PGSB_May2017	exon	567785252	567785646	.	-	.	Parent=AET2Gv21024500.4
Chr2	PGSB_May2017	CDS	567785252	567785646	.	-	0	Parent=AET2Gv21024500.4
Chr2	PGSB_May2017	exon	567786196	567786348	.	-	.	Parent=AET2Gv21024500.4
Chr2	PGSB_May2017	CDS	567786196	567786348	.	-	0	Parent=AET2Gv21024500.4
Chr2	PGSB_May2017	exon	567786520	567786618	.	-	.	Parent=AET2Gv21024500.4
Chr2	PGSB_May2017	CDS	567786520	567786618	.	-	0	Parent=AET2Gv21024500.4
Chr2	PGSB_May2017	exon	567786702	567786908	.	-	.	Parent=AET2Gv21024500.4
Chr2	PGSB_May2017	CDS	567786702	567786908	.	-	0	Parent=AET2Gv21024500.4
Chr2	PGSB_May2017	exon	567787233	567787373	.	-	.	Parent=AET2Gv21024500.4
Chr2	PGSB_May2017	CDS	567787233	567787373	.	-	0	Parent=AET2Gv21024500.4
Chr2	PGSB_May2017	exon	567787647	567787814	.	-	.	Parent=AET2Gv21024500.4
Chr2	PGSB_May2017	CDS	567787647	567787814	.	-	0	Parent=AET2Gv21024500.4
Chr2	PGSB_May2017	exon	567788085	567788178	.	-	.	Parent=AET2Gv21024500.4
Chr2	PGSB_May2017	CDS	567788085	567788178	.	-	1	Parent=AET2Gv21024500.4
Chr2	PGSB_May2017	exon	567788268	567788374	.	-	.	Parent=AET2Gv21024500.4
Chr2	PGSB_May2017	CDS	567788268	567788374	.	-	0	Parent=AET2Gv21024500.4
Chr2	PGSB_May2017	exon	567788971	567789105	.	-	.	Parent=AET2Gv21024500.4
Chr2	PGSB_May2017	CDS	567788971	567789105	.	-	0	Parent=AET2Gv21024500.4
Chr2	PGSB_May2017	exon	567789238	567789345	.	-	.	Parent=AET2Gv21024500.4
Chr2	PGSB_May2017	CDS	567789238	567789345	.	-	0	Parent=AET2Gv21024500.4
Chr2	PGSB_May2017	exon	567789918	567789992	.	-	.	Parent=AET2Gv21024500.4
Chr2	PGSB_May2017	CDS	567789918	567789992	.	-	0	Parent=AET2Gv21024500.4
Chr2	PGSB_May2017	exon	567790128	567790193	.	-	.	Parent=AET2Gv21024500.4
Chr2	PGSB_May2017	CDS	567790128	567790193	.	-	0	Parent=AET2Gv21024500.4
Chr2	PGSB_May2017	exon	567790363	567790419	.	-	.	Parent=AET2Gv21024500.4
Chr2	PGSB_May2017	CDS	567790363	567790419	.	-	0	Parent=AET2Gv21024500.4
Chr2	PGSB_May2017	exon	567790548	567790572	.	-	.	Parent=AET2Gv21024500.4
Chr2	PGSB_May2017	CDS	567790548	567790572	.	-	1	Parent=AET2Gv21024500.4
Chr2	PGSB_May2017	exon	567790675	567790755	.	-	.	Parent=AET2Gv21024500.4
Chr2	PGSB_May2017	CDS	567790675	567790755	.	-	1	Parent=AET2Gv21024500.4
Chr2	PGSB_May2017	exon	567790837	567790951	.	-	.	Parent=AET2Gv21024500.4
Chr2	PGSB_May2017	CDS	567790837	567790951	.	-	2	Parent=AET2Gv21024500.4
Chr2	PGSB_May2017	exon	567791071	567791230	.	-	.	Parent=AET2Gv21024500.4
Chr2	PGSB_May2017	CDS	567791071	567791230	.	-	0	Parent=AET2Gv21024500.4
Chr2	PGSB_May2017	exon	567791571	567791610	.	-	.	Parent=AET2Gv21024500.4
Chr2	PGSB_May2017	CDS	567791571	567791610	.	-	1	Parent=AET2Gv21024500.4
Chr2	PGSB_May2017	exon	567791705	567791886	.	-	.	Parent=AET2Gv21024500.4
Chr2	PGSB_May2017	CDS	567791705	567791886	.	-	0	Parent=AET2Gv21024500.4
Chr2	PGSB_May2017	exon	567792287	567792674	.	-	.	Parent=AET2Gv21024500.4
Chr2	PGSB_May2017	CDS	567792287	567792619	.	-	0	Parent=AET2Gv21024500.4
Chr2	PGSB_May2017	five_prime_UTR	567792620	567792674	.	-	.	Parent=AET2Gv21024500.4
Chr2	PGSB_May2017	exon	567793622	567793903	.	-	.	Parent=AET2Gv21024500.4
Chr2	PGSB_May2017	five_prime_UTR	567793622	567793903	.	-	.	Parent=AET2Gv21024500.4
Chr2	PGSB_May2017	mRNA	567781075	567793720	.	-	.	_Primary_confidence_class=HC;_Secondary_confidence_class=HC1;ID=AET2Gv21024500.5;Parent=AET2Gv21024500
Chr2	PGSB_May2017	exon	567781075	567781531	.	-	.	Parent=AET2Gv21024500.5
Chr2	PGSB_May2017	three_prime_UTR	567781075	567781436	.	-	.	Parent=AET2Gv21024500.5
Chr2	PGSB_May2017	CDS	567781437	567781531	.	-	0	Parent=AET2Gv21024500.5
Chr2	PGSB_May2017	exon	567781644	567781965	.	-	.	Parent=AET2Gv21024500.5
Chr2	PGSB_May2017	CDS	567781644	567781965	.	-	0	Parent=AET2Gv21024500.5
Chr2	PGSB_May2017	exon	567782140	567782241	.	-	.	Parent=AET2Gv21024500.5
Chr2	PGSB_May2017	CDS	567782140	567782241	.	-	0	Parent=AET2Gv21024500.5
Chr2	PGSB_May2017	exon	567782656	567782901	.	-	.	Parent=AET2Gv21024500.5
Chr2	PGSB_May2017	CDS	567782656	567782901	.	-	0	Parent=AET2Gv21024500.5
Chr2	PGSB_May2017	exon	567783230	567783351	.	-	.	Parent=AET2Gv21024500.5
Chr2	PGSB_May2017	CDS	567783230	567783351	.	-	2	Parent=AET2Gv21024500.5
Chr2	PGSB_May2017	exon	567783525	567784281	.	-	.	Parent=AET2Gv21024500.5
Chr2	PGSB_May2017	CDS	567783525	567784281	.	-	0	Parent=AET2Gv21024500.5
Chr2	PGSB_May2017	exon	567784368	567784691	.	-	.	Parent=AET2Gv21024500.5
Chr2	PGSB_May2017	CDS	567784368	567784691	.	-	0	Parent=AET2Gv21024500.5
Chr2	PGSB_May2017	exon	567784790	567784970	.	-	.	Parent=AET2Gv21024500.5
Chr2	PGSB_May2017	CDS	567784790	567784970	.	-	1	Parent=AET2Gv21024500.5
Chr2	PGSB_May2017	exon	567785252	567785646	.	-	.	Parent=AET2Gv21024500.5
Chr2	PGSB_May2017	CDS	567785252	567785646	.	-	0	Parent=AET2Gv21024500.5
Chr2	PGSB_May2017	exon	567786196	567786348	.	-	.	Parent=AET2Gv21024500.5
Chr2	PGSB_May2017	CDS	567786196	567786348	.	-	0	Parent=AET2Gv21024500.5
Chr2	PGSB_May2017	exon	567786520	567786618	.	-	.	Parent=AET2Gv21024500.5
Chr2	PGSB_May2017	CDS	567786520	567786618	.	-	0	Parent=AET2Gv21024500.5
Chr2	PGSB_May2017	exon	567786702	567786908	.	-	.	Parent=AET2Gv21024500.5
Chr2	PGSB_May2017	CDS	567786702	567786908	.	-	0	Parent=AET2Gv21024500.5
Chr2	PGSB_May2017	exon	567787233	567787373	.	-	.	Parent=AET2Gv21024500.5
Chr2	PGSB_May2017	CDS	567787233	567787373	.	-	0	Parent=AET2Gv21024500.5
Chr2	PGSB_May2017	exon	567787647	567787814	.	-	.	Parent=AET2Gv21024500.5
Chr2	PGSB_May2017	CDS	567787647	567787814	.	-	0	Parent=AET2Gv21024500.5
Chr2	PGSB_May2017	exon	567788085	567788178	.	-	.	Parent=AET2Gv21024500.5
Chr2	PGSB_May2017	CDS	567788085	567788178	.	-	1	Parent=AET2Gv21024500.5
Chr2	PGSB_May2017	exon	567788268	567788374	.	-	.	Parent=AET2Gv21024500.5
Chr2	PGSB_May2017	CDS	567788268	567788374	.	-	0	Parent=AET2Gv21024500.5
Chr2	PGSB_May2017	exon	567788971	567789105	.	-	.	Parent=AET2Gv21024500.5
Chr2	PGSB_May2017	CDS	567788971	567789105	.	-	0	Parent=AET2Gv21024500.5
Chr2	PGSB_May2017	exon	567789238	567789345	.	-	.	Parent=AET2Gv21024500.5
Chr2	PGSB_May2017	CDS	567789238	567789345	.	-	0	Parent=AET2Gv21024500.5
Chr2	PGSB_May2017	exon	567789918	567789992	.	-	.	Parent=AET2Gv21024500.5
Chr2	PGSB_May2017	CDS	567789918	567789992	.	-	0	Parent=AET2Gv21024500.5
Chr2	PGSB_May2017	exon	567790128	567790193	.	-	.	Parent=AET2Gv21024500.5
Chr2	PGSB_May2017	CDS	567790128	567790190	.	-	0	Parent=AET2Gv21024500.5
Chr2	PGSB_May2017	five_prime_UTR	567790191	567790193	.	-	.	Parent=AET2Gv21024500.5
Chr2	PGSB_May2017	exon	567790363	567790419	.	-	.	Parent=AET2Gv21024500.5
Chr2	PGSB_May2017	five_prime_UTR	567790363	567790419	.	-	.	Parent=AET2Gv21024500.5
Chr2	PGSB_May2017	exon	567790548	567790574	.	-	.	Parent=AET2Gv21024500.5
Chr2	PGSB_May2017	five_prime_UTR	567790548	567790574	.	-	.	Parent=AET2Gv21024500.5
Chr2	PGSB_May2017	exon	567790675	567790951	.	-	.	Parent=AET2Gv21024500.5
Chr2	PGSB_May2017	five_prime_UTR	567790675	567790951	.	-	.	Parent=AET2Gv21024500.5
Chr2	PGSB_May2017	exon	567791071	567791230	.	-	.	Parent=AET2Gv21024500.5
Chr2	PGSB_May2017	five_prime_UTR	567791071	567791230	.	-	.	Parent=AET2Gv21024500.5
Chr2	PGSB_May2017	exon	567791571	567791886	.	-	.	Parent=AET2Gv21024500.5
Chr2	PGSB_May2017	five_prime_UTR	567791571	567791886	.	-	.	Parent=AET2Gv21024500.5
Chr2	PGSB_May2017	exon	567792287	567792674	.	-	.	Parent=AET2Gv21024500.5
Chr2	PGSB_May2017	five_prime_UTR	567792287	567792674	.	-	.	Parent=AET2Gv21024500.5
Chr2	PGSB_May2017	exon	567793622	567793720	.	-	.	Parent=AET2Gv21024500.5
Chr2	PGSB_May2017	five_prime_UTR	567793622	567793720	.	-	.	Parent=AET2Gv21024500.5
Chr2	PGSB_May2017	mRNA	567781078	567793441	.	-	.	_Primary_confidence_class=HC;_Secondary_confidence_class=HC1;ID=AET2Gv21024500.6;Parent=AET2Gv21024500
Chr2	PGSB_May2017	exon	567781078	567781531	.	-	.	Parent=AET2Gv21024500.6
Chr2	PGSB_May2017	three_prime_UTR	567781078	567781436	.	-	.	Parent=AET2Gv21024500.6
Chr2	PGSB_May2017	CDS	567781437	567781531	.	-	0	Parent=AET2Gv21024500.6
Chr2	PGSB_May2017	exon	567781644	567781965	.	-	.	Parent=AET2Gv21024500.6
Chr2	PGSB_May2017	CDS	567781644	567781965	.	-	0	Parent=AET2Gv21024500.6
Chr2	PGSB_May2017	exon	567782140	567782241	.	-	.	Parent=AET2Gv21024500.6
Chr2	PGSB_May2017	CDS	567782140	567782241	.	-	0	Parent=AET2Gv21024500.6
Chr2	PGSB_May2017	exon	567782656	567782901	.	-	.	Parent=AET2Gv21024500.6
Chr2	PGSB_May2017	CDS	567782656	567782901	.	-	0	Parent=AET2Gv21024500.6
Chr2	PGSB_May2017	exon	567783230	567783351	.	-	.	Parent=AET2Gv21024500.6
Chr2	PGSB_May2017	CDS	567783230	567783351	.	-	2	Parent=AET2Gv21024500.6
Chr2	PGSB_May2017	exon	567783525	567784281	.	-	.	Parent=AET2Gv21024500.6
Chr2	PGSB_May2017	CDS	567783525	567784281	.	-	0	Parent=AET2Gv21024500.6
Chr2	PGSB_May2017	exon	567784368	567784691	.	-	.	Parent=AET2Gv21024500.6
Chr2	PGSB_May2017	CDS	567784368	567784691	.	-	0	Parent=AET2Gv21024500.6
Chr2	PGSB_May2017	exon	567784790	567784970	.	-	.	Parent=AET2Gv21024500.6
Chr2	PGSB_May2017	CDS	567784790	567784970	.	-	1	Parent=AET2Gv21024500.6
Chr2	PGSB_May2017	exon	567785252	567785646	.	-	.	Parent=AET2Gv21024500.6
Chr2	PGSB_May2017	CDS	567785252	567785646	.	-	0	Parent=AET2Gv21024500.6
Chr2	PGSB_May2017	exon	567786196	567786348	.	-	.	Parent=AET2Gv21024500.6
Chr2	PGSB_May2017	CDS	567786196	567786348	.	-	0	Parent=AET2Gv21024500.6
Chr2	PGSB_May2017	exon	567786520	567786618	.	-	.	Parent=AET2Gv21024500.6
Chr2	PGSB_May2017	CDS	567786520	567786618	.	-	0	Parent=AET2Gv21024500.6
Chr2	PGSB_May2017	exon	567786702	567786908	.	-	.	Parent=AET2Gv21024500.6
Chr2	PGSB_May2017	CDS	567786702	567786908	.	-	0	Parent=AET2Gv21024500.6
Chr2	PGSB_May2017	exon	567787233	567787373	.	-	.	Parent=AET2Gv21024500.6
Chr2	PGSB_May2017	CDS	567787233	567787373	.	-	0	Parent=AET2Gv21024500.6
Chr2	PGSB_May2017	exon	567787647	567787814	.	-	.	Parent=AET2Gv21024500.6
Chr2	PGSB_May2017	CDS	567787647	567787814	.	-	0	Parent=AET2Gv21024500.6
Chr2	PGSB_May2017	exon	567788085	567788178	.	-	.	Parent=AET2Gv21024500.6
Chr2	PGSB_May2017	CDS	567788085	567788178	.	-	1	Parent=AET2Gv21024500.6
Chr2	PGSB_May2017	exon	567788268	567788374	.	-	.	Parent=AET2Gv21024500.6
Chr2	PGSB_May2017	CDS	567788268	567788374	.	-	0	Parent=AET2Gv21024500.6
Chr2	PGSB_May2017	exon	567788971	567789105	.	-	.	Parent=AET2Gv21024500.6
Chr2	PGSB_May2017	CDS	567788971	567789105	.	-	0	Parent=AET2Gv21024500.6
Chr2	PGSB_May2017	exon	567789238	567789345	.	-	.	Parent=AET2Gv21024500.6
Chr2	PGSB_May2017	CDS	567789238	567789345	.	-	0	Parent=AET2Gv21024500.6
Chr2	PGSB_May2017	exon	567789918	567789992	.	-	.	Parent=AET2Gv21024500.6
Chr2	PGSB_May2017	CDS	567789918	567789992	.	-	0	Parent=AET2Gv21024500.6
Chr2	PGSB_May2017	exon	567790128	567790193	.	-	.	Parent=AET2Gv21024500.6
Chr2	PGSB_May2017	CDS	567790128	567790193	.	-	0	Parent=AET2Gv21024500.6
Chr2	PGSB_May2017	exon	567790363	567790419	.	-	.	Parent=AET2Gv21024500.6
Chr2	PGSB_May2017	CDS	567790363	567790419	.	-	0	Parent=AET2Gv21024500.6
Chr2	PGSB_May2017	exon	567790548	567790572	.	-	.	Parent=AET2Gv21024500.6
Chr2	PGSB_May2017	CDS	567790548	567790572	.	-	1	Parent=AET2Gv21024500.6
Chr2	PGSB_May2017	exon	567790675	567790755	.	-	.	Parent=AET2Gv21024500.6
Chr2	PGSB_May2017	CDS	567790675	567790755	.	-	1	Parent=AET2Gv21024500.6
Chr2	PGSB_May2017	exon	567790837	567790951	.	-	.	Parent=AET2Gv21024500.6
Chr2	PGSB_May2017	CDS	567790837	567790951	.	-	2	Parent=AET2Gv21024500.6
Chr2	PGSB_May2017	exon	567791071	567791230	.	-	.	Parent=AET2Gv21024500.6
Chr2	PGSB_May2017	CDS	567791071	567791230	.	-	0	Parent=AET2Gv21024500.6
Chr2	PGSB_May2017	exon	567791571	567791610	.	-	.	Parent=AET2Gv21024500.6
Chr2	PGSB_May2017	CDS	567791571	567791610	.	-	1	Parent=AET2Gv21024500.6
Chr2	PGSB_May2017	exon	567791705	567791886	.	-	.	Parent=AET2Gv21024500.6
Chr2	PGSB_May2017	CDS	567791705	567791886	.	-	0	Parent=AET2Gv21024500.6
Chr2	PGSB_May2017	exon	567792287	567792674	.	-	.	Parent=AET2Gv21024500.6
Chr2	PGSB_May2017	CDS	567792287	567792619	.	-	0	Parent=AET2Gv21024500.6
Chr2	PGSB_May2017	five_prime_UTR	567792620	567792674	.	-	.	Parent=AET2Gv21024500.6
Chr2	PGSB_May2017	exon	567793405	567793441	.	-	.	Parent=AET2Gv21024500.6
Chr2	PGSB_May2017	five_prime_UTR	567793405	567793441	.	-	.	Parent=AET2Gv21024500.6
Chr2	PGSB_May2017	mRNA	567781082	567793719	.	-	.	ID=AET2Gv21024500.7;_Primary_confidence_class=HC;_Secondary_confidence_class=HC1;Parent=AET2Gv21024500
Chr2	PGSB_May2017	exon	567781082	567781531	.	-	.	Parent=AET2Gv21024500.7
Chr2	PGSB_May2017	three_prime_UTR	567781082	567781531	.	-	.	Parent=AET2Gv21024500.7
Chr2	PGSB_May2017	exon	567781644	567781965	.	-	.	Parent=AET2Gv21024500.7
Chr2	PGSB_May2017	three_prime_UTR	567781644	567781965	.	-	.	Parent=AET2Gv21024500.7
Chr2	PGSB_May2017	exon	567782140	567782241	.	-	.	Parent=AET2Gv21024500.7
Chr2	PGSB_May2017	three_prime_UTR	567782140	567782241	.	-	.	Parent=AET2Gv21024500.7
Chr2	PGSB_May2017	exon	567782656	567782901	.	-	.	Parent=AET2Gv21024500.7
Chr2	PGSB_May2017	three_prime_UTR	567782656	567782901	.	-	.	Parent=AET2Gv21024500.7
Chr2	PGSB_May2017	exon	567783230	567783351	.	-	.	Parent=AET2Gv21024500.7
Chr2	PGSB_May2017	three_prime_UTR	567783230	567783351	.	-	.	Parent=AET2Gv21024500.7
Chr2	PGSB_May2017	exon	567783525	567784970	.	-	.	Parent=AET2Gv21024500.7
Chr2	PGSB_May2017	three_prime_UTR	567783525	567784684	.	-	.	Parent=AET2Gv21024500.7
Chr2	PGSB_May2017	CDS	567784685	567784970	.	-	0	Parent=AET2Gv21024500.7
Chr2	PGSB_May2017	exon	567785252	567785646	.	-	.	Parent=AET2Gv21024500.7
Chr2	PGSB_May2017	CDS	567785252	567785646	.	-	0	Parent=AET2Gv21024500.7
Chr2	PGSB_May2017	exon	567786196	567786348	.	-	.	Parent=AET2Gv21024500.7
Chr2	PGSB_May2017	CDS	567786196	567786348	.	-	0	Parent=AET2Gv21024500.7
Chr2	PGSB_May2017	exon	567786520	567786618	.	-	.	Parent=AET2Gv21024500.7
Chr2	PGSB_May2017	CDS	567786520	567786618	.	-	0	Parent=AET2Gv21024500.7
Chr2	PGSB_May2017	exon	567786702	567786908	.	-	.	Parent=AET2Gv21024500.7
Chr2	PGSB_May2017	CDS	567786702	567786908	.	-	0	Parent=AET2Gv21024500.7
Chr2	PGSB_May2017	exon	567787233	567787373	.	-	.	Parent=AET2Gv21024500.7
Chr2	PGSB_May2017	CDS	567787233	567787373	.	-	0	Parent=AET2Gv21024500.7
Chr2	PGSB_May2017	exon	567787647	567787814	.	-	.	Parent=AET2Gv21024500.7
Chr2	PGSB_May2017	CDS	567787647	567787814	.	-	0	Parent=AET2Gv21024500.7
Chr2	PGSB_May2017	exon	567788085	567788178	.	-	.	Parent=AET2Gv21024500.7
Chr2	PGSB_May2017	CDS	567788085	567788178	.	-	1	Parent=AET2Gv21024500.7
Chr2	PGSB_May2017	exon	567788268	567788374	.	-	.	Parent=AET2Gv21024500.7
Chr2	PGSB_May2017	CDS	567788268	567788374	.	-	0	Parent=AET2Gv21024500.7
Chr2	PGSB_May2017	exon	567788971	567789105	.	-	.	Parent=AET2Gv21024500.7
Chr2	PGSB_May2017	CDS	567788971	567789105	.	-	0	Parent=AET2Gv21024500.7
Chr2	PGSB_May2017	exon	567789238	567789345	.	-	.	Parent=AET2Gv21024500.7
Chr2	PGSB_May2017	CDS	567789238	567789345	.	-	0	Parent=AET2Gv21024500.7
Chr2	PGSB_May2017	exon	567789918	567789992	.	-	.	Parent=AET2Gv21024500.7
Chr2	PGSB_May2017	CDS	567789918	567789992	.	-	0	Parent=AET2Gv21024500.7
Chr2	PGSB_May2017	exon	567790128	567790193	.	-	.	Parent=AET2Gv21024500.7
Chr2	PGSB_May2017	CDS	567790128	567790193	.	-	0	Parent=AET2Gv21024500.7
Chr2	PGSB_May2017	exon	567790363	567790419	.	-	.	Parent=AET2Gv21024500.7
Chr2	PGSB_May2017	CDS	567790363	567790419	.	-	0	Parent=AET2Gv21024500.7
Chr2	PGSB_May2017	exon	567790548	567790572	.	-	.	Parent=AET2Gv21024500.7
Chr2	PGSB_May2017	CDS	567790548	567790572	.	-	1	Parent=AET2Gv21024500.7
Chr2	PGSB_May2017	exon	567790675	567790951	.	-	.	Parent=AET2Gv21024500.7
Chr2	PGSB_May2017	CDS	567790675	567790802	.	-	0	Parent=AET2Gv21024500.7
Chr2	PGSB_May2017	five_prime_UTR	567790803	567790951	.	-	.	Parent=AET2Gv21024500.7
Chr2	PGSB_May2017	exon	567791071	567791230	.	-	.	Parent=AET2Gv21024500.7
Chr2	PGSB_May2017	five_prime_UTR	567791071	567791230	.	-	.	Parent=AET2Gv21024500.7
Chr2	PGSB_May2017	exon	567791571	567791610	.	-	.	Parent=AET2Gv21024500.7
Chr2	PGSB_May2017	five_prime_UTR	567791571	567791610	.	-	.	Parent=AET2Gv21024500.7
Chr2	PGSB_May2017	exon	567791705	567791886	.	-	.	Parent=AET2Gv21024500.7
Chr2	PGSB_May2017	five_prime_UTR	567791705	567791886	.	-	.	Parent=AET2Gv21024500.7
Chr2	PGSB_May2017	exon	567792287	567792674	.	-	.	Parent=AET2Gv21024500.7
Chr2	PGSB_May2017	five_prime_UTR	567792287	567792674	.	-	.	Parent=AET2Gv21024500.7
Chr2	PGSB_May2017	exon	567793622	567793719	.	-	.	Parent=AET2Gv21024500.7
Chr2	PGSB_May2017	five_prime_UTR	567793622	567793719	.	-	.	Parent=AET2Gv21024500.7
Chr2	PGSB_May2017	mRNA	567781084	567793718	.	-	.	_Primary_confidence_class=HC;_Secondary_confidence_class=HC1;ID=AET2Gv21024500.8;Parent=AET2Gv21024500
Chr2	PGSB_May2017	exon	567781084	567781531	.	-	.	Parent=AET2Gv21024500.8
Chr2	PGSB_May2017	three_prime_UTR	567781084	567781531	.	-	.	Parent=AET2Gv21024500.8
Chr2	PGSB_May2017	exon	567781644	567781965	.	-	.	Parent=AET2Gv21024500.8
Chr2	PGSB_May2017	three_prime_UTR	567781644	567781965	.	-	.	Parent=AET2Gv21024500.8
Chr2	PGSB_May2017	exon	567782140	567782241	.	-	.	Parent=AET2Gv21024500.8
Chr2	PGSB_May2017	three_prime_UTR	567782140	567782241	.	-	.	Parent=AET2Gv21024500.8
Chr2	PGSB_May2017	exon	567782656	567782901	.	-	.	Parent=AET2Gv21024500.8
Chr2	PGSB_May2017	three_prime_UTR	567782656	567782901	.	-	.	Parent=AET2Gv21024500.8
Chr2	PGSB_May2017	exon	567783230	567783351	.	-	.	Parent=AET2Gv21024500.8
Chr2	PGSB_May2017	three_prime_UTR	567783230	567783351	.	-	.	Parent=AET2Gv21024500.8
Chr2	PGSB_May2017	exon	567783525	567784691	.	-	.	Parent=AET2Gv21024500.8
Chr2	PGSB_May2017	three_prime_UTR	567783525	567784331	.	-	.	Parent=AET2Gv21024500.8
Chr2	PGSB_May2017	CDS	567784332	567784691	.	-	0	Parent=AET2Gv21024500.8
Chr2	PGSB_May2017	exon	567784790	567784970	.	-	.	Parent=AET2Gv21024500.8
Chr2	PGSB_May2017	CDS	567784790	567784970	.	-	1	Parent=AET2Gv21024500.8
Chr2	PGSB_May2017	exon	567785252	567785646	.	-	.	Parent=AET2Gv21024500.8
Chr2	PGSB_May2017	CDS	567785252	567785646	.	-	0	Parent=AET2Gv21024500.8
Chr2	PGSB_May2017	exon	567786196	567786348	.	-	.	Parent=AET2Gv21024500.8
Chr2	PGSB_May2017	CDS	567786196	567786348	.	-	0	Parent=AET2Gv21024500.8
Chr2	PGSB_May2017	exon	567786520	567786618	.	-	.	Parent=AET2Gv21024500.8
Chr2	PGSB_May2017	CDS	567786520	567786618	.	-	0	Parent=AET2Gv21024500.8
Chr2	PGSB_May2017	exon	567786702	567786908	.	-	.	Parent=AET2Gv21024500.8
Chr2	PGSB_May2017	CDS	567786702	567786908	.	-	0	Parent=AET2Gv21024500.8
Chr2	PGSB_May2017	exon	567787233	567787373	.	-	.	Parent=AET2Gv21024500.8
Chr2	PGSB_May2017	CDS	567787233	567787373	.	-	0	Parent=AET2Gv21024500.8
Chr2	PGSB_May2017	exon	567787647	567787814	.	-	.	Parent=AET2Gv21024500.8
Chr2	PGSB_May2017	CDS	567787647	567787814	.	-	0	Parent=AET2Gv21024500.8
Chr2	PGSB_May2017	exon	567788085	567788178	.	-	.	Parent=AET2Gv21024500.8
Chr2	PGSB_May2017	CDS	567788085	567788178	.	-	1	Parent=AET2Gv21024500.8
Chr2	PGSB_May2017	exon	567788268	567788374	.	-	.	Parent=AET2Gv21024500.8
Chr2	PGSB_May2017	CDS	567788268	567788374	.	-	0	Parent=AET2Gv21024500.8
Chr2	PGSB_May2017	exon	567788971	567789105	.	-	.	Parent=AET2Gv21024500.8
Chr2	PGSB_May2017	CDS	567788971	567789105	.	-	0	Parent=AET2Gv21024500.8
Chr2	PGSB_May2017	exon	567789238	567789345	.	-	.	Parent=AET2Gv21024500.8
Chr2	PGSB_May2017	CDS	567789238	567789345	.	-	0	Parent=AET2Gv21024500.8
Chr2	PGSB_May2017	exon	567789918	567789992	.	-	.	Parent=AET2Gv21024500.8
Chr2	PGSB_May2017	CDS	567789918	567789992	.	-	0	Parent=AET2Gv21024500.8
Chr2	PGSB_May2017	exon	567790128	567790193	.	-	.	Parent=AET2Gv21024500.8
Chr2	PGSB_May2017	CDS	567790128	567790193	.	-	0	Parent=AET2Gv21024500.8
Chr2	PGSB_May2017	exon	567790363	567790419	.	-	.	Parent=AET2Gv21024500.8
Chr2	PGSB_May2017	CDS	567790363	567790419	.	-	0	Parent=AET2Gv21024500.8
Chr2	PGSB_May2017	exon	567790548	567790572	.	-	.	Parent=AET2Gv21024500.8
Chr2	PGSB_May2017	CDS	567790548	567790572	.	-	1	Parent=AET2Gv21024500.8
Chr2	PGSB_May2017	exon	567790675	567790755	.	-	.	Parent=AET2Gv21024500.8
Chr2	PGSB_May2017	CDS	567790675	567790755	.	-	1	Parent=AET2Gv21024500.8
Chr2	PGSB_May2017	exon	567790837	567790951	.	-	.	Parent=AET2Gv21024500.8
Chr2	PGSB_May2017	CDS	567790837	567790951	.	-	2	Parent=AET2Gv21024500.8
Chr2	PGSB_May2017	exon	567791071	567791230	.	-	.	Parent=AET2Gv21024500.8
Chr2	PGSB_May2017	CDS	567791071	567791230	.	-	0	Parent=AET2Gv21024500.8
Chr2	PGSB_May2017	exon	567791571	567791610	.	-	.	Parent=AET2Gv21024500.8
Chr2	PGSB_May2017	CDS	567791571	567791610	.	-	1	Parent=AET2Gv21024500.8
Chr2	PGSB_May2017	exon	567791705	567791886	.	-	.	Parent=AET2Gv21024500.8
Chr2	PGSB_May2017	CDS	567791705	567791886	.	-	0	Parent=AET2Gv21024500.8
Chr2	PGSB_May2017	exon	567792287	567792674	.	-	.	Parent=AET2Gv21024500.8
Chr2	PGSB_May2017	CDS	567792287	567792619	.	-	0	Parent=AET2Gv21024500.8
Chr2	PGSB_May2017	five_prime_UTR	567792620	567792674	.	-	.	Parent=AET2Gv21024500.8
Chr2	PGSB_May2017	exon	567793622	567793718	.	-	.	Parent=AET2Gv21024500.8
Chr2	PGSB_May2017	five_prime_UTR	567793622	567793718	.	-	.	Parent=AET2Gv21024500.8
Chr2	PGSB_May2017	mRNA	567781089	567791736	.	-	.	_Secondary_confidence_class=HC1;_Primary_confidence_class=HC;ID=AET2Gv21024500.9;Parent=AET2Gv21024500
Chr2	PGSB_May2017	exon	567781089	567781531	.	-	.	Parent=AET2Gv21024500.9
Chr2	PGSB_May2017	three_prime_UTR	567781089	567781436	.	-	.	Parent=AET2Gv21024500.9
Chr2	PGSB_May2017	CDS	567781437	567781531	.	-	0	Parent=AET2Gv21024500.9
Chr2	PGSB_May2017	exon	567781644	567781965	.	-	.	Parent=AET2Gv21024500.9
Chr2	PGSB_May2017	CDS	567781644	567781965	.	-	0	Parent=AET2Gv21024500.9
Chr2	PGSB_May2017	exon	567782140	567782241	.	-	.	Parent=AET2Gv21024500.9
Chr2	PGSB_May2017	CDS	567782140	567782241	.	-	0	Parent=AET2Gv21024500.9
Chr2	PGSB_May2017	exon	567782656	567782901	.	-	.	Parent=AET2Gv21024500.9
Chr2	PGSB_May2017	CDS	567782656	567782901	.	-	0	Parent=AET2Gv21024500.9
Chr2	PGSB_May2017	exon	567783230	567783351	.	-	.	Parent=AET2Gv21024500.9
Chr2	PGSB_May2017	CDS	567783230	567783351	.	-	2	Parent=AET2Gv21024500.9
Chr2	PGSB_May2017	exon	567783525	567784281	.	-	.	Parent=AET2Gv21024500.9
Chr2	PGSB_May2017	CDS	567783525	567784281	.	-	0	Parent=AET2Gv21024500.9
Chr2	PGSB_May2017	exon	567784368	567784691	.	-	.	Parent=AET2Gv21024500.9
Chr2	PGSB_May2017	CDS	567784368	567784691	.	-	0	Parent=AET2Gv21024500.9
Chr2	PGSB_May2017	exon	567784790	567784970	.	-	.	Parent=AET2Gv21024500.9
Chr2	PGSB_May2017	CDS	567784790	567784970	.	-	1	Parent=AET2Gv21024500.9
Chr2	PGSB_May2017	exon	567785252	567785646	.	-	.	Parent=AET2Gv21024500.9
Chr2	PGSB_May2017	CDS	567785252	567785646	.	-	0	Parent=AET2Gv21024500.9
Chr2	PGSB_May2017	exon	567786196	567786348	.	-	.	Parent=AET2Gv21024500.9
Chr2	PGSB_May2017	CDS	567786196	567786348	.	-	0	Parent=AET2Gv21024500.9
Chr2	PGSB_May2017	exon	567786520	567786618	.	-	.	Parent=AET2Gv21024500.9
Chr2	PGSB_May2017	CDS	567786520	567786618	.	-	0	Parent=AET2Gv21024500.9
Chr2	PGSB_May2017	exon	567786702	567786908	.	-	.	Parent=AET2Gv21024500.9
Chr2	PGSB_May2017	CDS	567786702	567786908	.	-	0	Parent=AET2Gv21024500.9
Chr2	PGSB_May2017	exon	567787233	567787373	.	-	.	Parent=AET2Gv21024500.9
Chr2	PGSB_May2017	CDS	567787233	567787373	.	-	0	Parent=AET2Gv21024500.9
Chr2	PGSB_May2017	exon	567787647	567787814	.	-	.	Parent=AET2Gv21024500.9
Chr2	PGSB_May2017	CDS	567787647	567787814	.	-	0	Parent=AET2Gv21024500.9
Chr2	PGSB_May2017	exon	567788085	567788178	.	-	.	Parent=AET2Gv21024500.9
Chr2	PGSB_May2017	CDS	567788085	567788178	.	-	1	Parent=AET2Gv21024500.9
Chr2	PGSB_May2017	exon	567788268	567788374	.	-	.	Parent=AET2Gv21024500.9
Chr2	PGSB_May2017	CDS	567788268	567788374	.	-	0	Parent=AET2Gv21024500.9
Chr2	PGSB_May2017	exon	567788971	567789105	.	-	.	Parent=AET2Gv21024500.9
Chr2	PGSB_May2017	CDS	567788971	567789105	.	-	0	Parent=AET2Gv21024500.9
Chr2	PGSB_May2017	exon	567789238	567789345	.	-	.	Parent=AET2Gv21024500.9
Chr2	PGSB_May2017	CDS	567789238	567789345	.	-	0	Parent=AET2Gv21024500.9
Chr2	PGSB_May2017	exon	567789918	567789992	.	-	.	Parent=AET2Gv21024500.9
Chr2	PGSB_May2017	CDS	567789918	567789992	.	-	0	Parent=AET2Gv21024500.9
Chr2	PGSB_May2017	exon	567790128	567790194	.	-	.	Parent=AET2Gv21024500.9
Chr2	PGSB_May2017	CDS	567790128	567790190	.	-	0	Parent=AET2Gv21024500.9
Chr2	PGSB_May2017	five_prime_UTR	567790191	567790194	.	-	.	Parent=AET2Gv21024500.9
Chr2	PGSB_May2017	exon	567790363	567790419	.	-	.	Parent=AET2Gv21024500.9
Chr2	PGSB_May2017	five_prime_UTR	567790363	567790419	.	-	.	Parent=AET2Gv21024500.9
Chr2	PGSB_May2017	exon	567790548	567790572	.	-	.	Parent=AET2Gv21024500.9
Chr2	PGSB_May2017	five_prime_UTR	567790548	567790572	.	-	.	Parent=AET2Gv21024500.9
Chr2	PGSB_May2017	exon	567790675	567790755	.	-	.	Parent=AET2Gv21024500.9
Chr2	PGSB_May2017	five_prime_UTR	567790675	567790755	.	-	.	Parent=AET2Gv21024500.9
Chr2	PGSB_May2017	exon	567790837	567790951	.	-	.	Parent=AET2Gv21024500.9
Chr2	PGSB_May2017	five_prime_UTR	567790837	567790951	.	-	.	Parent=AET2Gv21024500.9
Chr2	PGSB_May2017	exon	567791071	567791230	.	-	.	Parent=AET2Gv21024500.9
Chr2	PGSB_May2017	five_prime_UTR	567791071	567791230	.	-	.	Parent=AET2Gv21024500.9
Chr2	PGSB_May2017	exon	567791571	567791611	.	-	.	Parent=AET2Gv21024500.9
Chr2	PGSB_May2017	five_prime_UTR	567791571	567791611	.	-	.	Parent=AET2Gv21024500.9
Chr2	PGSB_May2017	exon	567791705	567791736	.	-	.	Parent=AET2Gv21024500.9
Chr2	PGSB_May2017	five_prime_UTR	567791705	567791736	.	-	.	Parent=AET2Gv21024500.9
Chr2	PGSB_May2017	mRNA	567781091	567793423	.	-	.	ID=AET2Gv21024500.10;_Secondary_confidence_class=HC1;Alias=function values() {%0A [native code]%0A};_Primary_confidence_class=HC;Parent=AET2Gv21024500
Chr2	PGSB_May2017	exon	567781091	567781531	.	-	.	Parent=AET2Gv21024500.10
Chr2	PGSB_May2017	three_prime_UTR	567781091	567781436	.	-	.	Parent=AET2Gv21024500.10
Chr2	PGSB_May2017	CDS	567781437	567781531	.	-	0	Parent=AET2Gv21024500.10
Chr2	PGSB_May2017	exon	567781644	567781965	.	-	.	Parent=AET2Gv21024500.10
Chr2	PGSB_May2017	CDS	567781644	567781965	.	-	0	Parent=AET2Gv21024500.10
Chr2	PGSB_May2017	exon	567782140	567782241	.	-	.	Parent=AET2Gv21024500.10
Chr2	PGSB_May2017	CDS	567782140	567782241	.	-	0	Parent=AET2Gv21024500.10
Chr2	PGSB_May2017	exon	567782656	567782901	.	-	.	Parent=AET2Gv21024500.10
Chr2	PGSB_May2017	CDS	567782656	567782901	.	-	0	Parent=AET2Gv21024500.10
Chr2	PGSB_May2017	exon	567783230	567783351	.	-	.	Parent=AET2Gv21024500.10
Chr2	PGSB_May2017	CDS	567783230	567783351	.	-	2	Parent=AET2Gv21024500.10
Chr2	PGSB_May2017	exon	567783525	567784281	.	-	.	Parent=AET2Gv21024500.10
Chr2	PGSB_May2017	CDS	567783525	567784281	.	-	0	Parent=AET2Gv21024500.10
Chr2	PGSB_May2017	exon	567784368	567784691	.	-	.	Parent=AET2Gv21024500.10
Chr2	PGSB_May2017	CDS	567784368	567784691	.	-	0	Parent=AET2Gv21024500.10
Chr2	PGSB_May2017	exon	567784790	567784970	.	-	.	Parent=AET2Gv21024500.10
Chr2	PGSB_May2017	CDS	567784790	567784970	.	-	1	Parent=AET2Gv21024500.10
Chr2	PGSB_May2017	exon	567785252	567785646	.	-	.	Parent=AET2Gv21024500.10
Chr2	PGSB_May2017	CDS	567785252	567785646	.	-	0	Parent=AET2Gv21024500.10
Chr2	PGSB_May2017	exon	567786196	567786348	.	-	.	Parent=AET2Gv21024500.10
Chr2	PGSB_May2017	CDS	567786196	567786348	.	-	0	Parent=AET2Gv21024500.10
Chr2	PGSB_May2017	exon	567786520	567786618	.	-	.	Parent=AET2Gv21024500.10
Chr2	PGSB_May2017	CDS	567786520	567786618	.	-	0	Parent=AET2Gv21024500.10
Chr2	PGSB_May2017	exon	567786702	567786908	.	-	.	Parent=AET2Gv21024500.10
Chr2	PGSB_May2017	CDS	567786702	567786908	.	-	0	Parent=AET2Gv21024500.10
Chr2	PGSB_May2017	exon	567787233	567787373	.	-	.	Parent=AET2Gv21024500.10
Chr2	PGSB_May2017	CDS	567787233	567787373	.	-	0	Parent=AET2Gv21024500.10
Chr2	PGSB_May2017	exon	567787647	567787814	.	-	.	Parent=AET2Gv21024500.10
Chr2	PGSB_May2017	CDS	567787647	567787814	.	-	0	Parent=AET2Gv21024500.10
Chr2	PGSB_May2017	exon	567788085	567788178	.	-	.	Parent=AET2Gv21024500.10
Chr2	PGSB_May2017	CDS	567788085	567788178	.	-	1	Parent=AET2Gv21024500.10
Chr2	PGSB_May2017	exon	567788268	567788374	.	-	.	Parent=AET2Gv21024500.10
Chr2	PGSB_May2017	CDS	567788268	567788374	.	-	0	Parent=AET2Gv21024500.10
Chr2	PGSB_May2017	exon	567788971	567789105	.	-	.	Parent=AET2Gv21024500.10
Chr2	PGSB_May2017	CDS	567788971	567789105	.	-	0	Parent=AET2Gv21024500.10
Chr2	PGSB_May2017	exon	567789238	567789345	.	-	.	Parent=AET2Gv21024500.10
Chr2	PGSB_May2017	CDS	567789238	567789345	.	-	0	Parent=AET2Gv21024500.10
Chr2	PGSB_May2017	exon	567789918	567789992	.	-	.	Parent=AET2Gv21024500.10
Chr2	PGSB_May2017	CDS	567789918	567789992	.	-	0	Parent=AET2Gv21024500.10
Chr2	PGSB_May2017	exon	567790128	567790193	.	-	.	Parent=AET2Gv21024500.10
Chr2	PGSB_May2017	CDS	567790128	567790193	.	-	0	Parent=AET2Gv21024500.10
Chr2	PGSB_May2017	exon	567790363	567790419	.	-	.	Parent=AET2Gv21024500.10
Chr2	PGSB_May2017	CDS	567790363	567790419	.	-	0	Parent=AET2Gv21024500.10
Chr2	PGSB_May2017	exon	567790548	567790572	.	-	.	Parent=AET2Gv21024500.10
Chr2	PGSB_May2017	CDS	567790548	567790572	.	-	1	Parent=AET2Gv21024500.10
Chr2	PGSB_May2017	exon	567790675	567790755	.	-	.	Parent=AET2Gv21024500.10
Chr2	PGSB_May2017	CDS	567790675	567790755	.	-	1	Parent=AET2Gv21024500.10
Chr2	PGSB_May2017	exon	567790837	567790951	.	-	.	Parent=AET2Gv21024500.10
Chr2	PGSB_May2017	CDS	567790837	567790951	.	-	2	Parent=AET2Gv21024500.10
Chr2	PGSB_May2017	exon	567791071	567791230	.	-	.	Parent=AET2Gv21024500.10
Chr2	PGSB_May2017	CDS	567791071	567791230	.	-	0	Parent=AET2Gv21024500.10
Chr2	PGSB_May2017	exon	567791571	567791610	.	-	.	Parent=AET2Gv21024500.10
Chr2	PGSB_May2017	CDS	567791571	567791610	.	-	1	Parent=AET2Gv21024500.10
Chr2	PGSB_May2017	exon	567791705	567791886	.	-	.	Parent=AET2Gv21024500.10
Chr2	PGSB_May2017	CDS	567791705	567791886	.	-	0	Parent=AET2Gv21024500.10
Chr2	PGSB_May2017	exon	567792287	567792674	.	-	.	Parent=AET2Gv21024500.10
Chr2	PGSB_May2017	CDS	567792287	567792619	.	-	0	Parent=AET2Gv21024500.10
Chr2	PGSB_May2017	five_prime_UTR	567792620	567792674	.	-	.	Parent=AET2Gv21024500.10
Chr2	PGSB_May2017	exon	567793254	567793423	.	-	.	Parent=AET2Gv21024500.10
Chr2	PGSB_May2017	five_prime_UTR	567793254	567793423	.	-	.	Parent=AET2Gv21024500.10
Chr2	PGSB_May2017	mRNA	567781097	567789346	.	-	.	ID=AET2Gv21024500.11;_Secondary_confidence_class=HC1;_Primary_confidence_class=HC;Parent=AET2Gv21024500
Chr2	PGSB_May2017	exon	567781097	567781531	.	-	.	Parent=AET2Gv21024500.11
Chr2	PGSB_May2017	three_prime_UTR	567781097	567781531	.	-	.	Parent=AET2Gv21024500.11
Chr2	PGSB_May2017	exon	567781644	567781965	.	-	.	Parent=AET2Gv21024500.11
Chr2	PGSB_May2017	three_prime_UTR	567781644	567781965	.	-	.	Parent=AET2Gv21024500.11
Chr2	PGSB_May2017	exon	567782140	567782241	.	-	.	Parent=AET2Gv21024500.11
Chr2	PGSB_May2017	three_prime_UTR	567782140	567782241	.	-	.	Parent=AET2Gv21024500.11
Chr2	PGSB_May2017	exon	567782656	567782901	.	-	.	Parent=AET2Gv21024500.11
Chr2	PGSB_May2017	three_prime_UTR	567782656	567782901	.	-	.	Parent=AET2Gv21024500.11
Chr2	PGSB_May2017	exon	567783230	567783351	.	-	.	Parent=AET2Gv21024500.11
Chr2	PGSB_May2017	three_prime_UTR	567783230	567783351	.	-	.	Parent=AET2Gv21024500.11
Chr2	PGSB_May2017	exon	567783525	567784691	.	-	.	Parent=AET2Gv21024500.11
Chr2	PGSB_May2017	three_prime_UTR	567783525	567784331	.	-	.	Parent=AET2Gv21024500.11
Chr2	PGSB_May2017	CDS	567784332	567784691	.	-	0	Parent=AET2Gv21024500.11
Chr2	PGSB_May2017	exon	567784790	567784970	.	-	.	Parent=AET2Gv21024500.11
Chr2	PGSB_May2017	CDS	567784790	567784970	.	-	1	Parent=AET2Gv21024500.11
Chr2	PGSB_May2017	exon	567785252	567785646	.	-	.	Parent=AET2Gv21024500.11
Chr2	PGSB_May2017	CDS	567785252	567785646	.	-	0	Parent=AET2Gv21024500.11
Chr2	PGSB_May2017	exon	567786196	567786348	.	-	.	Parent=AET2Gv21024500.11
Chr2	PGSB_May2017	CDS	567786196	567786348	.	-	0	Parent=AET2Gv21024500.11
Chr2	PGSB_May2017	exon	567786520	567786618	.	-	.	Parent=AET2Gv21024500.11
Chr2	PGSB_May2017	CDS	567786520	567786618	.	-	0	Parent=AET2Gv21024500.11
Chr2	PGSB_May2017	exon	567786702	567786908	.	-	.	Parent=AET2Gv21024500.11
Chr2	PGSB_May2017	CDS	567786702	567786908	.	-	0	Parent=AET2Gv21024500.11
Chr2	PGSB_May2017	exon	567787233	567787373	.	-	.	Parent=AET2Gv21024500.11
Chr2	PGSB_May2017	CDS	567787233	567787373	.	-	0	Parent=AET2Gv21024500.11
Chr2	PGSB_May2017	exon	567787647	567787814	.	-	.	Parent=AET2Gv21024500.11
Chr2	PGSB_May2017	CDS	567787647	567787814	.	-	0	Parent=AET2Gv21024500.11
Chr2	PGSB_May2017	exon	567788085	567788178	.	-	.	Parent=AET2Gv21024500.11
Chr2	PGSB_May2017	CDS	567788085	567788178	.	-	1	Parent=AET2Gv21024500.11
Chr2	PGSB_May2017	exon	567788268	567788374	.	-	.	Parent=AET2Gv21024500.11
Chr2	PGSB_May2017	CDS	567788268	567788374	.	-	0	Parent=AET2Gv21024500.11
Chr2	PGSB_May2017	exon	567788971	567789105	.	-	.	Parent=AET2Gv21024500.11
Chr2	PGSB_May2017	CDS	567788971	567789105	.	-	0	Parent=AET2Gv21024500.11
Chr2	PGSB_May2017	exon	567789238	567789346	.	-	.	Parent=AET2Gv21024500.11
Chr2	PGSB_May2017	CDS	567789238	567789345	.	-	0	Parent=AET2Gv21024500.11
Chr2	PGSB_May2017	five_prime_UTR	567789346	567789346	.	-	.	Parent=AET2Gv21024500.11
Chr2	PGSB_May2017	mRNA	567781097	567793719	.	-	.	_Secondary_confidence_class=HC1;_Primary_confidence_class=HC;ID=AET2Gv21024500.12;Parent=AET2Gv21024500
Chr2	PGSB_May2017	exon	567781097	567781531	.	-	.	Parent=AET2Gv21024500.12
Chr2	PGSB_May2017	three_prime_UTR	567781097	567781531	.	-	.	Parent=AET2Gv21024500.12
Chr2	PGSB_May2017	exon	567781644	567781965	.	-	.	Parent=AET2Gv21024500.12
Chr2	PGSB_May2017	three_prime_UTR	567781644	567781965	.	-	.	Parent=AET2Gv21024500.12
Chr2	PGSB_May2017	exon	567782140	567782241	.	-	.	Parent=AET2Gv21024500.12
Chr2	PGSB_May2017	three_prime_UTR	567782140	567782241	.	-	.	Parent=AET2Gv21024500.12
Chr2	PGSB_May2017	exon	567782656	567782901	.	-	.	Parent=AET2Gv21024500.12
Chr2	PGSB_May2017	three_prime_UTR	567782656	567782901	.	-	.	Parent=AET2Gv21024500.12
Chr2	PGSB_May2017	exon	567783230	567783351	.	-	.	Parent=AET2Gv21024500.12
Chr2	PGSB_May2017	three_prime_UTR	567783230	567783351	.	-	.	Parent=AET2Gv21024500.12
Chr2	PGSB_May2017	exon	567783525	567784691	.	-	.	Parent=AET2Gv21024500.12
Chr2	PGSB_May2017	three_prime_UTR	567783525	567784331	.	-	.	Parent=AET2Gv21024500.12
Chr2	PGSB_May2017	CDS	567784332	567784691	.	-	0	Parent=AET2Gv21024500.12
Chr2	PGSB_May2017	exon	567784790	567784970	.	-	.	Parent=AET2Gv21024500.12
Chr2	PGSB_May2017	CDS	567784790	567784970	.	-	1	Parent=AET2Gv21024500.12
Chr2	PGSB_May2017	exon	567785252	567785646	.	-	.	Parent=AET2Gv21024500.12
Chr2	PGSB_May2017	CDS	567785252	567785646	.	-	0	Parent=AET2Gv21024500.12
Chr2	PGSB_May2017	exon	567786196	567786348	.	-	.	Parent=AET2Gv21024500.12
Chr2	PGSB_May2017	CDS	567786196	567786348	.	-	0	Parent=AET2Gv21024500.12
Chr2	PGSB_May2017	exon	567786520	567786618	.	-	.	Parent=AET2Gv21024500.12
Chr2	PGSB_May2017	CDS	567786520	567786618	.	-	0	Parent=AET2Gv21024500.12
Chr2	PGSB_May2017	exon	567786702	567786908	.	-	.	Parent=AET2Gv21024500.12
Chr2	PGSB_May2017	CDS	567786702	567786908	.	-	0	Parent=AET2Gv21024500.12
Chr2	PGSB_May2017	exon	567787233	567787373	.	-	.	Parent=AET2Gv21024500.12
Chr2	PGSB_May2017	CDS	567787233	567787373	.	-	0	Parent=AET2Gv21024500.12
Chr2	PGSB_May2017	exon	567787647	567787814	.	-	.	Parent=AET2Gv21024500.12
Chr2	PGSB_May2017	CDS	567787647	567787814	.	-	0	Parent=AET2Gv21024500.12
Chr2	PGSB_May2017	exon	567788085	567788178	.	-	.	Parent=AET2Gv21024500.12
Chr2	PGSB_May2017	CDS	567788085	567788178	.	-	1	Parent=AET2Gv21024500.12
Chr2	PGSB_May2017	exon	567788268	567788374	.	-	.	Parent=AET2Gv21024500.12
Chr2	PGSB_May2017	CDS	567788268	567788374	.	-	0	Parent=AET2Gv21024500.12
Chr2	PGSB_May2017	exon	567788971	567789105	.	-	.	Parent=AET2Gv21024500.12
Chr2	PGSB_May2017	CDS	567788971	567789105	.	-	0	Parent=AET2Gv21024500.12
Chr2	PGSB_May2017	exon	567789238	567789345	.	-	.	Parent=AET2Gv21024500.12
Chr2	PGSB_May2017	CDS	567789238	567789345	.	-	0	Parent=AET2Gv21024500.12
Chr2	PGSB_May2017	exon	567789918	567789992	.	-	.	Parent=AET2Gv21024500.12
Chr2	PGSB_May2017	CDS	567789918	567789992	.	-	0	Parent=AET2Gv21024500.12
Chr2	PGSB_May2017	exon	567790128	567790193	.	-	.	Parent=AET2Gv21024500.12
Chr2	PGSB_May2017	CDS	567790128	567790193	.	-	0	Parent=AET2Gv21024500.12
Chr2	PGSB_May2017	exon	567790363	567790419	.	-	.	Parent=AET2Gv21024500.12
Chr2	PGSB_May2017	CDS	567790363	567790419	.	-	0	Parent=AET2Gv21024500.12
Chr2	PGSB_May2017	exon	567790548	567790572	.	-	.	Parent=AET2Gv21024500.12
Chr2	PGSB_May2017	CDS	567790548	567790572	.	-	1	Parent=AET2Gv21024500.12
Chr2	PGSB_May2017	exon	567790675	567790951	.	-	.	Parent=AET2Gv21024500.12
Chr2	PGSB_May2017	CDS	567790675	567790802	.	-	0	Parent=AET2Gv21024500.12
Chr2	PGSB_May2017	five_prime_UTR	567790803	567790951	.	-	.	Parent=AET2Gv21024500.12
Chr2	PGSB_May2017	exon	567791071	567791230	.	-	.	Parent=AET2Gv21024500.12
Chr2	PGSB_May2017	five_prime_UTR	567791071	567791230	.	-	.	Parent=AET2Gv21024500.12
Chr2	PGSB_May2017	exon	567791571	567791610	.	-	.	Parent=AET2Gv21024500.12
Chr2	PGSB_May2017	five_prime_UTR	567791571	567791610	.	-	.	Parent=AET2Gv21024500.12
Chr2	PGSB_May2017	exon	567791705	567791886	.	-	.	Parent=AET2Gv21024500.12
Chr2	PGSB_May2017	five_prime_UTR	567791705	567791886	.	-	.	Parent=AET2Gv21024500.12
Chr2	PGSB_May2017	exon	567792287	567792674	.	-	.	Parent=AET2Gv21024500.12
Chr2	PGSB_May2017	five_prime_UTR	567792287	567792674	.	-	.	Parent=AET2Gv21024500.12
Chr2	PGSB_May2017	exon	567793622	567793719	.	-	.	Parent=AET2Gv21024500.12
Chr2	PGSB_May2017	five_prime_UTR	567793622	567793719	.	-	.	Parent=AET2Gv21024500.12
Chr2	PGSB_May2017	mRNA	567781099	567788378	.	-	.	_Primary_confidence_class=HC;_Secondary_confidence_class=HC1;ID=AET2Gv21024500.13;Parent=AET2Gv21024500
Chr2	PGSB_May2017	exon	567781099	567781531	.	-	.	Parent=AET2Gv21024500.13
Chr2	PGSB_May2017	three_prime_UTR	567781099	567781531	.	-	.	Parent=AET2Gv21024500.13
Chr2	PGSB_May2017	exon	567781644	567781965	.	-	.	Parent=AET2Gv21024500.13
Chr2	PGSB_May2017	three_prime_UTR	567781644	567781965	.	-	.	Parent=AET2Gv21024500.13
Chr2	PGSB_May2017	exon	567782140	567782241	.	-	.	Parent=AET2Gv21024500.13
Chr2	PGSB_May2017	three_prime_UTR	567782140	567782241	.	-	.	Parent=AET2Gv21024500.13
Chr2	PGSB_May2017	exon	567782656	567782901	.	-	.	Parent=AET2Gv21024500.13
Chr2	PGSB_May2017	three_prime_UTR	567782656	567782901	.	-	.	Parent=AET2Gv21024500.13
Chr2	PGSB_May2017	exon	567783230	567783351	.	-	.	Parent=AET2Gv21024500.13
Chr2	PGSB_May2017	three_prime_UTR	567783230	567783351	.	-	.	Parent=AET2Gv21024500.13
Chr2	PGSB_May2017	exon	567783525	567784691	.	-	.	Parent=AET2Gv21024500.13
Chr2	PGSB_May2017	three_prime_UTR	567783525	567784331	.	-	.	Parent=AET2Gv21024500.13
Chr2	PGSB_May2017	CDS	567784332	567784691	.	-	0	Parent=AET2Gv21024500.13
Chr2	PGSB_May2017	exon	567784790	567784970	.	-	.	Parent=AET2Gv21024500.13
Chr2	PGSB_May2017	CDS	567784790	567784970	.	-	1	Parent=AET2Gv21024500.13
Chr2	PGSB_May2017	exon	567785252	567785646	.	-	.	Parent=AET2Gv21024500.13
Chr2	PGSB_May2017	CDS	567785252	567785646	.	-	0	Parent=AET2Gv21024500.13
Chr2	PGSB_May2017	exon	567786196	567786348	.	-	.	Parent=AET2Gv21024500.13
Chr2	PGSB_May2017	CDS	567786196	567786348	.	-	0	Parent=AET2Gv21024500.13
Chr2	PGSB_May2017	exon	567786520	567786618	.	-	.	Parent=AET2Gv21024500.13
Chr2	PGSB_May2017	CDS	567786520	567786618	.	-	0	Parent=AET2Gv21024500.13
Chr2	PGSB_May2017	exon	567786702	567786908	.	-	.	Parent=AET2Gv21024500.13
Chr2	PGSB_May2017	CDS	567786702	567786908	.	-	0	Parent=AET2Gv21024500.13
Chr2	PGSB_May2017	exon	567787233	567787373	.	-	.	Parent=AET2Gv21024500.13
Chr2	PGSB_May2017	CDS	567787233	567787373	.	-	0	Parent=AET2Gv21024500.13
Chr2	PGSB_May2017	exon	567787647	567787814	.	-	.	Parent=AET2Gv21024500.13
Chr2	PGSB_May2017	CDS	567787647	567787814	.	-	0	Parent=AET2Gv21024500.13
Chr2	PGSB_May2017	exon	567788085	567788178	.	-	.	Parent=AET2Gv21024500.13
Chr2	PGSB_May2017	CDS	567788085	567788178	.	-	1	Parent=AET2Gv21024500.13
Chr2	PGSB_May2017	exon	567788268	567788378	.	-	.	Parent=AET2Gv21024500.13
Chr2	PGSB_May2017	CDS	567788268	567788377	.	-	0	Parent=AET2Gv21024500.13
Chr2	PGSB_May2017	five_prime_UTR	567788378	567788378	.	-	.	Parent=AET2Gv21024500.13
Chr2	PGSB_May2017	mRNA	567781099	567791231	.	-	.	_Primary_confidence_class=HC;_Secondary_confidence_class=HC1;ID=AET2Gv21024500.14;Parent=AET2Gv21024500
Chr2	PGSB_May2017	exon	567781099	567781531	.	-	.	Parent=AET2Gv21024500.14
Chr2	PGSB_May2017	three_prime_UTR	567781099	567781436	.	-	.	Parent=AET2Gv21024500.14
Chr2	PGSB_May2017	CDS	567781437	567781531	.	-	0	Parent=AET2Gv21024500.14
Chr2	PGSB_May2017	exon	567781644	567781965	.	-	.	Parent=AET2Gv21024500.14
Chr2	PGSB_May2017	CDS	567781644	567781965	.	-	0	Parent=AET2Gv21024500.14
Chr2	PGSB_May2017	exon	567782140	567782241	.	-	.	Parent=AET2Gv21024500.14
Chr2	PGSB_May2017	CDS	567782140	567782241	.	-	0	Parent=AET2Gv21024500.14
Chr2	PGSB_May2017	exon	567782656	567782901	.	-	.	Parent=AET2Gv21024500.14
Chr2	PGSB_May2017	CDS	567782656	567782901	.	-	0	Parent=AET2Gv21024500.14
Chr2	PGSB_May2017	exon	567783230	567783351	.	-	.	Parent=AET2Gv21024500.14
Chr2	PGSB_May2017	CDS	567783230	567783351	.	-	2	Parent=AET2Gv21024500.14
Chr2	PGSB_May2017	exon	567783525	567784281	.	-	.	Parent=AET2Gv21024500.14
Chr2	PGSB_May2017	CDS	567783525	567784281	.	-	0	Parent=AET2Gv21024500.14
Chr2	PGSB_May2017	exon	567784368	567784691	.	-	.	Parent=AET2Gv21024500.14
Chr2	PGSB_May2017	CDS	567784368	567784691	.	-	0	Parent=AET2Gv21024500.14
Chr2	PGSB_May2017	exon	567784790	567784970	.	-	.	Parent=AET2Gv21024500.14
Chr2	PGSB_May2017	CDS	567784790	567784970	.	-	1	Parent=AET2Gv21024500.14
Chr2	PGSB_May2017	exon	567785252	567785646	.	-	.	Parent=AET2Gv21024500.14
Chr2	PGSB_May2017	CDS	567785252	567785646	.	-	0	Parent=AET2Gv21024500.14
Chr2	PGSB_May2017	exon	567786196	567786348	.	-	.	Parent=AET2Gv21024500.14
Chr2	PGSB_May2017	CDS	567786196	567786348	.	-	0	Parent=AET2Gv21024500.14
Chr2	PGSB_May2017	exon	567786520	567786618	.	-	.	Parent=AET2Gv21024500.14
Chr2	PGSB_May2017	CDS	567786520	567786618	.	-	0	Parent=AET2Gv21024500.14
Chr2	PGSB_May2017	exon	567786702	567786908	.	-	.	Parent=AET2Gv21024500.14
Chr2	PGSB_May2017	CDS	567786702	567786908	.	-	0	Parent=AET2Gv21024500.14
Chr2	PGSB_May2017	exon	567787233	567787373	.	-	.	Parent=AET2Gv21024500.14
Chr2	PGSB_May2017	CDS	567787233	567787373	.	-	0	Parent=AET2Gv21024500.14
Chr2	PGSB_May2017	exon	567787647	567787814	.	-	.	Parent=AET2Gv21024500.14
Chr2	PGSB_May2017	CDS	567787647	567787814	.	-	0	Parent=AET2Gv21024500.14
Chr2	PGSB_May2017	exon	567788085	567788178	.	-	.	Parent=AET2Gv21024500.14
Chr2	PGSB_May2017	CDS	567788085	567788178	.	-	1	Parent=AET2Gv21024500.14
Chr2	PGSB_May2017	exon	567788268	567788374	.	-	.	Parent=AET2Gv21024500.14
Chr2	PGSB_May2017	CDS	567788268	567788374	.	-	0	Parent=AET2Gv21024500.14
Chr2	PGSB_May2017	exon	567788971	567789105	.	-	.	Parent=AET2Gv21024500.14
Chr2	PGSB_May2017	CDS	567788971	567789105	.	-	0	Parent=AET2Gv21024500.14
Chr2	PGSB_May2017	exon	567789238	567789345	.	-	.	Parent=AET2Gv21024500.14
Chr2	PGSB_May2017	CDS	567789238	567789345	.	-	0	Parent=AET2Gv21024500.14
Chr2	PGSB_May2017	exon	567789918	567789992	.	-	.	Parent=AET2Gv21024500.14
Chr2	PGSB_May2017	CDS	567789918	567789992	.	-	0	Parent=AET2Gv21024500.14
Chr2	PGSB_May2017	exon	567790128	567790193	.	-	.	Parent=AET2Gv21024500.14
Chr2	PGSB_May2017	CDS	567790128	567790193	.	-	0	Parent=AET2Gv21024500.14
Chr2	PGSB_May2017	exon	567790363	567790419	.	-	.	Parent=AET2Gv21024500.14
Chr2	PGSB_May2017	CDS	567790363	567790419	.	-	0	Parent=AET2Gv21024500.14
Chr2	PGSB_May2017	exon	567790548	567790572	.	-	.	Parent=AET2Gv21024500.14
Chr2	PGSB_May2017	CDS	567790548	567790572	.	-	1	Parent=AET2Gv21024500.14
Chr2	PGSB_May2017	exon	567790675	567790755	.	-	.	Parent=AET2Gv21024500.14
Chr2	PGSB_May2017	CDS	567790675	567790755	.	-	1	Parent=AET2Gv21024500.14
Chr2	PGSB_May2017	exon	567790837	567790951	.	-	.	Parent=AET2Gv21024500.14
Chr2	PGSB_May2017	CDS	567790837	567790951	.	-	2	Parent=AET2Gv21024500.14
Chr2	PGSB_May2017	exon	567791071	567791231	.	-	.	Parent=AET2Gv21024500.14
Chr2	PGSB_May2017	CDS	567791071	567791230	.	-	0	Parent=AET2Gv21024500.14
Chr2	PGSB_May2017	five_prime_UTR	567791231	567791231	.	-	.	Parent=AET2Gv21024500.14
Chr2	PGSB_May2017	mRNA	567781106	567783482	.	-	.	_Primary_confidence_class=HC;_Secondary_confidence_class=HC1;ID=AET2Gv21024500.15;Parent=AET2Gv21024500
Chr2	PGSB_May2017	exon	567781106	567781531	.	-	.	Parent=AET2Gv21024500.15
Chr2	PGSB_May2017	three_prime_UTR	567781106	567781436	.	-	.	Parent=AET2Gv21024500.15
Chr2	PGSB_May2017	CDS	567781437	567781531	.	-	0	Parent=AET2Gv21024500.15
Chr2	PGSB_May2017	exon	567781644	567781965	.	-	.	Parent=AET2Gv21024500.15
Chr2	PGSB_May2017	CDS	567781644	567781965	.	-	0	Parent=AET2Gv21024500.15
Chr2	PGSB_May2017	exon	567782140	567782241	.	-	.	Parent=AET2Gv21024500.15
Chr2	PGSB_May2017	CDS	567782140	567782241	.	-	0	Parent=AET2Gv21024500.15
Chr2	PGSB_May2017	exon	567782656	567782901	.	-	.	Parent=AET2Gv21024500.15
Chr2	PGSB_May2017	CDS	567782656	567782901	.	-	0	Parent=AET2Gv21024500.15
Chr2	PGSB_May2017	exon	567783230	567783482	.	-	.	Parent=AET2Gv21024500.15
Chr2	PGSB_May2017	CDS	567783230	567783424	.	-	0	Parent=AET2Gv21024500.15
Chr2	PGSB_May2017	five_prime_UTR	567783425	567783482	.	-	.	Parent=AET2Gv21024500.15
Chr2	PGSB_May2017	mRNA	567781106	567791784	.	-	.	ID=AET2Gv21024500.16;_Secondary_confidence_class=HC1;_Primary_confidence_class=HC;Parent=AET2Gv21024500
Chr2	PGSB_May2017	exon	567781106	567781531	.	-	.	Parent=AET2Gv21024500.16
Chr2	PGSB_May2017	three_prime_UTR	567781106	567781436	.	-	.	Parent=AET2Gv21024500.16
Chr2	PGSB_May2017	CDS	567781437	567781531	.	-	0	Parent=AET2Gv21024500.16
Chr2	PGSB_May2017	exon	567781644	567781965	.	-	.	Parent=AET2Gv21024500.16
Chr2	PGSB_May2017	CDS	567781644	567781965	.	-	0	Parent=AET2Gv21024500.16
Chr2	PGSB_May2017	exon	567782140	567782241	.	-	.	Parent=AET2Gv21024500.16
Chr2	PGSB_May2017	CDS	567782140	567782241	.	-	0	Parent=AET2Gv21024500.16
Chr2	PGSB_May2017	exon	567782656	567782901	.	-	.	Parent=AET2Gv21024500.16
Chr2	PGSB_May2017	CDS	567782656	567782901	.	-	0	Parent=AET2Gv21024500.16
Chr2	PGSB_May2017	exon	567783230	567783351	.	-	.	Parent=AET2Gv21024500.16
Chr2	PGSB_May2017	CDS	567783230	567783351	.	-	2	Parent=AET2Gv21024500.16
Chr2	PGSB_May2017	exon	567783525	567784281	.	-	.	Parent=AET2Gv21024500.16
Chr2	PGSB_May2017	CDS	567783525	567784281	.	-	0	Parent=AET2Gv21024500.16
Chr2	PGSB_May2017	exon	567784368	567784691	.	-	.	Parent=AET2Gv21024500.16
Chr2	PGSB_May2017	CDS	567784368	567784691	.	-	0	Parent=AET2Gv21024500.16
Chr2	PGSB_May2017	exon	567784790	567784970	.	-	.	Parent=AET2Gv21024500.16
Chr2	PGSB_May2017	CDS	567784790	567784970	.	-	1	Parent=AET2Gv21024500.16
Chr2	PGSB_May2017	exon	567785252	567785646	.	-	.	Parent=AET2Gv21024500.16
Chr2	PGSB_May2017	CDS	567785252	567785646	.	-	0	Parent=AET2Gv21024500.16
Chr2	PGSB_May2017	exon	567786196	567786348	.	-	.	Parent=AET2Gv21024500.16
Chr2	PGSB_May2017	CDS	567786196	567786348	.	-	0	Parent=AET2Gv21024500.16
Chr2	PGSB_May2017	exon	567786520	567786618	.	-	.	Parent=AET2Gv21024500.16
Chr2	PGSB_May2017	CDS	567786520	567786618	.	-	0	Parent=AET2Gv21024500.16
Chr2	PGSB_May2017	exon	567786702	567786908	.	-	.	Parent=AET2Gv21024500.16
Chr2	PGSB_May2017	CDS	567786702	567786908	.	-	0	Parent=AET2Gv21024500.16
Chr2	PGSB_May2017	exon	567787233	567787373	.	-	.	Parent=AET2Gv21024500.16
Chr2	PGSB_May2017	CDS	567787233	567787373	.	-	0	Parent=AET2Gv21024500.16
Chr2	PGSB_May2017	exon	567787647	567787814	.	-	.	Parent=AET2Gv21024500.16
Chr2	PGSB_May2017	CDS	567787647	567787814	.	-	0	Parent=AET2Gv21024500.16
Chr2	PGSB_May2017	exon	567788085	567788178	.	-	.	Parent=AET2Gv21024500.16
Chr2	PGSB_May2017	CDS	567788085	567788178	.	-	1	Parent=AET2Gv21024500.16
Chr2	PGSB_May2017	exon	567788268	567788374	.	-	.	Parent=AET2Gv21024500.16
Chr2	PGSB_May2017	CDS	567788268	567788374	.	-	0	Parent=AET2Gv21024500.16
Chr2	PGSB_May2017	exon	567788971	567789105	.	-	.	Parent=AET2Gv21024500.16
Chr2	PGSB_May2017	CDS	567788971	567789105	.	-	0	Parent=AET2Gv21024500.16
Chr2	PGSB_May2017	exon	567789238	567789345	.	-	.	Parent=AET2Gv21024500.16
Chr2	PGSB_May2017	CDS	567789238	567789345	.	-	0	Parent=AET2Gv21024500.16
Chr2	PGSB_May2017	exon	567789918	567789992	.	-	.	Parent=AET2Gv21024500.16
Chr2	PGSB_May2017	CDS	567789918	567789992	.	-	0	Parent=AET2Gv21024500.16
Chr2	PGSB_May2017	exon	567790128	567790193	.	-	.	Parent=AET2Gv21024500.16
Chr2	PGSB_May2017	CDS	567790128	567790193	.	-	0	Parent=AET2Gv21024500.16
Chr2	PGSB_May2017	exon	567790363	567790419	.	-	.	Parent=AET2Gv21024500.16
Chr2	PGSB_May2017	CDS	567790363	567790419	.	-	0	Parent=AET2Gv21024500.16
Chr2	PGSB_May2017	exon	567790548	567790572	.	-	.	Parent=AET2Gv21024500.16
Chr2	PGSB_May2017	CDS	567790548	567790572	.	-	1	Parent=AET2Gv21024500.16
Chr2	PGSB_May2017	exon	567790675	567790755	.	-	.	Parent=AET2Gv21024500.16
Chr2	PGSB_May2017	CDS	567790675	567790755	.	-	1	Parent=AET2Gv21024500.16
Chr2	PGSB_May2017	exon	567790837	567790951	.	-	.	Parent=AET2Gv21024500.16
Chr2	PGSB_May2017	CDS	567790837	567790951	.	-	2	Parent=AET2Gv21024500.16
Chr2	PGSB_May2017	exon	567791071	567791230	.	-	.	Parent=AET2Gv21024500.16
Chr2	PGSB_May2017	CDS	567791071	567791212	.	-	0	Parent=AET2Gv21024500.16
Chr2	PGSB_May2017	five_prime_UTR	567791213	567791230	.	-	.	Parent=AET2Gv21024500.16
Chr2	PGSB_May2017	exon	567791571	567791612	.	-	.	Parent=AET2Gv21024500.16
Chr2	PGSB_May2017	five_prime_UTR	567791571	567791612	.	-	.	Parent=AET2Gv21024500.16
Chr2	PGSB_May2017	exon	567791705	567791784	.	-	.	Parent=AET2Gv21024500.16
Chr2	PGSB_May2017	five_prime_UTR	567791705	567791784	.	-	.	Parent=AET2Gv21024500.16
Chr2	PGSB_May2017	mRNA	567781106	567793720	.	-	.	ID=AET2Gv21024500.17;_Primary_confidence_class=HC;_Secondary_confidence_class=HC1;Parent=AET2Gv21024500
Chr2	PGSB_May2017	exon	567781106	567781531	.	-	.	Parent=AET2Gv21024500.17
Chr2	PGSB_May2017	three_prime_UTR	567781106	567781436	.	-	.	Parent=AET2Gv21024500.17
Chr2	PGSB_May2017	CDS	567781437	567781531	.	-	0	Parent=AET2Gv21024500.17
Chr2	PGSB_May2017	exon	567781644	567781965	.	-	.	Parent=AET2Gv21024500.17
Chr2	PGSB_May2017	CDS	567781644	567781965	.	-	0	Parent=AET2Gv21024500.17
Chr2	PGSB_May2017	exon	567782140	567782241	.	-	.	Parent=AET2Gv21024500.17
Chr2	PGSB_May2017	CDS	567782140	567782241	.	-	0	Parent=AET2Gv21024500.17
Chr2	PGSB_May2017	exon	567782656	567782901	.	-	.	Parent=AET2Gv21024500.17
Chr2	PGSB_May2017	CDS	567782656	567782901	.	-	0	Parent=AET2Gv21024500.17
Chr2	PGSB_May2017	exon	567783230	567783351	.	-	.	Parent=AET2Gv21024500.17
Chr2	PGSB_May2017	CDS	567783230	567783351	.	-	2	Parent=AET2Gv21024500.17
Chr2	PGSB_May2017	exon	567783525	567784281	.	-	.	Parent=AET2Gv21024500.17
Chr2	PGSB_May2017	CDS	567783525	567784281	.	-	0	Parent=AET2Gv21024500.17
Chr2	PGSB_May2017	exon	567784368	567784691	.	-	.	Parent=AET2Gv21024500.17
Chr2	PGSB_May2017	CDS	567784368	567784691	.	-	0	Parent=AET2Gv21024500.17
Chr2	PGSB_May2017	exon	567784790	567784970	.	-	.	Parent=AET2Gv21024500.17
Chr2	PGSB_May2017	CDS	567784790	567784970	.	-	1	Parent=AET2Gv21024500.17
Chr2	PGSB_May2017	exon	567785252	567785646	.	-	.	Parent=AET2Gv21024500.17
Chr2	PGSB_May2017	CDS	567785252	567785646	.	-	0	Parent=AET2Gv21024500.17
Chr2	PGSB_May2017	exon	567786196	567786348	.	-	.	Parent=AET2Gv21024500.17
Chr2	PGSB_May2017	CDS	567786196	567786348	.	-	0	Parent=AET2Gv21024500.17
Chr2	PGSB_May2017	exon	567786520	567786618	.	-	.	Parent=AET2Gv21024500.17
Chr2	PGSB_May2017	CDS	567786520	567786618	.	-	0	Parent=AET2Gv21024500.17
Chr2	PGSB_May2017	exon	567786702	567786908	.	-	.	Parent=AET2Gv21024500.17
Chr2	PGSB_May2017	CDS	567786702	567786908	.	-	0	Parent=AET2Gv21024500.17
Chr2	PGSB_May2017	exon	567787233	567787373	.	-	.	Parent=AET2Gv21024500.17
Chr2	PGSB_May2017	CDS	567787233	567787373	.	-	0	Parent=AET2Gv21024500.17
Chr2	PGSB_May2017	exon	567787647	567787814	.	-	.	Parent=AET2Gv21024500.17
Chr2	PGSB_May2017	CDS	567787647	567787814	.	-	0	Parent=AET2Gv21024500.17
Chr2	PGSB_May2017	exon	567788085	567788178	.	-	.	Parent=AET2Gv21024500.17
Chr2	PGSB_May2017	CDS	567788085	567788178	.	-	1	Parent=AET2Gv21024500.17
Chr2	PGSB_May2017	exon	567788268	567788374	.	-	.	Parent=AET2Gv21024500.17
Chr2	PGSB_May2017	CDS	567788268	567788374	.	-	0	Parent=AET2Gv21024500.17
Chr2	PGSB_May2017	exon	567788971	567789105	.	-	.	Parent=AET2Gv21024500.17
Chr2	PGSB_May2017	CDS	567788971	567789105	.	-	0	Parent=AET2Gv21024500.17
Chr2	PGSB_May2017	exon	567789238	567789345	.	-	.	Parent=AET2Gv21024500.17
Chr2	PGSB_May2017	CDS	567789238	567789345	.	-	0	Parent=AET2Gv21024500.17
Chr2	PGSB_May2017	exon	567789918	567789992	.	-	.	Parent=AET2Gv21024500.17
Chr2	PGSB_May2017	CDS	567789918	567789992	.	-	0	Parent=AET2Gv21024500.17
Chr2	PGSB_May2017	exon	567790128	567790193	.	-	.	Parent=AET2Gv21024500.17
Chr2	PGSB_May2017	CDS	567790128	567790193	.	-	0	Parent=AET2Gv21024500.17
Chr2	PGSB_May2017	exon	567790363	567790419	.	-	.	Parent=AET2Gv21024500.17
Chr2	PGSB_May2017	CDS	567790363	567790419	.	-	0	Parent=AET2Gv21024500.17
Chr2	PGSB_May2017	exon	567790548	567790572	.	-	.	Parent=AET2Gv21024500.17
Chr2	PGSB_May2017	CDS	567790548	567790572	.	-	1	Parent=AET2Gv21024500.17
Chr2	PGSB_May2017	exon	567790675	567790755	.	-	.	Parent=AET2Gv21024500.17
Chr2	PGSB_May2017	CDS	567790675	567790755	.	-	1	Parent=AET2Gv21024500.17
Chr2	PGSB_May2017	exon	567790837	567790951	.	-	.	Parent=AET2Gv21024500.17
Chr2	PGSB_May2017	CDS	567790837	567790951	.	-	2	Parent=AET2Gv21024500.17
Chr2	PGSB_May2017	exon	567791071	567791230	.	-	.	Parent=AET2Gv21024500.17
Chr2	PGSB_May2017	CDS	567791071	567791230	.	-	0	Parent=AET2Gv21024500.17
Chr2	PGSB_May2017	exon	567791571	567791886	.	-	.	Parent=AET2Gv21024500.17
Chr2	PGSB_May2017	CDS	567791571	567791678	.	-	0	Parent=AET2Gv21024500.17
Chr2	PGSB_May2017	five_prime_UTR	567791679	567791886	.	-	.	Parent=AET2Gv21024500.17
Chr2	PGSB_May2017	exon	567792287	567792674	.	-	.	Parent=AET2Gv21024500.17
Chr2	PGSB_May2017	five_prime_UTR	567792287	567792674	.	-	.	Parent=AET2Gv21024500.17
Chr2	PGSB_May2017	exon	567793622	567793720	.	-	.	Parent=AET2Gv21024500.17
Chr2	PGSB_May2017	five_prime_UTR	567793622	567793720	.	-	.	Parent=AET2Gv21024500.17
Chr2	PGSB_May2017	mRNA	567781126	567790575	.	-	.	_Primary_confidence_class=HC;_Secondary_confidence_class=HC1;ID=AET2Gv21024500.18;Parent=AET2Gv21024500
Chr2	PGSB_May2017	exon	567781126	567781531	.	-	.	Parent=AET2Gv21024500.18
Chr2	PGSB_May2017	three_prime_UTR	567781126	567781436	.	-	.	Parent=AET2Gv21024500.18
Chr2	PGSB_May2017	CDS	567781437	567781531	.	-	0	Parent=AET2Gv21024500.18
Chr2	PGSB_May2017	exon	567781644	567781965	.	-	.	Parent=AET2Gv21024500.18
Chr2	PGSB_May2017	CDS	567781644	567781965	.	-	0	Parent=AET2Gv21024500.18
Chr2	PGSB_May2017	exon	567782140	567782241	.	-	.	Parent=AET2Gv21024500.18
Chr2	PGSB_May2017	CDS	567782140	567782241	.	-	0	Parent=AET2Gv21024500.18
Chr2	PGSB_May2017	exon	567782656	567782901	.	-	.	Parent=AET2Gv21024500.18
Chr2	PGSB_May2017	CDS	567782656	567782901	.	-	0	Parent=AET2Gv21024500.18
Chr2	PGSB_May2017	exon	567783230	567783351	.	-	.	Parent=AET2Gv21024500.18
Chr2	PGSB_May2017	CDS	567783230	567783351	.	-	2	Parent=AET2Gv21024500.18
Chr2	PGSB_May2017	exon	567783525	567784281	.	-	.	Parent=AET2Gv21024500.18
Chr2	PGSB_May2017	CDS	567783525	567784281	.	-	0	Parent=AET2Gv21024500.18
Chr2	PGSB_May2017	exon	567784368	567784691	.	-	.	Parent=AET2Gv21024500.18
Chr2	PGSB_May2017	CDS	567784368	567784691	.	-	0	Parent=AET2Gv21024500.18
Chr2	PGSB_May2017	exon	567784790	567784970	.	-	.	Parent=AET2Gv21024500.18
Chr2	PGSB_May2017	CDS	567784790	567784970	.	-	1	Parent=AET2Gv21024500.18
Chr2	PGSB_May2017	exon	567785252	567785646	.	-	.	Parent=AET2Gv21024500.18
Chr2	PGSB_May2017	CDS	567785252	567785646	.	-	0	Parent=AET2Gv21024500.18
Chr2	PGSB_May2017	exon	567786196	567786348	.	-	.	Parent=AET2Gv21024500.18
Chr2	PGSB_May2017	CDS	567786196	567786348	.	-	0	Parent=AET2Gv21024500.18
Chr2	PGSB_May2017	exon	567786520	567786618	.	-	.	Parent=AET2Gv21024500.18
Chr2	PGSB_May2017	CDS	567786520	567786618	.	-	0	Parent=AET2Gv21024500.18
Chr2	PGSB_May2017	exon	567786702	567786908	.	-	.	Parent=AET2Gv21024500.18
Chr2	PGSB_May2017	CDS	567786702	567786908	.	-	0	Parent=AET2Gv21024500.18
Chr2	PGSB_May2017	exon	567787233	567787373	.	-	.	Parent=AET2Gv21024500.18
Chr2	PGSB_May2017	CDS	567787233	567787373	.	-	0	Parent=AET2Gv21024500.18
Chr2	PGSB_May2017	exon	567787647	567787814	.	-	.	Parent=AET2Gv21024500.18
Chr2	PGSB_May2017	CDS	567787647	567787814	.	-	0	Parent=AET2Gv21024500.18
Chr2	PGSB_May2017	exon	567788085	567788178	.	-	.	Parent=AET2Gv21024500.18
Chr2	PGSB_May2017	CDS	567788085	567788178	.	-	1	Parent=AET2Gv21024500.18
Chr2	PGSB_May2017	exon	567788268	567788374	.	-	.	Parent=AET2Gv21024500.18
Chr2	PGSB_May2017	CDS	567788268	567788374	.	-	0	Parent=AET2Gv21024500.18
Chr2	PGSB_May2017	exon	567788971	567789105	.	-	.	Parent=AET2Gv21024500.18
Chr2	PGSB_May2017	CDS	567788971	567789105	.	-	0	Parent=AET2Gv21024500.18
Chr2	PGSB_May2017	exon	567789238	567789345	.	-	.	Parent=AET2Gv21024500.18
Chr2	PGSB_May2017	CDS	567789238	567789345	.	-	0	Parent=AET2Gv21024500.18
Chr2	PGSB_May2017	exon	567789918	567789992	.	-	.	Parent=AET2Gv21024500.18
Chr2	PGSB_May2017	CDS	567789918	567789992	.	-	0	Parent=AET2Gv21024500.18
Chr2	PGSB_May2017	exon	567790128	567790193	.	-	.	Parent=AET2Gv21024500.18
Chr2	PGSB_May2017	CDS	567790128	567790193	.	-	0	Parent=AET2Gv21024500.18
Chr2	PGSB_May2017	exon	567790363	567790419	.	-	.	Parent=AET2Gv21024500.18
Chr2	PGSB_May2017	CDS	567790363	567790419	.	-	0	Parent=AET2Gv21024500.18
Chr2	PGSB_May2017	exon	567790548	567790575	.	-	.	Parent=AET2Gv21024500.18
Chr2	PGSB_May2017	CDS	567790548	567790574	.	-	0	Parent=AET2Gv21024500.18
Chr2	PGSB_May2017	five_prime_UTR	567790575	567790575	.	-	.	Parent=AET2Gv21024500.18
Chr2	PGSB_May2017	mRNA	567781168	567786911	.	-	.	ID=AET2Gv21024500.19;_Primary_confidence_class=HC;_Secondary_confidence_class=HC1;Parent=AET2Gv21024500
Chr2	PGSB_May2017	exon	567781168	567781531	.	-	.	Parent=AET2Gv21024500.19
Chr2	PGSB_May2017	three_prime_UTR	567781168	567781436	.	-	.	Parent=AET2Gv21024500.19
Chr2	PGSB_May2017	CDS	567781437	567781531	.	-	0	Parent=AET2Gv21024500.19
Chr2	PGSB_May2017	exon	567781644	567781965	.	-	.	Parent=AET2Gv21024500.19
Chr2	PGSB_May2017	CDS	567781644	567781965	.	-	0	Parent=AET2Gv21024500.19
Chr2	PGSB_May2017	exon	567782140	567782241	.	-	.	Parent=AET2Gv21024500.19
Chr2	PGSB_May2017	CDS	567782140	567782241	.	-	0	Parent=AET2Gv21024500.19
Chr2	PGSB_May2017	exon	567782656	567782901	.	-	.	Parent=AET2Gv21024500.19
Chr2	PGSB_May2017	CDS	567782656	567782901	.	-	0	Parent=AET2Gv21024500.19
Chr2	PGSB_May2017	exon	567783230	567783351	.	-	.	Parent=AET2Gv21024500.19
Chr2	PGSB_May2017	CDS	567783230	567783351	.	-	2	Parent=AET2Gv21024500.19
Chr2	PGSB_May2017	exon	567783525	567784691	.	-	.	Parent=AET2Gv21024500.19
Chr2	PGSB_May2017	CDS	567783525	567784257	.	-	0	Parent=AET2Gv21024500.19
[truncated: 6,963 more rows]

## Sheet: predicted_gene
Chr2	date	gene_str	start	end	length
Chr2	PGSB_May2017	gene	566740055	566741754	1699	+	ID=AET2Gv21020900;_Secondary_confidence_class=HC1;_Primary_confidence_class=HC
Chr2	PGSB_May2017	gene	566741933	566745237	3304	-	ID=AET2Gv21021100;_Secondary_confidence_class=HC1;_Primary_confidence_class=HC
Chr2	PGSB_May2017	gene	566801393	566804486	3093	-	ID=AET2Gv21021200;_Secondary_confidence_class=HC1;_Primary_confidence_class=HC
Chr2	PGSB_May2017	gene	566871759	566873334	1575	+	ID=AET2Gv21021700;_Primary_confidence_class=HC;_Secondary_confidence_class=HC1
Chr2	PGSB_May2017	gene	566914616	566944547	29931	-	_Primary_confidence_class=HC;_Secondary_confidence_class=HC3;ID=AET2Gv21021800
Chr2	PGSB_May2017	gene	567326575	567328571	1996	-	ID=AET2Gv21022600;_Secondary_confidence_class=HC1;_Primary_confidence_class=HC
Chr2	PGSB_May2017	gene	567388306	567389227	921	+	_Primary_confidence_class=HC;_Secondary_confidence_class=HC2;ID=AET2Gv21022700
Chr2	PGSB_May2017	gene	567401809	567402249	440	-	_Secondary_confidence_class=HC1;_Primary_confidence_class=HC;ID=AET2Gv21022800
Chr2	PGSB_May2017	gene	567409946	567410302	356	-	ID=AET2Gv21022900;_Secondary_confidence_class=HC1;_Primary_confidence_class=HC
Chr2	PGSB_May2017	gene	567414818	567422421	7603	-	ID=AET2Gv21023000;_Primary_confidence_class=HC;_Secondary_confidence_class=HC1
Chr2	PGSB_May2017	gene	567483222	567486454	3232	-	_Secondary_confidence_class=HC5;_Primary_confidence_class=HC;ID=AET2Gv21023100
Chr2	PGSB_May2017	gene	567485321	567485973	652	+	_Primary_confidence_class=HC;_Secondary_confidence_class=HC2;ID=AET2Gv21023300
Chr2	PGSB_May2017	gene	567525275	567525733	458	-	_Secondary_confidence_class=HC4;_Primary_confidence_class=HC;ID=AET2Gv21023500
Chr2	PGSB_May2017	gene	567600342	567601811	1469	+	ID=AET2Gv21023700;_Primary_confidence_class=HC;_Secondary_confidence_class=HC2
Chr2	PGSB_May2017	gene	567619355	567619950	595	-	ID=AET2Gv21023900;_Secondary_confidence_class=HC4;_Primary_confidence_class=HC
Chr2	PGSB_May2017	gene	567644434	567648946	4512	+	_Primary_confidence_class=HC;_Secondary_confidence_class=HC1;ID=AET2Gv21024100
Chr2	PGSB_May2017	gene	567648408	567648958	550	-	ID=AET2Gv21024200;_Primary_confidence_class=HC;_Secondary_confidence_class=HC2
Chr2	PGSB_May2017	gene	567725634	567725989	355	-	ID=AET2Gv21024400;_Secondary_confidence_class=HC5;_Primary_confidence_class=HC
Chr2	PGSB_May2017	gene	567781058	567793913	12855	-	ID=AET2Gv21024500;_Primary_confidence_class=HC;_Secondary_confidence_class=HC1
Chr2	PGSB_May2017	gene	567897389	567897598	209	+	_Secondary_confidence_class=HC1;_Primary_confidence_class=HC;ID=AET2Gv21024800
Chr2	PGSB_May2017	gene	567906064	567909672	3608	+	ID=AET2Gv21024900;_Primary_confidence_class=HC;_Secondary_confidence_class=HC1
Chr2	PGSB_May2017	gene	567935024	567945237	10213	+	_Primary_confidence_class=HC;_Secondary_confidence_class=HC1;ID=AET2Gv21025100
Chr2	PGSB_May2017	gene	567945225	567946232	1007	-	ID=AET2Gv21025200;_Primary_confidence_class=HC;_Secondary_confidence_class=HC1
Chr2	PGSB_May2017	gene	567951195	567956963	5768	+	_Primary_confidence_class=HC;_Secondary_confidence_class=HC1;ID=AET2Gv21025300
Chr2	PGSB_May2017	gene	567977352	567985524	8172	+	_Secondary_confidence_class=HC1;_Primary_confidence_class=HC;ID=AET2Gv21025500
Chr2	PGSB_May2017	gene	567989128	567999538	10410	+	_Primary_confidence_class=HC;_Secondary_confidence_class=HC1;ID=AET2Gv21025700
Chr2	PGSB_May2017	gene	568003122	568003693	571	+	_Primary_confidence_class=HC;_Secondary_confidence_class=HC4;ID=AET2Gv21025900
Chr2	PGSB_May2017	gene	568152958	568160213	7255	+	ID=AET2Gv21026000;_Primary_confidence_class=HC;_Secondary_confidence_class=HC1
Chr2	PGSB_May2017	gene	568236163	568246670	10507	+	_Primary_confidence_class=HC;_Secondary_confidence_class=HC1;ID=AET2Gv21026500
Chr2	PGSB_May2017	gene	568245686	568249152	3466	-	_Primary_confidence_class=HC;_Secondary_confidence_class=HC1;ID=AET2Gv21026700
Chr2	PGSB_May2017	gene	568249718	568253464	3746	-	ID=AET2Gv21026800;_Primary_confidence_class=HC;_Secondary_confidence_class=HC1
Chr2	PGSB_May2017	gene	568256163	568541795	285632	-	_Primary_confidence_class=HC;_Secondary_confidence_class=HC1;ID=AET2Gv21026900
Chr2	PGSB_May2017	gene	568373986	568374414	428	-	_Secondary_confidence_class=HC1;_Primary_confidence_class=HC;ID=AET2Gv21027000
Chr2	PGSB_May2017	gene	568474698	568477771	3073	+	_Secondary_confidence_class=HC4;_Primary_confidence_class=HC;ID=AET2Gv21027200
Chr2	PGSB_May2017	gene	568746802	568907067	160265	+	_Secondary_confidence_class=HC1;_Primary_confidence_class=HC;ID=AET2Gv21027500
Chr2	PGSB_May2017	gene	568754315	568756224	1909	-	_Primary_confidence_class=HC;_Secondary_confidence_class=HC1;ID=AET2Gv21027600
Chr2	PGSB_May2017	gene	568803187	568805690	2503	+	_Primary_confidence_class=HC;_Secondary_confidence_class=HC1;ID=AET2Gv21028100
Chr2	PGSB_May2017	gene	568815638	568817576	1938	+	ID=AET2Gv21028200;_Secondary_confidence_class=HC1;_Primary_confidence_class=HC
Chr2	PGSB_May2017	gene	568929608	568936266	6658	+	ID=AET2Gv21028800;_Primary_confidence_class=HC;_Secondary_confidence_class=HC1
Chr2	PGSB_May2017	gene	568936660	568937659	999	-	ID=AET2Gv21028900;_Primary_confidence_class=HC;_Secondary_confidence_class=HC5
Chr2	PGSB_May2017	gene	568989490	568989847	357	+	_Secondary_confidence_class=HC1;_Primary_confidence_class=HC;ID=AET2Gv21029200
Chr2	PGSB_May2017	gene	569169670	569177421	7751	+	ID=AET2Gv21029700;_Primary_confidence_class=HC;_Secondary_confidence_class=HC5
Chr2	PGSB_May2017	gene	569178796	569190144	11348	+	_Secondary_confidence_class=HC1;_Primary_confidence_class=HC;ID=AET2Gv21029800
Chr2	PGSB_May2017	gene	569178912	569196756	17844	-	_Primary_confidence_class=HC;_Secondary_confidence_class=HC1;ID=AET2Gv21029900
Chr2	PGSB_May2017	gene	569180650	569180982	332	-	ID=AET2Gv21030000;_Secondary_confidence_class=HC1;_Primary_confidence_class=HC
Chr2	PGSB_May2017	gene	569198780	569199004	224	+	_Secondary_confidence_class=HC1;_Primary_confidence_class=HC;ID=AET2Gv21030300
Chr2	PGSB_May2017	gene	569437963	569438400	437	+	_Secondary_confidence_class=HC1;_Primary_confidence_class=HC;ID=AET2Gv21030400
Chr2	PGSB_May2017	gene	569442979	569443238	259	+	_Primary_confidence_class=HC;_Secondary_confidence_class=HC1;ID=AET2Gv21030500
Chr2	PGSB_May2017	gene	569679158	569766233	87075	+	ID=AET2Gv21030600;_Secondary_confidence_class=HC1;_Primary_confidence_class=HC
Chr2	PGSB_May2017	gene	569679175	569680564	1389	+	_Secondary_confidence_class=HC4;_Primary_confidence_class=HC;ID=AET2Gv21030700
Chr2	PGSB_May2017	gene	569682871	569683473	602	+	_Secondary_confidence_class=HC1;_Primary_confidence_class=HC;ID=AET2Gv21030900
Chr2	PGSB_May2017	gene	569767040	569770398	3358	-	ID=AET2Gv21031100;_Primary_confidence_class=HC;_Secondary_confidence_class=HC1
Chr2	PGSB_May2017	gene	569773444	569777836	4392	-	_Primary_confidence_class=HC;_Secondary_confidence_class=HC1;ID=AET2Gv21031200
Chr2	PGSB_May2017	gene	569951115	569954513	3398	-	ID=AET2Gv21031300;_Secondary_confidence_class=HC1;_Primary_confidence_class=HC
Chr2	PGSB_May2017	gene	569957580	569960009	2429	-	_Primary_confidence_class=HC;_Secondary_confidence_class=HC1;ID=AET2Gv21031500
Chr2	PGSB_May2017	gene	570030836	570031873	1037	+	_Primary_confidence_class=HC;_Secondary_confidence_class=HC1;ID=AET2Gv21031600
Chr2	PGSB_May2017	gene	570053067	570053807	740	-	ID=AET2Gv21031700;_Secondary_confidence_class=HC1;_Primary_confidence_class=HC
Chr2	PGSB_May2017	gene	570057285	570062860	5575	-	_Primary_confidence_class=HC;_Secondary_confidence_class=HC1;ID=AET2Gv21031900
Chr2	PGSB_May2017	gene	570107053	570109805	2752	+	_Secondary_confidence_class=HC1;_Primary_confidence_class=HC;ID=AET2Gv21032300
Chr2	PGSB_May2017	gene	570391616	570392643	1027	-	ID=AET2Gv21032500;_Primary_confidence_class=HC;_Secondary_confidence_class=HC1
Chr2	PGSB_May2017	gene	570400976	570404730	3754	-	ID=AET2Gv21032600;_Secondary_confidence_class=HC1;_Primary_confidence_class=HC
Chr2	PGSB_May2017	gene	570412841	570454098	41257	+	_Secondary_confidence_class=HC1;_Primary_confidence_class=HC;ID=AET2Gv21032700
Chr2	PGSB_May2017	gene	570501818	570508268	6450	+	ID=AET2Gv21032800;_Secondary_confidence_class=HC1;_Primary_confidence_class=HC
Chr2	PGSB_May2017	gene	570522595	570524509	1914	+	ID=AET2Gv21033000;_Primary_confidence_class=HC;_Secondary_confidence_class=HC1
Chr2	PGSB_May2017	gene	570636108	570636302	194	+	_Secondary_confidence_class=HC1;_Primary_confidence_class=HC;ID=AET2Gv21033400
Chr2	PGSB_May2017	gene	570639277	570641759	2482	+	_Secondary_confidence_class=HC1;_Primary_confidence_class=HC;ID=AET2Gv21033500
Chr2	PGSB_May2017	gene	570658735	570661596	2861	-	_Primary_confidence_class=HC;_Secondary_confidence_class=HC1;ID=AET2Gv21033600
Chr2	PGSB_May2017	gene	570769432	570773565	4133	-	_Primary_confidence_class=HC;_Secondary_confidence_class=HC1;ID=AET2Gv21033700
Chr2	PGSB_May2017	gene	571445864	571448929	3065	-	_Primary_confidence_class=HC;_Secondary_confidence_class=HC1;ID=AET2Gv21034400
Chr2	PGSB_May2017	gene	571467194	571472467	5273	+	ID=AET2Gv21034500;_Primary_confidence_class=HC;_Secondary_confidence_class=HC1
Chr2	PGSB_May2017	gene	571528134	571530295	2161	+	_Primary_confidence_class=HC;_Secondary_confidence_class=HC1;ID=AET2Gv21034600
Chr2	PGSB_May2017	gene	571576118	571595089	18971	-	ID=AET2Gv21034700;_Secondary_confidence_class=HC1;_Primary_confidence_class=HC
Chr2	PGSB_May2017	gene	571610044	571614725	4681	-	_Secondary_confidence_class=HC1;_Primary_confidence_class=HC;ID=AET2Gv21034900
Chr2	PGSB_May2017	gene	571734420	571742822	8402	-	_Secondary_confidence_class=HC1;_Primary_confidence_class=HC;ID=AET2Gv21035000
Chr2	PGSB_May2017	gene	571744163	571748830	4667	-	_Secondary_confidence_class=HC1;_Primary_confidence_class=HC;ID=AET2Gv21035100
Chr2	PGSB_May2017	gene	571971864	571973936	2072	-	_Primary_confidence_class=HC;_Secondary_confidence_class=HC1;ID=AET2Gv21035200
Chr2	PGSB_May2017	gene	571986838	571991135	4297	-	ID=AET2Gv21035300;_Primary_confidence_class=HC;_Secondary_confidence_class=HC1
Chr2	PGSB_May2017	gene	572038111	572041856	3745	+	_Secondary_confidence_class=HC1;_Primary_confidence_class=HC;ID=AET2Gv21035500
Chr2	PGSB_May2017	gene	572042340	572047516	5176	+	ID=AET2Gv21035800;_Primary_confidence_class=HC;_Secondary_confidence_class=HC1
Chr2	PGSB_May2017	gene	572084790	572097763	12973	+	_Primary_confidence_class=HC;_Secondary_confidence_class=HC1;ID=AET2Gv21035900
Chr2	PGSB_May2017	gene	572109555	572110504	949	-	_Secondary_confidence_class=HC1;_Primary_confidence_class=HC;ID=AET2Gv21036100
Chr2	PGSB_May2017	gene	572121492	572122397	905	-	_Primary_confidence_class=HC;_Secondary_confidence_class=HC1;ID=AET2Gv21036300
Chr2	PGSB_May2017	gene	572132185	572132886	701	-	ID=AET2Gv21036500;_Primary_confidence_class=HC;_Secondary_confidence_class=HC5
Chr2	PGSB_May2017	gene	572148616	572149125	509	-	_Secondary_confidence_class=HC1;_Primary_confidence_class=HC;ID=AET2Gv21036600
Chr2	PGSB_May2017	gene	572315561	572317897	2336	-	ID=AET2Gv21037000;_Secondary_confidence_class=HC1;_Primary_confidence_class=HC
Chr2	PGSB_May2017	gene	572339797	572341732	1935	+	ID=AET2Gv21037100;_Primary_confidence_class=HC;_Secondary_confidence_class=HC1
Chr2	PGSB_May2017	gene	572345708	572346798	1090	-	ID=AET2Gv21037400;_Secondary_confidence_class=HC1;_Primary_confidence_class=HC
Chr2	PGSB_May2017	gene	572511178	572512209	1031	-	ID=AET2Gv21037600;_Secondary_confidence_class=HC1;_Primary_confidence_class=HC
Chr2	PGSB_May2017	gene	572842257	572844458	2201	+	ID=AET2Gv21038000;_Secondary_confidence_class=HC1;_Primary_confidence_class=HC
Chr2	PGSB_May2017	gene	572844502	572846107	1605	-	_Secondary_confidence_class=HC1;_Primary_confidence_class=HC;ID=AET2Gv21038100
Chr2	PGSB_May2017	gene	572846387	572847296	909	+	_Primary_confidence_class=HC;_Secondary_confidence_class=HC5;ID=AET2Gv21038200
Chr2	PGSB_May2017	gene	572851446	572852551	1105	+	ID=AET2Gv21038300;_Primary_confidence_class=HC;_Secondary_confidence_class=HC1
Chr2	PGSB_May2017	gene	572904181	572904905	724	-	_Primary_confidence_class=HC;_Secondary_confidence_class=HC5;ID=AET2Gv21038800
Chr2	PGSB_May2017	gene	572909843	572913355	3512	+	_Secondary_confidence_class=HC1;_Primary_confidence_class=HC;ID=AET2Gv21038900
Chr2	PGSB_May2017	gene	572969779	572970587	808	-	ID=AET2Gv21039200;_Primary_confidence_class=HC;_Secondary_confidence_class=HC3
Chr2	PGSB_May2017	gene	572981940	572985736	3796	-	_Primary_confidence_class=HC;_Secondary_confidence_class=HC1;ID=AET2Gv21039500
Chr2	PGSB_May2017	gene	572983943	572985761	1818	+	_Secondary_confidence_class=HC1;_Primary_confidence_class=HC;ID=AET2Gv21039600
Chr2	PGSB_May2017	gene	572990228	572990939	711	+	ID=AET2Gv21039700;_Secondary_confidence_class=HC1;_Primary_confidence_class=HC
Chr2	PGSB_May2017	gene	573142130	573144321	2191	+	ID=AET2Gv21040400;_Secondary_confidence_class=HC5;_Primary_confidence_class=HC
Chr2	PGSB_May2017	gene	573536590	573537032	442	+	ID=AET2Gv21040700;_Primary_confidence_class=HC;_Secondary_confidence_class=HC1
Chr2	PGSB_May2017	gene	573594712	573598066	3354	+	ID=AET2Gv21040900;_Secondary_confidence_class=HC1;_Primary_confidence_class=HC
Chr2	PGSB_May2017	gene	573597775	573598398	623	-	_Primary_confidence_class=HC;_Secondary_confidence_class=HC2;ID=AET2Gv21041000
Chr2	PGSB_May2017	gene	573603543	573604818	1275	-	_Secondary_confidence_class=HC1;_Primary_confidence_class=HC;ID=AET2Gv21041100
Chr2	PGSB_May2017	gene	573975667	573976650	983	+	_Secondary_confidence_class=HC5;_Primary_confidence_class=HC;ID=AET2Gv21041200
Chr2	PGSB_May2017	gene	573981431	573982009	578	-	ID=AET2Gv21041300;_Secondary_confidence_class=HC5;_Primary_confidence_class=HC
Chr2	PGSB_May2017	gene	574050042	574050978	936	-	ID=AET2Gv21041600;_Primary_confidence_class=HC;_Secondary_confidence_class=HC1
Chr2	PGSB_May2017	gene	574268853	574270771	1918	+	_Secondary_confidence_class=HC1;_Primary_confidence_class=HC;ID=AET2Gv21042000
Chr2	PGSB_May2017	gene	574272604	574274464	1860	-	ID=AET2Gv21042200;_Secondary_confidence_class=HC3;_Primary_confidence_class=HC
Chr2	PGSB_May2017	gene	574436724	574437193	469	-	_Secondary_confidence_class=HC2;_Primary_confidence_class=HC;ID=AET2Gv21042400
Chr2	PGSB_May2017	gene	574554077	574557871	3794	+	ID=AET2Gv21042500;_Secondary_confidence_class=HC1;_Primary_confidence_class=HC
Chr2	PGSB_May2017	gene	574558699	574565208	6509	+	ID=AET2Gv21042600;_Secondary_confidence_class=HC1;_Primary_confidence_class=HC
