# Supplementary material for: Bulked segregant analysis RNA-seq (BSR-Seq) validated a stem resistance locus in Aegilops umbellulata, a wild relative of wheat
Source: PLoS One. 2019 Sep 20;14(9):e0215492. doi: 10.1371/journal.pone.0215492 (PMC6754143; doi:10.1371/journal.pone.0215492)
Supplement: S3 Table — (XLSX) [file pone.0215492.s004.xlsx]

## Sheet: umbellulata_RP_chr2D_NLR_domain
query	subject	identity	alignmnet_length	No.mismatches	gapopen	qstart	qend	Sstart	Send	evalue	bitscore	class	complete	start	end	NB.ARC	X2.NBLRR.Signal
TRINITY_DN43441_c0_g1_i1	CM008369.1	91.31	472	41	0	1	472	288744	289215	0	645	CNL	partial	lcl|TRINITY_DN43441_c0_g1_i1_frame-1:5	lcl|TRINITY_DN43441_c0_g1_i1_frame-1:156	N/A	FALSE
TRINITY_DN49776_c0_g1_i1	CM008369.1	81.19	723	91	20	289	972	289899	290615	7e-151	540	CNL	partial	lcl|TRINITY_DN49776_c0_g1_i1_frame-0:113	lcl|TRINITY_DN49776_c0_g1_i1_frame-0:278	N/A	FALSE
TRINITY_DN37234_c2_g4_i2	CM008369.1	87.34	1524	179	8	1	1522	1153599	1152088	0	1733	CNL	partial	lcl|TRINITY_DN37234_c2_g4_i2_frame-2:186	lcl|TRINITY_DN37234_c2_g4_i2_frame-2:500	N/A	FALSE
TRINITY_DN19621_c0_g2_i1	CM008369.1	80	710	112	16	9	691	1414924	1414218	3e-138	497	CNL	partial	lcl|TRINITY_DN19621_c0_g2_i1_frame-0:26	lcl|TRINITY_DN19621_c0_g2_i1_frame-0:237	N/A	FALSE
TRINITY_DN39346_c1_g1_i1	CM008369.1	74.21	570	113	25	564	1111	1653326	1652769	1e-50	207	CNL	partial	lcl|TRINITY_DN39346_c1_g1_i1_frame-1:12	lcl|TRINITY_DN39346_c1_g1_i1_frame-1:431	N/A	FALSE
TRINITY_DN37234_c2_g4_i7	CM008369.1	84.91	1398	190	11	1	1389	1749020	1750405	0	1393	CNL	partial	lcl|TRINITY_DN37234_c2_g4_i7_frame-2:50	lcl|TRINITY_DN37234_c2_g4_i7_frame-2:364	N/A	FALSE
TRINITY_DN35392_c0_g3_i4	CM008369.1	84.77	1103	149	14	3	1097	1749168	1750259	0	1088	CNL	partial	lcl|TRINITY_DN35392_c0_g3_i4_frame-0:2	lcl|TRINITY_DN35392_c0_g3_i4_frame-0:316	N/A	FALSE
TRINITY_DN35392_c0_g3_i6	CM008369.1	87.13	1026	115	12	3	1021	1749168	1750183	0	1147	CNL	partial	lcl|TRINITY_DN35392_c0_g3_i6_frame-2:1	lcl|TRINITY_DN35392_c0_g3_i6_frame-2:290	N/A	FALSE
TRINITY_DN39368_c3_g2_i1	CM008369.1	97.2	357	10	0	1	357	1749372	1749728	8e-171	604	CNL	partial	lcl|TRINITY_DN39368_c3_g2_i1_frame-0:37	lcl|TRINITY_DN39368_c3_g2_i1_frame-0:113	N/A	FALSE
TRINITY_DN35392_c0_g3_i3	CM008369.1	87.05	757	94	4	7	761	1749505	1750259	0	852	CNL	partial	lcl|TRINITY_DN35392_c0_g3_i3_frame-0:2	lcl|TRINITY_DN35392_c0_g3_i3_frame-0:229	N/A	FALSE
TRINITY_DN39368_c5_g3_i2	CM008369.1	86.34	820	99	8	1	809	1749558	1750375	0	881	CNL	partial	lcl|TRINITY_DN39368_c5_g3_i2_frame-2:40	lcl|TRINITY_DN39368_c5_g3_i2_frame-2:264	N/A	FALSE
TRINITY_DN37234_c2_g4_i6	CM008369.1	86.75	1510	181	11	2	1505	1798249	1799745	0	1663	CNL	partial	lcl|TRINITY_DN37234_c2_g4_i6_frame-2:186	lcl|TRINITY_DN37234_c2_g4_i6_frame-2:499	N/A	FALSE
TRINITY_DN37234_c2_g4_i3	CM008369.1	85.97	670	91	3	2	671	2277154	2277820	0	713	CNL	partial	lcl|TRINITY_DN37234_c2_g4_i3_frame-1:21	lcl|TRINITY_DN37234_c2_g4_i3_frame-1:125	N/A	FALSE
TRINITY_DN11169_c0_g1_i1	CM008369.1	84.5	413	64	0	1	413	6775047	6774635	9e-112	409	N/A	partial	lcl|TRINITY_DN11169_c0_g1_i1_frame-0:17	lcl|TRINITY_DN11169_c0_g1_i1_frame-0:128	N/A	FALSE
TRINITY_DN38276_c2_g5_i3	CM008369.1	95.13	718	35	0	22	739	6775066	6774349	0	1133	CNL	partial	lcl|TRINITY_DN38276_c2_g5_i3_frame-0:421	lcl|TRINITY_DN38276_c2_g5_i3_frame-0:781	N/A	FALSE
TRINITY_DN38276_c2_g4_i7	CM008369.1	81.63	1285	221	10	43	1315	6775815	6774534	0	1051	CNL	partial	lcl|TRINITY_DN38276_c2_g4_i7_frame-0:48	lcl|TRINITY_DN38276_c2_g4_i7_frame-0:412	N/A	FALSE
TRINITY_DN38276_c2_g5_i1	CM008369.1	91.49	1845	148	8	1	1837	6776192	6774349	0	2529	CNL	partial	lcl|TRINITY_DN38276_c2_g5_i1_frame-0:421	lcl|TRINITY_DN38276_c2_g5_i1_frame-0:1037	N/A	FALSE
TRINITY_DN38276_c2_g5_i4	CM008369.1	88.79	2033	219	8	1	2025	6776192	6774161	0	2483	CNL	partial	lcl|TRINITY_DN38276_c2_g5_i4_frame-2:92	lcl|TRINITY_DN38276_c2_g5_i4_frame-2:540	N/A	FALSE
TRINITY_DN62103_c0_g1_i1	CM008369.1	84.81	856	118	2	1	856	10043208	10044051	0	850	CNL	partial	lcl|TRINITY_DN62103_c0_g1_i1_frame-1:231	lcl|TRINITY_DN62103_c0_g1_i1_frame-1:549	N/A	FALSE
TRINITY_DN62490_c0_g1_i1	CM008369.1	78.48	776	132	22	382	1144	10074831	10074078	5e-131	475	CNL	complete	lcl|TRINITY_DN62490_c0_g1_i1_frame-2:135	lcl|TRINITY_DN62490_c0_g1_i1_frame-2:749	N/A	FALSE
TRINITY_DN36902_c0_g3_i1	CM008369.1	76.91	1243	254	26	770	1997	10252172	10253396	0	675	CNL	complete	lcl|TRINITY_DN36902_c0_g3_i1_frame-0:121	lcl|TRINITY_DN36902_c0_g3_i1_frame-0:986	N/A	FALSE
TRINITY_DN36902_c0_g3_i2	CM008369.1	76.91	1243	254	26	770	1997	10252172	10253396	0	675	CNL	partial	lcl|TRINITY_DN36902_c0_g3_i2_frame-1:572	lcl|TRINITY_DN36902_c0_g3_i2_frame-1:1021	N/A	FALSE
TRINITY_DN39244_c2_g7_i1	CM008369.1	72.76	646	163	13	53	690	10823011	10823651	6e-50	206	CNL	partial	lcl|TRINITY_DN39244_c2_g7_i1_frame-1:139	lcl|TRINITY_DN39244_c2_g7_i1_frame-1:621	N/A	FALSE
TRINITY_DN39244_c2_g7_i3	CM008369.1	72.6	646	164	13	53	690	10823011	10823651	3e-48	200	CNL	partial	lcl|TRINITY_DN39244_c2_g7_i3_frame-1:139	lcl|TRINITY_DN39244_c2_g7_i3_frame-1:621	N/A	FALSE
TRINITY_DN38737_c1_g6_i1	CM008369.1	74.17	906	202	24	749	1633	10867597	10868491	9e-93	348	CNL	partial	lcl|TRINITY_DN38737_c1_g6_i1_frame-1:5	lcl|TRINITY_DN38737_c1_g6_i1_frame-1:330	N/A	FALSE
TRINITY_DN8707_c0_g1_i1	CM008369.1	89.9	208	21	0	1	208	10871245	10871452	5e-69	268	CNL	partial	lcl|TRINITY_DN8707_c0_g1_i1_frame-1:216	lcl|TRINITY_DN8707_c0_g1_i1_frame-1:391	N/A	FALSE
TRINITY_DN8707_c0_g2_i1	CM008369.1	89.9	208	21	0	1	208	10871245	10871452	5e-69	268	CNL	partial	lcl|TRINITY_DN8707_c0_g2_i1_frame-1:215	lcl|TRINITY_DN8707_c0_g2_i1_frame-1:390	N/A	FALSE
TRINITY_DN39077_c1_g2_i5	CM008369.1	94.48	1794	99	0	347	2140	15025454	15027247	0	2765	CNL	partial	lcl|TRINITY_DN39077_c1_g2_i5_frame-0:81	lcl|TRINITY_DN39077_c1_g2_i5_frame-0:598	N/A	FALSE
TRINITY_DN39077_c1_g2_i7	CM008369.1	94.5	1747	96	0	378	2124	15025501	15027247	0	2695	CNL	partial	lcl|TRINITY_DN39077_c1_g2_i7_frame-0:81	lcl|TRINITY_DN39077_c1_g2_i7_frame-0:598	N/A	FALSE
TRINITY_DN39077_c1_g2_i1	CM008369.1	96.26	1203	42	1	1	1203	15026301	15027500	0	1969	CNL	complete	lcl|TRINITY_DN39077_c1_g2_i1_frame-0:83	lcl|TRINITY_DN39077_c1_g2_i1_frame-0:764	N/A	FALSE
TRINITY_DN39077_c1_g2_i4	CM008369.1	95.43	1203	52	1	1	1203	15026301	15027500	0	1914	CNL	complete	lcl|TRINITY_DN39077_c1_g2_i4_frame-2:78	lcl|TRINITY_DN39077_c1_g2_i4_frame-2:758	N/A	FALSE
TRINITY_DN39077_c1_g2_i6	CM008369.1	96.26	1203	42	1	1	1203	15026301	15027500	0	1969	CNL	complete	lcl|TRINITY_DN39077_c1_g2_i6_frame-2:77	lcl|TRINITY_DN39077_c1_g2_i6_frame-2:758	N/A	FALSE
TRINITY_DN39077_c1_g2_i3	CM008369.1	87.69	780	94	2	1	779	15026478	15027256	0	907	CNL	partial	lcl|TRINITY_DN39077_c1_g2_i3_frame-0:17	lcl|TRINITY_DN39077_c1_g2_i3_frame-0:360	N/A	FALSE
TRINITY_DN39077_c1_g2_i2	CM008369.1	96.24	984	36	1	1333	2316	15028457	15029439	0	1611	CNL	complete	lcl|TRINITY_DN39077_c1_g2_i2_frame-2:77	lcl|TRINITY_DN39077_c1_g2_i2_frame-2:802	N/A	FALSE
TRINITY_DN38646_c4_g2_i11	CM008369.1	92.37	1062	57	13	2032	3069	15059113	15058052	0	1491	CNL	partial	lcl|TRINITY_DN38646_c4_g2_i11_frame-0:90	lcl|TRINITY_DN38646_c4_g2_i11_frame-0:1033	N/A	FALSE
TRINITY_DN38646_c4_g2_i12	CM008369.1	92.37	1062	57	13	524	1561	15059113	15058052	0	1491	CNL	partial	lcl|TRINITY_DN38646_c4_g2_i12_frame-0:90	lcl|TRINITY_DN38646_c4_g2_i12_frame-0:513	N/A	FALSE
TRINITY_DN38646_c4_g2_i5	CM008369.1	92.37	1062	57	13	594	1631	15059113	15058052	0	1491	CNL	partial	lcl|TRINITY_DN38646_c4_g2_i5_frame-0:90	lcl|TRINITY_DN38646_c4_g2_i5_frame-0:730	N/A	FALSE
TRINITY_DN38646_c4_g2_i10	CM008369.1	87.2	1758	192	29	136	1880	15102444	15104181	0	1969	CNL	complete	lcl|TRINITY_DN38646_c4_g2_i10_frame-1:6	lcl|TRINITY_DN38646_c4_g2_i10_frame-1:1108	N/A	FALSE
TRINITY_DN38646_c4_g2_i3	CM008369.1	87.2	1758	192	29	136	1880	15102444	15104181	0	1969	CNL	partial	lcl|TRINITY_DN38646_c4_g2_i3_frame-0:90	lcl|TRINITY_DN38646_c4_g2_i3_frame-0:1035	N/A	FALSE
TRINITY_DN38646_c4_g2_i7	CM008369.1	87.2	1758	192	29	136	1880	15102444	15104181	0	1969	CNL	partial	lcl|TRINITY_DN38646_c4_g2_i7_frame-0:60	lcl|TRINITY_DN38646_c4_g2_i7_frame-0:1015	N/A	FALSE
TRINITY_DN38646_c4_g2_i2	CM008369.1	84.77	1169	147	23	2286	3442	15107851	15109000	0	1144	CNL	partial	lcl|TRINITY_DN38646_c4_g2_i2_frame-0:60	lcl|TRINITY_DN38646_c4_g2_i2_frame-0:363	N/A	FALSE
TRINITY_DN38646_c4_g2_i8	CM008369.1	84.77	1169	147	23	2167	3323	15107851	15109000	0	1144	CNL	partial	lcl|TRINITY_DN38646_c4_g2_i8_frame-0:60	lcl|TRINITY_DN38646_c4_g2_i8_frame-0:363	N/A	FALSE
TRINITY_DN71446_c0_g1_i1	CM008369.1	96.67	992	33	0	10	1001	16634751	16633760	0	1650	CNL	partial	lcl|TRINITY_DN71446_c0_g1_i1_frame-2:42	lcl|TRINITY_DN71446_c0_g1_i1_frame-2:331	N/A	FALSE
TRINITY_DN67632_c0_g1_i1	CM008369.1	90.23	440	43	0	1	440	16635079	16634640	8e-162	575	N/A	partial	lcl|TRINITY_DN67632_c0_g1_i1_frame-1:17	lcl|TRINITY_DN67632_c0_g1_i1_frame-1:146	N/A	FALSE
TRINITY_DN35754_c0_g5_i4	CM008369.1	82.65	2772	441	25	423	3180	16892578	16889833	0	2418	CNL	complete	lcl|TRINITY_DN35754_c0_g5_i4_frame-1:198	lcl|TRINITY_DN35754_c0_g5_i4_frame-1:991	N/A	FALSE
TRINITY_DN36297_c1_g6_i1	CM008369.1	97.98	1188	24	0	259	1446	17025478	17026665	0	2061	CNL	complete	lcl|TRINITY_DN36297_c1_g6_i1_frame-0:75	lcl|TRINITY_DN36297_c1_g6_i1_frame-0:725	N/A	FALSE
TRINITY_DN36297_c1_g10_i1	CM008369.1	96.87	767	22	1	619	1385	17027030	17027794	0	1282	CNL	partial	lcl|TRINITY_DN36297_c1_g10_i1_frame-0:75	lcl|TRINITY_DN36297_c1_g10_i1_frame-0:318	N/A	FALSE
TRINITY_DN48733_c0_g1_i1	CM008369.1	99.02	410	4	0	1	410	18332575	18332166	0	736	N/A	partial	lcl|TRINITY_DN48733_c0_g1_i1_frame+2:6	lcl|TRINITY_DN48733_c0_g1_i1_frame+2:126	N/A	FALSE
TRINITY_DN2161_c0_g1_i1	CM008369.1	93.64	849	51	2	8	853	30255117	30254269	0	1266	CNL	partial	lcl|TRINITY_DN2161_c0_g1_i1_frame-0:126	lcl|TRINITY_DN2161_c0_g1_i1_frame-0:364	N/A	FALSE
TRINITY_DN35997_c0_g1_i2	CM008369.1	97.3	1332	34	2	1227	2557	30262869	30261539	0	2259	CNL	partial	lcl|TRINITY_DN35997_c0_g1_i2_frame-2:33	lcl|TRINITY_DN35997_c0_g1_i2_frame-2:395	N/A	FALSE
TRINITY_DN35997_c0_g1_i1	CM008369.1	95.88	1944	61	10	844	2779	30263471	30261539	0	3129	CNL	partial	lcl|TRINITY_DN35997_c0_g1_i1_frame-2:33	lcl|TRINITY_DN35997_c0_g1_i1_frame-2:395	N/A	FALSE
TRINITY_DN58179_c0_g1_i1	CM008369.1	98.33	359	3	1	2	360	39720775	39720420	2e-177	627	CNL	partial	lcl|TRINITY_DN58179_c0_g1_i1_frame-1:9	lcl|TRINITY_DN58179_c0_g1_i1_frame-1:119	N/A	FALSE
TRINITY_DN25656_c0_g3_i1	CM008369.1	95.87	2010	58	5	412	2414	132541874	132539883	0	3229	CNL	partial	lcl|TRINITY_DN25656_c0_g3_i1_frame-2:27	lcl|TRINITY_DN25656_c0_g3_i1_frame-2:1391	N/A	FALSE
TRINITY_DN25656_c0_g3_i2	CM008369.1	95.87	2010	58	5	412	2414	132541874	132539883	0	3229	CNL	partial	lcl|TRINITY_DN25656_c0_g3_i2_frame-1:201	lcl|TRINITY_DN25656_c0_g3_i2_frame-1:1445	N/A	FALSE
TRINITY_DN36902_c0_g6_i1	CM008369.1	99.49	2739	14	0	128	2866	157039178	157041916	0	4981	CNL	complete	lcl|TRINITY_DN36902_c0_g6_i1_frame-1:50	lcl|TRINITY_DN36902_c0_g6_i1_frame-1:989	N/A	TRUE
TRINITY_DN6638_c0_g1_i1	CM008369.1	98.09	1619	18	4	60	1675	158771636	158770028	0	2806	CNL	partial	lcl|TRINITY_DN6638_c0_g1_i1_frame-2:98	lcl|TRINITY_DN6638_c0_g1_i1_frame-2:565	N/A	FALSE
TRINITY_DN6638_c0_g2_i1	CM008369.1	98.96	1541	16	0	60	1600	158771636	158770096	0	2758	CNL	partial	lcl|TRINITY_DN6638_c0_g2_i1_frame-2:75	lcl|TRINITY_DN6638_c0_g2_i1_frame-2:542	N/A	FALSE
TRINITY_DN30724_c0_g1_i1	CM008369.1	98.29	1283	19	1	1220	2499	158772910	158771628	0	2244	N/A	partial	lcl|TRINITY_DN30724_c0_g1_i1_frame-1:91	lcl|TRINITY_DN30724_c0_g1_i1_frame-1:461	N/A	FALSE
TRINITY_DN30724_c0_g1_i2	CM008369.1	98.29	1283	19	1	1342	2621	158772910	158771628	0	2244	N/A	partial	lcl|TRINITY_DN30724_c0_g1_i2_frame-1:91	lcl|TRINITY_DN30724_c0_g1_i2_frame-1:461	N/A	FALSE
TRINITY_DN30724_c0_g1_i4	CM008369.1	96.21	2721	62	10	1	2705	158774323	158771628	0	4416	N/A	partial	lcl|TRINITY_DN30724_c0_g1_i4_frame-1:91	lcl|TRINITY_DN30724_c0_g1_i4_frame-1:461	N/A	FALSE
TRINITY_DN27031_c0_g2_i1	CM008369.1	96.77	93	3	0	2	94	198061402	198061310	3e-35	156	CNL	partial	lcl|TRINITY_DN27031_c0_g2_i1_frame-1:78	lcl|TRINITY_DN27031_c0_g2_i1_frame-1:312	N/A	FALSE
TRINITY_DN39351_c1_g9_i2	CM008369.1	93.25	326	10	6	14	328	454673050	454673374	3e-129	470	CNL	partial	lcl|TRINITY_DN39351_c1_g9_i2_frame-1:76	lcl|TRINITY_DN39351_c1_g9_i2_frame-1:634	N/A	FALSE
TRINITY_DN39351_c1_g9_i1	CM008369.1	96.41	306	5	2	22	321	454673069	454673374	4e-138	499	CNL	partial	lcl|TRINITY_DN39351_c1_g9_i1_frame-1:76	lcl|TRINITY_DN39351_c1_g9_i1_frame-1:634	N/A	FALSE
TRINITY_DN37598_c0_g1_i1	CM008369.1	94.05	3294	187	1	18	3302	460931288	460934581	0	4988	CNL	complete	lcl|TRINITY_DN37598_c0_g1_i1_frame-0:81	lcl|TRINITY_DN37598_c0_g1_i1_frame-0:1077	N/A	FALSE
TRINITY_DN38815_c0_g2_i1	CM008369.1	93.35	2510	150	14	69	2567	484023631	484021128	0	3694	CNL	partial	lcl|TRINITY_DN38815_c0_g2_i1_frame-0:583	lcl|TRINITY_DN38815_c0_g2_i1_frame-0:1279	N/A	FALSE
TRINITY_DN38815_c0_g2_i2	CM008369.1	93.35	2510	150	14	69	2567	484023631	484021128	0	3694	CNL	partial	lcl|TRINITY_DN38815_c0_g2_i2_frame-1:539	lcl|TRINITY_DN38815_c0_g2_i2_frame-1:1235	N/A	FALSE
TRINITY_DN38815_c0_g2_i3	CM008369.1	94.26	2510	127	14	69	2567	484023631	484021128	0	3821	CNL	partial	lcl|TRINITY_DN38815_c0_g2_i3_frame-2:92	lcl|TRINITY_DN38815_c0_g2_i3_frame-2:788	N/A	FALSE
TRINITY_DN38815_c0_g2_i4	CM008369.1	93.23	2510	153	14	69	2567	484023631	484021128	0	3677	CNL	partial	lcl|TRINITY_DN38815_c0_g2_i4_frame-0:195	lcl|TRINITY_DN38815_c0_g2_i4_frame-0:891	N/A	FALSE
TRINITY_DN38815_c0_g2_i5	CM008369.1	93.82	2510	138	14	69	2567	484023631	484021128	0	3760	CNL	partial	lcl|TRINITY_DN38815_c0_g2_i5_frame-0:737	lcl|TRINITY_DN38815_c0_g2_i5_frame-0:1433	N/A	FALSE
TRINITY_DN38815_c0_g2_i6	CM008369.1	93.82	2510	138	14	69	2567	484023631	484021128	0	3760	CNL	partial	lcl|TRINITY_DN38815_c0_g2_i6_frame-2:548	lcl|TRINITY_DN38815_c0_g2_i6_frame-2:1244	N/A	FALSE
TRINITY_DN37758_c2_g1_i1	CM008369.1	90.35	2903	265	9	394	3285	526803383	526800485	0	3795	CNL	partial	lcl|TRINITY_DN37758_c2_g1_i1_frame-1:201	lcl|TRINITY_DN37758_c2_g1_i1_frame-1:868	N/A	FALSE
TRINITY_DN35763_c0_g1_i1	CM008369.1	95.49	3081	113	10	1	3068	527050681	527047614	0	4896	CNL	partial	lcl|TRINITY_DN35763_c0_g1_i1_frame-1:551	lcl|TRINITY_DN35763_c0_g1_i1_frame-1:745	N/A	FALSE
TRINITY_DN35763_c0_g1_i2	CM008369.1	99.14	4060	34	1	1	4059	527050681	527046622	0	7302	CNL	partial	lcl|TRINITY_DN35763_c0_g1_i2_frame-1:605	lcl|TRINITY_DN35763_c0_g1_i2_frame-1:799	N/A	FALSE
TRINITY_DN35328_c0_g1_i1	CM008369.1	98.21	3176	46	6	1	3170	530837225	530840395	0	5539	CNL	complete	lcl|TRINITY_DN35328_c0_g1_i1_frame-0:145	lcl|TRINITY_DN35328_c0_g1_i1_frame-0:932	N/A	FALSE
TRINITY_DN39311_c0_g2_i4	CM008369.1	98.77	2040	23	2	3141	5179	567981398	567979360	0	3627	CNL	partial	lcl|TRINITY_DN39311_c0_g2_i4_frame-0:115	lcl|TRINITY_DN39311_c0_g2_i4_frame-0:910	N/A	FALSE	gene region
TRINITY_DN39311_c0_g2_i1	CM008369.1	90.7	2549	228	8	3170	5713	567993164	567990620	0	3386	CNL	partial	lcl|TRINITY_DN39311_c0_g2_i1_frame-0:306	lcl|TRINITY_DN39311_c0_g2_i1_frame-0:1636	N/A	FALSE	gene region
TRINITY_DN39311_c0_g2_i5	CM008369.1	90.7	2549	228	8	3170	5713	567993164	567990620	0	3386	CNL	partial	lcl|TRINITY_DN39311_c0_g2_i5_frame-2:485	lcl|TRINITY_DN39311_c0_g2_i5_frame-2:1815	N/A	FALSE	gene region
TRINITY_DN16173_c0_g1_i1	CM008369.1	87.48	615	75	2	1	614	568931922	568931309	0	708	CNL	partial	lcl|TRINITY_DN16173_c0_g1_i1_frame-0:121	lcl|TRINITY_DN16173_c0_g1_i1_frame-0:309	N/A	FALSE	gene region
TRINITY_DN43109_c0_g1_i1	CM008369.1	87.93	671	75	6	16	683	575216418	575215751	0	785	CNL	partial	lcl|TRINITY_DN43109_c0_g1_i1_frame-1:85	lcl|TRINITY_DN43109_c0_g1_i1_frame-1:208	N/A	FALSE
TRINITY_DN815_c0_g1_i1	CM008369.1	89.14	313	34	0	1	313	575216967	575216655	2e-106	390	CNL	partial	lcl|TRINITY_DN815_c0_g1_i1_frame-0:9	lcl|TRINITY_DN815_c0_g1_i1_frame-0:98	N/A	FALSE
TRINITY_DN29516_c0_g3_i1	CM008369.1	71.95	631	153	18	1	622	575347263	575346648	3e-37	163	CNL	partial	lcl|TRINITY_DN29516_c0_g3_i1_frame-1:81	lcl|TRINITY_DN29516_c0_g3_i1_frame-1:449	N/A	FALSE
TRINITY_DN28649_c0_g1_i1	CM008369.1	95.66	922	40	0	1	922	578434379	578433458	0	1482	CNL	partial	lcl|TRINITY_DN28649_c0_g1_i1_frame-1:6	lcl|TRINITY_DN28649_c0_g1_i1_frame-1:291	N/A	FALSE
TRINITY_DN39023_c2_g5_i1	CM008369.1	89.74	2964	273	13	178	3128	582824970	582827915	0	3760	CNL	complete	lcl|TRINITY_DN39023_c2_g5_i1_frame+0:91	lcl|TRINITY_DN39023_c2_g5_i1_frame+0:760	N/A	FALSE
TRINITY_DN39023_c2_g5_i2	CM008369.1	89.74	2964	273	13	178	3128	582824970	582827915	0	3760	CNL	complete	lcl|TRINITY_DN39023_c2_g5_i2_frame+0:91	lcl|TRINITY_DN39023_c2_g5_i2_frame+0:760	N/A	FALSE
TRINITY_DN39023_c2_g5_i3	CM008369.1	89.71	2965	273	14	178	3129	582824970	582827915	0	3757	CNL	complete	lcl|TRINITY_DN39023_c2_g5_i3_frame+0:91	lcl|TRINITY_DN39023_c2_g5_i3_frame+1:760	N/A	FALSE
TRINITY_DN39023_c2_g5_i4	CM008369.1	89.74	2964	273	13	178	3128	582824970	582827915	0	3760	CNL	complete	lcl|TRINITY_DN39023_c2_g5_i4_frame+0:91	lcl|TRINITY_DN39023_c2_g5_i4_frame+0:760	N/A	FALSE
TRINITY_DN39023_c2_g5_i5	CM008369.1	89.74	2964	273	13	178	3128	582824970	582827915	0	3760	CNL	complete	lcl|TRINITY_DN39023_c2_g5_i5_frame+0:91	lcl|TRINITY_DN39023_c2_g5_i5_frame+0:760	N/A	FALSE
TRINITY_DN39023_c2_g5_i6	CM008369.1	89.74	2964	273	13	178	3128	582824970	582827915	0	3760	CNL	complete	lcl|TRINITY_DN39023_c2_g5_i6_frame+0:91	lcl|TRINITY_DN39023_c2_g5_i6_frame+0:760	N/A	FALSE
TRINITY_DN37354_c0_g2_i1	CM008369.1	95.82	2130	88	1	483	2611	591108634	591110763	0	3439	CNL	complete	lcl|TRINITY_DN37354_c0_g2_i1_frame-2:56	lcl|TRINITY_DN37354_c0_g2_i1_frame-2:1001	N/A	FALSE
TRINITY_DN37354_c0_g2_i3	CM008369.1	95.73	2130	87	3	429	2554	591108634	591110763	0	3426	CNL	complete	lcl|TRINITY_DN37354_c0_g2_i3_frame-2:56	lcl|TRINITY_DN37354_c0_g2_i3_frame-2:1000	N/A	FALSE
TRINITY_DN38648_c0_g1_i8	CM008369.1	93.29	507	34	0	1	507	615705148	615704642	0	749	CNL	partial	lcl|TRINITY_DN38648_c0_g1_i8_frame-0:70	lcl|TRINITY_DN38648_c0_g1_i8_frame-0:165	N/A	FALSE
TRINITY_DN38648_c0_g1_i1	CM008369.1	88.73	3185	318	30	561	3722	615707737	615704571	0	3855	CNL	complete	lcl|TRINITY_DN38648_c0_g1_i1_frame-2:104	lcl|TRINITY_DN38648_c0_g1_i1_frame-2:1256	N/A	FALSE
TRINITY_DN38648_c0_g1_i11	CM008369.1	88.73	3185	318	30	301	3462	615707737	615704571	0	3855	CNL	complete	lcl|TRINITY_DN38648_c0_g1_i11_frame-2:104	lcl|TRINITY_DN38648_c0_g1_i11_frame-2:1256	N/A	FALSE
TRINITY_DN38648_c0_g1_i12	CM008369.1	88.73	3185	318	30	696	3857	615707737	615704571	0	3855	CNL	complete	lcl|TRINITY_DN38648_c0_g1_i12_frame-2:104	lcl|TRINITY_DN38648_c0_g1_i12_frame-2:1256	N/A	FALSE
TRINITY_DN38648_c0_g1_i2	CM008369.1	88.17	2680	281	27	332	2994	615707737	615705077	0	3160	CNL	partial	lcl|TRINITY_DN38648_c0_g1_i2_frame-2:17	lcl|TRINITY_DN38648_c0_g1_i2_frame-2:251	N/A	FALSE
TRINITY_DN38648_c0_g1_i4	CM008369.1	88.73	3185	318	30	439	3600	615707737	615704571	0	3855	CNL	complete	lcl|TRINITY_DN38648_c0_g1_i4_frame-2:104	lcl|TRINITY_DN38648_c0_g1_i4_frame-2:1256	N/A	FALSE
TRINITY_DN38648_c0_g1_i6	CM008369.1	88.73	3185	318	30	332	3493	615707737	615704571	0	3855	CNL	complete	lcl|TRINITY_DN38648_c0_g1_i6_frame-2:104	lcl|TRINITY_DN38648_c0_g1_i6_frame-2:1256	N/A	FALSE
TRINITY_DN38648_c0_g1_i7	CM008369.1	88.73	3185	318	30	470	3631	615707737	615704571	0	3855	CNL	complete	lcl|TRINITY_DN38648_c0_g1_i7_frame-2:104	lcl|TRINITY_DN38648_c0_g1_i7_frame-2:1256	N/A	FALSE
TRINITY_DN38648_c0_g1_i9	CM008369.1	88.73	3185	318	30	425	3586	615707737	615704571	0	3855	CNL	complete	lcl|TRINITY_DN38648_c0_g1_i9_frame-2:104	lcl|TRINITY_DN38648_c0_g1_i9_frame-2:1256	N/A	FALSE
TRINITY_DN36902_c0_g2_i1	CM008369.1	76.95	937	183	29	1	919	618889722	618890643	3e-139	503	CNL	partial	lcl|TRINITY_DN36902_c0_g2_i1_frame-0:83	lcl|TRINITY_DN36902_c0_g2_i1_frame-0:675	N/A	FALSE
TRINITY_DN36902_c0_g2_i3	CM008369.1	77.62	1193	234	29	1	1175	618889722	618890899	0	693	CNL	complete	lcl|TRINITY_DN36902_c0_g2_i3_frame-0:83	lcl|TRINITY_DN36902_c0_g2_i3_frame-0:940	N/A	FALSE
TRINITY_DN36902_c0_g2_i4	CM008369.1	77.62	1193	234	29	1	1175	618889722	618890899	0	693	CNL	partial	lcl|TRINITY_DN36902_c0_g2_i4_frame-1:229	lcl|TRINITY_DN36902_c0_g2_i4_frame-1:680	N/A	FALSE
TRINITY_DN27415_c0_g1_i1	CM008369.1	95.83	1750	69	2	445	2194	620936327	620938072	0	2824	CNL	complete	lcl|TRINITY_DN27415_c0_g1_i1_frame-0:49	lcl|TRINITY_DN27415_c0_g1_i1_frame-0:642	N/A	FALSE
TRINITY_DN78841_c0_g1_i1	CM008369.1	96.06	889	32	2	1	889	630661957	630661072	0	1445	CNL	partial	lcl|TRINITY_DN78841_c0_g1_i1_frame-1:6	lcl|TRINITY_DN78841_c0_g1_i1_frame-1:235	N/A	FALSE
TRINITY_DN37693_c0_g2_i3	CM008369.1	89.18	3614	327	27	185	3751	632007636	632011232	0	4449	CNL	partial	lcl|TRINITY_DN37693_c0_g2_i3_frame-0:478	lcl|TRINITY_DN37693_c0_g2_i3_frame-0:1344	N/A	FALSE
TRINITY_DN37693_c0_g2_i5	CM008369.1	91.98	3614	232	24	185	3757	632007636	632011232	0	5014	CNL	partial	lcl|TRINITY_DN37693_c0_g2_i5_frame-2:155	lcl|TRINITY_DN37693_c0_g2_i5_frame-2:1016	N/A	FALSE
TRINITY_DN37693_c0_g2_i6	CM008369.1	91.98	3614	232	24	185	3757	632007636	632011232	0	5014	CNL	partial	lcl|TRINITY_DN37693_c0_g2_i6_frame-0:168	lcl|TRINITY_DN37693_c0_g2_i6_frame-0:1029	N/A	FALSE
TRINITY_DN37693_c0_g2_i7	CM008369.1	89.18	3614	327	27	185	3751	632007636	632011232	0	4449	CNL	partial	lcl|TRINITY_DN37693_c0_g2_i7_frame-1:516	lcl|TRINITY_DN37693_c0_g2_i7_frame-1:1382	N/A	FALSE
TRINITY_DN37693_c0_g2_i1	CM008369.1	91.72	3260	214	22	417	3635	632007988	632011232	0	4473	CNL	partial	lcl|TRINITY_DN37693_c0_g2_i1_frame-2:155	lcl|TRINITY_DN37693_c0_g2_i1_frame-2:1016	N/A	FALSE
TRINITY_DN37693_c0_g2_i2	CM008369.1	91.72	3260	214	22	417	3635	632007988	632011232	0	4473	CNL	partial	lcl|TRINITY_DN37693_c0_g2_i2_frame-0:168	lcl|TRINITY_DN37693_c0_g2_i2_frame-0:1029	N/A	FALSE
TRINITY_DN37693_c0_g2_i4	CM008369.1	88.62	3260	309	25	417	3629	632007988	632011232	0	3908	CNL	partial	lcl|TRINITY_DN37693_c0_g2_i4_frame-1:516	lcl|TRINITY_DN37693_c0_g2_i4_frame-1:1382	N/A	FALSE
TRINITY_DN37693_c0_g2_i8	CM008369.1	88.62	3260	309	25	417	3629	632007988	632011232	0	3908	CNL	partial	lcl|TRINITY_DN37693_c0_g2_i8_frame-0:478	lcl|TRINITY_DN37693_c0_g2_i8_frame-0:1344	N/A	FALSE
TRINITY_DN38902_c1_g5_i1	CM008369.1	92.56	484	36	0	885	1368	639838108	639838591	0	695	N/A	partial	lcl|TRINITY_DN38902_c1_g5_i1_frame-0:16	lcl|TRINITY_DN38902_c1_g5_i1_frame-0:161	N/A	FALSE
TRINITY_DN38902_c1_g5_i2	CM008369.1	92.56	484	36	0	900	1383	639838108	639838591	0	695	N/A	partial	lcl|TRINITY_DN38902_c1_g5_i2_frame-0:16	lcl|TRINITY_DN38902_c1_g5_i2_frame-0:161	N/A	FALSE
TRINITY_DN15040_c0_g1_i1	CM008369.1	94.33	300	16	1	1	299	639838474	639838773	6e-127	459	CNL	partial	lcl|TRINITY_DN15040_c0_g1_i1_frame-1:7	lcl|TRINITY_DN15040_c0_g1_i1_frame-1:98	N/A	FALSE
TRINITY_DN3701_c0_g1_i1	CM008369.1	95.72	304	13	0	1	304	639838910	639839213	2e-136	490	N/A	partial	lcl|TRINITY_DN3701_c0_g1_i1_frame-1:10	lcl|TRINITY_DN3701_c0_g1_i1_frame-1:77	N/A	FALSE
TRINITY_DN38902_c1_g1_i1	CM008369.1	91.11	270	24	0	1	270	640462333	640462064	4e-99	366	N/A	partial	lcl|TRINITY_DN38902_c1_g1_i1_frame-1:31	lcl|TRINITY_DN38902_c1_g1_i1_frame-1:97	N/A	FALSE
TRINITY_DN38902_c1_g4_i12	CM008369.1	94.71	926	49	0	7	932	640462989	640462064	0	1439	CNL	partial	lcl|TRINITY_DN38902_c1_g4_i12_frame-0:51	lcl|TRINITY_DN38902_c1_g4_i12_frame-0:379	N/A	FALSE
TRINITY_DN38902_c1_g4_i8	CM008369.1	88.91	1533	167	3	730	2259	640463596	640462064	0	1886	CNL	complete	lcl|TRINITY_DN38902_c1_g4_i8_frame-0:123	lcl|TRINITY_DN38902_c1_g4_i8_frame-0:885	N/A	FALSE
TRINITY_DN38902_c1_g4_i10	CM008369.1	89	1645	158	11	357	1982	640463704	640462064	0	2013	CNL	partial	lcl|TRINITY_DN38902_c1_g4_i10_frame-0:51	lcl|TRINITY_DN38902_c1_g4_i10_frame-0:500	N/A	FALSE
TRINITY_DN38902_c1_g4_i13	CM008369.1	86.2	1645	204	11	357	1982	640463704	640462064	0	1759	CNL	partial	lcl|TRINITY_DN38902_c1_g4_i13_frame-0:51	lcl|TRINITY_DN38902_c1_g4_i13_frame-0:500	N/A	FALSE
TRINITY_DN38902_c1_g4_i15	CM008369.1	87.78	1645	186	7	543	2175	640463705	640462064	0	1910	CNL	complete	lcl|TRINITY_DN38902_c1_g4_i15_frame-0:123	lcl|TRINITY_DN38902_c1_g4_i15_frame-0:769	N/A	FALSE
TRINITY_DN38902_c1_g4_i2	CM008369.1	87.78	1645	186	7	504	2136	640463705	640462064	0	1910	CNL	complete	lcl|TRINITY_DN38902_c1_g4_i2_frame-0:123	lcl|TRINITY_DN38902_c1_g4_i2_frame-0:769	N/A	FALSE
TRINITY_DN38902_c1_g4_i11	CM008369.1	83.67	1623	251	11	645	2259	640471033	640469417	0	1517	CNL	complete	lcl|TRINITY_DN38902_c1_g4_i11_frame-0:123	lcl|TRINITY_DN38902_c1_g4_i11_frame-0:887	N/A	FALSE
TRINITY_DN38902_c1_g4_i7	CM008369.1	84.05	1624	247	9	645	2261	640471033	640469415	0	1554	CNL	complete	lcl|TRINITY_DN38902_c1_g4_i7_frame-0:95	lcl|TRINITY_DN38902_c1_g4_i7_frame-0:849	N/A	FALSE
TRINITY_DN38902_c1_g4_i16	CM008369.1	84.55	1638	236	6	357	1984	640471045	640469415	0	1607	CNL	complete	lcl|TRINITY_DN38902_c1_g4_i16_frame-0:312	lcl|TRINITY_DN38902_c1_g4_i16_frame-0:943	N/A	FALSE
TRINITY_DN38902_c1_g4_i3	CM008369.1	84.55	1638	236	6	357	1984	640471045	640469415	0	1607	CNL	complete	lcl|TRINITY_DN38902_c1_g4_i3_frame-0:290	lcl|TRINITY_DN38902_c1_g4_i3_frame-0:921	N/A	FALSE
TRINITY_DN38902_c1_g4_i4	CM008369.1	84.55	1638	236	6	357	1984	640471045	640469415	0	1607	CNL	complete	lcl|TRINITY_DN38902_c1_g4_i4_frame-2:320	lcl|TRINITY_DN38902_c1_g4_i4_frame-2:951	N/A	FALSE
TRINITY_DN38902_c1_g4_i5	CM008369.1	84.55	1638	236	6	357	1984	640471045	640469415	0	1607	CNL	complete	lcl|TRINITY_DN38902_c1_g4_i5_frame-0:95	lcl|TRINITY_DN38902_c1_g4_i5_frame-0:726	N/A	FALSE
TRINITY_DN38902_c1_g4_i9	CM008369.1	84.55	1638	236	6	357	1984	640471045	640469415	0	1607	CNL	complete	lcl|TRINITY_DN38902_c1_g4_i9_frame-1:281	lcl|TRINITY_DN38902_c1_g4_i9_frame-1:912	N/A	FALSE
TRINITY_DN31123_c0_g1_i5	CM008369.1	84.01	1257	159	23	809	2037	646677203	646675961	0	1170	CNL	partial	lcl|TRINITY_DN31123_c0_g1_i5_frame-1:221	lcl|TRINITY_DN31123_c0_g1_i5_frame-1:736	N/A	FALSE
TRINITY_DN31123_c0_g1_i2	CM008369.1	81.57	890	138	14	2052	2924	646677204	646676324	0	712	CNL	partial	lcl|TRINITY_DN31123_c0_g1_i2_frame-0:134	lcl|TRINITY_DN31123_c0_g1_i2_frame-0:371	N/A	FALSE
TRINITY_DN31123_c0_g1_i4	CM008369.1	84.02	1258	159	23	2052	3281	646677204	646675961	0	1171	CNL	partial	lcl|TRINITY_DN31123_c0_g1_i4_frame-1:221	lcl|TRINITY_DN31123_c0_g1_i4_frame-1:458	N/A	FALSE
TRINITY_DN31123_c0_g1_i1	CM008369.1	83.8	815	104	13	5	814	646770999	646770208	0	749	CNL	partial	lcl|TRINITY_DN31123_c0_g1_i1_frame-0:134	lcl|TRINITY_DN31123_c0_g1_i1_frame-0:649	N/A	FALSE
TRINITY_DN31123_c0_g1_i3	CM008369.1	83.81	883	113	15	5	881	646770999	646770141	0	811	CNL	partial	lcl|TRINITY_DN31123_c0_g1_i3_frame-1:93	lcl|TRINITY_DN31123_c0_g1_i3_frame-1:343	N/A	FALSE
TRINITY_DN28347_c0_g4_i1	CM008369.1	84.02	1001	136	15	1	980	646907410	646906413	0	941	CNL	partial	lcl|TRINITY_DN28347_c0_g4_i1_frame-0:291	lcl|TRINITY_DN28347_c0_g4_i1_frame-0:606	N/A	FALSE
TRINITY_DN28347_c0_g5_i1	CM008369.1	84.02	1001	136	15	1	980	646907410	646906413	0	941	CNL	partial	lcl|TRINITY_DN28347_c0_g5_i1_frame-0:291	lcl|TRINITY_DN28347_c0_g5_i1_frame-2:603	N/A	FALSE
TRINITY_DN37734_c1_g1_i1	CM008369.1	81.18	1105	187	14	5332	6429	646908398	646907308	0	869	CNL	partial	lcl|TRINITY_DN37734_c1_g1_i1_frame-2:436	lcl|TRINITY_DN37734_c1_g1_i1_frame-0:1684	N/A	FALSE
TRINITY_DN37734_c1_g1_i2	CM008369.1	81.18	1105	187	14	4523	5620	646908398	646907308	0	869	CNL	partial	lcl|TRINITY_DN37734_c1_g1_i2_frame-2:436	lcl|TRINITY_DN37734_c1_g1_i2_frame-0:1414	N/A	FALSE
TRINITY_DN37734_c1_g1_i3	CM008369.1	81.25	1104	187	13	5332	6428	646908398	646907308	0	874	CNL	partial	lcl|TRINITY_DN37734_c1_g1_i3_frame-1:37	lcl|TRINITY_DN37734_c1_g1_i3_frame-2:1683	N/A	TRUE
TRINITY_DN37734_c1_g1_i4	CM008369.1	81.25	1104	187	13	3004	4100	646908398	646907308	0	874	CNL	partial	lcl|TRINITY_DN37734_c1_g1_i4_frame-1:37	lcl|TRINITY_DN37734_c1_g1_i4_frame-1:677	N/A	TRUE
TRINITY_DN37734_c1_g1_i5	CM008369.1	81.25	1104	187	13	4523	5619	646908398	646907308	0	874	CNL	partial	lcl|TRINITY_DN37734_c1_g1_i5_frame-1:37	lcl|TRINITY_DN37734_c1_g1_i5_frame-2:1413	N/A	TRUE
TRINITY_DN37734_c1_g1_i6	CM008369.1	81.18	1105	187	14	3004	4101	646908398	646907308	0	869	CNL	partial	lcl|TRINITY_DN37734_c1_g1_i6_frame-2:436	lcl|TRINITY_DN37734_c1_g1_i6_frame-2:677	N/A	FALSE
TRINITY_DN59560_c0_g1_i1	CM008369.1	86.42	346	45	2	12	356	650061065	650060721	2e-102	377	CNL	partial	lcl|TRINITY_DN59560_c0_g1_i1_frame-2:9	lcl|TRINITY_DN59560_c0_g1_i1_frame-2:101	N/A	FALSE
TRINITY_DN30665_c0_g2_i2	CM008369.1	86.24	1199	155	6	280	1471	650062212	650061017	0	1291	CNL	partial	lcl|TRINITY_DN30665_c0_g2_i2_frame-1:14	lcl|TRINITY_DN30665_c0_g2_i2_frame-1:346	N/A	FALSE
TRINITY_DN30665_c0_g2_i1	CM008369.1	86.17	1265	165	6	293	1550	650062278	650061017	0	1358	CNL	partial	lcl|TRINITY_DN30665_c0_g2_i1_frame-1:14	lcl|TRINITY_DN30665_c0_g2_i1_frame-1:346	N/A	FALSE
TRINITY_DN30665_c0_g5_i1	CM008369.1	81.16	2473	427	24	478	2938	650063462	650061017	0	1949	CNL	partial	lcl|TRINITY_DN30665_c0_g5_i1_frame-1:14	lcl|TRINITY_DN30665_c0_g5_i1_frame-1:796	N/A	FALSE

## Sheet: High_BFR_gene region
#CHROM	chromosome	POS	REF	ALT	ave.per.sample.depth>=15	Samples_called_ref(wT)	samples.called.het.variant(HET)	Samples.called.homozygote-var(HOM)	FORMAT	Genotype	quality	Raw_read_depth	qua_read_depth	depth_ref	depth_var	var_allele_freq	p-value	Genotype	quality	Raw_read_depth	qua_read_depth	depth_ref	depth_var	var_allele_freq	p-value	BFR(R/S)
CM008369.1	2D	567944392	G	A	78	1	0	1	GT:GQ:SDP:DP:RD:AD:FREQ:PVAL:RBQ:ABQ:RDF:RDR:ADF:ADR	1_1	255	69	68	0	68	1	1.6809e-40	0/0	153	89	89	88	1	0.0112	0.5	89.2857
CM008369.1	2D	567944494	G	T	97	1	0	1	GT:GQ:SDP:DP:RD:AD:FREQ:PVAL:RBQ:ABQ:RDF:RDR:ADF:ADR	1_1	255	97	97	0	97	1	6.9615e-58	0/0	168	97	97	96	1	0.0103	0.5	97.0874		0=WT, 1=variant allele I think
CM008369.1	2D	568241663	T	C	26	1	0	1	GT:GQ:SDP:DP:RD:AD:FREQ:PVAL:RBQ:ABQ:RDF:RDR:ADF:ADR	1_1	105	20	19	0	19	1	2.8292e-11	0/0	52	33	33	32	1	0.0303	0.5	33.0033
CHROM= Chromosome
POS= Position
REF= Reference allele
ALT= Alternative allele

## Sheet: chr2D_highBFR
#CHROM	chromosome	POS	REF	ALT	ave.per.sample.depth>=15	Samples_called_ref(wT)	samples.called.het.variant(HET)	Samples.called.homozygote-var(HOM)	FORMAT	Genotype	quality	Raw_read_depth	qua_read_depth	depth_ref	depth_var	var_allele_freq	p-value	Genotype	quality	Raw_read_depth	qua_read_depth	depth_ref	depth_var	var_allele_freq	p-value	BFR(R/S)
CM008369.1	2D	567944494	G	T	97	1	0	1	GT:GQ:SDP:DP:RD:AD:FREQ:PVAL:RBQ:ABQ:RDF:RDR:ADF:ADR	1_1	255	97	97	0	97	1	6.9615e-58	0/0	168	97	97	96	1	0.0103	0.5	97.0874		0=WT, 1=variant allele I think
CM008369.1	2D	554905276	C	G	85	1	0	1	GT:GQ:SDP:DP:RD:AD:FREQ:PVAL:RBQ:ABQ:RDF:RDR:ADF:ADR	1_1	255	78	77	0	77	1	6.8219e-46	0/0	160	95	94	93	1	0.0106	0.5	94.3396
CM008369.1	2D	567944392	G	A	78	1	0	1	GT:GQ:SDP:DP:RD:AD:FREQ:PVAL:RBQ:ABQ:RDF:RDR:ADF:ADR	1_1	255	69	68	0	68	1	1.6809e-40	0/0	153	89	89	88	1	0.0112	0.5	89.2857
CM008369.1	2D	554905228	C	T	71	1	0	1	GT:GQ:SDP:DP:RD:AD:FREQ:PVAL:RBQ:ABQ:RDF:RDR:ADF:ADR	1_1	255	57	56	0	56	1	2.5602e-33	0/0	145	87	86	85	1	0.0116	0.5	86.2069
CM008369.1	2D	543332224	C	T	75	1	0	1	GT:GQ:SDP:DP:RD:AD:FREQ:PVAL:RBQ:ABQ:RDF:RDR:ADF:ADR	1_1	255	73	73	0	73	1	1.7006e-43	0/0	130	78	78	77	1	0.0128	0.5	78.125
CM008369.1	2D	530862261	T	G	87	1	0	1	GT:GQ:SDP:DP:RD:AD:FREQ:PVAL:RBQ:ABQ:RDF:RDR:ADF:ADR	1_1	255	86	86	12	74	0.8605	2.2337e-36	0/0	149	88	88	87	1	0.0114	0.5	75.4825
CM008369.1	2D	530862393	G	A	74	1	0	1	GT:GQ:SDP:DP:RD:AD:FREQ:PVAL:RBQ:ABQ:RDF:RDR:ADF:ADR	1_1	255	72	72	11	61	0.8472	1.0905e-29	0/0	127	76	76	74	1	0.0132	0.5	64.1818
CM008369.1	2D	543801196	C	T	53	1	0	1	GT:GQ:SDP:DP:RD:AD:FREQ:PVAL:RBQ:ABQ:RDF:RDR:ADF:ADR	1_1	248	44	43	0	43	1	1.5066e-25	0/0	105	65	64	63	1	0.0156	0.5	64.1026
CM008369.1	2D	543614883	T	C	60	1	0	1	GT:GQ:SDP:DP:RD:AD:FREQ:PVAL:RBQ:ABQ:RDF:RDR:ADF:ADR	1_1	255	60	60	0	60	1	1.035e-35	0/0	102	61	61	60	1	0.0164	0.5	60.9756
CM008369.1	2D	554898638	T	C	57	1	0	1	GT:GQ:SDP:DP:RD:AD:FREQ:PVAL:RBQ:ABQ:RDF:RDR:ADF:ADR	1_1	255	57	55	0	55	1	1.0149e-32	0/0	98	59	59	58	1	0.0169	0.5	59.1716
CM008369.1	2D	543529122	C	A	57	1	0	1	GT:GQ:SDP:DP:RD:AD:FREQ:PVAL:RBQ:ABQ:RDF:RDR:ADF:ADR	1_1	255	59	59	0	59	1	4.1056e-35	0/0	91	56	56	55	1	0.0179	0.5	55.8659
CM008369.1	2D	530859970	C	T	61	1	0	1	GT:GQ:SDP:DP:RD:AD:FREQ:PVAL:RBQ:ABQ:RDF:RDR:ADF:ADR	1_1	226	57	57	9	48	0.8421	2.3901e-23	0/0	109	65	65	64	1	0.0154	0.5	54.6818
CM008369.1	2D	543529130	C	A	52	1	0	1	GT:GQ:SDP:DP:RD:AD:FREQ:PVAL:RBQ:ABQ:RDF:RDR:ADF:ADR	1_1	255	50	50	0	50	1	9.9117e-30	0/0	87	55	54	53	1	0.0185	0.5	54.0541
CM008369.1	2D	474572052	T	A	57	1	0	1	GT:GQ:SDP:DP:RD:AD:FREQ:PVAL:RBQ:ABQ:RDF:RDR:ADF:ADR	1_1	248	56	56	6	50	0.8929	1.5739e-25	0/0	98	59	59	58	1	0.0169	0.5	52.8343
CM008369.1	2D	530859963	A	G	58	1	0	1	GT:GQ:SDP:DP:RD:AD:FREQ:PVAL:RBQ:ABQ:RDF:RDR:ADF:ADR	1_1	229	56	56	8	48	0.8571	1.1332e-23	0/0	98	60	60	59	1	0.0167	0.5	51.3234
CM008369.1	2D	543529076	C	T	59	1	0	1	GT:GQ:SDP:DP:RD:AD:FREQ:PVAL:RBQ:ABQ:RDF:RDR:ADF:ADR	1_1	255	70	68	0	68	1	1.6809e-40	0/0	80	50	50	49	1	0.02	0.5	50
CM008369.1	2D	543801072	C	G	44	1	0	1	GT:GQ:SDP:DP:RD:AD:FREQ:PVAL:RBQ:ABQ:RDF:RDR:ADF:ADR	1_1	224	39	39	0	39	1	3.6742e-23	0/0	80	49	49	48	1	0.0204	0.5	49.0196
CM008369.1	2D	530865137	C	G	54	1	0	1	GT:GQ:SDP:DP:RD:AD:FREQ:PVAL:RBQ:ABQ:RDF:RDR:ADF:ADR	1_1	238	56	56	7	49	0.875	1.4165e-24	0/0	83	53	53	51	1	0.0189	0.5	46.2963
CM008369.1	2D	535715756	G	T	45	1	0	1	GT:GQ:SDP:DP:RD:AD:FREQ:PVAL:RBQ:ABQ:RDF:RDR:ADF:ADR	1_1	255	45	45	0	45	1	9.6314e-27	0/0	73	46	46	45	1	0.0217	0.5	46.0829
CM008369.1	2D	545151048	T	C	48	1	0	1	GT:GQ:SDP:DP:RD:AD:FREQ:PVAL:RBQ:ABQ:RDF:RDR:ADF:ADR	1_1	255	51	51	0	51	1	2.5024e-30	0/0	73	45	45	44	1	0.0222	0.5	45.045
CM008369.1	2D	533879359	T	A	82	1	0	1	GT:GQ:SDP:DP:RD:AD:FREQ:PVAL:RBQ:ABQ:RDF:RDR:ADF:ADR	1_1	255	76	76	0	76	1	2.711e-45	0/0	137	89	89	86	2	0.0225	0.24857	44.4444
CM008369.1	2D	411703948	G	A	44	1	0	1	GT:GQ:SDP:DP:RD:AD:FREQ:PVAL:RBQ:ABQ:RDF:RDR:ADF:ADR	1_1	178	40	40	4	36	0.9	1.2627e-18	0/0	80	49	49	48	1	0.0204	0.5	44.1176
CM008369.1	2D	446233415	G	T	89	1	0	1	GT:GQ:SDP:DP:RD:AD:FREQ:PVAL:RBQ:ABQ:RDF:RDR:ADF:ADR	1_1	255	72	72	13	59	0.8194	4.9912e-28	0/0	173	107	107	105	2	0.0187	0.24883	43.8182
CM008369.1	2D	533708760	C	G	45	1	0	1	GT:GQ:SDP:DP:RD:AD:FREQ:PVAL:RBQ:ABQ:RDF:RDR:ADF:ADR	1_1	255	49	49	0	49	1	3.925e-29	0/0	66	41	41	40	1	0.0244	0.5	40.9836
CM008369.1	2D	589228983	G	A	36	1	0	1	GT:GQ:SDP:DP:RD:AD:FREQ:PVAL:RBQ:ABQ:RDF:RDR:ADF:ADR	1_1	79	23	23	5	18	0.7826	1.1937e-08	0/0	80	50	50	48	1	0.02	0.5	39.13
CM008369.1	2D	539618946	A	G	30	1	0	1	GT:GQ:SDP:DP:RD:AD:FREQ:PVAL:RBQ:ABQ:RDF:RDR:ADF:ADR	1_1	117	21	21	0	21	1	1.8578e-12	0/0	62	39	39	38	1	0.0256	0.5	39.0625
CM008369.1	2D	546493787	T	C	38	1	0	1	GT:GQ:SDP:DP:RD:AD:FREQ:PVAL:RBQ:ABQ:RDF:RDR:ADF:ADR	1_1	218	38	38	0	38	1	1.4508e-22	0/0	62	39	39	38	1	0.0256	0.5	39.0625
CM008369.1	2D	588995745	G	A	33	1	0	1	GT:GQ:SDP:DP:RD:AD:FREQ:PVAL:RBQ:ABQ:RDF:RDR:ADF:ADR	1_1	55	17	17	4	13	0.7647	2.5647e-06	0/0	80	50	50	49	1	0.02	0.5	38.235
CM008369.1	2D	549395582	G	A	38	1	0	1	GT:GQ:SDP:DP:RD:AD:FREQ:PVAL:RBQ:ABQ:RDF:RDR:ADF:ADR	1_1	224	39	39	0	39	1	3.6742e-23	0/0	58	38	38	37	1	0.0263	0.5	38.0228
CM008369.1	2D	537574142	T	G	107	1	0	1	GT:GQ:SDP:DP:RD:AD:FREQ:PVAL:RBQ:ABQ:RDF:RDR:ADF:ADR	1_1	255	102	102	0	102	1	6.9709e-61	0/0	169	112	112	109	3	0.0268	0.12332	37.3134
CM008369.1	2D	530865349	A	T	39	1	0	1	GT:GQ:SDP:DP:RD:AD:FREQ:PVAL:RBQ:ABQ:RDF:RDR:ADF:ADR	1_1	195	39	39	2	37	0.9487	3.0128e-20	0/0	62	39	39	38	1	0.0256	0.5	37.0586
CM008369.1	2D	545528245	G	A	34	1	0	1	GT:GQ:SDP:DP:RD:AD:FREQ:PVAL:RBQ:ABQ:RDF:RDR:ADF:ADR	1_1	182	32	32	0	32	1	5.4567e-19	0/0	59	37	37	36	1	0.027	0.5	37.037
CM008369.1	2D	445996781	C	A	38	1	0	1	GT:GQ:SDP:DP:RD:AD:FREQ:PVAL:RBQ:ABQ:RDF:RDR:ADF:ADR	1_1	90	28	28	7	21	0.75	8.7917e-10	0/0	80	49	49	48	1	0.0204	0.5	36.7647
CM008369.1	2D	575997056	G	A	36	1	0	1	GT:GQ:SDP:DP:RD:AD:FREQ:PVAL:RBQ:ABQ:RDF:RDR:ADF:ADR	1_1	166	34	34	2	32	0.9412	2.2142e-17	0/0	58	38	38	37	1	0.0263	0.5	35.7871
CM008369.1	2D	445996777	T	C	37	1	0	1	GT:GQ:SDP:DP:RD:AD:FREQ:PVAL:RBQ:ABQ:RDF:RDR:ADF:ADR	1_1	90	28	28	7	21	0.75	8.7917e-10	0/0	77	47	47	46	1	0.0213	0.5	35.2113
CM008369.1	2D	530862200	T	C	80	1	0	1	GT:GQ:SDP:DP:RD:AD:FREQ:PVAL:RBQ:ABQ:RDF:RDR:ADF:ADR	1_1	255	83	82	11	71	0.8659	4.1907e-35	0/0	123	79	79	77	2	0.0253	0.24841	34.2253
CM008369.1	2D	588995936	T	A	26	1	0	1	GT:GQ:SDP:DP:RD:AD:FREQ:PVAL:RBQ:ABQ:RDF:RDR:ADF:ADR	1_1	34	10	10	2	8	0.8	0.00035723	0/0	66	42	42	41	1	0.0238	0.5	33.6134
CM008369.1	2D	549739072	G	T	25	1	0	1	GT:GQ:SDP:DP:RD:AD:FREQ:PVAL:RBQ:ABQ:RDF:RDR:ADF:ADR	1_1	93	18	17	0	17	1	4.2852e-10	0/0	52	33	33	32	1	0.0303	0.5	33.0033
CM008369.1	2D	568241663	T	C	26	1	0	1	GT:GQ:SDP:DP:RD:AD:FREQ:PVAL:RBQ:ABQ:RDF:RDR:ADF:ADR	1_1	105	20	19	0	19	1	2.8292e-11	0/0	52	33	33	32	1	0.0303	0.5	33.0033
CM008369.1	2D	533879455	C	A	94	1	0	1	GT:GQ:SDP:DP:RD:AD:FREQ:PVAL:RBQ:ABQ:RDF:RDR:ADF:ADR	1_1	255	92	91	0	91	1	2.7621e-54	0/0	144	98	98	95	3	0.0306	0.12308	32.6797
CM008369.1	2D	594313685	C	T	36	1	0	1	GT:GQ:SDP:DP:RD:AD:FREQ:PVAL:RBQ:ABQ:RDF:RDR:ADF:ADR	1_1	118	32	32	6	26	0.8125	1.5064e-12	0/0	62	40	40	39	1	0.025	0.5	32.5
CM008369.1	2D	537572794	C	G	89	1	0	1	GT:GQ:SDP:DP:RD:AD:FREQ:PVAL:RBQ:ABQ:RDF:RDR:ADF:ADR	1_1	255	81	81	0	81	1	2.7329e-48	0/0	144	97	97	94	3	0.0309	0.12306	32.3625
CM008369.1	2D	530360345	G	A	71	1	0	1	GT:GQ:SDP:DP:RD:AD:FREQ:PVAL:RBQ:ABQ:RDF:RDR:ADF:ADR	1_1	255	74	73	6	67	0.9178	4.727e-35	0/0	105	70	70	68	2	0.0286	0.2482	32.0909
CM008369.1	2D	549395615	T	A	32	1	0	1	GT:GQ:SDP:DP:RD:AD:FREQ:PVAL:RBQ:ABQ:RDF:RDR:ADF:ADR	1_1	188	33	33	0	33	1	1.3852e-19	0/0	48	32	32	31	1	0.0312	0.5	32.0513
CM008369.1	2D	122804515	C	T	40	1	0	1	GT:GQ:SDP:DP:RD:AD:FREQ:PVAL:RBQ:ABQ:RDF:RDR:ADF:ADR	1_1	182	44	44	6	38	0.8636	6.0539e-19	0/0	59	37	37	36	1	0.027	0.5	31.9852
CM008369.1	2D	110820989	T	C	33	1	0	1	GT:GQ:SDP:DP:RD:AD:FREQ:PVAL:RBQ:ABQ:RDF:RDR:ADF:ADR	1_1	92	27	27	6	21	0.7778	5.6888e-10	0/0	62	40	40	39	1	0.025	0.5	31.112
CM008369.1	2D	533879340	G	C	87	1	0	1	GT:GQ:SDP:DP:RD:AD:FREQ:PVAL:RBQ:ABQ:RDF:RDR:ADF:ADR	1_1	255	82	81	0	80	0.9877	1.0864e-47	0/0	137	94	94	91	3	0.0319	0.12299	30.9624
CM008369.1	2D	534341206	C	T	29	1	0	1	GT:GQ:SDP:DP:RD:AD:FREQ:PVAL:RBQ:ABQ:RDF:RDR:ADF:ADR	1_1	158	28	28	0	28	1	1.3074e-16	0/0	48	32	31	30	1	0.0323	0.5	30.9598
CM008369.1	2D	534518003	T	C	91	1	0	1	GT:GQ:SDP:DP:RD:AD:FREQ:PVAL:RBQ:ABQ:RDF:RDR:ADF:ADR	1_1	255	89	89	0	89	1	4.3706e-53	0/0	138	94	93	90	3	0.0323	0.12297	30.9598
CM008369.1	2D	554905306	G	T	83	1	0	1	GT:GQ:SDP:DP:RD:AD:FREQ:PVAL:RBQ:ABQ:RDF:RDR:ADF:ADR	1_1	255	74	74	0	74	1	4.2804e-44	0/0	138	94	93	90	3	0.0323	0.12297	30.9598
CM008369.1	2D	554905305	C	A	84	1	0	1	GT:GQ:SDP:DP:RD:AD:FREQ:PVAL:RBQ:ABQ:RDF:RDR:ADF:ADR	1_1	255	74	74	0	73	0.9865	1.7006e-43	0/0	137	94	94	91	3	0.0319	0.12299	30.9248
CM008369.1	2D	577341655	C	A	28	1	0	1	GT:GQ:SDP:DP:RD:AD:FREQ:PVAL:RBQ:ABQ:RDF:RDR:ADF:ADR	1_1	104	23	23	2	21	0.913	3.6437e-11	0/0	52	33	33	32	1	0.0303	0.5	30.132
CM008369.1	2D	536295510	G	A	58	1	0	1	GT:GQ:SDP:DP:RD:AD:FREQ:PVAL:RBQ:ABQ:RDF:RDR:ADF:ADR	1_1	255	56	56	0	56	1	2.5602e-33	0/0	88	60	60	58	2	0.0333	0.2479	30.03
CM008369.1	2D	549735587	G	A	20	1	0	1	GT:GQ:SDP:DP:RD:AD:FREQ:PVAL:RBQ:ABQ:RDF:RDR:ADF:ADR	1_1	52	10	10	0	10	1	5.4125e-06	0/0	44	30	30	29	1	0.0333	0.5	30.03
CM008369.1	2D	427889163	T	C	61	1	0	1	GT:GQ:SDP:DP:RD:AD:FREQ:PVAL:RBQ:ABQ:RDF:RDR:ADF:ADR	1_1	227	54	54	7	47	0.8704	1.7551e-23	0/0	105	69	69	67	2	0.029	0.24818	30.0138
CM008369.1	2D	586422185	G	T	28	1	0	1	GT:GQ:SDP:DP:RD:AD:FREQ:PVAL:RBQ:ABQ:RDF:RDR:ADF:ADR	1_1	89	22	22	3	19	0.8636	1.0931e-09	0/0	51	34	34	33	1	0.0294	0.5	29.3741
CM008369.1	2D	549358053	A	G	28	1	0	1	GT:GQ:SDP:DP:RD:AD:FREQ:PVAL:RBQ:ABQ:RDF:RDR:ADF:ADR	1_1	152	27	27	0	27	1	5.1363e-16	0/0	45	29	29	28	1	0.0345	0.5	28.9855
CM008369.1	2D	588448469	T	C	35	1	0	1	GT:GQ:SDP:DP:RD:AD:FREQ:PVAL:RBQ:ABQ:RDF:RDR:ADF:ADR	1_1	167	39	38	4	34	0.8947	1.6239e-17	0/0	48	32	32	31	1	0.0312	0.5	28.6763
CM008369.1	2D	539602630	A	G	55	1	0	1	GT:GQ:SDP:DP:RD:AD:FREQ:PVAL:RBQ:ABQ:RDF:RDR:ADF:ADR	1_1	255	53	53	0	53	1	1.5943e-31	0/0	84	57	57	55	2	0.0351	0.24779	28.49
CM008369.1	2D	544649390	T	C	111	1	0	1	GT:GQ:SDP:DP:RD:AD:FREQ:PVAL:RBQ:ABQ:RDF:RDR:ADF:ADR	1_1	255	110	109	0	109	1	4.3979e-65	0/0	162	114	114	110	4	0.0351	0.060852	28.49
CM008369.1	2D	154540243	C	G	26	1	0	1	GT:GQ:SDP:DP:RD:AD:FREQ:PVAL:RBQ:ABQ:RDF:RDR:ADF:ADR	1_1	93	21	21	2	19	0.9048	4.7003e-10	0/0	48	31	31	30	1	0.0323	0.5	28.0124
CM008369.1	2D	544312744	C	T	21	1	0	1	GT:GQ:SDP:DP:RD:AD:FREQ:PVAL:RBQ:ABQ:RDF:RDR:ADF:ADR	1_1	76	14	14	0	14	1	2.4927e-08	0/0	41	28	28	27	1	0.0357	0.5	28.0112
CM008369.1	2D	460776290	A	G	36	1	0	1	GT:GQ:SDP:DP:RD:AD:FREQ:PVAL:RBQ:ABQ:RDF:RDR:ADF:ADR	1_1	147	40	39	7	32	0.8205	1.9666e-15	0/0	51	34	34	33	1	0.0294	0.5	27.9082
CM008369.1	2D	574978651	C	A	55	1	0	1	GT:GQ:SDP:DP:RD:AD:FREQ:PVAL:RBQ:ABQ:RDF:RDR:ADF:ADR	1_1	255	52	52	2	50	0.9615	9.0394e-28	0/0	84	58	58	56	2	0.0345	0.24783	27.8696
CM008369.1	2D	474580687	T	C	64	1	0	1	GT:GQ:SDP:DP:RD:AD:FREQ:PVAL:RBQ:ABQ:RDF:RDR:ADF:ADR	1_1	249	64	63	10	53	0.8413	1.0295e-25	0/0	98	65	65	63	2	0.0308	0.24806	27.3149
CM008369.1	2D	537386655	G	A	28	1	0	1	GT:GQ:SDP:DP:RD:AD:FREQ:PVAL:RBQ:ABQ:RDF:RDR:ADF:ADR	1_1	170	30	30	0	30	1	8.4556e-18	0/0	41	33	27	26	1	0.037	0.5	27.027
CM008369.1	2D	544312717	G	C	20	1	0	1	GT:GQ:SDP:DP:RD:AD:FREQ:PVAL:RBQ:ABQ:RDF:RDR:ADF:ADR	1_1	76	15	14	0	14	1	2.4927e-08	0/0	41	27	27	26	1	0.037	0.5	27.027
CM008369.1	2D	445956739	G	A	77	1	0	1	GT:GQ:SDP:DP:RD:AD:FREQ:PVAL:RBQ:ABQ:RDF:RDR:ADF:ADR	1_1	255	69	68	4	64	0.9412	1.7293e-34	0/0	123	86	86	83	3	0.0349	0.12281	26.9685
CM008369.1	2D	586422173	T	A	24	1	0	1	GT:GQ:SDP:DP:RD:AD:FREQ:PVAL:RBQ:ABQ:RDF:RDR:ADF:ADR	1_1	63	17	17	3	14	0.8235	4.8851e-07	0/0	48	32	32	31	1	0.0312	0.5	26.3942
CM008369.1	2D	460776272	T	C	34	1	0	1	GT:GQ:SDP:DP:RD:AD:FREQ:PVAL:RBQ:ABQ:RDF:RDR:ADF:ADR	1_1	149	38	38	6	32	0.8421	1.0241e-15	0/0	48	31	31	30	1	0.0323	0.5	26.0712
CM008369.1	2D	587660448	C	T	28	1	0	1	GT:GQ:SDP:DP:RD:AD:FREQ:PVAL:RBQ:ABQ:RDF:RDR:ADF:ADR	1_1	97	26	25	4	21	0.84	1.8789e-10	0/0	48	31	31	30	1	0.0323	0.5	26.0062
CM008369.1	2D	305194975	G	A	32	1	0	1	GT:GQ:SDP:DP:RD:AD:FREQ:PVAL:RBQ:ABQ:RDF:RDR:ADF:ADR	1_1	142	35	35	5	30	0.8571	5.8653e-15	0/0	44	30	30	29	1	0.0333	0.5	25.7387
CM008369.1	2D	588357369	C	T	20	1	0	1	GT:GQ:SDP:DP:RD:AD:FREQ:PVAL:RBQ:ABQ:RDF:RDR:ADF:ADR	1_1	53	12	12	1	11	0.9167	4.8074e-06	0/0	41	28	28	27	1	0.0357	0.5	25.6779
CM008369.1	2D	583221827	T	C	25	1	0	1	GT:GQ:SDP:DP:RD:AD:FREQ:PVAL:RBQ:ABQ:RDF:RDR:ADF:ADR	1_1	98	22	22	2	20	0.9091	1.3117e-10	0/0	41	28	28	27	1	0.0357	0.5	25.465
CM008369.1	2D	530859616	C	T	91	1	0	1	GT:GQ:SDP:DP:RD:AD:FREQ:PVAL:RBQ:ABQ:RDF:RDR:ADF:ADR	1_1	255	91	90	16	74	0.8222	4.0517e-35	0/0	138	93	93	90	3	0.0323	0.12297	25.4551
CM008369.1	2D	588645490	G	A	29	1	0	1	GT:GQ:SDP:DP:RD:AD:FREQ:PVAL:RBQ:ABQ:RDF:RDR:ADF:ADR	1_1	138	31	31	3	28	0.9032	1.2857e-14	0/0	41	28	28	27	1	0.0357	0.5	25.2997
CM008369.1	2D	439901074	C	T	45	1	0	1	GT:GQ:SDP:DP:RD:AD:FREQ:PVAL:RBQ:ABQ:RDF:RDR:ADF:ADR	1_1	115	30	30	5	25	0.8333	2.745e-12	0/0	88	60	60	58	2	0.0333	0.2479	25.024
CM008369.1	2D	588993811	C	T	83	1	0	1	GT:GQ:SDP:DP:RD:AD:FREQ:PVAL:RBQ:ABQ:RDF:RDR:ADF:ADR	1_1	255	78	77	13	64	0.8312	1.1211e-30	0/0	130	90	90	87	3	0.0333	0.12291	24.961
CM008369.1	2D	530615309	G	C	83	1	0	1	GT:GQ:SDP:DP:RD:AD:FREQ:PVAL:RBQ:ABQ:RDF:RDR:ADF:ADR	1_1	255	82	82	9	73	0.8902	5.3878e-37	0/0	120	84	84	81	3	0.0357	0.12275	24.9356
CM008369.1	2D	521745212	T	C	41	1	0	1	GT:GQ:SDP:DP:RD:AD:FREQ:PVAL:RBQ:ABQ:RDF:RDR:ADF:ADR	1_1	186	52	51	10	41	0.8039	2.2566e-19	0/0	48	31	31	30	1	0.0323	0.5	24.8885
CM008369.1	2D	521745035	T	C	30	1	0	1	GT:GQ:SDP:DP:RD:AD:FREQ:PVAL:RBQ:ABQ:RDF:RDR:ADF:ADR	1_1	155	34	34	3	31	0.9118	2.7308e-16	0/0	41	27	27	26	1	0.037	0.5	24.6432
CM008369.1	2D	422169404	A	C	24	1	0	1	GT:GQ:SDP:DP:RD:AD:FREQ:PVAL:RBQ:ABQ:RDF:RDR:ADF:ADR	1_1	55	17	17	4	13	0.7647	2.5647e-06	0/0	48	32	32	31	1	0.0312	0.5	24.5096
CM008369.1	2D	530866782	C	A	24	1	0	1	GT:GQ:SDP:DP:RD:AD:FREQ:PVAL:RBQ:ABQ:RDF:RDR:ADF:ADR	1_1	55	17	17	4	13	0.7647	2.5647e-06	0/0	48	31	31	30	1	0.0323	0.5	23.6749
CM008369.1	2D	448442141	C	A	34	1	0	1	GT:GQ:SDP:DP:RD:AD:FREQ:PVAL:RBQ:ABQ:RDF:RDR:ADF:ADR	1_1	127	38	38	9	29	0.7632	1.977e-13	0/0	48	31	31	30	1	0.0323	0.5	23.6285
CM008369.1	2D	549393342	C	T	24	1	0	1	GT:GQ:SDP:DP:RD:AD:FREQ:PVAL:RBQ:ABQ:RDF:RDR:ADF:ADR	1_1	146	27	26	0	26	1	2.0165e-15	0/0	34	24	23	22	1	0.0435	0.5	22.9885
CM008369.1	2D	549421664	C	T	18	1	0	1	GT:GQ:SDP:DP:RD:AD:FREQ:PVAL:RBQ:ABQ:RDF:RDR:ADF:ADR	1_1	76	14	14	0	14	1	2.4927e-08	0/0	34	23	23	22	1	0.0435	0.5	22.9885
CM008369.1	2D	559441187	G	A	50	1	0	1	GT:GQ:SDP:DP:RD:AD:FREQ:PVAL:RBQ:ABQ:RDF:RDR:ADF:ADR	1_1	255	54	54	0	54	1	4.0229e-32	0/0	63	48	46	44	2	0.0435	0.24725	22.9885
CM008369.1	2D	530866781	C	T	23	1	0	1	GT:GQ:SDP:DP:RD:AD:FREQ:PVAL:RBQ:ABQ:RDF:RDR:ADF:ADR	1_1	55	17	17	4	13	0.7647	2.5647e-06	0/0	44	31	30	29	1	0.0333	0.5	22.964
CM008369.1	2D	481895640	C	T	24	1	0	1	GT:GQ:SDP:DP:RD:AD:FREQ:PVAL:RBQ:ABQ:RDF:RDR:ADF:ADR	1_1	109	25	24	2	22	0.9167	1.0078e-11	0/0	38	25	25	24	1	0.04	0.5	22.9175
CM008369.1	2D	127819577	G	A	35	1	0	1	GT:GQ:SDP:DP:RD:AD:FREQ:PVAL:RBQ:ABQ:RDF:RDR:ADF:ADR	1_1	173	45	44	7	37	0.8409	4.4107e-18	0/0	41	27	27	26	1	0.037	0.5	22.727
CM008369.1	2D	445996796	A	G	47	1	0	1	GT:GQ:SDP:DP:RD:AD:FREQ:PVAL:RBQ:ABQ:RDF:RDR:ADF:ADR	1_1	123	36	36	8	28	0.7778	4.0051e-13	0/0	84	58	58	56	2	0.0345	0.24783	22.5449
CM008369.1	2D	445996800	C	T	47	1	0	1	GT:GQ:SDP:DP:RD:AD:FREQ:PVAL:RBQ:ABQ:RDF:RDR:ADF:ADR	1_1	123	36	36	8	28	0.7778	4.0051e-13	0/0	84	58	58	56	2	0.0345	0.24783	22.5449
CM008369.1	2D	123088223	C	T	25	1	0	1	GT:GQ:SDP:DP:RD:AD:FREQ:PVAL:RBQ:ABQ:RDF:RDR:ADF:ADR	1_1	86	23	23	4	19	0.8261	2.1316e-09	0/0	41	27	27	26	1	0.037	0.5	22.327
CM008369.1	2D	313245231	G	T	29	1	0	1	GT:GQ:SDP:DP:RD:AD:FREQ:PVAL:RBQ:ABQ:RDF:RDR:ADF:ADR	1_1	100	31	30	7	23	0.7667	8.7055e-11	0/0	45	29	29	28	1	0.0345	0.5	22.2232
CM008369.1	2D	401475019	C	T	21	1	0	1	GT:GQ:SDP:DP:RD:AD:FREQ:PVAL:RBQ:ABQ:RDF:RDR:ADF:ADR	1_1	71	17	17	2	15	0.8824	7.3277e-08	0/0	38	25	25	24	1	0.04	0.5	22.06
CM008369.1	2D	164523356	T	C	79	1	0	1	GT:GQ:SDP:DP:RD:AD:FREQ:PVAL:RBQ:ABQ:RDF:RDR:ADF:ADR	1_1	255	76	75	16	59	0.7867	2.8059e-27	0/0	120	84	84	81	3	0.0357	0.12275	22.0364
CM008369.1	2D	75092860	G	C	22	1	0	1	GT:GQ:SDP:DP:RD:AD:FREQ:PVAL:RBQ:ABQ:RDF:RDR:ADF:ADR	1_1	129	23	23	0	23	1	1.2146e-13	0/0	31	22	22	21	1	0.0455	0.5	21.978
CM008369.1	2D	534341113	T	C	29	1	0	1	GT:GQ:SDP:DP:RD:AD:FREQ:PVAL:RBQ:ABQ:RDF:RDR:ADF:ADR	1_1	212	37	37	0	37	1	5.7269e-22	0/0	31	22	22	21	1	0.0455	0.5	21.978
CM008369.1	2D	549401850	C	A	33	1	0	1	GT:GQ:SDP:DP:RD:AD:FREQ:PVAL:RBQ:ABQ:RDF:RDR:ADF:ADR	1_1	254	45	44	0	44	1	3.8097e-26	0/0	31	22	22	21	1	0.0455	0.5	21.978
CM008369.1	2D	549401875	T	C	34	1	0	1	GT:GQ:SDP:DP:RD:AD:FREQ:PVAL:RBQ:ABQ:RDF:RDR:ADF:ADR	1_1	255	47	46	0	46	1	2.4343e-27	0/0	31	22	22	21	1	0.0455	0.5	21.978
CM008369.1	2D	555287626	C	T	21	1	0	1	GT:GQ:SDP:DP:RD:AD:FREQ:PVAL:RBQ:ABQ:RDF:RDR:ADF:ADR	1_1	111	20	20	0	20	1	7.2544e-12	0/0	31	22	22	21	1	0.0455	0.5	21.978
CM008369.1	2D	521872733	T	C	28	1	0	1	GT:GQ:SDP:DP:RD:AD:FREQ:PVAL:RBQ:ABQ:RDF:RDR:ADF:ADR	1_1	129	31	31	4	27	0.871	1.125e-13	0/0	38	25	25	24	1	0.04	0.5	21.775
CM008369.1	2D	471585301	G	C	24	1	0	1	GT:GQ:SDP:DP:RD:AD:FREQ:PVAL:RBQ:ABQ:RDF:RDR:ADF:ADR	1_1	64	20	20	5	15	0.75	3.8543e-07	0/0	45	29	29	28	1	0.0345	0.5	21.7391
CM008369.1	2D	530862483	G	T	68	1	0	1	GT:GQ:SDP:DP:RD:AD:FREQ:PVAL:RBQ:ABQ:RDF:RDR:ADF:ADR	1_1	255	64	64	7	57	0.8906	5.5525e-29	0/0	103	73	73	70	3	0.0411	0.12241	21.6691
CM008369.1	2D	530866807	C	G	20	1	0	1	GT:GQ:SDP:DP:RD:AD:FREQ:PVAL:RBQ:ABQ:RDF:RDR:ADF:ADR	1_1	60	15	15	2	13	0.8667	8.7675e-07	0/0	38	26	25	24	1	0.04	0.5	21.6675
CM008369.1	2D	134928333	C	T	31	1	0	1	GT:GQ:SDP:DP:RD:AD:FREQ:PVAL:RBQ:ABQ:RDF:RDR:ADF:ADR	1_1	139	36	36	6	30	0.8333	1.1855e-14	0/0	38	26	26	25	1	0.0385	0.5	21.6442
CM008369.1	2D	460776324	G	A	26	1	0	1	GT:GQ:SDP:DP:RD:AD:FREQ:PVAL:RBQ:ABQ:RDF:RDR:ADF:ADR	1_1	82	25	25	6	19	0.76	5.8245e-09	0/0	41	28	28	27	1	0.0357	0.5	21.2885
CM008369.1	2D	546409155	G	C	22	1	0	1	GT:GQ:SDP:DP:RD:AD:FREQ:PVAL:RBQ:ABQ:RDF:RDR:ADF:ADR	1_1	129	23	23	0	23	1	1.2146e-13	0/0	31	21	21	20	1	0.0476	0.5	21.0084
CM008369.1	2D	547625558	C	T	47	1	0	1	GT:GQ:SDP:DP:RD:AD:FREQ:PVAL:RBQ:ABQ:RDF:RDR:ADF:ADR	1_1	255	54	53	0	53	1	1.5943e-31	0/0	57	43	42	40	2	0.0476	0.24699	21.0084
CM008369.1	2D	549401832	A	G	32	1	0	1	GT:GQ:SDP:DP:RD:AD:FREQ:PVAL:RBQ:ABQ:RDF:RDR:ADF:ADR	1_1	254	45	44	0	44	1	3.8097e-26	0/0	31	21	21	20	1	0.0476	0.5	21.0084
CM008369.1	2D	533879254	G	A	104	1	0	1	GT:GQ:SDP:DP:RD:AD:FREQ:PVAL:RBQ:ABQ:RDF:RDR:ADF:ADR	1_1	255	102	102	0	101	0.9902	2.7747e-60	0/0	139	106	106	101	5	0.0472	0.02978	20.9788
CM008369.1	2D	588643247	T	C	45	1	0	1	GT:GQ:SDP:DP:RD:AD:FREQ:PVAL:RBQ:ABQ:RDF:RDR:ADF:ADR	1_1	165	42	41	6	35	0.8537	2.5278e-17	0/0	71	49	49	47	2	0.0408	0.24742	20.924
CM008369.1	2D	530861531	T	C	66	1	0	1	GT:GQ:SDP:DP:RD:AD:FREQ:PVAL:RBQ:ABQ:RDF:RDR:ADF:ADR	1_1	189	54	53	11	42	0.7925	1.1855e-19	0/0	113	80	79	76	3	0.038	0.12261	20.8553
CM008369.1	2D	511760283	G	A	24	1	0	1	GT:GQ:SDP:DP:RD:AD:FREQ:PVAL:RBQ:ABQ:RDF:RDR:ADF:ADR	1_1	91	24	24	4	20	0.8333	6.3493e-10	0/0	38	25	25	24	1	0.04	0.5	20.8325
CM008369.1	2D	385265720	G	T	25	1	0	1	GT:GQ:SDP:DP:RD:AD:FREQ:PVAL:RBQ:ABQ:RDF:RDR:ADF:ADR	1_1	89	25	25	5	20	0.8	1.1273e-09	0/0	38	26	26	25	1	0.0385	0.5	20.7792
CM008369.1	2D	389485976	C	T	53	1	0	1	GT:GQ:SDP:DP:RD:AD:FREQ:PVAL:RBQ:ABQ:RDF:RDR:ADF:ADR	1_1	194	54	54	11	43	0.7963	3.6008e-20	0/0	74	52	52	50	2	0.0385	0.24757	20.6831
CM008369.1	2D	134928335	G	T	29	1	0	1	GT:GQ:SDP:DP:RD:AD:FREQ:PVAL:RBQ:ABQ:RDF:RDR:ADF:ADR	1_1	142	35	35	5	30	0.8571	5.8653e-15	0/0	34	24	24	23	1	0.0417	0.5	20.554
CM008369.1	2D	122731069	A	C	43	1	0	1	GT:GQ:SDP:DP:RD:AD:FREQ:PVAL:RBQ:ABQ:RDF:RDR:ADF:ADR	1_1	169	40	40	5	35	0.875	1.1364e-17	0/0	67	49	47	45	2	0.0426	0.24731	20.5399
CM008369.1	2D	522034746	G	A	50	1	0	1	GT:GQ:SDP:DP:RD:AD:FREQ:PVAL:RBQ:ABQ:RDF:RDR:ADF:ADR	1_1	189	50	50	9	41	0.82	1.2455e-19	0/0	70	50	50	48	2	0.04	0.24747	20.5
CM008369.1	2D	577329504	C	G	65	1	0	1	GT:GQ:SDP:DP:RD:AD:FREQ:PVAL:RBQ:ABQ:RDF:RDR:ADF:ADR	1_1	255	66	66	3	63	0.9545	1.3883e-34	0/0	86	64	64	61	3	0.0469	0.12205	20.3518
CM008369.1	2D	324506693	C	G	24	1	0	1	GT:GQ:SDP:DP:RD:AD:FREQ:PVAL:RBQ:ABQ:RDF:RDR:ADF:ADR	1_1	74	22	22	5	17	0.7727	3.8368e-08	0/0	38	27	26	25	1	0.0385	0.5	20.0701
CM008369.1	2D	530864380	G	T	67	1	0	1	GT:GQ:SDP:DP:RD:AD:FREQ:PVAL:RBQ:ABQ:RDF:RDR:ADF:ADR	1_1	255	68	68	6	62	0.9118	3.1139e-32	0/0	89	66	66	63	3	0.0455	0.12214	20.0396
