# Supplementary material for: Bulked segregant analysis RNA-seq (BSR-Seq) validated a stem resistance locus in Aegilops umbellulata, a wild relative of wheat
Source: PLoS One. 2019 Sep 20;14(9):e0215492. doi: 10.1371/journal.pone.0215492 (PMC6754143; doi:10.1371/journal.pone.0215492)
Supplement: S4 Table — (XLSX) [file pone.0215492.s005.xlsx]

## Sheet: umbellulata_SP_Aet_2Dv4_unique_
CHROM	subject	identity	alignmnet_length	No.mismatches	gapopen	qstart	qend	Sstart	Send	evalue	bitscore	POS	SNP_name	REF	ALT	INFO	Genotype	Geno.quality	SDPepth	Rdepth	ref.Depth	Var.Depth	var.freq	var.feq	p.value	ref.Aquality	var.Aqulity	ref.Fdepth	ref.Rdepth	var.Fdepth	var.Rdepth	Genotype.1	Geno.quality.1	SDPepth.1	Rdepth.1	ref.Depth.1	Var.Depth.1	var.feq.1	p.value.1	ref.Aquality.1	var.Aqulity.1	ref.Fdepth.1	ref.Rdepth.1	var.Fdepth.1	var.Rdepth.1	feq_ratio
TRINITY_DN19656_c0_g1_i1	CM008369.1	86.27	255	35	0	4	258	245519	245265	1e-72	278	175	TRINITY_DN19656_c0_g1_i1_175	A	C	ADP=16;WT=1;HET=1;HOM=0;NC=0	0/0	0	8	8	3	5	0.625	0.625	0.012821	30	37	3	0	5	0	0/1	30	25	25	16	9	0.36	0.00081542	37	34	16	0	9	0	1.73611
TRINITY_DN19656_c0_g1_i1	CM008369.1	86.27	255	35	0	4	258	245519	245265	1e-72	278	174	TRINITY_DN19656_c0_g1_i1_174	C	A	ADP=16;WT=1;HET=1;HOM=0;NC=0	0/0	0	8	8	3	5	0.625	0.625	0.012821	37	37	3	0	5	0	0/1	30	25	25	16	9	0.36	0.00081542	37	35	16	0	9	0	1.73611
TRINITY_DN19656_c0_g1_i1	CM008369.1	86.27	255	35	0	4	258	245519	245265	1e-72	278	169	TRINITY_DN19656_c0_g1_i1_169	T	C	ADP=16;WT=1;HET=1;HOM=0;NC=0	0/0	0	8	8	3	5	0.625	0.625	0.012821	37	36	3	0	5	0	0/1	30	25	25	16	9	0.36	0.00081542	37	34	16	0	9	0	1.73611
TRINITY_DN19656_c0_g1_i1	CM008369.1	86.27	255	35	0	4	258	245519	245265	1e-72	278	155	TRINITY_DN19656_c0_g1_i1_155	T	G	ADP=16;WT=1;HET=1;HOM=0;NC=0	0/0	0	8	8	3	5	0.625	0.625	0.012821	38	33	3	0	5	0	0/1	31	24	24	15	9	0.375	0.00077962	37	37	15	0	9	0	1.66667
TRINITY_DN19656_c0_g1_i1	CM008369.1	86.27	255	35	0	4	258	245519	245265	1e-72	278	177	TRINITY_DN19656_c0_g1_i1_177	G	C	ADP=16;WT=1;HET=1;HOM=0;NC=0	0/0	0	8	8	3	5	0.625	0.625	0.012821	37	37	3	0	5	0	0/1	34	25	25	15	10	0.4	0.00031821	36	35	15	0	10	0	1.5625
TRINITY_DN19656_c0_g1_i1	CM008369.1	86.27	255	35	0	4	258	245519	245265	1e-72	278	166	TRINITY_DN19656_c0_g1_i1_166	G	A	ADP=16;WT=1;HET=1;HOM=0;NC=0	0/0	0	8	8	3	5	0.625	0.625	0.012821	34	37	3	0	5	0	0/1	34	25	25	15	10	0.4	0.00031821	37	35	15	0	10	0	1.5625
TRINITY_DN19656_c0_g1_i1	CM008369.1	86.27	255	35	0	4	258	245519	245265	1e-72	278	148	TRINITY_DN19656_c0_g1_i1_148	T	G	ADP=18;WT=1;HET=1;HOM=0;NC=0	0/0	3	11	11	6	5	0.454545	0.4545	0.017544	37	37	6	0	5	0	0/1	30	25	25	16	9	0.36	0.00081542	37	36	16	0	9	0	1.26263
TRINITY_DN19656_c0_g1_i1	CM008369.1	86.27	255	35	0	4	258	245519	245265	1e-72	278	140	TRINITY_DN19656_c0_g1_i1_140	G	T	ADP=20;WT=1;HET=1;HOM=0;NC=0	0/0	4	14	14	9	5	0.357143	0.3571	0.02037	37	35	9	0	5	0	0/1	30	26	26	17	9	0.3462	0.00084928	37	37	17	0	9	0	1.03161
TRINITY_DN19656_c0_g1_i1	CM008369.1	86.27	255	35	0	4	258	245519	245265	1e-72	278	133	TRINITY_DN19656_c0_g1_i1_133	T	C	ADP=21;WT=1;HET=1;HOM=0;NC=0	0/0	6	15	15	10	5	0.333333	0.3333	0.021073	38	38	10	0	5	0	0/1	30	27	27	18	9	0.3333	0.00088132	37	36	18	0	9	0	1.0001
TRINITY_DN30250_c0_g1_i1	CM008369.1	78.83	600	98	23	594	1188	348707	348132	1e-101	377	702	TRINITY_DN30250_c0_g1_i1_702	C	A	ADP=13;WT=0;HET=1;HOM=1;NC=0	1_1	34	10	10	2	8	0.8	0.8	0.00035723	38	35	0	2	0	8	0/1	33	17	17	8	9	0.5294	0.00046348	37	36	0	8	0	9	1.51111
TRINITY_DN13880_c0_g1_i1	CM008369.1	96.88	321	10	0	67	387	1155655	1155335	1e-150	538	318	TRINITY_DN13880_c0_g1_i1_318	A	C	ADP=33;WT=0;HET=2;HOM=0;NC=0	0/1	35	24	24	14	10	0.4167	0.416667	0.00029985	38	38	0	14	0	10	0/1	43	43	43	30	13	0.3023	4.2025e-05	37	37	0	30	0	13	1.37821
TRINITY_DN13880_c0_g1_i1	CM008369.1	96.88	321	10	0	67	387	1155655	1155335	1e-150	538	302	TRINITY_DN13880_c0_g1_i1_302	C	T	ADP=30;WT=0;HET=2;HOM=0;NC=0	0/1	27	20	20	12	8	0.4	0.4	0.001638	38	38	0	12	0	8	0/1	44	41	41	28	13	0.3171	3.9497e-05	37	38	0	28	0	13	1.26154
TRINITY_DN13880_c0_g1_i1	CM008369.1	96.88	321	10	0	67	387	1155655	1155335	1e-150	538	275	TRINITY_DN13880_c0_g1_i1_275	A	C	ADP=23;WT=0;HET=2;HOM=0;NC=0	0/1	29	16	16	8	8	0.5	0.5	0.0012236	38	37	0	8	0	8	0/1	46	31	31	18	13	0.4194	2.4825e-05	37	37	0	18	0	13	1.19231
TRINITY_DN21842_c0_g1_i3	CM008369.1	97.41	193	4	1	286	478	1157586	1157395	4e-87	327	609	TRINITY_DN21842_c0_g1_i3_609	G	A	ADP=32;WT=0;HET=0;HOM=2;NC=0	1_1	76	14	14	0	14	1	1	2.4927e-08	0	37	0	0	0	14	1_1	255	50	50	2	48	0.96	1.3143e-26	36	36	0	2	0	48	1.04167
TRINITY_DN21842_c0_g1_i1	CM008369.1	97.41	193	4	1	657	849	1157586	1157395	6e-87	327	1012	TRINITY_DN21842_c0_g1_i1_1012	G	A	ADP=34;WT=0;HET=0;HOM=2;NC=0	1_1	46	9	9	0	9	1	1	2.0568e-05	0	37	0	0	0	9	1_1	255	59	59	2	57	0.9661	7.5133e-32	38	37	0	2	0	57	1.03509
TRINITY_DN21842_c0_g1_i1	CM008369.1	97.41	193	4	1	657	849	1157586	1157395	6e-87	327	980	TRINITY_DN21842_c0_g1_i1_980	G	A	ADP=47;WT=0;HET=0;HOM=2;NC=0	1_1	99	18	18	0	18	1	1	1.1019e-10	0	37	0	0	18	0	1_1	255	77	77	2	75	0.974	2.1018e-42	38	37	2	0	75	0	1.02669
TRINITY_DN21842_c0_g1_i3	CM008369.1	97.41	193	4	1	286	478	1157586	1157395	4e-87	327	635	TRINITY_DN21842_c0_g1_i3_635	A	T	ADP=31;WT=0;HET=0;HOM=2;NC=0	1_1	76	14	14	0	14	1	1	2.4927e-08	0	36	0	0	0	14	1_1	255	48	48	0	48	1	1.554e-28	0	36	0	0	0	48	1
TRINITY_DN21842_c0_g1_i3	CM008369.1	97.41	193	4	1	286	478	1157586	1157395	4e-87	327	641	TRINITY_DN21842_c0_g1_i3_641	G	A	ADP=31;WT=0;HET=0;HOM=2;NC=0	1_1	76	14	14	0	14	1	1	2.4927e-08	0	38	0	0	0	14	1_1	255	48	48	0	48	1	1.554e-28	0	37	0	0	0	48	1
TRINITY_DN21842_c0_g1_i3	CM008369.1	97.41	193	4	1	286	478	1157586	1157395	4e-87	327	643	TRINITY_DN21842_c0_g1_i3_643	G	A	ADP=31;WT=0;HET=0;HOM=2;NC=0	1_1	76	14	14	0	14	1	1	2.4927e-08	0	38	0	0	0	14	1_1	255	48	48	0	48	1	1.554e-28	0	37	0	0	0	48	1
TRINITY_DN26079_c0_g1_i1	CM008369.1	94.08	152	9	0	1	152	1249151	1249000	2e-58	231	317	TRINITY_DN26079_c0_g1_i1_317	T	C	ADP=453;WT=1;HET=1;HOM=0;NC=0	0/1	255	559	559	447	112	0.2004	0.200358	3.9536e-37	37	37	0	447	0	112	0/0	226	348	347	294	53	0.1527	1.2926e-17	37	37	0	294	0	53	1.31178
TRINITY_DN26079_c0_g1_i1	CM008369.1	94.08	152	9	0	1	152	1249151	1249000	2e-58	231	267	TRINITY_DN26079_c0_g1_i1_267	A	G	ADP=603;WT=1;HET=1;HOM=0;NC=0	0/1	255	731	730	581	149	0.2041	0.20411	3.0726e-49	37	37	0	581	0	149	0/0	282	478	477	398	79	0.1656	4.8779e-26	37	37	0	398	0	79	1.23241
TRINITY_DN26079_c0_g1_i1	CM008369.1	94.08	152	9	0	1	152	1249151	1249000	2e-58	231	36	TRINITY_DN26079_c0_g1_i1_36	G	C	ADP=116;WT=0;HET=1;HOM=1;NC=0	1_1	255	164	132	31	99	0.75	0.75	1.5586e-44	36	31	31	0	99	0	0/1	255	119	101	31	70	0.6931	4.0032e-30	35	29	31	0	70	0	1.08209
TRINITY_DN26079_c0_g1_i1	CM008369.1	94.08	152	9	0	1	152	1249151	1249000	2e-58	231	42	TRINITY_DN26079_c0_g1_i1_42	T	C	ADP=103;WT=0;HET=0;HOM=2;NC=0	1_1	255	104	102	0	102	1	1	6.9709e-61	0	36	0	0	0	102	1_1	255	106	104	0	104	1	4.3992e-62	0	37	0	0	0	104	1
TRINITY_DN18254_c0_g1_i1	CM008369.1	91.65	443	37	0	2	444	1256655	1256213	2e-173	614	218	TRINITY_DN18254_c0_g1_i1_218	C	T	ADP=24;WT=1;HET=1;HOM=0;NC=0	0/1	20	19	19	13	6	0.315789	0.3158	0.009828	38	35	13	0	6	0	0/0	31	29	29	26	3	0.1034	0.11842	37	38	26	0	3	0	3.05406
TRINITY_DN18254_c0_g1_i1	CM008369.1	91.65	443	37	0	2	444	1256655	1256213	2e-173	614	123	TRINITY_DN18254_c0_g1_i1_123	C	G	ADP=115;WT=1;HET=1;HOM=0;NC=0	0/1	32	44	44	34	10	0.2273	0.227273	0.00054972	36	37	0	34	0	10	0/0	201	188	186	172	14	0.0753	4.7349e-05	36	37	0	172	0	14	3.01948
TRINITY_DN18254_c0_g1_i1	CM008369.1	91.65	443	37	0	2	444	1256655	1256213	2e-173	614	130	TRINITY_DN18254_c0_g1_i1_130	T	C	ADP=68;WT=1;HET=1;HOM=0;NC=0	0/1	33	44	44	28	10	0.227273	0.2273	0.00049525	37	36	28	0	10	0	0/0	76	93	93	78	11	0.1183	0.00035154	37	38	78	0	11	0	1.92116
TRINITY_DN18254_c0_g1_i1	CM008369.1	91.65	443	37	0	2	444	1256655	1256213	2e-173	614	169	TRINITY_DN18254_c0_g1_i1_169	G	A	ADP=40;WT=1;HET=1;HOM=0;NC=0	0/1	27	27	27	16	8	0.296296	0.2963	0.001949	37	37	16	0	8	0	0/0	29	53	53	38	9	0.1698	0.0012811	37	38	38	0	9	0	1.74497
TRINITY_DN18254_c0_g1_i1	CM008369.1	91.65	443	37	0	2	444	1256655	1256213	2e-173	614	284	TRINITY_DN18254_c0_g1_i1_284	T	A	ADP=26;WT=1;HET=1;HOM=0;NC=0	0/0	5	8	8	6	2	0.25	0.25	0.23333	38	38	6	0	2	0	0/1	29	44	44	35	9	0.2045	0.0012408	36	37	35	0	9	0	1.22249
TRINITY_DN18254_c0_g1_i1	CM008369.1	91.65	443	37	0	2	444	1256655	1256213	2e-173	614	352	TRINITY_DN18254_c0_g1_i1_352	T	C	ADP=22;WT=1;HET=1;HOM=0;NC=0	0/0	5	8	8	6	2	0.25	0.25	0.23333	37	21	0	6	0	2	0/1	25	37	37	29	8	0.2162	0.0025617	37	23	0	29	0	8	1.15625
TRINITY_DN18254_c0_g1_i1	CM008369.1	91.65	443	37	0	2	444	1256655	1256213	2e-173	614	84	TRINITY_DN18254_c0_g1_i1_84	C	G	ADP=90;WT=0;HET=2;HOM=0;NC=0	0/1	45	35	35	22	13	0.3714	0.371429	3.1103e-05	37	37	0	22	0	13	0/1	168	145	145	96	49	0.3379	1.3191e-17	37	37	0	96	0	49	1.09913
TRINITY_DN18254_c0_g1_i1	CM008369.1	91.65	443	37	0	2	444	1256655	1256213	2e-173	614	33	TRINITY_DN18254_c0_g1_i1_33	T	C	ADP=50;WT=0;HET=0;HOM=2;NC=0	1_1	70	14	13	0	13	1	1	9.6148e-08	0	33	0	0	0	13	1_1	255	88	87	0	87	1	6.9142e-52	0	34	0	0	0	87	1
TRINITY_DN25570_c0_g2_i2	CM008369.1	83.25	1188	190	8	6	1187	1493509	1492325	0	1083	517	TRINITY_DN25570_c0_g2_i2_517	G	T	ADP=58;WT=1;HET=1;HOM=0;NC=0	0/1	37	33	33	22	11	0.3333	0.333333	0.00018019	37	37	4	18	0	11	0/0	103	85	84	79	5	0.0595	0.029396	37	37	0	79	0	5	5.6
TRINITY_DN25570_c0_g2_i2	CM008369.1	83.25	1188	190	8	6	1187	1493509	1492325	0	1083	567	TRINITY_DN25570_c0_g2_i2_567	G	A	ADP=34;WT=1;HET=1;HOM=0;NC=0	0/1	20	17	17	11	6	0.3529	0.352941	0.0092021	37	37	0	11	0	6	0/0	59	52	52	48	4	0.0769	0.058877	36	38	0	48	0	4	4.58824
TRINITY_DN25570_c0_g2_i2	CM008369.1	83.25	1188	190	8	6	1187	1493509	1492325	0	1083	568	TRINITY_DN25570_c0_g2_i2_568	A	T	ADP=34;WT=1;HET=1;HOM=0;NC=0	0/1	20	17	17	11	6	0.3529	0.352941	0.0092021	36	37	0	11	0	6	0/0	59	52	52	48	4	0.0769	0.058877	36	38	0	48	0	4	4.58824
TRINITY_DN25570_c0_g2_i2	CM008369.1	83.25	1188	190	8	6	1187	1493509	1492325	0	1083	575	TRINITY_DN25570_c0_g2_i2_575	G	A	ADP=34;WT=1;HET=1;HOM=0;NC=0	0/1	20	17	17	11	6	0.3529	0.352941	0.0092021	35	38	0	11	0	6	0/0	59	51	51	47	4	0.0784	0.058806	36	38	0	47	0	4	4.5
TRINITY_DN25570_c0_g2_i2	CM008369.1	83.25	1188	190	8	6	1187	1493509	1492325	0	1083	574	TRINITY_DN25570_c0_g2_i2_574	A	G	ADP=34;WT=1;HET=1;HOM=0;NC=0	0/1	20	17	17	11	6	0.3529	0.352941	0.0092021	36	37	0	11	0	6	0/0	59	51	51	47	4	0.0784	0.058806	37	38	0	47	0	4	4.5
TRINITY_DN25570_c0_g2_i2	CM008369.1	83.25	1188	190	8	6	1187	1493509	1492325	0	1083	572	TRINITY_DN25570_c0_g2_i2_572	C	A	ADP=33;WT=1;HET=1;HOM=0;NC=0	0/1	20	17	17	11	6	0.3529	0.352941	0.0092021	36	38	0	11	0	6	0/0	55	50	50	46	4	0.08	0.058732	37	37	0	46	0	4	4.41176
TRINITY_DN25570_c0_g2_i2	CM008369.1	83.25	1188	190	8	6	1187	1493509	1492325	0	1083	494	TRINITY_DN25570_c0_g2_i2_494	C	T	ADP=57;WT=1;HET=1;HOM=0;NC=0	0/1	30	31	30	21	9	0.3	0.3	0.0009678	37	37	17	4	9	0	0/0	96	85	84	78	6	0.0714	0.014247	35	34	76	2	6	0	4.20168
TRINITY_DN25570_c0_g2_i2	CM008369.1	83.25	1188	190	8	6	1187	1493509	1492325	0	1083	614	TRINITY_DN25570_c0_g2_i2_614	A	G	ADP=29;WT=1;HET=1;HOM=0;NC=0	0/1	33	16	16	7	9	0.5625	0.5625	0.00040786	35	36	0	7	0	9	0/0	33	42	42	36	6	0.1429	0.012905	36	38	0	36	0	6	3.9375
TRINITY_DN25570_c0_g2_i2	CM008369.1	83.25	1188	190	8	6	1187	1493509	1492325	0	1083	848	TRINITY_DN25570_c0_g2_i2_848	C	A	ADP=28;WT=1;HET=1;HOM=0;NC=0	0/1	30	26	26	17	9	0.3462	0.346154	0.00084928	37	38	0	17	0	9	0/0	34	31	31	28	3	0.0968	0.11885	37	38	0	28	0	3	3.57692
TRINITY_DN25570_c0_g2_i2	CM008369.1	83.25	1188	190	8	6	1187	1493509	1492325	0	1083	437	TRINITY_DN25570_c0_g2_i2_437	A	C	ADP=65;WT=1;HET=1;HOM=0;NC=0	0/1	30	31	31	22	9	0.290323	0.2903	0.00099376	37	37	20	2	9	0	0/0	101	99	99	90	9	0.0909	0.0016151	37	34	86	4	9	0	3.19387
TRINITY_DN25570_c0_g2_i2	CM008369.1	83.25	1188	190	8	6	1187	1493509	1492325	0	1083	887	TRINITY_DN25570_c0_g2_i2_887	T	A	ADP=23;WT=1;HET=1;HOM=0;NC=0	0/1	23	21	21	14	7	0.3333	0.333333	0.0043101	36	37	0	14	0	7	0/0	25	26	26	23	3	0.1154	0.11765	36	38	0	23	0	3	2.88889
TRINITY_DN25570_c0_g2_i2	CM008369.1	83.25	1188	190	8	6	1187	1493509	1492325	0	1083	425	TRINITY_DN25570_c0_g2_i2_425	C	T	ADP=56;WT=1;HET=1;HOM=0;NC=0	0/1	32	42	42	32	10	0.2381	0.238095	0.00053293	37	37	0	32	0	10	0/0	71	71	71	64	7	0.0986	0.0066905	37	38	2	62	0	7	2.41497
TRINITY_DN25570_c0_g2_i2	CM008369.1	83.25	1188	190	8	6	1187	1493509	1492325	0	1083	418	TRINITY_DN25570_c0_g2_i2_418	C	T	ADP=54;WT=1;HET=1;HOM=0;NC=0	0/1	25	41	39	31	8	0.2051	0.205128	0.002624	37	36	0	31	0	8	0/0	68	69	69	62	7	0.1014	0.006659	37	38	2	60	0	7	2.02198
TRINITY_DN25570_c0_g2_i2	CM008369.1	83.25	1188	190	8	6	1187	1493509	1492325	0	1083	380	TRINITY_DN25570_c0_g2_i2_380	G	A	ADP=16;WT=0;HET=2;HOM=0;NC=0	0/1	29	9	9	0	6	0.666667	0.6667	0.0010823	0	37	0	0	5	1	0/1	52	24	24	0	10	0.4167	5.4125e-06	0	38	0	0	8	2	1.59987
TRINITY_DN25570_c0_g2_i2	CM008369.1	83.25	1188	190	8	6	1187	1493509	1492325	0	1083	602	TRINITY_DN25570_c0_g2_i2_602	G	A	ADP=27;WT=0;HET=2;HOM=0;NC=0	0/1	21	13	13	7	6	0.4615	0.461538	0.0074534	34	38	0	7	0	6	0/1	43	42	42	29	13	0.3095	4.0777e-05	37	38	0	29	0	13	1.49112
TRINITY_DN25570_c0_g2_i2	CM008369.1	83.25	1188	190	8	6	1187	1493509	1492325	0	1083	599	TRINITY_DN25570_c0_g2_i2_599	T	C	ADP=27;WT=0;HET=2;HOM=0;NC=0	0/1	21	13	13	7	6	0.4615	0.461538	0.0074534	37	37	0	7	0	6	0/1	44	41	41	27	13	0.3171	3.8184e-05	37	37	0	27	0	13	1.45562
TRINITY_DN25570_c0_g2_i2	CM008369.1	83.25	1188	190	8	6	1187	1493509	1492325	0	1083	825	TRINITY_DN25570_c0_g2_i2_825	A	G	ADP=25;WT=1;HET=1;HOM=0;NC=0	0/0	8	17	17	12	5	0.294118	0.2941	0.022239	37	37	12	0	5	0	0/1	22	34	34	27	7	0.2059	0.0055492	37	38	25	2	7	0	1.42845
TRINITY_DN25570_c0_g2_i2	CM008369.1	83.25	1188	190	8	6	1187	1493509	1492325	0	1083	823	TRINITY_DN25570_c0_g2_i2_823	T	C	ADP=25;WT=1;HET=1;HOM=0;NC=0	0/0	8	17	17	12	5	0.294118	0.2941	0.022239	37	37	12	0	5	0	0/1	22	34	34	27	7	0.2059	0.0055492	37	37	25	2	7	0	1.42845
TRINITY_DN25570_c0_g2_i2	CM008369.1	83.25	1188	190	8	6	1187	1493509	1492325	0	1083	405	TRINITY_DN25570_c0_g2_i2_405	A	C	ADP=46;WT=0;HET=1;HOM=1;NC=0	1_1	172	36	36	2	33	0.9167	0.916667	5.9366e-18	38	37	0	2	0	33	0/1	156	57	57	19	38	0.6667	2.4696e-16	37	38	0	19	2	36	1.375
TRINITY_DN25570_c0_g2_i2	CM008369.1	83.25	1188	190	8	6	1187	1493509	1492325	0	1083	420	TRINITY_DN25570_c0_g2_i2_420	T	C	ADP=55;WT=0;HET=1;HOM=1;NC=0	1_1	206	41	41	2	39	0.9512	0.95122	2.1258e-21	36	37	0	2	0	39	0/1	207	69	69	20	49	0.7101	1.6785e-21	37	37	0	20	2	47	1.33947
TRINITY_DN25570_c0_g2_i2	CM008369.1	83.25	1188	190	8	6	1187	1493509	1492325	0	1083	588	TRINITY_DN25570_c0_g2_i2_588	T	C	ADP=51;WT=0;HET=2;HOM=0;NC=0	0/1	42	18	18	7	11	0.611111	0.6111	5.2969e-05	37	36	7	0	11	0	0/1	142	84	84	45	39	0.4643	5.456e-15	37	37	45	0	39	0	1.3162
TRINITY_DN25570_c0_g2_i2	CM008369.1	83.25	1188	190	8	6	1187	1493509	1492325	0	1083	449	TRINITY_DN25570_c0_g2_i2_449	C	T	ADP=75;WT=0;HET=0;HOM=2;NC=0	1_1	229	45	45	2	43	0.9556	0.955556	1.0412e-23	35	37	0	2	4	39	1_1	255	105	105	25	80	0.7619	4.2604e-36	36	37	0	25	2	78	1.25417
TRINITY_DN25570_c0_g2_i2	CM008369.1	83.25	1188	190	8	6	1187	1493509	1492325	0	1083	559	TRINITY_DN25570_c0_g2_i2_559	C	G	ADP=58;WT=0;HET=2;HOM=0;NC=0	0/1	62	27	27	11	16	0.592593	0.5926	6.1806e-07	37	37	11	0	12	4	0/1	158	90	90	47	43	0.4778	1.4335e-16	37	37	47	0	43	0	1.24025
TRINITY_DN25570_c0_g2_i2	CM008369.1	83.25	1188	190	8	6	1187	1493509	1492325	0	1083	399	TRINITY_DN25570_c0_g2_i2_399	T	C	ADP=46;WT=0;HET=2;HOM=0;NC=0	0/1	98	36	36	12	24	0.6667	0.666667	1.5744e-10	36	37	0	12	0	24	0/1	118	57	57	26	31	0.5439	1.5588e-12	36	38	0	26	2	29	1.22581
TRINITY_DN25570_c0_g2_i2	CM008369.1	83.25	1188	190	8	6	1187	1493509	1492325	0	1083	404	TRINITY_DN25570_c0_g2_i2_404	T	A	ADP=46;WT=0;HET=2;HOM=0;NC=0	0/1	98	36	36	12	24	0.6667	0.666667	1.5744e-10	35	37	0	12	0	24	0/1	118	57	57	26	31	0.5439	1.5588e-12	36	38	0	26	2	29	1.22581
TRINITY_DN25570_c0_g2_i2	CM008369.1	83.25	1188	190	8	6	1187	1493509	1492325	0	1083	639	TRINITY_DN25570_c0_g2_i2_639	G	T	ADP=40;WT=0;HET=2;HOM=0;NC=0	0/1	42	18	18	7	11	0.611111	0.6111	5.2969e-05	38	38	7	0	11	0	0/1	120	62	62	30	32	0.5161	9.798e-13	37	37	30	0	32	0	1.18409
TRINITY_DN25570_c0_g2_i2	CM008369.1	83.25	1188	190	8	6	1187	1493509	1492325	0	1083	386	TRINITY_DN25570_c0_g2_i2_386	T	C	ADP=36;WT=0;HET=2;HOM=0;NC=0	0/1	98	31	31	8	23	0.7419	0.741935	1.3219e-10	36	37	0	8	0	23	0/1	104	41	41	15	26	0.6341	3.8262e-11	37	38	0	15	0	26	1.16998
TRINITY_DN25570_c0_g2_i2	CM008369.1	83.25	1188	190	8	6	1187	1493509	1492325	0	1083	579	TRINITY_DN25570_c0_g2_i2_579	C	T	ADP=26;WT=0;HET=0;HOM=2;NC=0	1_1	64	12	12	0	12	1	1	3.698e-07	0	38	0	0	0	12	1_1	218	40	40	0	38	0.95	1.4508e-22	0	37	0	0	0	38	1.05263
TRINITY_DN25570_c0_g2_i2	CM008369.1	83.25	1188	190	8	6	1187	1493509	1492325	0	1083	464	TRINITY_DN25570_c0_g2_i2_464	A	G	ADP=71;WT=0;HET=2;HOM=0;NC=0	0/1	114	42	42	14	28	0.6667	0.666667	3.4574e-12	35	37	0	14	4	24	0/1	255	100	100	35	65	0.65	3.0811e-27	36	37	0	35	2	63	1.02564
TRINITY_DN25570_c0_g2_i2	CM008369.1	83.25	1188	190	8	6	1187	1493509	1492325	0	1083	463	TRINITY_DN25570_c0_g2_i2_463	C	G	ADP=71;WT=0;HET=2;HOM=0;NC=0	0/1	114	42	42	14	28	0.6667	0.666667	3.4574e-12	37	37	0	14	4	24	0/1	255	100	100	35	65	0.65	3.0811e-27	37	37	0	35	2	63	1.02564
TRINITY_DN25570_c0_g2_i2	CM008369.1	83.25	1188	190	8	6	1187	1493509	1492325	0	1083	587	TRINITY_DN25570_c0_g2_i2_587	A	C	ADP=28;WT=0;HET=0;HOM=2;NC=0	1_1	70	13	13	0	13	1	1	9.6148e-08	0	37	0	0	0	13	1_1	248	44	44	0	43	0.9773	1.5066e-25	0	37	0	0	0	43	1.02326
TRINITY_DN25570_c0_g2_i2	CM008369.1	83.25	1188	190	8	6	1187	1493509	1492325	0	1083	635	TRINITY_DN25570_c0_g2_i2_635	A	C	ADP=18;WT=0;HET=0;HOM=2;NC=0	1_1	46	9	9	0	9	1	1	2.0568e-05	0	37	0	0	0	9	1_1	158	28	28	0	28	1	1.3074e-16	0	37	0	0	0	28	1
TRINITY_DN25570_c0_g2_i2	CM008369.1	83.25	1188	190	8	6	1187	1493509	1492325	0	1083	617	TRINITY_DN25570_c0_g2_i2_617	C	T	ADP=22;WT=0;HET=0;HOM=2;NC=0	1_1	70	13	13	0	13	1	1	9.6148e-08	0	37	0	0	0	13	1_1	176	31	31	0	31	1	2.1486e-18	0	37	0	0	0	31	1
TRINITY_DN25570_c0_g2_i2	CM008369.1	83.25	1188	190	8	6	1187	1493509	1492325	0	1083	577	TRINITY_DN25570_c0_g2_i2_577	C	T	ADP=26;WT=0;HET=0;HOM=2;NC=0	1_1	64	12	12	0	12	1	1	3.698e-07	0	38	0	0	0	12	1_1	230	40	40	0	40	1	9.3017e-24	0	36	0	0	0	40	1
TRINITY_DN25570_c0_g2_i1	CM008369.1	84.66	1291	188	10	1	1286	1493610	1492325	0	1279	297	TRINITY_DN25570_c0_g2_i1_297	A	G	ADP=156;WT=1;HET=1;HOM=0;NC=0	0/1	53	59	59	43	16	0.271186	0.2712	4.7113e-06	37	37	41	2	16	0	0/0	455	254	254	253	1	0.0039	0.5	37	38	250	3	1	0	69.535
TRINITY_DN25570_c0_g2_i1	CM008369.1	84.66	1291	188	10	1	1286	1493610	1492325	0	1279	299	TRINITY_DN25570_c0_g2_i1_299	C	T	ADP=157;WT=1;HET=1;HOM=0;NC=0	0/1	53	59	59	43	16	0.271186	0.2712	4.7113e-06	37	37	41	2	16	0	0/0	460	256	256	254	1	0.0039	0.5	36	38	251	3	1	0	69.535
TRINITY_DN25570_c0_g2_i1	CM008369.1	84.66	1291	188	10	1	1286	1493610	1492325	0	1279	320	TRINITY_DN25570_c0_g2_i1_320	T	A	ADP=115;WT=1;HET=1;HOM=0;NC=0	0/1	54	47	47	31	16	0.340426	0.3404	3.2755e-06	37	36	29	2	16	0	0/0	326	183	183	182	1	0.0055	0.5	37	38	179	3	1	0	61.8956
TRINITY_DN25570_c0_g2_i1	CM008369.1	84.66	1291	188	10	1	1286	1493610	1492325	0	1279	302	TRINITY_DN25570_c0_g2_i1_302	G	A	ADP=156;WT=1;HET=1;HOM=0;NC=0	0/1	53	59	59	43	16	0.271186	0.2712	4.7113e-06	37	36	41	2	16	0	0/0	439	258	253	251	2	0.0079	0.2495	37	38	248	3	2	0	34.3274
TRINITY_DN25570_c0_g2_i1	CM008369.1	84.66	1291	188	10	1	1286	1493610	1492325	0	1279	263	TRINITY_DN25570_c0_g2_i1_263	G	A	ADP=107;WT=1;HET=1;HOM=0;NC=0	0/1	95	46	46	21	25	0.543478	0.5435	3.158e-10	37	37	19	2	25	0	0/0	213	169	169	160	9	0.0533	0.001751	36	35	156	4	9	0	10.1966
TRINITY_DN25570_c0_g2_i1	CM008369.1	84.66	1291	188	10	1	1286	1493610	1492325	0	1279	713	TRINITY_DN25570_c0_g2_i1_713	A	G	ADP=15;WT=1;HET=0;HOM=1;NC=0	1_1	31	8	8	1	7	0.875	0.875	0.0006993	38	35	1	0	7	0	0/0	28	23	23	21	2	0.087	0.24444	37	33	21	0	2	0	10.0575
TRINITY_DN25570_c0_g2_i1	CM008369.1	84.66	1291	188	10	1	1286	1493610	1492325	0	1279	282	TRINITY_DN25570_c0_g2_i1_282	G	A	ADP=168;WT=1;HET=1;HOM=0;NC=0	0/1	75	68	66	44	22	0.333333	0.3333	2.9084e-08	36	36	42	2	22	0	0/0	387	272	271	262	9	0.0332	0.0018257	36	38	257	5	9	0	10.0402
TRINITY_DN25570_c0_g2_i1	CM008369.1	84.66	1291	188	10	1	1286	1493610	1492325	0	1279	768	TRINITY_DN25570_c0_g2_i1_768	C	G	ADP=21;WT=1;HET=0;HOM=1;NC=0	1_1	42	10	10	1	9	0.9	0.9	5.9538e-05	38	38	1	0	9	0	0/0	34	32	32	29	3	0.0938	0.11905	37	38	29	0	3	0	9.59488
TRINITY_DN25570_c0_g2_i1	CM008369.1	84.66	1291	188	10	1	1286	1493610	1492325	0	1279	254	TRINITY_DN25570_c0_g2_i1_254	A	C	ADP=108;WT=1;HET=1;HOM=0;NC=0	0/1	95	46	46	21	25	0.543478	0.5435	3.158e-10	37	37	19	2	25	0	0/0	205	170	170	160	10	0.0588	0.00085224	37	37	156	4	10	0	9.24283
TRINITY_DN25570_c0_g2_i1	CM008369.1	84.66	1291	188	10	1	1286	1493610	1492325	0	1279	809	TRINITY_DN25570_c0_g2_i1_809	C	T	ADP=19;WT=1;HET=0;HOM=1;NC=0	1_1	47	11	11	1	10	0.909091	0.9091	1.7011e-05	23	38	1	0	10	0	0/0	28	27	27	24	3	0.1111	0.11792	37	38	24	0	3	0	8.18264
TRINITY_DN25570_c0_g2_i1	CM008369.1	84.66	1291	188	10	1	1286	1493610	1492325	0	1279	217	TRINITY_DN25570_c0_g2_i1_217	T	G	ADP=68;WT=1;HET=1;HOM=0;NC=0	0/1	52	28	27	13	14	0.518519	0.5185	6.1806e-06	38	37	13	0	14	0	0/0	101	109	109	97	11	0.1009	0.00037358	37	37	93	4	11	0	5.13893
TRINITY_DN25570_c0_g2_i1	CM008369.1	84.66	1291	188	10	1	1286	1493610	1492325	0	1279	986	TRINITY_DN25570_c0_g2_i1_986	T	A	ADP=14;WT=1;HET=1;HOM=0;NC=0	0/1	25	14	14	7	7	0.5	0.5	0.0028986	37	37	7	0	7	0	0/0	16	15	15	13	2	0.1333	0.24138	37	37	13	0	2	0	3.75094
TRINITY_DN25570_c0_g2_i1	CM008369.1	84.66	1291	188	10	1	1286	1493610	1492325	0	1279	197	TRINITY_DN25570_c0_g2_i1_197	C	T	ADP=41;WT=0;HET=2;HOM=0;NC=0	0/1	32	11	11	3	8	0.727273	0.7273	0.000516	38	38	3	0	8	0	0/1	82	74	72	48	24	0.3333	5.9452e-09	37	36	48	0	22	2	2.18204
TRINITY_DN25570_c0_g2_i1	CM008369.1	84.66	1291	188	10	1	1286	1493610	1492325	0	1279	206	TRINITY_DN25570_c0_g2_i1_206	T	C	ADP=47;WT=0;HET=1;HOM=1;NC=0	1_1	42	13	13	3	10	0.769231	0.7692	5.3843e-05	38	36	3	0	10	0	0/1	104	84	82	52	30	0.3659	3.5731e-11	37	36	52	0	26	4	2.1023
TRINITY_DN25570_c0_g2_i1	CM008369.1	84.66	1291	188	10	1	1286	1493610	1492325	0	1279	260	TRINITY_DN25570_c0_g2_i1_260	A	G	ADP=107;WT=0;HET=1;HOM=1;NC=0	1_1	193	46	46	6	40	0.869565	0.8696	4.9559e-20	38	37	6	0	38	2	0/1	250	169	169	99	70	0.4142	9.4811e-26	37	36	99	0	66	4	2.09938
TRINITY_DN25570_c0_g2_i1	CM008369.1	84.66	1291	188	10	1	1286	1493610	1492325	0	1279	947	TRINITY_DN25570_c0_g2_i1_947	C	A	ADP=30;WT=1;HET=1;HOM=0;NC=0	0/1	34	27	27	17	10	0.37037	0.3704	0.00035253	37	37	17	0	10	0	0/0	23	34	34	28	6	0.1765	0.012287	37	38	25	3	6	0	2.09842
TRINITY_DN25570_c0_g2_i1	CM008369.1	84.66	1291	188	10	1	1286	1493610	1492325	0	1279	922	TRINITY_DN25570_c0_g2_i1_922	T	C	ADP=30;WT=1;HET=1;HOM=0;NC=0	0/1	34	27	27	17	10	0.37037	0.3704	0.00035253	36	38	17	0	10	0	0/0	23	33	33	27	6	0.1818	0.01219	37	38	24	3	6	0	2.03724
TRINITY_DN25570_c0_g2_i1	CM008369.1	84.66	1291	188	10	1	1286	1493610	1492325	0	1279	924	TRINITY_DN25570_c0_g2_i1_924	A	G	ADP=30;WT=1;HET=1;HOM=0;NC=0	0/1	34	27	27	17	10	0.37037	0.3704	0.00035253	37	38	17	0	10	0	0/0	23	33	33	27	6	0.1818	0.01219	37	38	24	3	6	0	2.03724
TRINITY_DN25570_c0_g2_i1	CM008369.1	84.66	1291	188	10	1	1286	1493610	1492325	0	1279	219	TRINITY_DN25570_c0_g2_i1_219	T	C	ADP=74;WT=0;HET=2;HOM=0;NC=0	0/1	100	35	34	10	24	0.7059	0.705882	8.7205e-11	34	37	0	10	2	22	0/1	189	115	114	62	52	0.4561	1.0859e-19	37	37	0	62	2	50	1.54751
TRINITY_DN25570_c0_g2_i1	CM008369.1	84.66	1291	188	10	1	1286	1493610	1492325	0	1279	239	TRINITY_DN25570_c0_g2_i1_239	G	A	ADP=97;WT=0;HET=2;HOM=0;NC=0	0/1	131	48	48	16	32	0.6667	0.666667	7.5916e-14	37	36	0	16	2	30	0/1	235	146	146	81	65	0.4452	2.555e-24	36	37	0	81	2	63	1.49744
TRINITY_DN25570_c0_g2_i1	CM008369.1	84.66	1291	188	10	1	1286	1493610	1492325	0	1279	241	TRINITY_DN25570_c0_g2_i1_241	C	A,T	ADP=96;WT=0;HET=2;HOM=0;NC=0	0/1	133	48	48	14	32	0.6667	0.666667	4.2225e-14	36	37	0	14	2	30	0/2	255	146	145	14	67	0.4621	5.5861e-32	37	36	0	14	0	67	1.44279
TRINITY_DN25570_c0_g2_i1	CM008369.1	84.66	1291	188	10	1	1286	1493610	1492325	0	1279	233	TRINITY_DN25570_c0_g2_i1_233	T	A	ADP=91;WT=0;HET=2;HOM=0;NC=0	0/1	126	47	47	16	31	0.6596	0.659574	2.2538e-13	36	37	0	16	2	29	0/1	231	135	135	72	63	0.4667	7.6449e-24	36	37	0	72	2	61	1.41337
TRINITY_DN25570_c0_g2_i1	CM008369.1	84.66	1291	188	10	1	1286	1493610	1492325	0	1279	230	TRINITY_DN25570_c0_g2_i1_230	A	G	ADP=90;WT=0;HET=2;HOM=0;NC=0	0/1	126	47	47	16	31	0.6596	0.659574	2.2538e-13	36	37	0	16	2	29	0/1	232	133	133	70	63	0.4737	6.296e-24	37	37	0	70	2	61	1.39243
TRINITY_DN25570_c0_g2_i1	CM008369.1	84.66	1291	188	10	1	1286	1493610	1492325	0	1279	353	TRINITY_DN25570_c0_g2_i1_353	A	G	ADP=151;WT=0;HET=2;HOM=0;NC=0	0/1	133	46	46	14	32	0.6957	0.695652	4.2225e-14	38	36	0	14	2	30	0/1	255	256	256	108	148	0.5781	1.2809e-58	37	36	0	108	6	142	1.20329
TRINITY_DN25570_c0_g2_i1	CM008369.1	84.66	1291	188	10	1	1286	1493610	1492325	0	1279	326	TRINITY_DN25570_c0_g2_i1_326	T	G	ADP=78;WT=0;HET=0;HOM=2;NC=0	1_1	164	29	29	0	29	1	1	3.3259e-17	0	37	0	0	0	29	1_1	255	128	128	6	122	0.9531	1.2443e-66	38	37	0	6	1	121	1.04918
TRINITY_DN25570_c0_g2_i1	CM008369.1	84.66	1291	188	10	1	1286	1493610	1492325	0	1279	312	TRINITY_DN25570_c0_g2_i1_312	C	T	ADP=108;WT=0;HET=0;HOM=2;NC=0	1_1	255	50	50	0	50	1	1	9.9117e-30	0	37	0	0	0	50	1_1	255	166	166	6	160	0.9639	8.601e-89	37	36	0	6	1	159	1.0375
TRINITY_DN25570_c0_g2_i1	CM008369.1	84.66	1291	188	10	1	1286	1493610	1492325	0	1279	331	TRINITY_DN25570_c0_g2_i1_331	G	C	ADP=113;WT=0;HET=2;HOM=0;NC=0	0/1	91	43	43	19	24	0.55814	0.5581	6.4513e-10	37	38	19	0	24	0	0/1	255	184	184	85	99	0.538	1.5729e-38	37	37	85	0	98	1	1.03743
TRINITY_DN25570_c0_g2_i1	CM008369.1	84.66	1291	188	10	1	1286	1493610	1492325	0	1279	310	TRINITY_DN25570_c0_g2_i1_310	G	T	ADP=107;WT=0;HET=0;HOM=2;NC=0	1_1	255	50	50	0	50	1	1	9.9117e-30	0	37	0	0	0	50	1_1	255	165	165	5	160	0.9697	1.1615e-89	38	36	0	5	1	159	1.03125
TRINITY_DN25570_c0_g2_i1	CM008369.1	84.66	1291	188	10	1	1286	1493610	1492325	0	1279	252	TRINITY_DN25570_c0_g2_i1_252	A	C	ADP=108;WT=0;HET=0;HOM=2;NC=0	1_1	255	46	46	0	46	1	1	2.4343e-27	0	37	0	0	44	2	1_1	255	170	170	5	165	0.9706	1.3332e-92	38	36	5	0	161	4	1.03029
TRINITY_DN25570_c0_g2_i1	CM008369.1	84.66	1291	188	10	1	1286	1493610	1492325	0	1279	296	TRINITY_DN25570_c0_g2_i1_296	C	T	ADP=127;WT=0;HET=0;HOM=2;NC=0	1_1	255	55	55	0	55	1	1	1.0149e-32	0	37	0	0	0	55	1_1	255	199	199	5	194	0.9749	1.0861e-109	38	36	0	5	1	193	1.02577
TRINITY_DN27059_c0_g1_i1	CM008369.1	77.37	190	29	10	441	623	1726775	1726957	1e-18	100	642	TRINITY_DN27059_c0_g1_i1_642	T	A	ADP=33;WT=0;HET=0;HOM=2;NC=0	1_1	46	9	9	0	9	1	1	2.0568e-05	0	38	0	0	9	0	1_1	255	58	58	4	54	0.931	9.0836e-29	37	37	4	0	54	0	1.07411
TRINITY_DN27059_c0_g1_i1	CM008369.1	77.37	190	29	10	441	623	1726775	1726957	1e-18	100	644	TRINITY_DN27059_c0_g1_i1_644	G	A	ADP=33;WT=0;HET=0;HOM=2;NC=0	1_1	46	9	9	0	9	1	1	2.0568e-05	0	38	0	0	9	0	1_1	255	58	58	4	54	0.931	9.0836e-29	37	37	4	0	54	0	1.07411
TRINITY_DN27059_c0_g1_i1	CM008369.1	77.37	190	29	10	441	623	1726775	1726957	1e-18	100	647	TRINITY_DN27059_c0_g1_i1_647	T	C	ADP=33;WT=0;HET=0;HOM=2;NC=0	1_1	46	9	9	0	9	1	1	2.0568e-05	0	38	0	0	9	0	1_1	255	57	57	3	54	0.9474	2.2097e-29	37	37	3	0	54	0	1.05552
TRINITY_DN27059_c0_g1_i1	CM008369.1	77.37	190	29	10	441	623	1726775	1726957	1e-18	100	415	TRINITY_DN27059_c0_g1_i1_415	C	T	ADP=54;WT=0;HET=0;HOM=2;NC=0	1_1	255	57	57	0	57	1	1	6.4572e-34	0	37	0	0	57	0	1_1	255	51	51	2	49	0.9608	3.4484e-27	38	37	2	0	49	0	1.0408
TRINITY_DN10033_c0_g1_i1	CM008369.1	82.32	345	57	3	29	371	1746677	1747019	6e-78	296	265	TRINITY_DN10033_c0_g1_i1_265	C	A	ADP=15;WT=0;HET=2;HOM=0;NC=0	0/1	29	15	15	7	8	0.5333	0.533333	0.0010995	37	38	0	7	0	8	0/1	29	15	15	7	8	0.5333	0.0010995	36	32	0	7	0	8	1
TRINITY_DN5733_c0_g1_i1	CM008369.1	95.15	206	10	0	140	345	1786429	1786224	7e-87	326	242	TRINITY_DN5733_c0_g1_i1_242	C	T	ADP=161;WT=0;HET=0;HOM=2;NC=0	1_1	255	81	80	0	80	1	1	1.0864e-47	0	35	0	0	79	1	1_1	255	244	242	2	240	0.9917	1.6374e-140	26	35	2	0	240	0	1.00837
TRINITY_DN822_c0_g1_i1	CM008369.1	85.28	523	72	5	1	520	1849149	1849669	3e-149	534	249	TRINITY_DN822_c0_g1_i1_249	A	G	ADP=20;WT=0;HET=2;HOM=0;NC=0	0/1	31	21	21	12	9	0.428571	0.4286	0.0006592	36	37	12	0	9	0	0/1	27	20	20	12	8	0.4	0.001638	37	37	12	0	8	0	1.07143
TRINITY_DN24596_c0_g1_i1	CM008369.1	83.03	165	14	8	270	423	3052024	3051863	4e-30	137	211	TRINITY_DN24596_c0_g1_i1_211	A	C	ADP=50;WT=1;HET=0;HOM=1;NC=0	1_1	255	90	90	13	77	0.855556	0.8556	1.1761e-37	36	36	11	2	76	1	0/0	7	10	10	8	2	0.2	0.23684	37	38	8	0	2	0	4.27778
TRINITY_DN24596_c0_g1_i1	CM008369.1	83.03	165	14	8	270	423	3052024	3051863	4e-30	137	60	TRINITY_DN24596_c0_g1_i1_60	T	G	ADP=61;WT=1;HET=1;HOM=0;NC=0	0/1	135	107	107	68	39	0.364486	0.3645	2.5773e-14	37	37	68	0	39	0	0/0	15	16	16	14	2	0.125	0.24194	35	38	14	0	2	0	2.91589
TRINITY_DN24596_c0_g1_i1	CM008369.1	83.03	165	14	8	270	423	3052024	3051863	4e-30	137	64	TRINITY_DN24596_c0_g1_i1_64	C	T	ADP=62;WT=1;HET=1;HOM=0;NC=0	0/1	135	108	108	69	39	0.361111	0.3611	2.706e-14	37	37	69	0	39	0	0/0	15	16	16	14	2	0.125	0.24194	36	38	14	0	2	0	2.88889
TRINITY_DN24596_c0_g1_i1	CM008369.1	83.03	165	14	8	270	423	3052024	3051863	4e-30	137	190	TRINITY_DN24596_c0_g1_i1_190	T	G	ADP=53;WT=1;HET=0;HOM=1;NC=0	1_1	255	96	93	14	79	0.849462	0.8495	2.1225e-38	37	36	12	2	78	1	0/0	6	13	13	9	4	0.3077	0.047826	38	34	9	0	4	0	2.76068
TRINITY_DN24596_c0_g1_i1	CM008369.1	83.03	165	14	8	270	423	3052024	3051863	4e-30	137	101	TRINITY_DN24596_c0_g1_i1_101	T	C	ADP=35;WT=1;HET=0;HOM=1;NC=0	1_1	210	60	60	13	47	0.783333	0.7833	8.9293e-22	37	37	13	0	47	0	0/0	3	11	10	6	4	0.4	0.043344	37	38	6	0	4	0	1.95833
TRINITY_DN24596_c0_g1_i1	CM008369.1	83.03	165	14	8	270	423	3052024	3051863	4e-30	137	124	TRINITY_DN24596_c0_g1_i1_124	A	C	ADP=76;WT=1;HET=1;HOM=0;NC=0	0/1	255	142	142	60	82	0.5775	0.577465	9.7102e-33	36	37	4	56	2	80	0/0	4	11	11	7	4	0.3636	0.045113	36	36	0	7	0	4	1.58803
TRINITY_DN24596_c0_g1_i1	CM008369.1	83.03	165	14	8	270	423	3052024	3051863	4e-30	137	131	TRINITY_DN24596_c0_g1_i1_131	G	T	ADP=73;WT=1;HET=1;HOM=0;NC=0	0/1	255	138	136	59	77	0.5662	0.566176	1.3926e-30	37	35	4	55	2	75	0/0	4	12	11	7	4	0.3636	0.045113	36	37	0	7	0	4	1.55699
TRINITY_DN24596_c0_g1_i1	CM008369.1	83.03	165	14	8	270	423	3052024	3051863	4e-30	137	147	TRINITY_DN24596_c0_g1_i1_147	A	G	ADP=81;WT=0;HET=1;HOM=1;NC=0	1_1	255	142	140	21	119	0.85	0.85	1.1925e-57	36	36	20	1	119	0	0/1	61	23	22	7	15	0.6818	7.4178e-07	37	36	7	0	15	0	1.2467
TRINITY_DN24596_c0_g1_i1	CM008369.1	83.03	165	14	8	270	423	3052024	3051863	4e-30	137	76	TRINITY_DN24596_c0_g1_i1_76	T	G	ADP=66;WT=0;HET=0;HOM=2;NC=0	1_1	255	115	115	12	103	0.895652	0.8957	2.3712e-52	38	37	12	0	103	0	1_1	63	17	17	3	14	0.8235	4.8851e-07	38	38	3	0	14	0	1.08762
TRINITY_DN24596_c0_g1_i1	CM008369.1	83.03	165	14	8	270	423	3052024	3051863	4e-30	137	230	TRINITY_DN24596_c0_g1_i1_230	GC	TC,G	ADP=54;WT=0;HET=2;HOM=0;NC=0	0/1	202	96	94	12	45	0.478723	0.4737	5.6921e-21	36	37	10	2	45	0	0/2	26	15	15	5	7	0.4667	0.0022883	37	38	5	0	7	0	1.02576
TRINITY_DN19803_c0_g1_i1	CM008369.1	85.25	217	23	6	438	651	4201136	4200926	3e-53	215	211	TRINITY_DN19803_c0_g1_i1_211	G	C	ADP=52;WT=0;HET=2;HOM=0;NC=0	0/1	201	65	65	18	47	0.723077	0.7231	7.8596e-21	37	37	18	0	47	0	0/1	78	40	40	19	21	0.525	1.2997e-08	37	38	19	0	21	0	1.37729
TRINITY_DN19803_c0_g1_i1	CM008369.1	85.25	217	23	6	438	651	4201136	4200926	3e-53	215	46	TRINITY_DN19803_c0_g1_i1_46	C	T	ADP=33;WT=0;HET=1;HOM=1;NC=0	1_1	144	32	32	3	29	0.90625	0.9062	3.5714e-15	36	37	3	0	29	0	0/1	94	34	34	11	23	0.6765	3.5675e-10	35	37	11	0	23	0	1.33962
TRINITY_DN19803_c0_g1_i1	CM008369.1	85.25	217	23	6	438	651	4201136	4200926	3e-53	215	586	TRINITY_DN19803_c0_g1_i1_586	G	C	ADP=26;WT=0;HET=1;HOM=1;NC=0	1_1	71	20	20	4	16	0.8	0.8	7.7086e-08	38	37	3	1	15	1	0/1	83	33	33	12	21	0.6364	3.9837e-09	37	36	12	0	20	1	1.25707
TRINITY_DN19803_c0_g1_i1	CM008369.1	85.25	217	23	6	438	651	4201136	4200926	3e-53	215	521	TRINITY_DN19803_c0_g1_i1_521	C	A	ADP=58;WT=0;HET=2;HOM=0;NC=0	0/1	168	57	57	17	40	0.701754	0.7018	1.4818e-17	37	36	16	1	39	1	0/1	152	60	60	22	38	0.6333	5.2607e-16	37	36	22	0	38	0	1.10809
TRINITY_DN19586_c0_g1_i1	CM008369.1	90.74	216	16	4	10	222	4207214	4207428	2e-74	285	237	TRINITY_DN19586_c0_g1_i1_237	C	T	ADP=19;WT=1;HET=1;HOM=0;NC=0	0/1	43	17	17	6	11	0.647059	0.6471	4.3258e-05	38	37	6	0	11	0	0/0	12	21	21	16	5	0.2381	0.023921	37	38	16	0	5	0	2.71759
TRINITY_DN19586_c0_g1_i1	CM008369.1	90.74	216	16	4	10	222	4207214	4207428	2e-74	285	246	TRINITY_DN19586_c0_g1_i1_246	A	C	ADP=18;WT=1;HET=1;HOM=0;NC=0	0/1	42	18	18	7	11	0.611111	0.6111	5.2969e-05	37	38	7	0	11	0	0/0	8	18	18	13	5	0.2778	0.022727	37	37	13	0	5	0	2.19982
TRINITY_DN19586_c0_g1_i1	CM008369.1	90.74	216	16	4	10	222	4207214	4207428	2e-74	285	261	TRINITY_DN19586_c0_g1_i1_261	A	C	ADP=24;WT=0;HET=1;HOM=1;NC=0	1_1	60	19	18	4	14	0.7778	0.777778	8.0605e-07	34	36	0	4	0	14	0/1	41	31	31	19	12	0.3871	6.5329e-05	36	37	0	19	2	10	2.00926
TRINITY_DN10364_c0_g1_i1	CM008369.1	87.28	755	76	5	1	742	4403554	4402807	0	845	442	TRINITY_DN10364_c0_g1_i1_442	A	T	ADP=22;WT=1;HET=1;HOM=0;NC=0	0/0	3	10	10	6	4	0.4	0.4	0.043344	34	30	0	6	0	4	0/1	33	36	35	25	10	0.2857	0.00046276	36	34	0	25	0	10	1.4
TRINITY_DN10364_c0_g1_i1	CM008369.1	87.28	755	76	5	1	742	4403554	4402807	0	845	455	TRINITY_DN10364_c0_g1_i1_455	A	G	ADP=24;WT=1;HET=1;HOM=0;NC=0	0/0	3	8	8	5	3	0.375	0.375	0.1	37	38	5	0	3	0	0/1	36	41	41	30	11	0.2683	0.00022563	37	38	30	0	11	0	1.39769
TRINITY_DN10364_c0_g2_i1	CM008369.1	85.77	1623	202	10	365	1971	4404416	4402807	0	1690	1689	TRINITY_DN10364_c0_g2_i1_1689	G	C	ADP=25;WT=1;HET=1;HOM=0;NC=0	0/0	3	9	9	5	4	0.444444	0.4444	0.041176	37	38	5	0	4	0	0/1	32	42	42	32	10	0.2381	0.00053293	36	37	32	0	10	0	1.86663
TRINITY_DN10364_c0_g2_i1	CM008369.1	85.77	1623	202	10	365	1971	4404416	4402807	0	1690	1684	TRINITY_DN10364_c0_g2_i1_1684	A	G	ADP=27;WT=1;HET=1;HOM=0;NC=0	0/0	4	12	12	8	4	0.333333	0.3333	0.046584	37	38	8	0	4	0	0/1	29	43	42	33	9	0.2143	0.0012112	37	37	33	0	9	0	1.55545
TRINITY_DN11047_c0_g1_i1	CM008369.1	95.86	507	17	4	1	503	4477563	4478069	0	817	240	TRINITY_DN11047_c0_g1_i1_240	G	A	ADP=38;WT=0;HET=0;HOM=2;NC=0	1_1	98	20	20	1	19	0.95	0.95	1.5234e-10	38	37	1	0	19	0	1_1	255	57	57	3	54	0.9474	2.2097e-29	34	36	3	0	54	0	1.00274
TRINITY_DN22301_c0_g1_i1	CM008369.1	83.87	403	34	9	1	394	5470058	5469678	1e-95	355	105	TRINITY_DN22301_c0_g1_i1_105	A	G	ADP=10;WT=1;HET=0;HOM=1;NC=0	1_1	37	12	12	3	9	0.75	0.75	0.00016826	37	37	3	0	9	0	0/0	5	8	8	6	2	0.25	0.23333	38	35	6	0	2	0	3
TRINITY_DN22301_c0_g1_i1	CM008369.1	83.87	403	34	9	1	394	5470058	5469678	1e-95	355	103	TRINITY_DN22301_c0_g1_i1_103	T	C	ADP=10;WT=1;HET=0;HOM=1;NC=0	1_1	37	12	12	3	9	0.75	0.75	0.00016826	37	38	3	0	9	0	0/0	5	8	8	6	2	0.25	0.23333	38	36	6	0	2	0	3
TRINITY_DN22301_c0_g1_i1	CM008369.1	83.87	403	34	9	1	394	5470058	5469678	1e-95	355	68	TRINITY_DN22301_c0_g1_i1_68	G	C	ADP=9;WT=1;HET=1;HOM=0;NC=0	0/1	28	12	10	3	7	0.7	0.7	0.001548	36	38	3	0	7	0	0/0	5	8	8	6	2	0.25	0.23333	38	36	6	0	2	0	2.8
TRINITY_DN22301_c0_g1_i1	CM008369.1	83.87	403	34	9	1	394	5470058	5469678	1e-95	355	80	TRINITY_DN22301_c0_g1_i1_80	G	A	ADP=10;WT=1;HET=1;HOM=0;NC=0	0/1	26	12	12	5	7	0.583333	0.5833	0.0022883	37	38	5	0	7	0	0/0	5	8	8	6	2	0.25	0.23333	37	36	6	0	2	0	2.33333
TRINITY_DN22301_c0_g1_i1	CM008369.1	83.87	403	34	9	1	394	5470058	5469678	1e-95	355	119	TRINITY_DN22301_c0_g1_i1_119	T	C	ADP=10;WT=1;HET=1;HOM=0;NC=0	0/1	28	12	12	3	7	0.583333	0.5833	0.001548	33	36	3	0	7	0	0/0	5	8	8	6	2	0.25	0.23333	38	36	6	0	2	0	2.33333
TRINITY_DN22301_c0_g1_i1	CM008369.1	83.87	403	34	9	1	394	5470058	5469678	1e-95	355	106	TRINITY_DN22301_c0_g1_i1_106	G	A	ADP=10;WT=1;HET=1;HOM=0;NC=0	0/1	26	12	12	5	7	0.583333	0.5833	0.0022883	33	36	5	0	7	0	0/0	5	8	8	6	2	0.25	0.23333	38	36	6	0	2	0	2.33333
TRINITY_DN22301_c0_g1_i1	CM008369.1	83.87	403	34	9	1	394	5470058	5469678	1e-95	355	265	TRINITY_DN22301_c0_g1_i1_265	C	T	ADP=10;WT=1;HET=0;HOM=1;NC=0	1_1	49	14	13	2	11	0.8462	0.846154	1.0096e-05	38	34	0	2	0	11	0/0	1	9	8	4	4	0.5	0.038462	38	35	0	4	0	4	1.69231
TRINITY_DN22301_c0_g1_i1	CM008369.1	83.87	403	34	9	1	394	5470058	5469678	1e-95	355	186	TRINITY_DN22301_c0_g1_i1_186	T	C	ADP=10;WT=1;HET=0;HOM=1;NC=0	1_1	44	12	12	2	10	0.833333	0.8333	3.3652e-05	35	37	2	0	10	0	0/0	1	8	8	4	4	0.5	0.038462	38	33	4	0	4	0	1.66667
TRINITY_DN22301_c0_g1_i1	CM008369.1	83.87	403	34	9	1	394	5470058	5469678	1e-95	355	182	TRINITY_DN22301_c0_g1_i1_182	G	A	ADP=9;WT=1;HET=0;HOM=1;NC=0	1_1	34	10	10	2	8	0.8	0.8	0.00035723	34	35	2	0	8	0	0/0	1	8	8	4	4	0.5	0.038462	36	36	4	0	4	0	1.6
TRINITY_DN22301_c0_g1_i1	CM008369.1	83.87	403	34	9	1	394	5470058	5469678	1e-95	355	181	TRINITY_DN22301_c0_g1_i1_181	G	A	ADP=9;WT=1;HET=0;HOM=1;NC=0	1_1	34	10	10	2	8	0.8	0.8	0.00035723	31	37	2	0	8	0	0/0	1	8	8	4	4	0.5	0.038462	36	38	4	0	4	0	1.6
TRINITY_DN22301_c0_g1_i1	CM008369.1	83.87	403	34	9	1	394	5470058	5469678	1e-95	355	207	TRINITY_DN22301_c0_g1_i1_207	T	C	ADP=11;WT=1;HET=0;HOM=1;NC=0	1_1	49	13	13	2	11	0.846154	0.8462	1.0096e-05	26	37	2	0	11	0	0/0	1	9	9	4	5	0.5556	0.014706	38	32	4	0	5	0	1.52296
TRINITY_DN22301_c0_g1_i1	CM008369.1	83.87	403	34	9	1	394	5470058	5469678	1e-95	355	160	TRINITY_DN22301_c0_g1_i1_160	C	T	ADP=11;WT=1;HET=0;HOM=1;NC=0	1_1	52	15	15	3	12	0.8	0.8	5.2605e-06	36	37	3	0	12	0	0/0	0	8	8	3	5	0.625	0.012821	35	38	3	0	5	0	1.28
TRINITY_DN22301_c0_g1_i1	CM008369.1	83.87	403	34	9	1	394	5470058	5469678	1e-95	355	249	TRINITY_DN22301_c0_g1_i1_249	G	A	ADP=11;WT=0;HET=0;HOM=2;NC=0	1_1	64	13	12	0	12	1	1	3.698e-07	0	32	0	0	0	12	1_1	34	10	10	2	8	0.8	0.00035723	37	36	0	2	0	8	1.25
TRINITY_DN22301_c0_g1_i1	CM008369.1	83.87	403	34	9	1	394	5470058	5469678	1e-95	355	220	TRINITY_DN22301_c0_g1_i1_220	C	T	ADP=21;WT=0;HET=0;HOM=2;NC=0	1_1	109	24	24	2	22	0.916667	0.9167	1.0078e-11	38	37	2	0	22	0	1_1	60	18	18	4	14	0.7778	8.0605e-07	37	36	4	0	14	0	1.17854
TRINITY_DN22301_c0_g1_i1	CM008369.1	83.87	403	34	9	1	394	5470058	5469678	1e-95	355	222	TRINITY_DN22301_c0_g1_i1_222	A	G	ADP=12;WT=0;HET=0;HOM=2;NC=0	1_1	60	16	15	2	13	0.8667	0.866667	8.7675e-07	27	35	0	2	0	13	1_1	29	9	9	2	7	0.7778	0.0011312	37	37	0	2	0	7	1.11429
TRINITY_DN22301_c0_g1_i1	CM008369.1	83.87	403	34	9	1	394	5470058	5469678	1e-95	355	313	TRINITY_DN22301_c0_g1_i1_313	C	T	ADP=13;WT=0;HET=1;HOM=1;NC=0	1_1	50	16	16	4	12	0.75	0.75	8.0605e-06	35	36	0	4	0	12	0/1	32	11	11	3	8	0.7273	0.000516	38	34	0	3	0	8	1.03125
TRINITY_DN22301_c0_g1_i1	CM008369.1	83.87	403	34	9	1	394	5470058	5469678	1e-95	355	299	TRINITY_DN22301_c0_g1_i1_299	T	C	ADP=13;WT=0;HET=1;HOM=1;NC=0	1_1	50	16	16	4	12	0.75	0.75	8.0605e-06	34	37	0	4	0	12	0/1	32	11	11	3	8	0.7273	0.000516	38	38	0	3	0	8	1.03125
TRINITY_DN22301_c0_g1_i1	CM008369.1	83.87	403	34	9	1	394	5470058	5469678	1e-95	355	321	TRINITY_DN22301_c0_g1_i1_321	C	T	ADP=13;WT=0;HET=1;HOM=1;NC=0	1_1	50	16	16	4	12	0.75	0.75	8.0605e-06	37	35	0	4	0	12	0/1	32	11	11	3	8	0.7273	0.000516	38	35	0	3	0	8	1.03125
TRINITY_DN22301_c0_g1_i1	CM008369.1	83.87	403	34	9	1	394	5470058	5469678	1e-95	355	309	TRINITY_DN22301_c0_g1_i1_309	T	C	ADP=13;WT=0;HET=1;HOM=1;NC=0	1_1	50	16	16	4	12	0.75	0.75	8.0605e-06	36	37	0	4	0	12	0/1	32	11	11	3	8	0.7273	0.000516	38	37	0	3	0	8	1.03125
TRINITY_DN14302_c0_g1_i1	CM008369.1	92.16	408	28	4	1	408	5794532	5794935	4e-161	573	230	TRINITY_DN14302_c0_g1_i1_230	G	A	ADP=66;WT=0;HET=0;HOM=2;NC=0	1_1	206	36	36	0	36	1	1	2.2598e-21	0	37	0	0	36	0	1_1	255	98	97	10	86	0.8866	8.8242e-44	37	37	10	0	86	0	1.1279
TRINITY_DN14302_c0_g1_i1	CM008369.1	92.16	408	28	4	1	408	5794532	5794935	4e-161	573	178	TRINITY_DN14302_c0_g1_i1_178	C	A	ADP=83;WT=0;HET=0;HOM=2;NC=0	1_1	190	36	36	1	35	0.972222	0.9722	8.3613e-20	38	37	1	0	35	0	1_1	255	130	130	15	115	0.8846	1.0391e-57	37	37	15	0	115	0	1.09905
TRINITY_DN14302_c0_g1_i1	CM008369.1	92.16	408	28	4	1	408	5794532	5794935	4e-161	573	285	TRINITY_DN14302_c0_g1_i1_285	G	C	ADP=81;WT=0;HET=0;HOM=2;NC=0	1_1	255	48	47	0	47	1	1	6.1512e-28	0	36	0	0	0	47	1_1	255	116	116	9	107	0.9224	4.2338e-56	38	37	0	9	0	107	1.08411
TRINITY_DN14302_c0_g1_i1	CM008369.1	92.16	408	28	4	1	408	5794532	5794935	4e-161	573	199	TRINITY_DN14302_c0_g1_i1_199	T	C	ADP=83;WT=0;HET=0;HOM=2;NC=0	1_1	166	34	34	2	32	0.9412	0.941176	2.2142e-17	38	36	0	2	0	32	1_1	255	132	132	17	115	0.8712	6.5849e-57	37	37	0	17	0	115	1.08031
TRINITY_DN14302_c0_g1_i1	CM008369.1	92.16	408	28	4	1	408	5794532	5794935	4e-161	573	8	TRINITY_DN14302_c0_g1_i1_8	G	A	ADP=30;WT=0;HET=0;HOM=2;NC=0	1_1	70	13	13	0	13	1	1	9.6148e-08	0	37	0	0	13	0	1_1	229	47	47	3	44	0.9362	1.2056e-23	37	37	3	0	44	0	1.06815
TRINITY_DN14302_c0_g1_i1	CM008369.1	92.16	408	28	4	1	408	5794532	5794935	4e-161	573	81	TRINITY_DN14302_c0_g1_i1_81	G	A	ADP=61;WT=0;HET=0;HOM=2;NC=0	1_1	150	29	29	1	28	0.965517	0.9655	9.9776e-16	38	36	1	0	28	0	1_1	255	94	94	8	85	0.9043	3.5268e-44	36	37	8	0	85	0	1.0677
TRINITY_DN14302_c0_g1_i1	CM008369.1	92.16	408	28	4	1	408	5794532	5794935	4e-161	573	171	TRINITY_DN14302_c0_g1_i1_171	G	A	ADP=88;WT=0;HET=0;HOM=2;NC=0	1_1	189	39	38	2	36	0.947368	0.9474	1.1316e-19	38	37	2	0	36	0	1_1	255	141	139	15	124	0.8921	1.0582e-62	38	37	15	0	124	0	1.06195
TRINITY_DN14302_c0_g1_i1	CM008369.1	92.16	408	28	4	1	408	5794532	5794935	4e-161	573	85	TRINITY_DN14302_c0_g1_i1_85	T	A	ADP=62;WT=0;HET=0;HOM=2;NC=0	1_1	155	30	30	1	29	0.966667	0.9667	2.6212e-16	38	36	1	0	29	0	1_1	255	95	95	8	87	0.9158	2.6209e-45	37	37	8	0	87	0	1.05554
TRINITY_DN14302_c0_g1_i1	CM008369.1	92.16	408	28	4	1	408	5794532	5794935	4e-161	573	156	TRINITY_DN14302_c0_g1_i1_156	A	T	ADP=86;WT=0;HET=0;HOM=2;NC=0	1_1	195	39	39	2	37	0.948718	0.9487	3.0128e-20	38	37	2	0	37	0	1_1	255	135	133	13	120	0.9023	2.1893e-61	37	37	13	0	120	0	1.05144
TRINITY_DN14302_c0_g1_i1	CM008369.1	92.16	408	28	4	1	408	5794532	5794935	4e-161	573	59	TRINITY_DN14302_c0_g1_i1_59	G	A	ADP=41;WT=0;HET=0;HOM=2;NC=0	1_1	75	16	16	1	15	0.9375	0.9375	2.8282e-08	38	37	1	0	15	0	1_1	255	67	67	7	60	0.8955	1.2011e-30	33	37	7	0	60	0	1.0469
TRINITY_DN14302_c0_g1_i1	CM008369.1	92.16	408	28	4	1	408	5794532	5794935	4e-161	573	53	TRINITY_DN14302_c0_g1_i1_53	G	A	ADP=34;WT=0;HET=0;HOM=2;NC=0	1_1	64	14	14	1	13	0.928571	0.9286	3.7391e-07	29	37	1	0	13	0	1_1	246	54	54	5	49	0.9074	2.014e-25	34	37	5	0	49	0	1.02333
TRINITY_DN14302_c0_g1_i1	CM008369.1	92.16	408	28	4	1	408	5794532	5794935	4e-161	573	134	TRINITY_DN14302_c0_g1_i1_134	A	T	ADP=69;WT=0;HET=0;HOM=2;NC=0	1_1	126	27	27	2	25	0.925926	0.9259	2.0853e-13	38	37	2	0	25	0	1_1	255	112	112	10	102	0.9107	9.5999e-53	36	37	10	0	102	0	1.01672
TRINITY_DN29801_c0_g2_i1	CM008369.1	81.61	310	21	15	18	325	6233645	6233370	3e-56	224	210	TRINITY_DN29801_c0_g2_i1_210	C	T	ADP=22;WT=1;HET=1;HOM=0;NC=0	0/1	26	31	31	23	8	0.2581	0.258065	0.0023332	35	38	0	23	0	8	0/0	13	13	13	11	2	0.1538	0.24	37	38	0	11	0	2	1.67742
TRINITY_DN29801_c0_g2_i1	CM008369.1	81.61	310	21	15	18	325	6233645	6233370	3e-56	224	215	TRINITY_DN29801_c0_g2_i1_215	G	A	ADP=22;WT=1;HET=1;HOM=0;NC=0	0/1	26	31	31	23	8	0.2581	0.258065	0.0023332	36	38	0	23	0	8	0/0	13	13	13	11	2	0.1538	0.24	38	38	0	11	0	2	1.67742
TRINITY_DN29801_c0_g2_i1	CM008369.1	81.61	310	21	15	18	325	6233645	6233370	3e-56	224	144	TRINITY_DN29801_c0_g2_i1_144	A	G	ADP=17;WT=1;HET=1;HOM=0;NC=0	0/1	23	23	23	16	7	0.3043	0.304348	0.0045803	37	38	0	16	0	7	0/0	10	11	11	9	2	0.1818	0.2381	36	38	0	9	0	2	1.67391
TRINITY_DN29801_c0_g2_i1	CM008369.1	81.61	310	21	15	18	325	6233645	6233370	3e-56	224	143	TRINITY_DN29801_c0_g2_i1_143	C	T	ADP=16;WT=1;HET=1;HOM=0;NC=0	0/1	23	23	23	16	7	0.3043	0.304348	0.0045803	36	37	0	16	0	7	0/0	7	10	10	8	2	0.2	0.23684	38	38	0	8	0	2	1.52174
TRINITY_DN29801_c0_g2_i1	CM008369.1	81.61	310	21	15	18	325	6233645	6233370	3e-56	224	156	TRINITY_DN29801_c0_g2_i1_156	G	T	ADP=19;WT=1;HET=1;HOM=0;NC=0	0/1	30	27	27	18	9	0.3333	0.333333	0.00088132	37	37	0	18	0	9	0/0	6	12	12	9	3	0.25	0.1087	38	38	0	9	0	3	1.33333
TRINITY_DN28892_c0_g1_i1	CM008369.1	87.86	313	32	3	1	312	6778127	6778434	1e-97	363	409	TRINITY_DN28892_c0_g1_i1_409	G	A	ADP=30;WT=0;HET=2;HOM=0;NC=0	0/1	115	37	37	10	27	0.7297	0.72973	2.9655e-12	36	36	0	10	0	27	0/1	31	23	23	14	9	0.3913	0.00074174	37	37	0	14	0	9	1.86486
TRINITY_DN28892_c0_g1_i1	CM008369.1	87.86	313	32	3	1	312	6778127	6778434	1e-97	363	663	TRINITY_DN28892_c0_g1_i1_663	A	C	ADP=19;WT=1;HET=1;HOM=0;NC=0	0/1	46	30	30	17	13	0.433333	0.4333	2.3178e-05	38	36	17	0	13	0	0/0	4	9	9	6	3	0.3333	0.10294	33	38	6	0	3	0	1.30013
TRINITY_DN28892_c0_g1_i1	CM008369.1	87.86	313	32	3	1	312	6778127	6778434	1e-97	363	439	TRINITY_DN28892_c0_g1_i1_439	C	T	ADP=29;WT=0;HET=2;HOM=0;NC=0	0/1	83	34	34	13	21	0.6176	0.617647	4.9442e-09	37	36	0	13	0	21	0/1	44	24	24	12	12	0.5	3.8815e-05	37	37	0	12	0	12	1.23529
TRINITY_DN21395_c0_g2_i1	CM008369.1	92.65	272	19	1	3	273	7176143	7176414	3e-106	390	178	TRINITY_DN21395_c0_g2_i1_178	G	A	ADP=81;WT=0;HET=2;HOM=0;NC=0	0/1	176	70	70	26	44	0.628571	0.6286	2.188e-18	37	37	4	22	3	41	0/1	126	92	92	56	36	0.3913	2.0069e-13	37	37	5	51	2	34	1.60637
TRINITY_DN21395_c0_g2_i1	CM008369.1	92.65	272	19	1	3	273	7176143	7176414	3e-106	390	139	TRINITY_DN21395_c0_g2_i1_139	T	C	ADP=135;WT=0;HET=2;HOM=0;NC=0	0/1	224	130	130	69	61	0.469231	0.4692	3.8907e-23	37	37	5	64	3	58	0/1	202	141	141	84	57	0.4043	5.4269e-21	37	36	6	78	3	54	1.1606
TRINITY_DN21395_c0_g2_i1	CM008369.1	92.65	272	19	1	3	273	7176143	7176414	3e-106	390	47	TRINITY_DN21395_c0_g2_i1_47	A	G	ADP=52;WT=0;HET=2;HOM=0;NC=0	0/1	123	56	56	24	32	0.571429	0.5714	4.1537e-13	37	37	1	23	0	32	0/1	93	48	48	23	25	0.5208	4.1182e-10	37	36	0	23	0	25	1.09721
TRINITY_DN21395_c0_g2_i1	CM008369.1	92.65	272	19	1	3	273	7176143	7176414	3e-106	390	243	TRINITY_DN21395_c0_g2_i1_243	A	T	ADP=16;WT=0;HET=0;HOM=2;NC=0	1_1	115	23	23	1	22	0.9565	0.956522	2.9149e-12	38	36	1	0	22	0	1_1	36	10	9	1	8	0.8889	0.00020568	38	34	1	0	8	0	1.07609
TRINITY_DN21395_c0_g2_i1	CM008369.1	92.65	272	19	1	3	273	7176143	7176414	3e-106	390	245	TRINITY_DN21395_c0_g2_i1_245	C	T	ADP=16;WT=0;HET=0;HOM=2;NC=0	1_1	115	23	23	1	22	0.9565	0.956522	2.9149e-12	38	36	1	0	22	0	1_1	36	10	9	1	8	0.8889	0.00020568	38	34	1	0	8	0	1.07609
TRINITY_DN21395_c0_g2_i1	CM008369.1	92.65	272	19	1	3	273	7176143	7176414	3e-106	390	40	TRINITY_DN21395_c0_g2_i1_40	A	G	ADP=43;WT=0;HET=0;HOM=2;NC=0	1_1	255	50	50	0	50	1	1	9.9117e-30	0	27	0	0	0	50	1_1	206	36	36	0	36	1	2.2598e-21	0	28	0	0	0	36	1
TRINITY_DN22554_c0_g1_i1	CM008369.1	90.27	586	27	5	1	559	8848348	8848930	0	739	449	TRINITY_DN22554_c0_g1_i1_449	T	A	ADP=32;WT=1;HET=1;HOM=0;NC=0	0/0	1	10	10	5	5	0.5	0.5	0.016254	38	37	5	0	5	0	0/1	39	55	55	43	12	0.2182	0.00012473	36	37	43	0	12	0	2.29148
TRINITY_DN20083_c0_g2_i2	CM008369.1	76.69	236	55	0	115	350	10120198	10119963	6e-28	132	1216	TRINITY_DN20083_c0_g2_i2_1216	A	T	ADP=20;WT=1;HET=1;HOM=0;NC=0	0/1	45	21	21	9	12	0.5714	0.571429	2.658e-05	37	38	0	9	0	12	0/0	7	20	20	14	6	0.3	0.010098	37	38	0	14	0	6	1.90476
TRINITY_DN20083_c0_g2_i1	CM008369.1	76.69	236	55	0	115	350	10120198	10119963	6e-28	132	36	TRINITY_DN20083_c0_g2_i1_36	A	G	ADP=24;WT=1;HET=1;HOM=0;NC=0	0/1	27	23	23	15	8	0.3478	0.347826	0.0018791	37	37	0	15	0	8	0/0	17	26	26	21	5	0.1923	0.02531	37	38	0	21	0	5	1.8087
TRINITY_DN20083_c0_g2_i1	CM008369.1	76.69	236	55	0	115	350	10120198	10119963	6e-28	132	44	TRINITY_DN20083_c0_g2_i1_44	T	C	ADP=28;WT=1;HET=1;HOM=0;NC=0	0/1	34	29	28	18	10	0.3571	0.357143	0.00036855	38	37	0	18	0	10	0/0	18	29	29	23	6	0.2069	0.011736	37	38	0	23	0	6	1.72619
TRINITY_DN20083_c0_g2_i1	CM008369.1	76.69	236	55	0	115	350	10120198	10119963	6e-28	132	449	TRINITY_DN20083_c0_g2_i1_449	C	G	ADP=34;WT=0;HET=2;HOM=0;NC=0	0/1	49	35	35	21	14	0.4	0.4	1.2005e-05	36	38	21	0	14	0	0/1	26	33	33	25	8	0.2424	0.0024173	37	38	25	0	8	0	1.65017
TRINITY_DN20083_c0_g2_i1	CM008369.1	76.69	236	55	0	115	350	10120198	10119963	6e-28	132	427	TRINITY_DN20083_c0_g2_i1_427	G	T	ADP=39;WT=0;HET=2;HOM=0;NC=0	0/1	60	29	29	13	16	0.551724	0.5517	8.4872e-07	36	37	13	0	16	0	0/1	58	49	49	32	17	0.3469	1.4216e-06	37	36	32	0	17	0	1.59044
TRINITY_DN20083_c0_g2_i2	CM008369.1	76.69	236	55	0	115	350	10120198	10119963	6e-28	132	85	TRINITY_DN20083_c0_g2_i2_85	G	C	ADP=76;WT=0;HET=2;HOM=0;NC=0	0/1	118	66	66	34	32	0.484848	0.4848	1.5388e-12	36	37	34	0	32	0	0/1	107	87	87	56	31	0.3563	1.7783e-11	36	36	56	0	31	0	1.36079
TRINITY_DN20083_c0_g2_i1	CM008369.1	76.69	236	55	0	115	350	10120198	10119963	6e-28	132	421	TRINITY_DN20083_c0_g2_i1_421	C	T	ADP=36;WT=0;HET=2;HOM=0;NC=0	0/1	47	26	26	13	13	0.5	0.5	1.6379e-05	37	38	13	0	13	0	0/1	59	46	46	29	17	0.3696	1.2413e-06	37	36	29	0	17	0	1.35281
TRINITY_DN20083_c0_g2_i2	CM008369.1	76.69	236	55	0	115	350	10120198	10119963	6e-28	132	449	TRINITY_DN20083_c0_g2_i2_449	C	G	ADP=42;WT=0;HET=2;HOM=0;NC=0	0/1	74	50	50	29	21	0.42	0.42	3.2974e-08	36	37	29	0	21	0	0/1	37	35	35	24	11	0.3143	0.00019282	37	36	24	0	11	0	1.3363
TRINITY_DN20083_c0_g2_i1	CM008369.1	76.69	236	55	0	115	350	10120198	10119963	6e-28	132	418	TRINITY_DN20083_c0_g2_i1_418	A	G	ADP=36;WT=0;HET=2;HOM=0;NC=0	0/1	47	27	27	14	13	0.481481	0.4815	1.81e-05	37	38	14	0	13	0	0/1	59	46	46	29	17	0.3696	1.2413e-06	37	37	29	0	17	0	1.30271
TRINITY_DN20083_c0_g2_i2	CM008369.1	76.69	236	55	0	115	350	10120198	10119963	6e-28	132	109	TRINITY_DN20083_c0_g2_i2_109	T	A	ADP=86;WT=0;HET=2;HOM=0;NC=0	0/1	110	76	76	45	31	0.407895	0.4079	9.7292e-12	37	37	45	0	31	0	0/1	105	97	97	66	31	0.3196	2.6648e-11	37	37	66	0	31	0	1.27627
TRINITY_DN20083_c0_g2_i1	CM008369.1	76.69	236	55	0	115	350	10120198	10119963	6e-28	132	90	TRINITY_DN20083_c0_g2_i1_90	G	C	ADP=52;WT=0;HET=2;HOM=0;NC=0	0/1	46	52	52	35	14	0.2692	0.269231	2.0696e-05	37	34	0	35	0	14	0/1	35	52	52	36	11	0.2115	0.00025227	36	37	0	36	0	11	1.27273
TRINITY_DN20083_c0_g2_i1	CM008369.1	76.69	236	55	0	115	350	10120198	10119963	6e-28	132	1008	TRINITY_DN20083_c0_g2_i1_1008	A	G	ADP=36;WT=0;HET=2;HOM=0;NC=0	0/1	57	37	37	21	16	0.432432	0.4324	1.9143e-06	36	38	21	0	16	0	0/1	41	35	35	23	12	0.3429	7.8434e-05	37	37	23	0	12	0	1.2611
TRINITY_DN20083_c0_g2_i1	CM008369.1	76.69	236	55	0	115	350	10120198	10119963	6e-28	132	496	TRINITY_DN20083_c0_g2_i1_496	C	T	ADP=54;WT=0;HET=2;HOM=0;NC=0	0/1	73	54	54	33	21	0.388889	0.3889	4.2301e-08	37	35	33	0	21	0	0/1	57	55	55	38	17	0.3091	1.768e-06	36	36	38	0	17	0	1.25813
TRINITY_DN20083_c0_g2_i1	CM008369.1	76.69	236	55	0	115	350	10120198	10119963	6e-28	132	498	TRINITY_DN20083_c0_g2_i1_498	G	C	ADP=54;WT=0;HET=2;HOM=0;NC=0	0/1	73	54	54	33	21	0.388889	0.3889	4.2301e-08	36	35	33	0	21	0	0/1	57	55	55	38	17	0.3091	1.768e-06	36	36	38	0	17	0	1.25813
TRINITY_DN20083_c0_g2_i2	CM008369.1	76.69	236	55	0	115	350	10120198	10119963	6e-28	132	90	TRINITY_DN20083_c0_g2_i2_90	G	A	ADP=82;WT=0;HET=2;HOM=0;NC=0	0/1	118	75	74	33	32	0.432432	0.4324	1.3846e-12	36	37	33	0	32	0	0/1	109	93	90	46	31	0.3444	1.0372e-11	37	36	46	0	31	0	1.25561
TRINITY_DN20083_c0_g2_i2	CM008369.1	76.69	236	55	0	115	350	10120198	10119963	6e-28	132	985	TRINITY_DN20083_c0_g2_i2_985	T	G	ADP=45;WT=0;HET=2;HOM=0;NC=0	0/1	73	53	53	32	21	0.3962	0.396226	3.9927e-08	37	38	0	32	0	21	0/1	40	38	38	26	12	0.3158	8.7276e-05	35	37	0	26	0	12	1.25472
TRINITY_DN20083_c0_g2_i2	CM008369.1	76.69	236	55	0	115	350	10120198	10119963	6e-28	132	96	TRINITY_DN20083_c0_g2_i2_96	T	C	ADP=86;WT=0;HET=2;HOM=0;NC=0	0/1	113	78	78	46	32	0.410256	0.4103	4.1488e-12	37	37	46	0	32	0	0/1	106	94	94	63	31	0.3298	2.3864e-11	37	37	63	0	31	0	1.24396
TRINITY_DN20083_c0_g2_i1	CM008369.1	76.69	236	55	0	115	350	10120198	10119963	6e-28	132	1021	TRINITY_DN20083_c0_g2_i1_1021	G	T	ADP=36;WT=0;HET=2;HOM=0;NC=0	0/1	60	39	39	22	17	0.435897	0.4359	8.1342e-07	36	38	22	0	17	0	0/1	41	33	33	21	12	0.3636	7.2075e-05	37	37	21	0	12	0	1.19884
TRINITY_DN20083_c0_g2_i1	CM008369.1	76.69	236	55	0	115	350	10120198	10119963	6e-28	132	477	TRINITY_DN20083_c0_g2_i1_477	G	C	ADP=39;WT=0;HET=2;HOM=0;NC=0	0/1	59	44	44	27	17	0.386364	0.3864	1.1194e-06	37	38	27	0	17	0	0/1	37	34	34	23	11	0.3235	0.00018662	37	38	23	0	11	0	1.19432
TRINITY_DN20083_c0_g2_i1	CM008369.1	76.69	236	55	0	115	350	10120198	10119963	6e-28	132	85	TRINITY_DN20083_c0_g2_i1_85	G	C	ADP=73;WT=0;HET=2;HOM=0;NC=0	0/1	137	66	66	30	36	0.545455	0.5455	1.8199e-14	36	37	30	0	36	0	0/1	135	80	80	43	37	0.4625	3.0519e-14	37	38	43	0	37	0	1.17936
TRINITY_DN20083_c0_g2_i1	CM008369.1	76.69	236	55	0	115	350	10120198	10119963	6e-28	132	412	TRINITY_DN20083_c0_g2_i1_412	A	G	ADP=38;WT=0;HET=2;HOM=0;NC=0	0/1	46	30	30	17	13	0.433333	0.4333	2.3178e-05	37	38	17	0	13	0	0/1	59	46	46	29	17	0.3696	1.2413e-06	36	38	29	0	17	0	1.17244
TRINITY_DN20083_c0_g2_i1	CM008369.1	76.69	236	55	0	115	350	10120198	10119963	6e-28	132	99	TRINITY_DN20083_c0_g2_i1_99	T	A	ADP=55;WT=0;HET=2;HOM=0;NC=0	0/1	46	55	55	41	14	0.2545	0.254545	2.3698e-05	37	36	0	41	0	14	0/1	39	55	55	43	12	0.2182	0.00012473	36	38	0	43	0	12	1.16667
TRINITY_DN20083_c0_g2_i1	CM008369.1	76.69	236	55	0	115	350	10120198	10119963	6e-28	132	109	TRINITY_DN20083_c0_g2_i1_109	T	A	ADP=83;WT=0;HET=2;HOM=0;NC=0	0/1	132	76	76	40	36	0.473684	0.4737	5.9795e-14	37	37	40	0	36	0	0/1	131	90	90	53	37	0.4111	6.668e-14	37	37	53	0	37	0	1.15224
TRINITY_DN20083_c0_g2_i2	CM008369.1	76.69	236	55	0	115	350	10120198	10119963	6e-28	132	477	TRINITY_DN20083_c0_g2_i2_477	G	C	ADP=43;WT=0;HET=2;HOM=0;NC=0	0/1	63	45	44	26	18	0.4091	0.409091	4.2568e-07	37	36	0	26	0	18	0/1	51	42	42	27	15	0.3571	6.6622e-06	37	37	0	27	0	15	1.14545
TRINITY_DN20083_c0_g2_i2	CM008369.1	76.69	236	55	0	115	350	10120198	10119963	6e-28	132	478	TRINITY_DN20083_c0_g2_i2_478	C	T	ADP=43;WT=0;HET=2;HOM=0;NC=0	0/1	63	45	44	26	18	0.4091	0.409091	4.2568e-07	37	38	0	26	0	18	0/1	51	42	42	27	15	0.3571	6.6622e-06	37	38	0	27	0	15	1.14545
TRINITY_DN20083_c0_g2_i2	CM008369.1	76.69	236	55	0	115	350	10120198	10119963	6e-28	132	1160	TRINITY_DN20083_c0_g2_i2_1160	G	T	ADP=34;WT=0;HET=2;HOM=0;NC=0	0/1	62	36	35	18	17	0.4857	0.485714	5.7598e-07	36	36	0	18	0	17	0/1	49	33	33	19	14	0.4242	1.0577e-05	37	35	0	19	0	14	1.1449
TRINITY_DN20083_c0_g2_i1	CM008369.1	76.69	236	55	0	115	350	10120198	10119963	6e-28	132	478	TRINITY_DN20083_c0_g2_i1_478	C	T	ADP=39;WT=0;HET=2;HOM=0;NC=0	0/1	59	45	45	28	17	0.377778	0.3778	1.1805e-06	36	38	28	0	17	0	0/1	37	33	33	22	11	0.3333	0.00018019	37	38	22	0	11	0	1.13345
TRINITY_DN20083_c0_g2_i2	CM008369.1	76.69	236	55	0	115	350	10120198	10119963	6e-28	132	878	TRINITY_DN20083_c0_g2_i2_878	C	G	ADP=43;WT=0;HET=2;HOM=0;NC=0	0/1	73	33	33	14	19	0.5758	0.575758	4.7323e-08	38	37	0	14	0	19	0/1	100	53	53	26	27	0.5094	8.2728e-11	36	36	0	26	0	27	1.13019
TRINITY_DN20083_c0_g2_i2	CM008369.1	76.69	236	55	0	115	350	10120198	10119963	6e-28	132	115	TRINITY_DN20083_c0_g2_i2_115	T	A	ADP=91;WT=0;HET=2;HOM=0;NC=0	0/1	81	82	79	55	24	0.303797	0.3038	7.5773e-09	36	37	55	0	24	0	0/1	93	106	104	76	28	0.2692	4.5512e-10	37	37	76	0	28	0	1.12852
TRINITY_DN20083_c0_g2_i1	CM008369.1	76.69	236	55	0	115	350	10120198	10119963	6e-28	132	588	TRINITY_DN20083_c0_g2_i1_588	G	A	ADP=73;WT=0;HET=2;HOM=0;NC=0	0/1	127	67	67	32	34	0.5075	0.507463	1.7439e-13	37	36	0	32	0	34	0/1	130	80	80	44	36	0.45	8.6008e-14	36	35	0	44	0	36	1.12769
TRINITY_DN20083_c0_g2_i1	CM008369.1	76.69	236	55	0	115	350	10120198	10119963	6e-28	132	69	TRINITY_DN20083_c0_g2_i1_69	G	C	ADP=65;WT=0;HET=2;HOM=0;NC=0	0/1	137	60	60	24	35	0.583333	0.5833	1.8826e-14	37	37	24	0	35	0	0/1	139	71	71	34	37	0.5211	1.1558e-14	37	37	34	0	37	0	1.11943
TRINITY_DN20083_c0_g2_i1	CM008369.1	76.69	236	55	0	115	350	10120198	10119963	6e-28	132	96	TRINITY_DN20083_c0_g2_i1_96	T	C	ADP=81;WT=0;HET=2;HOM=0;NC=0	0/1	132	76	76	40	36	0.473684	0.4737	5.9795e-14	37	37	40	0	36	0	0/1	132	87	87	50	37	0.4253	5.4067e-14	37	37	50	0	37	0	1.11376
TRINITY_DN20083_c0_g2_i1	CM008369.1	76.69	236	55	0	115	350	10120198	10119963	6e-28	132	848	TRINITY_DN20083_c0_g2_i1_848	C	G	ADP=45;WT=0;HET=2;HOM=0;NC=0	0/1	57	55	55	38	17	0.309091	0.3091	1.768e-06	37	38	38	0	17	0	0/1	33	36	36	26	10	0.2778	0.00047404	36	38	26	0	10	0	1.11264
TRINITY_DN20083_c0_g2_i2	CM008369.1	76.69	236	55	0	115	350	10120198	10119963	6e-28	132	1143	TRINITY_DN20083_c0_g2_i2_1143	T	C	ADP=29;WT=0;HET=2;HOM=0;NC=0	0/1	54	32	32	17	15	0.46875	0.4688	3.5464e-06	37	38	17	0	15	0	0/1	38	26	26	15	11	0.4231	0.00012791	37	37	15	0	11	0	1.10789
TRINITY_DN20083_c0_g2_i2	CM008369.1	76.69	236	55	0	115	350	10120198	10119963	6e-28	132	1139	TRINITY_DN20083_c0_g2_i2_1139	G	A	ADP=29;WT=0;HET=2;HOM=0;NC=0	0/1	54	32	32	17	15	0.46875	0.4688	3.5464e-06	37	37	17	0	15	0	0/1	38	26	26	15	11	0.4231	0.00012791	38	37	15	0	11	0	1.10789
TRINITY_DN20083_c0_g2_i2	CM008369.1	76.69	236	55	0	115	350	10120198	10119963	6e-28	132	69	TRINITY_DN20083_c0_g2_i2_69	G	C	ADP=63;WT=0;HET=2;HOM=0;NC=0	0/1	120	61	61	29	32	0.52459	0.5246	8.637e-13	37	37	29	0	32	0	0/1	113	65	65	34	31	0.4769	4.0316e-12	37	37	34	0	31	0	1.1
TRINITY_DN20083_c0_g2_i1	CM008369.1	76.69	236	55	0	115	350	10120198	10119963	6e-28	132	575	TRINITY_DN20083_c0_g2_i1_575	C	G	ADP=76;WT=0;HET=2;HOM=0;NC=0	0/1	118	76	76	43	33	0.4342	0.434211	1.3267e-12	35	36	0	43	0	33	0/1	105	76	76	46	30	0.3947	2.5804e-11	36	37	0	46	0	30	1.1
TRINITY_DN20083_c0_g2_i1	CM008369.1	76.69	236	55	0	115	350	10120198	10119963	6e-28	132	591	TRINITY_DN20083_c0_g2_i1_591	A	G	ADP=75;WT=0;HET=2;HOM=0;NC=0	0/1	126	69	69	35	34	0.4928	0.492754	2.4655e-13	37	37	0	35	0	34	0/1	134	82	82	45	37	0.4512	3.642e-14	37	35	0	45	0	37	1.09205
TRINITY_DN20083_c0_g2_i2	CM008369.1	76.69	236	55	0	115	350	10120198	10119963	6e-28	132	138	TRINITY_DN20083_c0_g2_i2_138	C	T	ADP=58;WT=0;HET=2;HOM=0;NC=0	0/1	77	56	56	34	22	0.3929	0.392857	1.8121e-08	36	37	0	34	0	22	0/1	76	61	61	39	22	0.3607	2.3517e-08	37	37	0	39	0	22	1.08929
TRINITY_DN20083_c0_g2_i2	CM008369.1	76.69	236	55	0	115	350	10120198	10119963	6e-28	132	252	TRINITY_DN20083_c0_g2_i2_252	T	C	ADP=57;WT=0;HET=2;HOM=0;NC=0	0/1	70	52	52	32	20	0.384615	0.3846	9.8643e-08	36	37	32	0	20	0	0/1	79	63	63	40	23	0.3651	1.0144e-08	36	36	40	0	23	0	1.05345
TRINITY_DN20083_c0_g2_i1	CM008369.1	76.69	236	55	0	115	350	10120198	10119963	6e-28	132	1056	TRINITY_DN20083_c0_g2_i1_1056	G	T	ADP=31;WT=0;HET=2;HOM=0;NC=0	0/1	45	32	32	19	13	0.40625	0.4062	2.6443e-05	37	38	19	0	13	0	0/1	41	31	31	19	12	0.3871	6.5329e-05	35	38	19	0	12	0	1.04947
TRINITY_DN20083_c0_g2_i1	CM008369.1	76.69	236	55	0	115	350	10120198	10119963	6e-28	132	705	TRINITY_DN20083_c0_g2_i1_705	T	A	ADP=62;WT=0;HET=2;HOM=0;NC=0	0/1	84	50	49	26	23	0.469388	0.4694	3.9694e-09	37	36	26	0	23	0	0/1	123	76	76	42	34	0.4474	4.794e-13	37	36	42	0	34	0	1.04915
TRINITY_DN20083_c0_g2_i2	CM008369.1	76.69	236	55	0	115	350	10120198	10119963	6e-28	132	974	TRINITY_DN20083_c0_g2_i2_974	C	T	ADP=44;WT=0;HET=2;HOM=0;NC=0	0/1	69	53	53	33	20	0.3774	0.377358	1.0405e-07	36	36	0	33	0	20	0/1	44	36	36	23	13	0.3611	3.2589e-05	36	36	0	23	0	13	1.04499
TRINITY_DN20083_c0_g2_i1	CM008369.1	76.69	236	55	0	115	350	10120198	10119963	6e-28	132	1039	TRINITY_DN20083_c0_g2_i1_1039	T	C	ADP=33;WT=0;HET=2;HOM=0;NC=0	0/1	53	34	34	19	15	0.441176	0.4412	4.1835e-06	36	38	19	0	15	0	0/1	49	33	33	19	14	0.4242	1.0577e-05	37	35	19	0	14	0	1.04002
TRINITY_DN20083_c0_g2_i1	CM008369.1	76.69	236	55	0	115	350	10120198	10119963	6e-28	132	1035	TRINITY_DN20083_c0_g2_i1_1035	G	A	ADP=33;WT=0;HET=2;HOM=0;NC=0	0/1	53	34	34	19	15	0.441176	0.4412	4.1835e-06	36	37	19	0	15	0	0/1	49	33	33	19	14	0.4242	1.0577e-05	36	36	19	0	14	0	1.04002
TRINITY_DN20083_c0_g2_i2	CM008369.1	76.69	236	55	0	115	350	10120198	10119963	6e-28	132	768	TRINITY_DN20083_c0_g2_i2_768	A	G	ADP=30;WT=0;HET=2;HOM=0;NC=0	0/1	23	19	19	12	7	0.3684	0.368421	0.0039926	36	34	0	12	0	7	0/1	51	42	42	27	15	0.3571	6.6622e-06	37	35	0	27	0	15	1.03158
TRINITY_DN20083_c0_g2_i2	CM008369.1	76.69	236	55	0	115	350	10120198	10119963	6e-28	132	496	TRINITY_DN20083_c0_g2_i2_496	C	T	ADP=33;WT=0;HET=2;HOM=0;NC=0	0/1	45	33	33	20	13	0.3939	0.393939	2.8029e-05	37	36	0	20	0	13	0/1	45	34	34	21	13	0.3824	2.9583e-05	37	38	0	21	0	13	1.0303
TRINITY_DN20083_c0_g2_i2	CM008369.1	76.69	236	55	0	115	350	10120198	10119963	6e-28	132	1125	TRINITY_DN20083_c0_g2_i2_1125	G	T	ADP=46;WT=0;HET=2;HOM=0;NC=0	0/1	67	46	46	27	19	0.413	0.413043	1.8161e-07	36	36	0	27	0	19	0/1	67	47	47	28	19	0.4043	1.9354e-07	35	37	0	28	0	19	1.02174
TRINITY_DN20083_c0_g2_i1	CM008369.1	76.69	236	55	0	115	350	10120198	10119963	6e-28	132	115	TRINITY_DN20083_c0_g2_i1_115	T	A	ADP=87;WT=0;HET=2;HOM=0;NC=0	0/1	101	78	77	48	29	0.376623	0.3766	7.1262e-11	35	37	48	0	29	0	0/1	125	97	97	61	36	0.3711	2.6424e-13	36	37	61	0	36	0	1.01488
TRINITY_DN20083_c0_g2_i1	CM008369.1	76.69	236	55	0	115	350	10120198	10119963	6e-28	132	409	TRINITY_DN20083_c0_g2_i1_409	G	A	ADP=40;WT=0;HET=2;HOM=0;NC=0	0/1	45	35	35	22	13	0.371429	0.3714	3.1103e-05	37	37	22	0	13	0	0/1	59	46	46	29	17	0.3696	1.2413e-06	36	38	29	0	17	0	1.00495
TRINITY_DN20083_c0_g2_i1	CM008369.1	76.69	236	55	0	115	350	10120198	10119963	6e-28	132	138	TRINITY_DN20083_c0_g2_i1_138	C	T	ADP=62;WT=0;HET=2;HOM=0;NC=0	0/1	49	55	55	40	15	0.2727	0.272727	1.0121e-05	37	35	0	40	0	15	0/1	63	70	70	51	19	0.2714	4.6433e-07	37	37	0	51	0	19	1.00478
TRINITY_DN20083_c0_g2_i2	CM008369.1	76.69	236	55	0	115	350	10120198	10119963	6e-28	132	498	TRINITY_DN20083_c0_g2_i2_498	G	C	ADP=33;WT=0;HET=2;HOM=0;NC=0	0/1	45	33	33	20	13	0.3939	0.393939	2.8029e-05	36	36	0	20	0	13	0/1	45	33	33	20	13	0.3939	2.8029e-05	36	37	0	20	0	13	1
TRINITY_DN8675_c0_g1_i1	CM008369.1	91.45	573	37	2	48	608	10149645	10149073	0	776	278	TRINITY_DN8675_c0_g1_i1_278	C	T	ADP=591;WT=0;HET=2;HOM=0;NC=0	0/1	255	522	522	289	232	0.444444	0.4453	3.9894e-85	37	37	289	0	232	0	0/1	255	660	660	424	236	0.3576	5.7985e-83	37	37	422	2	236	0	1.24285
TRINITY_DN8675_c0_g1_i1	CM008369.1	91.45	573	37	2	48	608	10149645	10149073	0	776	359	TRINITY_DN8675_c0_g1_i1_359	A	G	ADP=511;WT=0;HET=2;HOM=0;NC=0	0/1	255	446	440	228	212	0.4818	0.481818	2.505e-79	36	37	0	228	0	212	0/1	255	583	582	350	231	0.3969	8.852e-83	37	37	0	350	0	231	1.21393
TRINITY_DN8675_c0_g1_i1	CM008369.1	91.45	573	37	2	48	608	10149645	10149073	0	776	366	TRINITY_DN8675_c0_g1_i1_366	G	T	ADP=415;WT=0;HET=2;HOM=0;NC=0	0/1	255	358	358	193	162	0.452514	0.4551	5.6604e-60	36	36	193	0	162	0	0/1	255	473	473	292	176	0.3761	1.395e-62	37	37	292	0	176	0	1.20317
TRINITY_DN8675_c0_g1_i1	CM008369.1	91.45	573	37	2	48	608	10149645	10149073	0	776	406	TRINITY_DN8675_c0_g1_i1_406	T	A	ADP=416;WT=0;HET=2;HOM=0;NC=0	0/1	255	386	378	195	183	0.4841	0.484127	1.1988e-68	36	36	0	195	0	183	0/1	255	459	454	269	185	0.4075	9.5316e-67	37	36	0	269	0	185	1.18807
TRINITY_DN8675_c0_g1_i1	CM008369.1	91.45	573	37	2	48	608	10149645	10149073	0	776	352	TRINITY_DN8675_c0_g1_i1_352	T	C	ADP=535;WT=0;HET=2;HOM=0;NC=0	0/1	255	467	450	244	206	0.4578	0.457778	3.8383e-76	37	37	0	244	0	206	0/1	255	626	621	380	240	0.3865	1.5197e-85	37	36	0	380	0	240	1.1845
TRINITY_DN8675_c0_g1_i1	CM008369.1	91.45	573	37	2	48	608	10149645	10149073	0	776	318	TRINITY_DN8675_c0_g1_i1_318	G	C	ADP=541;WT=0;HET=2;HOM=0;NC=0	0/1	255	486	477	290	187	0.392	0.392034	5.8531e-67	36	37	0	290	0	187	0/1	255	610	606	405	201	0.3317	6.3897e-70	36	37	0	405	0	201	1.18195
TRINITY_DN8675_c0_g1_i1	CM008369.1	91.45	573	37	2	48	608	10149645	10149073	0	776	445	TRINITY_DN8675_c0_g1_i1_445	C	T	ADP=352;WT=0;HET=2;HOM=0;NC=0	0/1	255	320	314	167	147	0.4682	0.468153	8.213e-55	36	37	0	167	0	147	0/1	255	394	391	236	155	0.3964	9.8755e-56	36	37	0	236	0	155	1.18095
TRINITY_DN8675_c0_g1_i1	CM008369.1	91.45	573	37	2	48	608	10149645	10149073	0	776	384	TRINITY_DN8675_c0_g1_i1_384	C	T	ADP=356;WT=0;HET=2;HOM=0;NC=0	0/1	255	295	293	158	135	0.460751	0.4608	3.3664e-50	37	35	158	0	135	0	0/1	255	423	420	256	164	0.3905	9.2242e-59	37	36	256	0	164	0	1.1799
TRINITY_DN8675_c0_g1_i1	CM008369.1	91.45	573	37	2	48	608	10149645	10149073	0	776	412	TRINITY_DN8675_c0_g1_i1_412	T	C	ADP=435;WT=0;HET=2;HOM=0;NC=0	0/1	255	386	386	197	189	0.4896	0.489637	4.3861e-71	37	36	0	197	0	189	0/1	255	486	484	283	201	0.4153	9.6881e-73	36	36	0	283	0	201	1.17903
TRINITY_DN8675_c0_g1_i1	CM008369.1	91.45	573	37	2	48	608	10149645	10149073	0	776	296	TRINITY_DN8675_c0_g1_i1_296	C	T	ADP=504;WT=0;HET=2;HOM=0;NC=0	0/1	255	449	444	267	177	0.398649	0.3986	1.2889e-63	36	36	267	0	177	0	0/1	255	580	565	370	195	0.3451	2.8426e-68	35	35	368	2	195	0	1.15517
TRINITY_DN8675_c0_g1_i1	CM008369.1	91.45	573	37	2	48	608	10149645	10149073	0	776	394	TRINITY_DN8675_c0_g1_i1_394	T	A	ADP=480;WT=0;HET=2;HOM=0;NC=0	0/1	255	431	430	222	208	0.4837	0.483721	6.3857e-78	36	36	0	222	0	208	0/1	255	532	531	303	228	0.4294	5.3165e-83	37	37	0	303	0	228	1.12656
TRINITY_DN8675_c0_g1_i1	CM008369.1	91.45	573	37	2	48	608	10149645	10149073	0	776	388	TRINITY_DN8675_c0_g1_i1_388	T	C	ADP=471;WT=0;HET=2;HOM=0;NC=0	0/1	255	426	421	225	196	0.4656	0.465558	9.0692e-73	36	37	0	225	0	196	0/1	255	523	521	301	219	0.4203	2.0027e-79	37	36	0	301	0	219	1.10756
TRINITY_DN8675_c0_g1_i1	CM008369.1	91.45	573	37	2	48	608	10149645	10149073	0	776	483	TRINITY_DN8675_c0_g1_i1_483	C	A	ADP=287;WT=0;HET=2;HOM=0;NC=0	0/1	255	266	262	141	121	0.4618	0.461832	4.3733e-45	36	36	0	141	0	121	0/1	255	319	313	177	135	0.4313	1.7057e-49	37	36	0	177	0	135	1.07077
TRINITY_DN8675_c0_g1_i1	CM008369.1	91.45	573	37	2	48	608	10149645	10149073	0	776	226	TRINITY_DN8675_c0_g1_i1_226	G	A	ADP=552;WT=0;HET=2;HOM=0;NC=0	0/1	255	451	448	261	187	0.417411	0.4174	8.6302e-68	36	37	261	0	187	0	0/1	255	665	656	400	256	0.3902	2.4271e-91	36	37	398	2	256	0	1.06974
TRINITY_DN8675_c0_g1_i1	CM008369.1	91.45	573	37	2	48	608	10149645	10149073	0	776	222	TRINITY_DN8675_c0_g1_i1_222	G	T	ADP=578;WT=0;HET=2;HOM=0;NC=0	0/1	255	471	467	283	184	0.394004	0.394	5.8677e-66	36	37	283	0	184	0	0/1	255	708	690	435	255	0.3696	4.2883e-90	36	37	433	2	255	0	1.06603
TRINITY_DN8675_c0_g1_i1	CM008369.1	91.45	573	37	2	48	608	10149645	10149073	0	776	89	TRINITY_DN8675_c0_g1_i1_89	C	T	ADP=211;WT=0;HET=2;HOM=0;NC=0	0/1	170	161	160	110	50	0.3125	0.3125	9.3457e-18	36	37	0	110	0	50	0/1	255	265	263	182	81	0.308	2.7584e-28	36	36	0	182	0	81	1.01466
TRINITY_DN8675_c0_g1_i1	CM008369.1	91.45	573	37	2	48	608	10149645	10149073	0	776	87	TRINITY_DN8675_c0_g1_i1_87	C	T	ADP=208;WT=0;HET=2;HOM=0;NC=0	0/1	170	160	160	110	50	0.3125	0.3125	9.3457e-18	37	37	0	110	0	50	0/1	255	258	256	177	79	0.3086	1.3028e-27	36	36	0	177	0	79	1.01266
TRINITY_DN1787_c0_g1_i1	CM008369.1	87.13	435	28	13	146	573	10154248	10153835	2e-129	468	333	TRINITY_DN1787_c0_g1_i1_333	G	A	ADP=11;WT=1;HET=1;HOM=0;NC=0	0/1	35	14	14	5	9	0.642857	0.6429	0.00028986	35	37	5	0	9	0	0/0	1	8	8	4	4	0.5	0.038462	37	37	4	0	4	0	1.28571
TRINITY_DN25719_c0_g1_i3	CM008369.1	97.3	778	19	2	5	781	10157989	10157213	0	1319	81	TRINITY_DN25719_c0_g1_i3_81	T	A	ADP=9;WT=0;HET=0;HOM=2;NC=0	1_1	46	9	9	0	9	1	1	2.0568e-05	0	36	0	0	0	9	1_1	29	9	9	2	7	0.7778	0.0011312	37	38	0	2	0	7	1.28571
TRINITY_DN25719_c0_g1_i3	CM008369.1	97.3	778	19	2	5	781	10157989	10157213	0	1319	137	TRINITY_DN25719_c0_g1_i3_137	G	A	ADP=23;WT=0;HET=0;HOM=2;NC=0	1_1	81	17	17	1	16	0.9412	0.941176	7.7134e-09	38	37	0	1	0	16	1_1	100	30	30	7	23	0.7667	8.7055e-11	38	37	0	7	0	23	1.22762
TRINITY_DN25719_c0_g1_i2	CM008369.1	96.81	1033	31	2	5	1036	10157989	10156958	0	1724	195	TRINITY_DN25719_c0_g1_i2_195	A	G	ADP=22;WT=0;HET=1;HOM=1;NC=0	1_1	42	10	10	1	9	0.9	0.9	5.9538e-05	37	38	0	1	0	9	0/1	111	36	35	9	26	0.7429	6.3192e-12	37	37	0	9	0	26	1.21154
TRINITY_DN25719_c0_g1_i2	CM008369.1	96.81	1033	31	2	5	1036	10157989	10156958	0	1724	137	TRINITY_DN25719_c0_g1_i2_137	G	A	ADP=23;WT=0;HET=0;HOM=2;NC=0	1_1	70	13	13	0	13	1	1	9.6148e-08	0	37	0	0	0	13	1_1	131	33	33	5	28	0.8485	6.9527e-14	35	37	0	5	0	28	1.17857
TRINITY_DN25719_c0_g1_i2	CM008369.1	96.81	1033	31	2	5	1036	10157989	10156958	0	1724	145	TRINITY_DN25719_c0_g1_i2_145	G	T	ADP=26;WT=0;HET=0;HOM=2;NC=0	1_1	64	14	14	1	13	0.9286	0.928571	3.7391e-07	38	37	0	1	0	13	1_1	134	38	38	8	30	0.7895	3.7857e-14	35	36	0	8	0	30	1.17619
TRINITY_DN25719_c0_g1_i2	CM008369.1	96.81	1033	31	2	5	1036	10157989	10156958	0	1724	149	TRINITY_DN25719_c0_g1_i2_149	C	T	ADP=26;WT=0;HET=0;HOM=2;NC=0	1_1	64	14	14	1	13	0.9286	0.928571	3.7391e-07	38	36	0	1	0	13	1_1	134	38	38	8	30	0.7895	3.7857e-14	38	37	0	8	0	30	1.17619
TRINITY_DN25719_c0_g1_i2	CM008369.1	96.81	1033	31	2	5	1036	10157989	10156958	0	1724	433	TRINITY_DN25719_c0_g1_i2_433	C	G	ADP=11;WT=0;HET=2;HOM=0;NC=0	0/1	23	9	9	3	6	0.6667	0.666667	0.0045249	38	36	0	3	0	6	0/1	30	14	14	6	8	0.5714	0.00096618	36	36	0	6	0	8	1.16667
TRINITY_DN25719_c0_g1_i2	CM008369.1	96.81	1033	31	2	5	1036	10157989	10156958	0	1724	437	TRINITY_DN25719_c0_g1_i2_437	C	T	ADP=11;WT=0;HET=2;HOM=0;NC=0	0/1	23	9	9	3	6	0.6667	0.666667	0.0045249	38	37	0	3	0	6	0/1	30	14	14	6	8	0.5714	0.00096618	37	37	0	6	0	8	1.16667
TRINITY_DN25719_c0_g1_i2	CM008369.1	96.81	1033	31	2	5	1036	10157989	10156958	0	1724	187	TRINITY_DN25719_c0_g1_i2_187	T	C	ADP=24;WT=0;HET=0;HOM=2;NC=0	1_1	47	11	11	1	10	0.9091	0.909091	1.7011e-05	38	38	0	1	0	10	1_1	129	37	37	8	29	0.7838	1.2345e-13	37	37	0	8	0	29	1.15987
TRINITY_DN25719_c0_g1_i2	CM008369.1	96.81	1033	31	2	5	1036	10157989	10156958	0	1724	455	TRINITY_DN25719_c0_g1_i2_455	C	T	ADP=10;WT=0;HET=2;HOM=0;NC=0	0/1	23	9	9	3	6	0.6667	0.666667	0.0045249	38	38	0	3	0	6	0/1	26	12	12	5	7	0.5833	0.0022883	37	34	0	5	0	7	1.14286
TRINITY_DN25719_c0_g1_i3	CM008369.1	97.3	778	19	2	5	781	10157989	10157213	0	1319	145	TRINITY_DN25719_c0_g1_i3_145	G	T	ADP=27;WT=0;HET=1;HOM=1;NC=0	1_1	73	19	19	3	16	0.8421	0.842105	4.357e-08	38	38	0	3	0	16	0/1	111	35	35	9	26	0.7429	6.3192e-12	36	37	0	9	0	26	1.1336
TRINITY_DN25719_c0_g1_i3	CM008369.1	97.3	778	19	2	5	781	10157989	10157213	0	1319	149	TRINITY_DN25719_c0_g1_i3_149	C	T	ADP=27;WT=0;HET=1;HOM=1;NC=0	1_1	73	19	19	3	16	0.8421	0.842105	4.357e-08	38	37	0	3	0	16	0/1	111	35	35	9	26	0.7429	6.3192e-12	38	37	0	9	0	26	1.1336
TRINITY_DN25719_c0_g1_i2	CM008369.1	96.81	1033	31	2	5	1036	10157989	10156958	0	1724	448	TRINITY_DN25719_c0_g1_i2_448	C	G	ADP=11;WT=0;HET=2;HOM=0;NC=0	0/1	23	9	9	3	6	0.6667	0.666667	0.0045249	36	38	0	3	0	6	0/1	30	13	13	5	8	0.6154	0.0008238	37	35	0	5	0	8	1.08333
TRINITY_DN25719_c0_g1_i6	CM008369.1	97.3	778	19	2	5	781	10157989	10157213	0	1319	81	TRINITY_DN25719_c0_g1_i6_81	T	A	ADP=19;WT=0;HET=0;HOM=2;NC=0	1_1	71	17	17	2	15	0.882353	0.8824	7.3277e-08	35	37	2	0	15	0	1_1	81	22	22	4	18	0.8182	7.1052e-09	34	35	4	0	18	0	1.07841
TRINITY_DN25719_c0_g1_i3	CM008369.1	97.3	778	19	2	5	781	10157989	10157213	0	1319	187	TRINITY_DN25719_c0_g1_i3_187	T	C	ADP=23;WT=0;HET=1;HOM=1;NC=0	1_1	52	15	15	3	12	0.8	0.8	5.2605e-06	37	36	0	3	0	12	0/1	98	31	31	8	23	0.7419	1.3219e-10	38	37	0	8	0	23	1.07826
TRINITY_DN25719_c0_g1_i3	CM008369.1	97.3	778	19	2	5	781	10157989	10157213	0	1319	195	TRINITY_DN25719_c0_g1_i3_195	A	G	ADP=21;WT=0;HET=1;HOM=1;NC=0	1_1	42	13	13	3	10	0.7692	0.769231	5.3843e-05	38	38	0	3	0	10	0/1	88	30	29	8	21	0.7241	1.2841e-09	38	37	0	8	0	21	1.06227
TRINITY_DN25719_c0_g1_i6	CM008369.1	97.3	778	19	2	5	781	10157989	10157213	0	1319	137	TRINITY_DN25719_c0_g1_i6_137	G	A	ADP=35;WT=0;HET=0;HOM=2;NC=0	1_1	91	24	24	4	20	0.833333	0.8333	6.3493e-10	38	37	4	0	20	0	1_1	168	46	46	9	37	0.8043	1.5478e-17	38	37	9	0	37	0	1.0361
TRINITY_DN25719_c0_g1_i4	CM008369.1	98.18	275	5	0	5	279	10157989	10157715	3e-133	481	66	TRINITY_DN25719_c0_g1_i4_66	C	T	ADP=13;WT=0;HET=0;HOM=2;NC=0	1_1	39	11	11	2	9	0.818182	0.8182	0.00011057	38	35	2	0	9	0	1_1	52	15	15	3	12	0.8	5.2605e-06	38	37	3	0	12	0	1.02273
TRINITY_DN25719_c0_g1_i3	CM008369.1	97.3	778	19	2	5	781	10157989	10157213	0	1319	252	TRINITY_DN25719_c0_g1_i3_252	A	T	ADP=10;WT=1;HET=1;HOM=0;NC=0	0/0	1	9	9	4	5	0.5556	0.555556	0.014706	36	37	0	4	0	5	0/1	22	11	11	5	6	0.5455	0.006192	38	36	0	5	0	6	1.01852
TRINITY_DN25719_c0_g1_i6	CM008369.1	97.3	778	19	2	5	781	10157989	10157213	0	1319	149	TRINITY_DN25719_c0_g1_i6_149	C	T	ADP=36;WT=0;HET=0;HOM=2;NC=0	1_1	89	25	25	5	20	0.8	0.8	1.1273e-09	38	37	5	0	20	0	1_1	165	47	47	10	37	0.7872	2.6563e-17	33	37	10	0	37	0	1.01626
TRINITY_DN25719_c0_g1_i6	CM008369.1	97.3	778	19	2	5	781	10157989	10157213	0	1319	66	TRINITY_DN25719_c0_g1_i6_66	C	T	ADP=13;WT=0;HET=0;HOM=2;NC=0	1_1	64	14	14	1	13	0.928571	0.9286	3.7391e-07	38	38	1	0	13	0	1_1	53	12	12	1	11	0.9167	4.8074e-06	38	38	1	0	11	0	1.01295
TRINITY_DN25719_c0_g1_i5	CM008369.1	96.81	1221	33	4	5	1221	10157989	10156771	0	2034	81	TRINITY_DN25719_c0_g1_i5_81	T	A	ADP=20;WT=0;HET=0;HOM=2;NC=0	1_1	31	8	8	1	7	0.875	0.875	0.0006993	32	35	1	0	7	0	1_1	140	33	33	4	29	0.8788	9.1482e-15	37	35	4	0	29	0	0.995676
TRINITY_DN25719_c0_g1_i6	CM008369.1	97.3	778	19	2	5	781	10157989	10157213	0	1319	145	TRINITY_DN25719_c0_g1_i6_145	G	T	ADP=35;WT=0;HET=0;HOM=2;NC=0	1_1	89	25	25	5	20	0.8	0.8	1.1273e-09	38	36	5	0	20	0	1_1	168	46	46	9	37	0.8043	1.5478e-17	37	37	9	0	37	0	0.994654
TRINITY_DN27751_c0_g2_i1	CM008369.1	87.89	322	32	4	1	315	10417912	10418233	1e-100	372	206	TRINITY_DN27751_c0_g2_i1_206	T	A	ADP=14;WT=0;HET=1;HOM=1;NC=0	1_1	47	14	14	3	11	0.7857	0.785714	1.6951e-05	37	35	0	3	0	11	0/1	20	14	14	8	6	0.4286	0.007971	34	37	0	8	0	6	1.83333
TRINITY_DN27751_c0_g2_i1	CM008369.1	87.89	322	32	4	1	315	10417912	10418233	1e-100	372	214	TRINITY_DN27751_c0_g2_i1_214	G	T	ADP=14;WT=0;HET=1;HOM=1;NC=0	1_1	47	14	14	3	11	0.7857	0.785714	1.6951e-05	38	34	0	3	0	11	0/1	20	14	14	8	6	0.4286	0.007971	37	36	0	8	0	6	1.83333
TRINITY_DN27751_c0_g2_i1	CM008369.1	87.89	322	32	4	1	315	10417912	10418233	1e-100	372	210	TRINITY_DN27751_c0_g2_i1_210	A	G	ADP=14;WT=0;HET=1;HOM=1;NC=0	1_1	47	14	14	3	11	0.7857	0.785714	1.6951e-05	38	37	0	3	0	11	0/1	20	14	14	8	6	0.4286	0.007971	37	38	0	8	0	6	1.83333
TRINITY_DN27751_c0_g2_i1	CM008369.1	87.89	322	32	4	1	315	10417912	10418233	1e-100	372	232	TRINITY_DN27751_c0_g2_i1_232	T	C	ADP=13;WT=0;HET=1;HOM=1;NC=0	1_1	49	13	13	2	11	0.8462	0.846154	1.0096e-05	38	37	0	2	0	11	0/1	21	13	13	7	6	0.4615	0.0074534	34	36	0	7	0	6	1.83333
TRINITY_DN27751_c0_g2_i1	CM008369.1	87.89	322	32	4	1	315	10417912	10418233	1e-100	372	243	TRINITY_DN27751_c0_g2_i1_243	A	G	ADP=13;WT=0;HET=1;HOM=1;NC=0	1_1	49	13	13	2	11	0.8462	0.846154	1.0096e-05	38	37	0	2	0	11	0/1	21	13	13	7	6	0.4615	0.0074534	36	38	0	7	0	6	1.83333
TRINITY_DN27751_c0_g2_i1	CM008369.1	87.89	322	32	4	1	315	10417912	10418233	1e-100	372	211	TRINITY_DN27751_c0_g2_i1_211	A	G	ADP=14;WT=0;HET=1;HOM=1;NC=0	1_1	47	14	14	3	11	0.7857	0.785714	1.6951e-05	38	35	0	3	0	11	0/1	20	14	14	8	6	0.4286	0.007971	38	37	0	8	0	6	1.83333
TRINITY_DN27751_c0_g2_i1	CM008369.1	87.89	322	32	4	1	315	10417912	10418233	1e-100	372	226	TRINITY_DN27751_c0_g2_i1_226	A	G	ADP=13;WT=0;HET=1;HOM=1;NC=0	1_1	49	13	13	2	11	0.8462	0.846154	1.0096e-05	38	35	0	2	0	11	0/1	21	13	13	7	6	0.4615	0.0074534	37	38	0	7	0	6	1.83333
TRINITY_DN27751_c0_g2_i1	CM008369.1	87.89	322	32	4	1	315	10417912	10418233	1e-100	372	239	TRINITY_DN27751_c0_g2_i1_239	G	C	ADP=13;WT=0;HET=1;HOM=1;NC=0	1_1	49	13	13	2	11	0.8462	0.846154	1.0096e-05	38	36	0	2	0	11	0/1	21	13	13	7	6	0.4615	0.0074534	38	37	0	7	0	6	1.83333
TRINITY_DN27751_c0_g2_i1	CM008369.1	87.89	322	32	4	1	315	10417912	10418233	1e-100	372	200	TRINITY_DN27751_c0_g2_i1_200	C	G	ADP=13;WT=0;HET=1;HOM=1;NC=0	1_1	37	14	12	3	9	0.75	0.75	0.00016826	38	37	0	3	0	9	0/1	20	14	14	8	6	0.4286	0.007971	33	38	0	8	0	6	1.75
TRINITY_DN27751_c0_g2_i1	CM008369.1	87.89	322	32	4	1	315	10417912	10418233	1e-100	372	197	TRINITY_DN27751_c0_g2_i1_197	G	C	ADP=13;WT=0;HET=1;HOM=1;NC=0	1_1	47	14	14	3	11	0.7857	0.785714	1.6951e-05	37	37	0	3	0	11	0/1	21	13	13	7	6	0.4615	0.0074534	37	38	0	7	0	6	1.70238
TRINITY_DN27751_c0_g2_i1	CM008369.1	87.89	322	32	4	1	315	10417912	10418233	1e-100	372	187	TRINITY_DN27751_c0_g2_i1_187	T	C	ADP=14;WT=0;HET=2;HOM=0;NC=0	0/1	46	15	15	4	11	0.7333	0.733333	2.4988e-05	38	36	0	4	0	11	0/1	21	14	13	7	6	0.4615	0.0074534	37	35	0	7	0	6	1.58889
TRINITY_DN27751_c0_g2_i1	CM008369.1	87.89	322	32	4	1	315	10417912	10418233	1e-100	372	183	TRINITY_DN27751_c0_g2_i1_183	C	T	ADP=13;WT=0;HET=2;HOM=0;NC=0	0/1	36	15	13	4	9	0.6923	0.692308	0.00022883	37	33	0	4	0	9	0/1	21	14	13	7	6	0.4615	0.0074534	36	34	0	7	0	6	1.5
TRINITY_DN8066_c0_g1_i1	CM008369.1	95.95	370	15	0	72	441	10731538	10731907	2e-169	601	39	TRINITY_DN8066_c0_g1_i1_39	T	C	ADP=40;WT=0;HET=1;HOM=1;NC=0	1_1	133	38	35	6	29	0.828571	0.8286	4.008e-14	38	34	6	0	29	0	0/1	51	45	45	30	15	0.3333	7.5306e-06	37	35	30	0	15	0	2.48596
TRINITY_DN8066_c0_g1_i1	CM008369.1	95.95	370	15	0	72	441	10731538	10731907	2e-169	601	46	TRINITY_DN8066_c0_g1_i1_46	G	T	ADP=50;WT=0;HET=0;HOM=2;NC=0	1_1	255	47	47	0	47	1	1	6.1512e-28	0	37	0	0	47	0	1_1	231	53	53	6	47	0.8868	7.1833e-24	38	37	6	0	47	0	1.12765
TRINITY_DN13650_c0_g2_i1	CM008369.1	96.5	257	9	0	1	257	10766795	10767051	5e-117	425	183	TRINITY_DN13650_c0_g2_i1_183	A	T	ADP=108;WT=0;HET=2;HOM=0;NC=0	0/1	238	132	130	66	64	0.4923	0.492308	1.5757e-24	37	36	0	66	0	64	0/1	99	87	87	58	29	0.3333	1.1231e-10	37	36	0	58	0	29	1.47692
TRINITY_DN13650_c0_g2_i1	CM008369.1	96.5	257	9	0	1	257	10766795	10767051	5e-117	425	179	TRINITY_DN13650_c0_g2_i1_179	A	G	ADP=110;WT=0;HET=2;HOM=0;NC=0	0/1	240	134	134	69	65	0.4851	0.485075	8.2532e-25	36	37	0	69	0	65	0/1	99	87	87	58	29	0.3333	1.1231e-10	37	37	0	58	0	29	1.45522
TRINITY_DN13650_c0_g2_i1	CM008369.1	96.5	257	9	0	1	257	10766795	10767051	5e-117	425	178	TRINITY_DN13650_c0_g2_i1_178	C	T	ADP=110;WT=0;HET=2;HOM=0;NC=0	0/1	236	134	133	69	64	0.4812	0.481203	2.171e-24	37	36	0	69	0	64	0/1	99	87	87	58	29	0.3333	1.1231e-10	37	36	0	58	0	29	1.44361
TRINITY_DN13650_c0_g2_i1	CM008369.1	96.5	257	9	0	1	257	10766795	10767051	5e-117	425	233	TRINITY_DN13650_c0_g2_i1_233	C	T	ADP=69;WT=0;HET=2;HOM=0;NC=0	0/1	252	98	96	34	62	0.6458	0.645833	6.1189e-26	36	36	0	34	0	62	0/1	77	44	43	22	21	0.4884	1.8298e-08	36	37	0	22	0	21	1.32242
TRINITY_DN13650_c0_g2_i1	CM008369.1	96.5	257	9	0	1	257	10766795	10767051	5e-117	425	188	TRINITY_DN13650_c0_g2_i1_188	A	G	ADP=100;WT=0;HET=2;HOM=0;NC=0	0/1	255	127	124	47	77	0.621	0.620968	1.3916e-31	36	37	0	47	0	77	0/1	151	76	76	36	40	0.5263	7.6319e-16	37	36	0	36	0	40	1.17984
TRINITY_DN13650_c0_g2_i1	CM008369.1	96.5	257	9	0	1	257	10766795	10767051	5e-117	425	248	TRINITY_DN13650_c0_g2_i1_248	T	C	ADP=41;WT=0;HET=2;HOM=0;NC=0	0/1	142	53	52	15	34	0.6538	0.653846	6.2611e-15	34	36	0	15	0	34	0/1	75	31	31	7	18	0.5806	2.6626e-08	34	37	0	7	0	18	1.12607
TRINITY_DN13650_c0_g2_i1	CM008369.1	96.5	257	9	0	1	257	10766795	10767051	5e-117	425	176	TRINITY_DN13650_c0_g2_i1_176	A	G	ADP=111;WT=0;HET=2;HOM=0;NC=0	0/1	255	135	135	54	81	0.6	0.6	8.9132e-33	36	37	0	54	0	81	0/1	184	87	87	39	48	0.5517	3.8149e-19	37	37	0	39	0	48	1.0875
TRINITY_DN24249_c0_g1_i1	CM008369.1	95.78	403	15	1	1	401	10781240	10781642	0	649	68	TRINITY_DN24249_c0_g1_i1_68	C	T	ADP=15;WT=1;HET=1;HOM=0;NC=0	0/1	45	21	21	9	12	0.5714	0.571429	2.658e-05	35	36	0	9	0	12	0/0	11	10	10	9	1	0.1	0.5	38	38	0	9	0	1	5.71429
TRINITY_DN24249_c0_g2_i1	CM008369.1	96.28	403	15	0	1	403	10781240	10781642	0	662	68	TRINITY_DN24249_c0_g2_i1_68	C	T	ADP=68;WT=0;HET=2;HOM=0;NC=0	0/1	204	96	95	42	53	0.557895	0.5579	3.8073e-21	36	36	42	0	53	0	0/1	44	41	41	28	13	0.3171	3.9497e-05	35	33	28	0	13	0	1.75937
TRINITY_DN24249_c0_g2_i1	CM008369.1	96.28	403	15	0	1	403	10781240	10781642	0	662	32	TRINITY_DN24249_c0_g2_i1_32	G	A	ADP=29;WT=0;HET=1;HOM=1;NC=0	1_1	152	43	43	9	34	0.790698	0.7907	5.5428e-16	35	36	9	0	34	0	0/1	33	17	16	7	9	0.5625	0.00040786	38	38	7	0	9	0	1.40568
TRINITY_DN24249_c0_g1_i1	CM008369.1	95.78	403	15	1	1	401	10781240	10781642	0	649	32	TRINITY_DN24249_c0_g1_i1_32	G	A	ADP=14;WT=0;HET=1;HOM=1;NC=0	1_1	73	21	19	3	16	0.8421	0.842105	4.357e-08	38	36	0	3	0	16	0/1	22	10	10	4	6	0.6	0.005418	38	36	0	4	0	6	1.40351
TRINITY_DN24249_c0_g1_i1	CM008369.1	95.78	403	15	1	1	401	10781240	10781642	0	649	56	TRINITY_DN24249_c0_g1_i1_56	G	C	ADP=17;WT=0;HET=1;HOM=1;NC=0	1_1	65	16	16	2	14	0.875	0.875	2.5454e-07	38	37	2	0	14	0	0/1	47	19	19	7	12	0.6316	1.8611e-05	37	37	7	0	12	0	1.38537
TRINITY_DN24249_c0_g1_i1	CM008369.1	95.78	403	15	1	1	401	10781240	10781642	0	649	74	TRINITY_DN24249_c0_g1_i1_74	A	G	ADP=17;WT=0;HET=1;HOM=1;NC=0	1_1	65	16	16	2	14	0.875	0.875	2.5454e-07	37	37	2	0	14	0	0/1	47	19	19	7	12	0.6316	1.8611e-05	33	38	7	0	12	0	1.38537
TRINITY_DN24249_c0_g1_i1	CM008369.1	95.78	403	15	1	1	401	10781240	10781642	0	649	77	TRINITY_DN24249_c0_g1_i1_77	T	C	ADP=17;WT=0;HET=1;HOM=1;NC=0	1_1	65	16	16	2	14	0.875	0.875	2.5454e-07	38	37	2	0	14	0	0/1	47	19	19	7	12	0.6316	1.8611e-05	36	37	7	0	12	0	1.38537
TRINITY_DN24249_c0_g1_i1	CM008369.1	95.78	403	15	1	1	401	10781240	10781642	0	649	168	TRINITY_DN24249_c0_g1_i1_168	C	G	ADP=18;WT=0;HET=1;HOM=1;NC=0	1_1	115	26	26	2	23	0.8846	0.884615	2.7767e-12	30	36	0	2	0	23	0/1	36	11	11	1	8	0.7273	0.00020568	38	35	0	1	0	8	1.21635
TRINITY_DN24249_c0_g2_i1	CM008369.1	96.28	403	15	0	1	403	10781240	10781642	0	662	170	TRINITY_DN24249_c0_g2_i1_170	C	G	ADP=165;WT=0;HET=1;HOM=1;NC=0	1_1	255	235	234	25	203	0.867521	0.8675	3.2585e-102	37	37	25	0	203	0	0/1	255	98	97	6	70	0.7216	9.493e-37	38	37	6	0	70	0	1.20222
TRINITY_DN24249_c0_g1_i1	CM008369.1	95.78	403	15	1	1	401	10781240	10781642	0	649	171	TRINITY_DN24249_c0_g1_i1_171	G	C	ADP=28;WT=1;HET=1;HOM=0;NC=0	0/1	29	45	45	36	9	0.2	0.2	0.0012547	36	37	36	0	9	0	0/0	10	14	12	10	2	0.1667	0.23913	37	38	10	0	2	0	1.19976
TRINITY_DN24249_c0_g2_i1	CM008369.1	96.28	403	15	0	1	403	10781240	10781642	0	662	77	TRINITY_DN24249_c0_g2_i1_77	T	C	ADP=85;WT=0;HET=0;HOM=2;NC=0	1_1	255	109	108	22	86	0.7963	0.796296	7.6057e-40	36	36	0	22	0	86	1_1	213	63	62	14	48	0.7742	4.5191e-22	37	36	0	14	0	48	1.02855
TRINITY_DN24249_c0_g2_i1	CM008369.1	96.28	403	15	0	1	403	10781240	10781642	0	662	74	TRINITY_DN24249_c0_g2_i1_74	A	G	ADP=81;WT=0;HET=0;HOM=2;NC=0	1_1	255	105	103	21	82	0.7961	0.796117	5.2132e-38	36	37	0	21	0	82	1_1	205	59	59	13	46	0.7797	2.9112e-21	36	37	0	13	0	46	1.02111
TRINITY_DN24249_c0_g2_i1	CM008369.1	96.28	403	15	0	1	403	10781240	10781642	0	662	56	TRINITY_DN24249_c0_g2_i1_56	G	C	ADP=65;WT=0;HET=0;HOM=2;NC=0	1_1	255	83	82	13	69	0.8415	0.841463	2.3989e-33	36	37	0	13	0	69	1_1	186	48	48	8	40	0.8333	2.2074e-19	38	36	0	8	0	40	1.00976
TRINITY_DN24249_c0_g1_i1	CM008369.1	95.78	403	15	1	1	401	10781240	10781642	0	649	98	TRINITY_DN24249_c0_g1_i1_98	A	G	ADP=17;WT=0;HET=0;HOM=2;NC=0	1_1	75	16	16	1	15	0.9375	0.9375	2.8282e-08	36	37	1	0	15	0	1_1	92	19	19	1	18	0.9474	5.6585e-10	38	37	1	0	18	0	0.98955
TRINITY_DN468_c0_g1_i1	CM008369.1	87.81	320	39	0	14	333	10792827	10793146	7e-102	375	173	TRINITY_DN468_c0_g1_i1_173	T	A	ADP=31;WT=1;HET=1;HOM=0;NC=0	0/1	27	20	20	12	8	0.4	0.4	0.001638	37	35	0	12	0	8	0/0	28	43	43	35	8	0.186	0.0027329	37	37	0	35	0	8	2.15
TRINITY_DN468_c0_g1_i1	CM008369.1	87.81	320	39	0	14	333	10792827	10793146	7e-102	375	179	TRINITY_DN468_c0_g1_i1_179	G	C	ADP=30;WT=0;HET=2;HOM=0;NC=0	0/1	27	20	20	12	8	0.4	0.4	0.001638	34	36	0	12	0	8	0/1	25	40	40	32	8	0.2	0.002653	36	36	0	32	0	8	2
TRINITY_DN468_c0_g1_i1	CM008369.1	87.81	320	39	0	14	333	10792827	10793146	7e-102	375	161	TRINITY_DN468_c0_g1_i1_161	T	G	ADP=28;WT=1;HET=1;HOM=0;NC=0	0/0	6	14	14	10	4	0.2857	0.285714	0.048889	35	37	0	10	0	4	0/1	29	43	43	34	9	0.2093	0.0012263	36	37	0	34	0	9	1.36508
TRINITY_DN468_c0_g1_i1	CM008369.1	87.81	320	39	0	14	333	10792827	10793146	7e-102	375	203	TRINITY_DN468_c0_g1_i1_203	C	T	ADP=28;WT=1;HET=1;HOM=0;NC=0	0/0	7	20	20	14	6	0.3	0.3	0.010098	37	34	0	14	0	6	0/1	25	36	36	28	8	0.2222	0.0025282	37	37	0	28	0	8	1.35
TRINITY_DN468_c0_g1_i1	CM008369.1	87.81	320	39	0	14	333	10792827	10793146	7e-102	375	205	TRINITY_DN468_c0_g1_i1_205	A	G	ADP=29;WT=1;HET=1;HOM=0;NC=0	0/0	9	21	21	15	6	0.2857	0.285714	0.010344	37	37	0	15	0	6	0/1	25	37	37	29	8	0.2162	0.0025617	35	36	0	29	0	8	1.32143
TRINITY_DN468_c0_g1_i1	CM008369.1	87.81	320	39	0	14	333	10792827	10793146	7e-102	375	152	TRINITY_DN468_c0_g1_i1_152	G	A	ADP=28;WT=1;HET=1;HOM=0;NC=0	0/0	9	13	13	10	3	0.2308	0.230769	0.11	35	34	0	10	0	3	0/1	29	43	43	34	9	0.2093	0.0012263	37	37	0	34	0	9	1.10256
TRINITY_DN24147_c0_g2_i1	CM008369.1	92.26	1241	69	16	253	1470	10989161	10987925	0	1735	434	TRINITY_DN24147_c0_g2_i1_434	T	C	ADP=21;WT=0;HET=2;HOM=0;NC=0	0/1	46	20	20	8	12	0.6	0.6	2.2548e-05	35	37	8	0	12	0	0/1	39	24	23	12	11	0.4783	0.00010135	36	37	12	0	11	0	1.25444
TRINITY_DN24147_c0_g1_i1	CM008369.1	93.32	614	40	1	253	866	10989161	10988549	0	905	600	TRINITY_DN24147_c0_g1_i1_600	A	G	ADP=21;WT=0;HET=2;HOM=0;NC=0	0/1	40	23	22	11	11	0.5	0.5	9.1981e-05	33	38	0	11	0	11	0/1	32	20	20	11	9	0.45	0.00061425	37	37	0	11	0	9	1.11111
TRINITY_DN24147_c0_g2_i1	CM008369.1	92.26	1241	69	16	253	1470	10989161	10987925	0	1735	600	TRINITY_DN24147_c0_g2_i1_600	A	G	ADP=24;WT=0;HET=2;HOM=0;NC=0	0/1	48	25	25	12	13	0.52	0.52	1.4654e-05	37	38	12	0	13	0	0/1	44	23	23	11	12	0.5217	3.4748e-05	36	37	11	0	12	0	0.996741
TRINITY_DN16342_c0_g1_i1	CM008369.1	86.56	253	29	4	335	582	11751206	11751458	5e-71	274	265	TRINITY_DN16342_c0_g1_i1_265	C	G	ADP=99;WT=0;HET=2;HOM=0;NC=0	0/1	255	98	98	27	71	0.7245	0.72449	3.2084e-31	35	36	0	27	0	71	0/1	255	101	101	31	70	0.6931	4.0032e-30	36	37	0	31	0	70	1.04534
TRINITY_DN29726_c0_g1_i1	CM008369.1	92.86	1023	41	14	3	1009	12175616	12176622	0	1456	556	TRINITY_DN29726_c0_g1_i1_556	G	A	ADP=24;WT=0;HET=2;HOM=0;NC=0	0/1	88	29	29	8	21	0.7241	0.724138	1.2841e-09	38	33	0	8	0	21	0/1	32	19	19	10	9	0.4737	0.0005667	35	33	0	10	0	9	1.52874
TRINITY_DN29726_c0_g1_i1	CM008369.1	92.86	1023	41	14	3	1009	12175616	12176622	0	1456	605	TRINITY_DN29726_c0_g1_i1_605	T	G	ADP=22;WT=0;HET=2;HOM=0;NC=0	0/1	55	22	22	8	14	0.6364	0.636364	2.7817e-06	35	37	0	8	0	14	0/1	35	23	22	12	10	0.4545	0.00026061	36	36	0	12	0	10	1.4
TRINITY_DN29726_c0_g1_i1	CM008369.1	92.86	1023	41	14	3	1009	12175616	12176622	0	1456	560	TRINITY_DN29726_c0_g1_i1_560	A	T	ADP=24;WT=0;HET=2;HOM=0;NC=0	0/1	93	30	30	8	22	0.7333	0.733333	4.1351e-10	37	32	0	8	0	22	0/1	37	21	19	9	10	0.5263	0.00019541	35	35	0	9	0	10	1.39333
TRINITY_DN29726_c0_g1_i1	CM008369.1	92.86	1023	41	14	3	1009	12175616	12176622	0	1456	371	TRINITY_DN29726_c0_g1_i1_371	C	T	ADP=24;WT=0;HET=1;HOM=1;NC=0	1_1	55	17	17	4	13	0.7647	0.764706	2.5647e-06	38	37	0	4	0	13	0/1	79	32	32	12	20	0.625	1.1508e-08	38	37	0	12	0	20	1.22353
TRINITY_DN29726_c0_g1_i1	CM008369.1	92.86	1023	41	14	3	1009	12175616	12176622	0	1456	893	TRINITY_DN29726_c0_g1_i1_893	A	C	ADP=13;WT=0;HET=2;HOM=0;NC=0	0/1	32	12	11	3	8	0.727273	0.7273	0.000516	34	36	3	0	8	0	0/1	34	15	15	6	9	0.6	0.00034983	34	34	6	0	9	0	1.21212
TRINITY_DN29726_c0_g1_i1	CM008369.1	92.86	1023	41	14	3	1009	12175616	12176622	0	1456	642	TRINITY_DN29726_c0_g1_i1_642	G	T	ADP=17;WT=0;HET=2;HOM=0;NC=0	0/1	40	15	15	5	10	0.6667	0.666667	9.995e-05	36	37	0	5	0	10	0/1	41	20	20	9	11	0.55	7.2653e-05	37	34	0	9	0	11	1.21212
TRINITY_DN29726_c0_g1_i1	CM008369.1	92.86	1023	41	14	3	1009	12175616	12176622	0	1456	831	TRINITY_DN29726_c0_g1_i1_831	G	C	ADP=16;WT=0;HET=1;HOM=1;NC=0	1_1	49	13	13	2	11	0.846154	0.8462	1.0096e-05	31	37	2	0	11	0	0/1	57	20	20	6	14	0.7	1.6702e-06	35	37	6	0	14	0	1.20879
TRINITY_DN29726_c0_g1_i1	CM008369.1	92.86	1023	41	14	3	1009	12175616	12176622	0	1456	351	TRINITY_DN29726_c0_g1_i1_351	G	C	ADP=24;WT=0;HET=1;HOM=1;NC=0	1_1	60	18	18	4	14	0.7778	0.777778	8.0605e-07	38	36	0	4	0	14	0/1	81	30	30	10	20	0.6667	7.1675e-09	37	36	0	10	0	20	1.16667
TRINITY_DN29726_c0_g1_i1	CM008369.1	92.86	1023	41	14	3	1009	12175616	12176622	0	1456	900	TRINITY_DN29726_c0_g1_i1_900	C	G	ADP=13;WT=0;HET=2;HOM=0;NC=0	0/1	31	12	12	4	8	0.666667	0.6667	0.00067304	37	35	4	0	8	0	0/1	34	15	15	6	9	0.6	0.00034983	38	37	6	0	9	0	1.11111
TRINITY_DN29726_c0_g1_i1	CM008369.1	92.86	1023	41	14	3	1009	12175616	12176622	0	1456	891	TRINITY_DN29726_c0_g1_i1_891	G	T	ADP=13;WT=0;HET=2;HOM=0;NC=0	0/1	31	12	12	4	8	0.666667	0.6667	0.00067304	38	34	4	0	8	0	0/1	34	15	15	6	9	0.6	0.00034983	37	34	6	0	9	0	1.11111
TRINITY_DN29726_c0_g1_i1	CM008369.1	92.86	1023	41	14	3	1009	12175616	12176622	0	1456	916	TRINITY_DN29726_c0_g1_i1_916	G	A	ADP=13;WT=0;HET=2;HOM=0;NC=0	0/1	31	12	12	4	8	0.666667	0.6667	0.00067304	35	37	4	0	8	0	0/1	34	15	15	6	9	0.6	0.00034983	37	37	6	0	9	0	1.11111
TRINITY_DN29726_c0_g1_i1	CM008369.1	92.86	1023	41	14	3	1009	12175616	12176622	0	1456	917	TRINITY_DN29726_c0_g1_i1_917	C	A	ADP=13;WT=0;HET=2;HOM=0;NC=0	0/1	31	12	12	4	8	0.666667	0.6667	0.00067304	35	37	4	0	8	0	0/1	34	15	15	6	9	0.6	0.00034983	38	35	6	0	9	0	1.11111
TRINITY_DN29726_c0_g1_i1	CM008369.1	92.86	1023	41	14	3	1009	12175616	12176622	0	1456	881	TRINITY_DN29726_c0_g1_i1_881	C	G	ADP=15;WT=0;HET=2;HOM=0;NC=0	0/1	36	13	13	4	9	0.692308	0.6923	0.00022883	36	38	4	0	9	0	0/1	43	19	17	6	11	0.6471	4.3258e-05	37	38	6	0	11	0	1.06986
TRINITY_DN29726_c0_g2_i1	CM008369.1	93.5	754	23	8	513	1251	12175880	12176622	0	1098	752	TRINITY_DN29726_c0_g2_i1_752	C	G	ADP=22;WT=0;HET=2;HOM=0;NC=0	0/1	82	30	29	9	20	0.689655	0.6897	5.4216e-09	38	37	9	0	20	0	0/1	20	16	16	10	6	0.375	0.008837	36	37	10	0	6	0	1.83908
TRINITY_DN29726_c0_g2_i1	CM008369.1	93.5	754	23	8	513	1251	12175880	12176622	0	1098	798	TRINITY_DN29726_c0_g2_i1_798	G	A	ADP=26;WT=0;HET=2;HOM=0;NC=0	0/1	98	34	31	8	23	0.741935	0.7419	1.3219e-10	35	35	8	0	23	0	0/1	31	21	21	12	9	0.4286	0.0006592	37	36	12	0	9	0	1.73107
TRINITY_DN29726_c0_g2_i1	CM008369.1	93.5	754	23	8	513	1251	12175880	12176622	0	1098	802	TRINITY_DN29726_c0_g2_i1_802	A	T	ADP=25;WT=0;HET=2;HOM=0;NC=0	0/1	87	36	30	9	21	0.7	0.7	1.7919e-09	35	32	9	0	21	0	0/1	36	21	20	10	10	0.5	0.00021796	37	35	10	0	10	0	1.4
TRINITY_DN29726_c0_g2_i1	CM008369.1	93.5	754	23	8	513	1251	12175880	12176622	0	1098	847	TRINITY_DN29726_c0_g2_i1_847	T	G	ADP=15;WT=0;HET=2;HOM=0;NC=0	0/1	26	12	12	5	7	0.583333	0.5833	0.0022883	37	37	5	0	7	0	0/1	32	19	19	10	9	0.4737	0.0005667	37	35	10	0	9	0	1.23144
TRINITY_DN29726_c0_g2_i1	CM008369.1	93.5	754	23	8	513	1251	12175880	12176622	0	1098	1133	TRINITY_DN29726_c0_g2_i1_1133	G	T	ADP=12;WT=0;HET=1;HOM=1;NC=0	1_1	44	12	12	2	10	0.833333	0.8333	3.3652e-05	38	36	2	0	10	0	0/1	36	13	13	4	9	0.6923	0.00022883	38	36	4	0	9	0	1.20372
TRINITY_DN29726_c0_g2_i1	CM008369.1	93.5	754	23	8	513	1251	12175880	12176622	0	1098	1158	TRINITY_DN29726_c0_g2_i1_1158	G	A	ADP=12;WT=0;HET=1;HOM=1;NC=0	1_1	39	11	11	2	9	0.818182	0.8182	0.00011057	38	37	2	0	9	0	0/1	36	13	13	4	9	0.6923	0.00022883	34	36	4	0	9	0	1.18183
TRINITY_DN29726_c0_g2_i1	CM008369.1	93.5	754	23	8	513	1251	12175880	12176622	0	1098	1159	TRINITY_DN29726_c0_g2_i1_1159	C	A	ADP=12;WT=0;HET=1;HOM=1;NC=0	1_1	39	11	11	2	9	0.818182	0.8182	0.00011057	38	37	2	0	9	0	0/1	36	13	13	4	9	0.6923	0.00022883	34	37	4	0	9	0	1.18183
TRINITY_DN29726_c0_g2_i1	CM008369.1	93.5	754	23	8	513	1251	12175880	12176622	0	1098	1142	TRINITY_DN29726_c0_g2_i1_1142	C	G	ADP=17;WT=0;HET=1;HOM=1;NC=0	1_1	44	12	12	2	10	0.8333	0.833333	3.3652e-05	37	37	0	2	0	10	0/1	67	22	22	6	16	0.7273	1.7905e-07	37	36	0	6	0	16	1.14583
TRINITY_DN29726_c0_g2_i1	CM008369.1	93.5	754	23	8	513	1251	12175880	12176622	0	1098	1135	TRINITY_DN29726_c0_g2_i1_1135	A	C	ADP=17;WT=0;HET=1;HOM=1;NC=0	1_1	39	12	11	2	9	0.8182	0.818182	0.00011057	35	36	0	2	0	9	0/1	72	23	23	6	17	0.7391	5.7694e-08	37	34	0	6	0	17	1.10695
TRINITY_DN29726_c0_g2_i1	CM008369.1	93.5	754	23	8	513	1251	12175880	12176622	0	1098	1123	TRINITY_DN29726_c0_g2_i1_1123	C	G	ADP=16;WT=0;HET=2;HOM=0;NC=0	0/1	46	15	15	4	11	0.733333	0.7333	2.4988e-05	38	37	4	0	11	0	0/1	48	18	18	6	12	0.6667	1.4831e-05	34	36	6	0	12	0	1.09995
TRINITY_DN29726_c0_g2_i1	CM008369.1	93.5	754	23	8	513	1251	12175880	12176622	0	1098	1073	TRINITY_DN29726_c0_g2_i1_1073	G	C	ADP=21;WT=0;HET=2;HOM=0;NC=0	0/1	54	18	18	5	13	0.722222	0.7222	3.7078e-06	35	37	5	0	13	0	0/1	64	24	24	8	16	0.6667	3.2617e-07	35	36	8	0	16	0	1.08328
TRINITY_DN29726_c0_g2_i1	CM008369.1	93.5	754	23	8	513	1251	12175880	12176622	0	1098	1079	TRINITY_DN29726_c0_g2_i1_1079	C	G	ADP=16;WT=0;HET=2;HOM=0;NC=0	0/1	30	13	13	5	8	0.615385	0.6154	0.0008238	37	24	5	0	8	0	0/1	42	20	19	8	11	0.5789	6.2811e-05	34	26	8	0	11	0	1.06302
TRINITY_DN29726_c0_g2_i1	CM008369.1	93.5	754	23	8	513	1251	12175880	12176622	0	1098	655	TRINITY_DN29726_c0_g2_i1_655	A	C	ADP=15;WT=1;HET=1;HOM=0;NC=0	0/0	0	8	8	3	5	0.625	0.625	0.012821	38	37	3	0	5	0	0/1	50	22	22	9	13	0.5909	9.5813e-06	38	35	9	0	13	0	1.05771
TRINITY_DN29726_c0_g2_i1	CM008369.1	93.5	754	23	8	513	1251	12175880	12176622	0	1098	613	TRINITY_DN29726_c0_g2_i1_613	C	T	ADP=28;WT=0;HET=2;HOM=0;NC=0	0/1	55	22	22	8	14	0.636364	0.6364	2.7817e-06	37	37	8	0	14	0	0/1	83	36	34	13	21	0.6176	4.9442e-09	37	37	13	0	21	0	1.03038
TRINITY_DN29726_c0_g2_i1	CM008369.1	93.5	754	23	8	513	1251	12175880	12176622	0	1098	288	TRINITY_DN29726_c0_g2_i1_288	C	T	ADP=221;WT=0;HET=2;HOM=0;NC=0	0/1	255	236	235	79	156	0.6638	0.66383	3.8654e-65	37	37	0	79	0	156	0/1	255	208	207	72	135	0.6522	5.0897e-56	36	37	0	72	0	135	1.01787
TRINITY_DN29726_c0_g2_i1	CM008369.1	93.5	754	23	8	513	1251	12175880	12176622	0	1098	294	TRINITY_DN29726_c0_g2_i1_294	G	A	ADP=221;WT=0;HET=2;HOM=0;NC=0	0/1	255	235	235	78	157	0.6681	0.668085	9.725e-66	36	37	0	78	0	157	0/1	255	208	208	71	137	0.6587	4.4151e-57	37	37	0	71	0	137	1.01432
TRINITY_DN29726_c0_g2_i1	CM008369.1	93.5	754	23	8	513	1251	12175880	12176622	0	1098	290	TRINITY_DN29726_c0_g2_i1_290	C	A	ADP=216;WT=0;HET=2;HOM=0;NC=0	0/1	255	230	230	74	155	0.6739	0.673913	2.724e-65	36	37	0	74	0	155	0/1	255	205	202	67	135	0.6683	1.289e-56	37	37	0	67	0	135	1.00837
TRINITY_DN29726_c0_g2_i1	CM008369.1	93.5	754	23	8	513	1251	12175880	12176622	0	1098	1199	TRINITY_DN29726_c0_g2_i1_1199	C	G	ADP=15;WT=0;HET=2;HOM=0;NC=0	0/1	31	12	12	4	8	0.6667	0.666667	0.00067304	35	36	0	4	0	8	0/1	48	18	18	6	12	0.6667	1.4831e-05	38	36	0	6	0	12	1
TRINITY_DN29635_c0_g1_i1	CM008369.1	92.77	249	14	3	377	624	12341400	12341155	1e-95	357	877	TRINITY_DN29635_c0_g1_i1_877	A	G	ADP=95;WT=1;HET=1;HOM=0;NC=0	0/1	84	121	121	95	26	0.214876	0.2149	3.3095e-09	37	37	95	0	26	0	0/0	53	69	69	59	10	0.1449	0.00068782	37	37	59	0	10	0	1.48293
TRINITY_DN29635_c0_g1_i1	CM008369.1	92.77	249	14	3	377	624	12341400	12341155	1e-95	357	258	TRINITY_DN29635_c0_g1_i1_258	T	C	ADP=119;WT=1;HET=1;HOM=0;NC=0	0/1	101	143	143	112	31	0.2168	0.216783	7.5125e-11	37	36	1	111	0	31	0/0	57	95	95	78	17	0.1789	3.4798e-06	37	36	0	78	0	17	1.21144
TRINITY_DN29635_c0_g1_i1	CM008369.1	92.77	249	14	3	377	624	12341400	12341155	1e-95	357	787	TRINITY_DN29635_c0_g1_i1_787	C	G	ADP=78;WT=1;HET=1;HOM=0;NC=0	0/1	68	97	97	76	21	0.216495	0.2165	1.4174e-07	37	36	76	0	21	0	0/0	36	60	60	49	11	0.1833	0.00029526	37	35	49	0	11	0	1.1811
TRINITY_DN29635_c0_g1_i1	CM008369.1	92.77	249	14	3	377	624	12341400	12341155	1e-95	357	229	TRINITY_DN29635_c0_g1_i1_229	G	C	ADP=109;WT=0;HET=2;HOM=0;NC=0	0/1	113	128	128	93	34	0.2656	0.265625	4.5264e-12	37	35	0	93	2	32	0/1	68	93	90	69	21	0.2333	1.2735e-07	37	35	0	69	1	20	1.13839
TRINITY_DN29635_c0_g1_i1	CM008369.1	92.77	249	14	3	377	624	12341400	12341155	1e-95	357	984	TRINITY_DN29635_c0_g1_i1_984	G	T	ADP=35;WT=0;HET=2;HOM=0;NC=0	0/1	55	44	43	27	16	0.372093	0.3721	2.7433e-06	36	37	27	0	14	2	0/1	34	28	28	18	10	0.3571	0.00036855	37	37	18	0	10	0	1.04199
TRINITY_DN26842_c0_g1_i1	CM008369.1	93.81	210	13	0	155	364	13142239	13142030	5e-84	316	318	TRINITY_DN26842_c0_g1_i1_318	A	G	ADP=61;WT=0;HET=2;HOM=0;NC=0	0/1	104	80	80	50	30	0.375	0.375	3.2277e-11	36	37	0	50	0	30	0/1	47	44	43	29	14	0.3256	1.727e-05	36	37	0	29	0	14	1.15179
TRINITY_DN26842_c0_g2_i1	CM008369.1	87.23	321	21	4	1	302	13142339	13142020	1e-93	348	237	TRINITY_DN26842_c0_g2_i1_237	G	A	ADP=30;WT=1;HET=1;HOM=0;NC=0	0/1	44	40	40	27	13	0.325	0.325	3.8184e-05	37	36	0	27	0	13	0/0	15	21	21	17	4	0.1905	0.053471	37	38	0	17	0	4	1.70625
TRINITY_DN26842_c0_g2_i1	CM008369.1	87.23	321	21	4	1	302	13142339	13142020	1e-93	348	228	TRINITY_DN26842_c0_g2_i1_228	G	A	ADP=30;WT=1;HET=1;HOM=0;NC=0	0/1	40	40	39	27	12	0.3077	0.307692	9.0046e-05	36	35	0	27	0	12	0/0	15	21	21	17	4	0.1905	0.053471	37	37	0	17	0	4	1.61538
TRINITY_DN26842_c0_g2_i1	CM008369.1	87.23	321	21	4	1	302	13142339	13142020	1e-93	348	270	TRINITY_DN26842_c0_g2_i1_270	C	T	ADP=24;WT=0;HET=1;HOM=1;NC=0	1_1	102	30	29	6	23	0.793103	0.7931	5.3984e-11	32	32	6	0	23	0	0/1	46	20	20	8	12	0.6	2.2548e-05	37	36	8	0	12	0	1.32184
TRINITY_DN26842_c0_g2_i1	CM008369.1	87.23	321	21	4	1	302	13142339	13142020	1e-93	348	185	TRINITY_DN26842_c0_g2_i1_185	T	C	ADP=38;WT=1;HET=1;HOM=0;NC=0	0/1	35	52	52	41	11	0.211538	0.2115	0.00027081	36	37	41	0	11	0	0/0	18	24	24	20	4	0.1667	0.05461	36	37	20	0	4	0	1.26898
TRINITY_DN26842_c0_g2_i1	CM008369.1	87.23	321	21	4	1	302	13142339	13142020	1e-93	348	222	TRINITY_DN26842_c0_g2_i1_222	A	G	ADP=37;WT=0;HET=1;HOM=1;NC=0	1_1	176	49	49	10	39	0.795918	0.7959	2.466e-18	33	37	10	0	39	0	0/1	68	26	26	9	17	0.6538	1.4238e-07	35	37	9	0	17	0	1.21737
TRINITY_DN26842_c0_g2_i1	CM008369.1	87.23	321	21	4	1	302	13142339	13142020	1e-93	348	204	TRINITY_DN26842_c0_g2_i1_204	G	A	ADP=39;WT=0;HET=2;HOM=0;NC=0	0/1	111	52	52	23	29	0.557692	0.5577	7.5157e-12	36	37	23	0	29	0	0/1	43	26	26	13	12	0.4615	4.2836e-05	37	37	13	0	12	0	1.20843
TRINITY_DN26842_c0_g2_i1	CM008369.1	87.23	321	21	4	1	302	13142339	13142020	1e-93	348	186	TRINITY_DN26842_c0_g2_i1_186	G	T	ADP=40;WT=0;HET=2;HOM=0;NC=0	0/1	66	50	49	30	19	0.3878	0.387755	2.1763e-07	36	37	0	30	0	19	0/1	33	31	31	21	10	0.3226	0.00041251	37	37	0	21	0	10	1.20204
TRINITY_DN26842_c0_g2_i1	CM008369.1	87.23	321	21	4	1	302	13142339	13142020	1e-93	348	216	TRINITY_DN26842_c0_g2_i1_216	G	A	ADP=38;WT=0;HET=2;HOM=0;NC=0	0/1	111	51	51	22	29	0.568627	0.5686	6.4161e-12	37	36	22	0	29	0	0/1	47	26	26	13	13	0.5	1.6379e-05	37	38	13	0	13	0	1.13725
TRINITY_DN26842_c0_g2_i1	CM008369.1	87.23	321	21	4	1	302	13142339	13142020	1e-93	348	207	TRINITY_DN26842_c0_g2_i1_207	C	A	ADP=39;WT=0;HET=2;HOM=0;NC=0	0/1	123	52	52	11	29	0.557692	0.5577	4.43e-13	36	37	11	0	29	0	0/1	50	26	26	9	13	0.5	9.5813e-06	38	37	9	0	13	0	1.11538
TRINITY_DN15695_c0_g2_i1	CM008369.1	95.14	1357	50	5	589	1932	13381703	13380350	0	2126	1597	TRINITY_DN15695_c0_g2_i1_1597	C	G	ADP=19;WT=1;HET=1;HOM=0;NC=0	0/1	20	19	17	11	6	0.3529	0.352941	0.0092021	35	38	0	11	0	6	0/0	9	23	22	16	6	0.2727	0.01057	35	36	0	16	0	6	1.29412
TRINITY_DN15695_c0_g2_i1	CM008369.1	95.14	1357	50	5	589	1932	13381703	13380350	0	2126	304	TRINITY_DN15695_c0_g2_i1_304	G	A	ADP=112;WT=0;HET=2;HOM=0;NC=0	0/1	134	94	94	56	38	0.4043	0.404255	3.2414e-14	36	37	0	56	0	38	0/1	167	130	130	82	48	0.3692	1.6813e-17	37	37	0	82	0	48	1.09486
TRINITY_DN15695_c0_g2_i1	CM008369.1	95.14	1357	50	5	589	1932	13381703	13380350	0	2126	430	TRINITY_DN15695_c0_g2_i1_430	A	G	ADP=37;WT=0;HET=2;HOM=0;NC=0	0/1	54	32	31	16	15	0.483871	0.4839	3.2298e-06	36	36	16	0	15	0	0/1	72	44	44	24	20	0.4545	5.7286e-08	37	35	24	0	20	0	1.06462
TRINITY_DN15695_c0_g1_i1	CM008369.1	95.14	1357	50	5	590	1933	13381703	13380350	0	2126	238	TRINITY_DN15695_c0_g1_i1_238	T	C	ADP=103;WT=0;HET=2;HOM=0;NC=0	0/1	104	85	84	54	30	0.357143	0.3571	3.9318e-11	37	37	54	0	30	0	0/1	148	123	123	80	43	0.3496	1.3012e-15	37	36	80	0	43	0	1.02158
TRINITY_DN15695_c0_g2_i1	CM008369.1	95.14	1357	50	5	589	1932	13381703	13380350	0	2126	550	TRINITY_DN15695_c0_g2_i1_550	G	C	ADP=38;WT=0;HET=2;HOM=0;NC=0	0/1	36	20	20	10	10	0.5	0.5	0.00021796	36	36	0	10	0	10	0/1	103	59	57	29	28	0.4912	4.3658e-11	36	36	0	29	0	28	1.01786
TRINITY_DN15695_c0_g1_i1	CM008369.1	95.14	1357	50	5	590	1933	13381703	13380350	0	2126	551	TRINITY_DN15695_c0_g1_i1_551	G	C	ADP=47;WT=0;HET=2;HOM=0;NC=0	0/1	44	24	24	12	12	0.5	0.5	3.8815e-05	36	37	12	0	12	0	0/1	130	72	71	35	35	0.493	9.3121e-14	36	37	35	0	35	0	1.0142
TRINITY_DN12883_c0_g1_i1	CM008369.1	93.66	599	35	2	7	605	14068447	14069042	0	893	521	TRINITY_DN12883_c0_g1_i1_521	A	G	ADP=9;WT=1;HET=1;HOM=0;NC=0	0/1	27	11	11	4	7	0.6364	0.636364	0.001935	38	37	0	4	1	6	0/0	1	8	8	4	4	0.5	0.038462	38	37	0	4	0	4	1.27273
TRINITY_DN21706_c0_g1_i1	CM008369.1	90.88	581	39	7	249	818	14886607	14886030	0	767	230	TRINITY_DN21706_c0_g1_i1_230	T	C	ADP=10;WT=1;HET=1;HOM=0;NC=0	0/1	23	9	9	3	6	0.666667	0.6667	0.0045249	37	38	3	0	6	0	0/0	10	11	11	9	2	0.1818	0.2381	37	38	9	0	2	0	3.66703
TRINITY_DN19132_c0_g1_i1	CM008369.1	95.45	528	20	4	7	531	14904045	14904571	0	839	145	TRINITY_DN19132_c0_g1_i1_145	T	A	ADP=9;WT=0;HET=0;HOM=2;NC=0	1_1	42	10	10	1	9	0.9	0.9	5.9538e-05	37	33	1	0	9	0	1_1	29	9	9	2	7	0.7778	0.0011312	38	32	2	0	7	0	1.15711
TRINITY_DN19132_c0_g1_i1	CM008369.1	95.45	528	20	4	7	531	14904045	14904571	0	839	148	TRINITY_DN19132_c0_g1_i1_148	A	T	ADP=9;WT=0;HET=0;HOM=2;NC=0	1_1	42	10	10	1	9	0.9	0.9	5.9538e-05	36	34	1	0	9	0	1_1	29	9	9	2	7	0.7778	0.0011312	38	31	2	0	7	0	1.15711
TRINITY_DN19132_c0_g1_i1	CM008369.1	95.45	528	20	4	7	531	14904045	14904571	0	839	120	TRINITY_DN19132_c0_g1_i1_120	G	A	ADP=14;WT=0;HET=1;HOM=1;NC=0	1_1	42	13	13	3	10	0.769231	0.7692	5.3843e-05	38	35	3	0	10	0	0/1	46	16	15	4	11	0.7333	2.4988e-05	37	35	4	0	11	0	1.049
TRINITY_DN19132_c0_g1_i1	CM008369.1	95.45	528	20	4	7	531	14904045	14904571	0	839	115	TRINITY_DN19132_c0_g1_i1_115	T	C	ADP=14;WT=0;HET=0;HOM=2;NC=0	1_1	42	13	13	3	10	0.769231	0.7692	5.3843e-05	37	35	3	0	10	0	1_1	50	16	16	4	12	0.75	8.0605e-06	38	37	4	0	12	0	1.02564
TRINITY_DN19132_c0_g1_i1	CM008369.1	95.45	528	20	4	7	531	14904045	14904571	0	839	102	TRINITY_DN19132_c0_g1_i1_102	C	A	ADP=14;WT=0;HET=0;HOM=2;NC=0	1_1	42	13	13	3	10	0.769231	0.7692	5.3843e-05	38	36	3	0	10	0	1_1	50	16	16	4	12	0.75	8.0605e-06	38	36	4	0	12	0	1.02564
TRINITY_DN19132_c0_g1_i1	CM008369.1	95.45	528	20	4	7	531	14904045	14904571	0	839	106	TRINITY_DN19132_c0_g1_i1_106	T	G	ADP=14;WT=0;HET=0;HOM=2;NC=0	1_1	42	13	13	3	10	0.769231	0.7692	5.3843e-05	36	37	3	0	10	0	1_1	50	16	16	4	12	0.75	8.0605e-06	38	37	4	0	12	0	1.02564
TRINITY_DN19132_c0_g1_i1	CM008369.1	95.45	528	20	4	7	531	14904045	14904571	0	839	86	TRINITY_DN19132_c0_g1_i1_86	G	C	ADP=13;WT=0;HET=1;HOM=1;NC=0	1_1	37	12	12	3	9	0.75	0.75	0.00016826	35	37	3	0	9	0	0/1	46	15	15	4	11	0.7333	2.4988e-05	38	37	4	0	11	0	1.02277
TRINITY_DN28239_c0_g1_i1	CM008369.1	87.5	680	77	5	393	1065	15102985	15103663	0	778	1046	TRINITY_DN28239_c0_g1_i1_1046	A	G	ADP=19;WT=1;HET=1;HOM=0;NC=0	0/1	25	13	13	6	7	0.5385	0.538462	0.0026087	37	35	0	6	0	7	0/0	38	25	25	24	1	0.04	0.5	36	33	0	24	0	1	13.4615
TRINITY_DN28239_c0_g1_i1	CM008369.1	87.5	680	77	5	393	1065	15102985	15103663	0	778	584	TRINITY_DN28239_c0_g1_i1_584	A	T	ADP=138;WT=1;HET=1;HOM=0;NC=0	0/1	105	101	101	70	31	0.306931	0.3069	3.0497e-11	36	37	70	0	31	0	0/0	186	175	175	161	14	0.08	4.657e-05	37	37	161	0	14	0	3.83663
TRINITY_DN28239_c0_g1_i1	CM008369.1	87.5	680	77	5	393	1065	15102985	15103663	0	778	1040	TRINITY_DN28239_c0_g1_i1_1040	A	G	ADP=23;WT=1;HET=1;HOM=0;NC=0	0/1	29	15	15	7	8	0.5333	0.533333	0.0010995	37	35	0	7	0	8	0/0	24	32	32	27	5	0.1562	0.026412	37	33	0	27	0	5	3.41333
TRINITY_DN28239_c0_g1_i1	CM008369.1	87.5	680	77	5	393	1065	15102985	15103663	0	778	647	TRINITY_DN28239_c0_g1_i1_647	G	T	ADP=143;WT=1;HET=1;HOM=0;NC=0	0/1	103	115	111	80	31	0.2793	0.279279	4.0646e-11	35	35	0	80	0	31	0/0	161	176	176	158	18	0.1023	2.4139e-06	37	37	0	158	0	18	2.73073
TRINITY_DN28239_c0_g1_i1	CM008369.1	87.5	680	77	5	393	1065	15102985	15103663	0	778	612	TRINITY_DN28239_c0_g1_i1_612	A	G	ADP=148;WT=1;HET=1;HOM=0;NC=0	0/1	114	115	115	81	34	0.295652	0.2957	3.3038e-12	36	37	81	0	34	0	0/0	148	184	182	160	22	0.1209	1.2141e-07	36	37	160	0	22	0	2.44543
TRINITY_DN28239_c0_g1_i1	CM008369.1	87.5	680	77	5	393	1065	15102985	15103663	0	778	608	TRINITY_DN28239_c0_g1_i1_608	C	T	ADP=142;WT=1;HET=1;HOM=0;NC=0	0/1	111	111	110	77	33	0.3	0.3	6.8683e-12	36	37	77	0	33	0	0/0	135	179	175	152	23	0.1314	5.5023e-08	37	37	152	0	23	0	2.28311
TRINITY_DN28239_c0_g1_i1	CM008369.1	87.5	680	77	5	393	1065	15102985	15103663	0	778	1031	TRINITY_DN28239_c0_g1_i1_1031	G	T	ADP=28;WT=0;HET=2;HOM=0;NC=0	0/1	32	19	19	10	9	0.4737	0.473684	0.0005667	37	36	0	10	0	9	0/1	25	38	38	30	8	0.2105	0.0025935	37	35	0	30	0	8	2.25
TRINITY_DN28239_c0_g1_i1	CM008369.1	87.5	680	77	5	393	1065	15102985	15103663	0	778	641	TRINITY_DN28239_c0_g1_i1_641	G	A	ADP=112;WT=1;HET=1;HOM=0;NC=0	0/1	118	94	94	60	34	0.361702	0.3617	1.4978e-12	37	36	60	0	34	0	0/0	72	130	130	106	24	0.1846	1.8519e-08	37	37	106	0	24	0	1.95938
TRINITY_DN28239_c0_g1_i1	CM008369.1	87.5	680	77	5	393	1065	15102985	15103663	0	778	757	TRINITY_DN28239_c0_g1_i1_757	G	A	ADP=100;WT=1;HET=1;HOM=0;NC=0	0/1	87	87	87	61	26	0.2989	0.298851	1.6521e-09	36	37	0	61	0	26	0/0	69	114	114	93	19	0.1667	8.2901e-07	37	37	0	93	0	19	1.7931
TRINITY_DN28239_c0_g1_i1	CM008369.1	87.5	680	77	5	393	1065	15102985	15103663	0	778	756	TRINITY_DN28239_c0_g1_i1_756	T	C	ADP=100;WT=1;HET=1;HOM=0;NC=0	0/1	87	87	87	61	26	0.2989	0.298851	1.6521e-09	36	37	0	61	0	26	0/0	71	114	114	95	19	0.1667	8.4234e-07	37	37	0	95	0	19	1.7931
TRINITY_DN28239_c0_g1_i1	CM008369.1	87.5	680	77	5	393	1065	15102985	15103663	0	778	745	TRINITY_DN28239_c0_g1_i1_745	T	C	ADP=109;WT=1;HET=1;HOM=0;NC=0	0/1	90	98	98	71	27	0.2755	0.27551	9.3146e-10	36	37	0	71	0	27	0/0	82	121	121	102	19	0.157	8.8669e-07	37	37	0	102	0	19	1.75456
TRINITY_DN28239_c0_g1_i1	CM008369.1	87.5	680	77	5	393	1065	15102985	15103663	0	778	655	TRINITY_DN28239_c0_g1_i1_655	T	C	ADP=109;WT=1;HET=1;HOM=0;NC=0	0/1	101	97	97	67	30	0.309278	0.3093	6.5229e-11	36	38	67	0	30	0	0/0	70	122	122	100	22	0.1803	8.4286e-08	37	37	100	0	22	0	1.71535
TRINITY_DN28239_c0_g1_i1	CM008369.1	87.5	680	77	5	393	1065	15102985	15103663	0	778	753	TRINITY_DN28239_c0_g1_i1_753	C	G	ADP=109;WT=1;HET=1;HOM=0;NC=0	0/1	86	97	97	71	26	0.268	0.268041	2.1495e-09	36	37	0	71	0	26	0/0	82	121	121	102	19	0.157	8.8669e-07	36	37	0	102	0	19	1.707
TRINITY_DN28239_c0_g1_i1	CM008369.1	87.5	680	77	5	393	1065	15102985	15103663	0	778	750	TRINITY_DN28239_c0_g1_i1_750	T	C	ADP=107;WT=1;HET=1;HOM=0;NC=0	0/1	86	97	97	71	26	0.268	0.268041	2.1495e-09	36	36	0	71	0	26	0/0	77	117	117	98	19	0.1624	8.6177e-07	36	37	0	98	0	19	1.65057
TRINITY_DN28239_c0_g1_i1	CM008369.1	87.5	680	77	5	393	1065	15102985	15103663	0	778	670	TRINITY_DN28239_c0_g1_i1_670	C	T	ADP=130;WT=0;HET=2;HOM=0;NC=0	0/1	115	108	107	73	34	0.317757	0.3178	2.5547e-12	37	37	73	0	34	0	0/1	104	153	153	121	32	0.2092	3.8069e-11	37	37	121	0	32	0	1.51891
TRINITY_DN28239_c0_g1_i1	CM008369.1	87.5	680	77	5	393	1065	15102985	15103663	0	778	689	TRINITY_DN28239_c0_g1_i1_689	G	A	ADP=125;WT=1;HET=1;HOM=0;NC=0	0/1	100	108	107	77	30	0.2804	0.280374	8.7248e-11	36	35	0	77	0	30	0/0	78	143	143	116	27	0.1888	1.9219e-09	37	38	0	116	0	27	1.48494
TRINITY_DN28239_c0_g1_i1	CM008369.1	87.5	680	77	5	393	1065	15102985	15103663	0	778	969	TRINITY_DN28239_c0_g1_i1_969	G	A	ADP=60;WT=0;HET=2;HOM=0;NC=0	0/1	103	48	48	21	27	0.5625	0.5625	4.1928e-11	37	37	0	21	0	27	0/1	106	75	73	43	30	0.411	2.1366e-11	37	36	0	43	0	30	1.36875
TRINITY_DN28239_c0_g1_i1	CM008369.1	87.5	680	77	5	393	1065	15102985	15103663	0	778	993	TRINITY_DN28239_c0_g1_i1_993	A	C	ADP=42;WT=0;HET=2;HOM=0;NC=0	0/1	47	26	26	13	13	0.5	0.5	1.6379e-05	37	35	0	13	0	13	0/1	76	59	59	36	22	0.3729	2.025e-08	37	37	0	36	0	22	1.34091
TRINITY_DN28239_c0_g1_i1	CM008369.1	87.5	680	77	5	393	1065	15102985	15103663	0	778	614	TRINITY_DN28239_c0_g1_i1_614	C	G	ADP=146;WT=0;HET=2;HOM=0;NC=0	0/1	155	114	112	68	44	0.392857	0.3929	2.8576e-16	37	37	68	0	44	0	0/1	182	181	181	127	54	0.2983	5.244e-19	37	36	127	0	54	0	1.31699
TRINITY_DN28239_c0_g1_i1	CM008369.1	87.5	680	77	5	393	1065	15102985	15103663	0	778	903	TRINITY_DN28239_c0_g1_i1_903	G	C	ADP=50;WT=0;HET=2;HOM=0;NC=0	0/1	55	42	42	26	16	0.380952	0.381	2.607e-06	37	38	26	0	16	0	0/1	57	58	58	41	17	0.2931	1.9326e-06	37	37	41	0	17	0	1.29974
TRINITY_DN28239_c0_g1_i1	CM008369.1	87.5	680	77	5	393	1065	15102985	15103663	0	778	763	TRINITY_DN28239_c0_g1_i1_763	A	T	ADP=100;WT=0;HET=2;HOM=0;NC=0	0/1	255	83	83	22	61	0.7349	0.73494	4.216e-27	34	36	0	22	0	61	0/1	255	118	118	51	67	0.5678	1.0255e-26	36	37	0	51	0	67	1.29437
TRINITY_DN28239_c0_g1_i1	CM008369.1	87.5	680	77	5	393	1065	15102985	15103663	0	778	690	TRINITY_DN28239_c0_g1_i1_690	A	G	ADP=173;WT=0;HET=2;HOM=0;NC=0	0/1	153	142	142	97	45	0.316901	0.3169	4.4461e-16	37	37	97	0	45	0	0/1	168	205	205	154	51	0.2488	1.265e-17	36	36	154	0	51	0	1.27372
TRINITY_DN28239_c0_g1_i1	CM008369.1	87.5	680	77	5	393	1065	15102985	15103663	0	778	696	TRINITY_DN28239_c0_g1_i1_696	C	T	ADP=150;WT=0;HET=2;HOM=0;NC=0	0/1	164	128	128	53	45	0.3516	0.351562	3.7449e-17	36	37	0	53	0	45	0/1	166	173	173	86	48	0.2775	2.0482e-17	37	36	0	86	0	48	1.26709
TRINITY_DN28239_c0_g1_i1	CM008369.1	87.5	680	77	5	393	1065	15102985	15103663	0	778	894	TRINITY_DN28239_c0_g1_i1_894	C	G	ADP=49;WT=0;HET=2;HOM=0;NC=0	0/1	44	40	40	26	13	0.325	0.325	3.6837e-05	35	36	26	0	13	0	0/1	49	58	58	41	15	0.2586	1.0354e-05	32	37	41	0	15	0	1.25677
TRINITY_DN28239_c0_g1_i1	CM008369.1	87.5	680	77	5	393	1065	15102985	15103663	0	778	688	TRINITY_DN28239_c0_g1_i1_688	A	T	ADP=172;WT=0;HET=2;HOM=0;NC=0	0/1	153	143	143	98	45	0.314685	0.3147	4.6037e-16	33	37	98	0	45	0	0/1	169	205	202	151	51	0.2525	1.1904e-17	34	37	151	0	51	0	1.24628
TRINITY_DN28239_c0_g1_i1	CM008369.1	87.5	680	77	5	393	1065	15102985	15103663	0	778	677	TRINITY_DN28239_c0_g1_i1_677	C	T	ADP=139;WT=0;HET=2;HOM=0;NC=0	0/1	114	125	117	82	34	0.290598	0.2906	3.4017e-12	36	37	82	0	34	0	0/1	125	168	161	123	38	0.236	3.0521e-13	37	37	123	0	38	0	1.23135
TRINITY_DN28239_c0_g1_i1	CM008369.1	87.5	680	77	5	393	1065	15102985	15103663	0	778	960	TRINITY_DN28239_c0_g1_i1_960	A	G	ADP=51;WT=0;HET=2;HOM=0;NC=0	0/1	76	44	44	23	21	0.477273	0.4773	2.0219e-08	37	37	23	0	21	0	0/1	80	59	59	36	23	0.3898	8.221e-09	37	37	36	0	23	0	1.2244
TRINITY_DN28239_c0_g1_i1	CM008369.1	87.5	680	77	5	393	1065	15102985	15103663	0	778	957	TRINITY_DN28239_c0_g1_i1_957	A	G	ADP=51;WT=0;HET=2;HOM=0;NC=0	0/1	76	44	44	23	21	0.477273	0.4773	2.0219e-08	37	37	23	0	21	0	0/1	80	59	59	36	23	0.3898	8.221e-09	37	36	36	0	23	0	1.2244
TRINITY_DN28239_c0_g1_i1	CM008369.1	87.5	680	77	5	393	1065	15102985	15103663	0	778	766	TRINITY_DN28239_c0_g1_i1_766	C	T	ADP=100;WT=0;HET=2;HOM=0;NC=0	0/1	254	85	85	25	60	0.7059	0.705882	3.9746e-26	36	36	0	25	0	60	0/1	255	115	115	48	67	0.5826	6.0874e-27	37	36	0	48	0	67	1.21159
TRINITY_DN28239_c0_g1_i1	CM008369.1	87.5	680	77	5	393	1065	15102985	15103663	0	778	774	TRINITY_DN28239_c0_g1_i1_774	G	A	ADP=124;WT=0;HET=2;HOM=0;NC=0	0/1	166	104	104	58	46	0.4423	0.442308	2.2346e-17	36	35	0	58	0	46	0/1	185	144	144	91	53	0.3681	3.0389e-19	36	37	0	91	0	53	1.20174
TRINITY_DN28239_c0_g1_i1	CM008369.1	87.5	680	77	5	393	1065	15102985	15103663	0	778	927	TRINITY_DN28239_c0_g1_i1_927	C	A	ADP=56;WT=0;HET=2;HOM=0;NC=0	0/1	62	48	48	30	18	0.375	0.375	5.3443e-07	37	37	30	0	18	0	0/1	67	64	64	44	20	0.3125	1.6397e-07	37	37	44	0	20	0	1.2
TRINITY_DN28239_c0_g1_i1	CM008369.1	87.5	680	77	5	393	1065	15102985	15103663	0	778	815	TRINITY_DN28239_c0_g1_i1_815	C	T	ADP=80;WT=0;HET=2;HOM=0;NC=0	0/1	106	62	61	32	29	0.4754	0.47541	2.2597e-11	36	36	0	32	0	29	0/1	141	101	100	60	40	0.4	6.705e-15	35	36	0	60	0	40	1.18852
TRINITY_DN28239_c0_g1_i1	CM008369.1	87.5	680	77	5	393	1065	15102985	15103663	0	778	915	TRINITY_DN28239_c0_g1_i1_915	G	A	ADP=54;WT=0;HET=2;HOM=0;NC=0	0/1	55	45	45	29	16	0.355556	0.3556	3.0122e-06	37	37	29	0	16	0	0/1	64	63	63	44	19	0.3016	3.8563e-07	37	36	44	0	19	0	1.1789
TRINITY_DN28239_c0_g1_i1	CM008369.1	87.5	680	77	5	393	1065	15102985	15103663	0	778	877	TRINITY_DN28239_c0_g1_i1_877	C	T	ADP=43;WT=1;HET=1;HOM=0;NC=0	0/1	25	40	40	32	8	0.2	0.2	0.002653	37	33	0	32	0	8	0/0	30	46	46	38	8	0.1739	0.0028033	36	32	0	38	0	8	1.15
TRINITY_DN28239_c0_g1_i1	CM008369.1	87.5	680	77	5	393	1065	15102985	15103663	0	778	988	TRINITY_DN28239_c0_g1_i1_988	C	T	ADP=44;WT=0;HET=2;HOM=0;NC=0	0/1	46	29	29	16	13	0.4483	0.448276	2.1506e-05	37	37	0	16	0	13	0/1	80	59	59	36	23	0.3898	8.221e-09	37	38	0	36	0	23	1.14993
TRINITY_DN28239_c0_g1_i1	CM008369.1	87.5	680	77	5	393	1065	15102985	15103663	0	778	978	TRINITY_DN28239_c0_g1_i1_978	A	T	ADP=46;WT=0;HET=2;HOM=0;NC=0	0/1	46	29	29	16	13	0.4483	0.448276	2.1506e-05	37	35	0	16	0	13	0/1	87	64	64	39	25	0.3906	1.5975e-09	37	35	0	39	0	25	1.14759
TRINITY_DN28239_c0_g1_i1	CM008369.1	87.5	680	77	5	393	1065	15102985	15103663	0	778	980	TRINITY_DN28239_c0_g1_i1_980	G	T	ADP=46;WT=0;HET=2;HOM=0;NC=0	0/1	46	29	29	16	13	0.4483	0.448276	2.1506e-05	37	37	0	16	0	13	0/1	87	64	64	39	25	0.3906	1.5975e-09	36	36	0	39	0	25	1.14759
TRINITY_DN28239_c0_g1_i1	CM008369.1	87.5	680	77	5	393	1065	15102985	15103663	0	778	177	TRINITY_DN28239_c0_g1_i1_177	T	G	ADP=139;WT=0;HET=0;HOM=2;NC=0	1_1	255	105	105	15	90	0.857143	0.8571	5.2275e-44	37	37	15	0	90	0	1_1	255	173	173	43	130	0.7514	7.3101e-58	37	37	43	0	130	0	1.14073
TRINITY_DN28239_c0_g1_i1	CM008369.1	87.5	680	77	5	393	1065	15102985	15103663	0	778	1006	TRINITY_DN28239_c0_g1_i1_1006	T	G	ADP=37;WT=0;HET=2;HOM=0;NC=0	0/1	35	23	23	13	10	0.4348	0.434783	0.00028066	37	38	0	13	0	10	0/1	70	53	52	32	20	0.3846	9.8643e-08	36	35	0	32	0	20	1.13043
TRINITY_DN28239_c0_g1_i1	CM008369.1	87.5	680	77	5	393	1065	15102985	15103663	0	778	496	TRINITY_DN28239_c0_g1_i1_496	C	T	ADP=161;WT=0;HET=2;HOM=0;NC=0	0/1	110	119	118	85	33	0.279661	0.2797	8.5973e-12	36	35	85	0	33	0	0/1	168	205	205	154	51	0.2488	1.265e-17	37	35	154	0	51	0	1.12404
TRINITY_DN28239_c0_g1_i1	CM008369.1	87.5	680	77	5	393	1065	15102985	15103663	0	778	726	TRINITY_DN28239_c0_g1_i1_726	C	A	ADP=123;WT=0;HET=2;HOM=0;NC=0	0/1	202	106	106	52	54	0.5094	0.509434	5.5639e-21	36	37	0	52	0	54	0/1	233	141	141	77	64	0.4539	4.663e-24	37	37	0	77	0	64	1.12235
TRINITY_DN28239_c0_g1_i1	CM008369.1	87.5	680	77	5	393	1065	15102985	15103663	0	778	729	TRINITY_DN28239_c0_g1_i1_729	C	T,A	ADP=121;WT=0;HET=2;HOM=0;NC=0	0/1	255	102	102	8	54	0.5294	0.529412	6.2075e-27	37	36	0	8	0	54	0/2	255	141	141	10	67	0.4752	2.7293e-33	38	37	0	10	0	67	1.11414
TRINITY_DN28239_c0_g1_i1	CM008369.1	87.5	680	77	5	393	1065	15102985	15103663	0	778	985	TRINITY_DN28239_c0_g1_i1_985	C	T	ADP=44;WT=0;HET=2;HOM=0;NC=0	0/1	42	29	29	17	12	0.4138	0.413793	5.8193e-05	37	36	0	17	0	12	0/1	76	59	59	36	22	0.3729	2.025e-08	37	35	0	36	0	22	1.10972
TRINITY_DN28239_c0_g1_i1	CM008369.1	87.5	680	77	5	393	1065	15102985	15103663	0	778	497	TRINITY_DN28239_c0_g1_i1_497	T	G	ADP=164;WT=0;HET=2;HOM=0;NC=0	0/1	110	121	121	88	33	0.272727	0.2727	9.2691e-12	35	37	88	0	33	0	0/1	168	207	207	156	51	0.2464	1.3159e-17	36	36	156	0	51	0	1.10685
TRINITY_DN28239_c0_g1_i1	CM008369.1	87.5	680	77	5	393	1065	15102985	15103663	0	778	490	TRINITY_DN28239_c0_g1_i1_490	T	C	ADP=154;WT=0;HET=2;HOM=0;NC=0	0/1	111	114	114	81	33	0.289474	0.2895	7.7202e-12	36	37	81	0	33	0	0/1	169	194	194	143	51	0.2629	1.0014e-17	37	37	143	0	51	0	1.10108
TRINITY_DN28239_c0_g1_i1	CM008369.1	87.5	680	77	5	393	1065	15102985	15103663	0	778	855	TRINITY_DN28239_c0_g1_i1_855	T	G	ADP=52;WT=0;HET=2;HOM=0;NC=0	0/1	58	50	50	33	17	0.34	0.34	1.4808e-06	36	37	0	33	0	17	0/1	57	55	55	38	17	0.3091	1.768e-06	36	37	0	38	0	17	1.1
TRINITY_DN28239_c0_g1_i1	CM008369.1	87.5	680	77	5	393	1065	15102985	15103663	0	778	880	TRINITY_DN28239_c0_g1_i1_880	A	C	ADP=42;WT=1;HET=1;HOM=0;NC=0	0/1	25	40	40	32	8	0.2	0.2	0.002653	36	30	0	32	0	8	0/0	28	44	44	36	8	0.1818	0.0027573	37	30	0	36	0	8	1.1
TRINITY_DN28239_c0_g1_i1	CM008369.1	87.5	680	77	5	393	1065	15102985	15103663	0	778	489	TRINITY_DN28239_c0_g1_i1_489	C	T	ADP=153;WT=0;HET=2;HOM=0;NC=0	0/1	111	114	114	81	33	0.289474	0.2895	7.7202e-12	37	36	81	0	33	0	0/1	170	193	193	142	51	0.2642	9.789e-18	37	37	142	0	51	0	1.09566
TRINITY_DN28239_c0_g1_i1	CM008369.1	87.5	680	77	5	393	1065	15102985	15103663	0	778	537	TRINITY_DN28239_c0_g1_i1_537	C	T	ADP=189;WT=0;HET=2;HOM=0;NC=0	0/1	177	142	142	91	51	0.3592	0.359155	1.8081e-18	37	37	0	91	0	51	0/1	255	236	236	158	78	0.3305	1.5565e-27	36	37	0	158	0	78	1.08667
TRINITY_DN28239_c0_g1_i1	CM008369.1	87.5	680	77	5	393	1065	15102985	15103663	0	778	536	TRINITY_DN28239_c0_g1_i1_536	G	C	ADP=189;WT=0;HET=2;HOM=0;NC=0	0/1	177	143	142	91	51	0.3592	0.359155	1.8081e-18	36	37	0	91	0	51	0/1	255	236	236	156	78	0.3333	1.4375e-27	37	37	0	156	0	78	1.08667
TRINITY_DN28239_c0_g1_i1	CM008369.1	87.5	680	77	5	393	1065	15102985	15103663	0	778	657	TRINITY_DN28239_c0_g1_i1_657	T	C	ADP=128;WT=0;HET=2;HOM=0;NC=0	0/1	255	98	98	7	61	0.6224	0.622449	3.3363e-31	37	37	0	7	0	61	0/1	255	159	159	12	92	0.5786	3.0258e-46	37	37	0	12	0	92	1.07575
TRINITY_DN28239_c0_g1_i1	CM008369.1	87.5	680	77	5	393	1065	15102985	15103663	0	778	897	TRINITY_DN28239_c0_g1_i1_897	G	A	ADP=48;WT=0;HET=2;HOM=0;NC=0	0/1	43	43	42	29	13	0.309524	0.3095	4.0777e-05	36	36	29	0	13	0	0/1	53	56	55	39	16	0.2909	4.2614e-06	35	37	39	0	16	0	1.06402
TRINITY_DN28239_c0_g1_i1	CM008369.1	87.5	680	77	5	393	1065	15102985	15103663	0	778	548	TRINITY_DN28239_c0_g1_i1_548	C	T	ADP=197;WT=0;HET=2;HOM=0;NC=0	0/1	204	150	150	92	58	0.3867	0.386667	3.5606e-21	37	37	0	92	0	58	0/1	255	245	245	155	90	0.3673	3.3688e-32	37	37	0	155	0	90	1.05259
TRINITY_DN28239_c0_g1_i1	CM008369.1	87.5	680	77	5	393	1065	15102985	15103663	0	778	743	TRINITY_DN28239_c0_g1_i1_743	T	A	ADP=109;WT=0;HET=2;HOM=0;NC=0	0/1	255	98	98	31	67	0.6837	0.683673	1.1226e-28	35	35	0	31	0	67	0/1	255	121	121	42	79	0.6529	4.8673e-33	37	36	0	42	0	79	1.04715
TRINITY_DN28239_c0_g1_i1	CM008369.1	87.5	680	77	5	393	1065	15102985	15103663	0	778	591	TRINITY_DN28239_c0_g1_i1_591	C	G	ADP=136;WT=0;HET=2;HOM=0;NC=0	0/1	101	99	99	69	30	0.30303	0.303	6.9524e-11	36	37	69	0	30	0	0/1	172	177	174	123	51	0.2931	5.9865e-18	36	37	123	0	51	0	1.03388
TRINITY_DN28239_c0_g1_i1	CM008369.1	87.5	680	77	5	393	1065	15102985	15103663	0	778	518	TRINITY_DN28239_c0_g1_i1_518	C	T	ADP=178;WT=0;HET=2;HOM=0;NC=0	0/1	247	133	130	64	66	0.5077	0.507692	1.7686e-25	37	36	0	64	0	66	0/1	255	230	226	115	111	0.4912	4.7897e-42	37	35	0	115	0	111	1.03368
TRINITY_DN28239_c0_g1_i1	CM008369.1	87.5	680	77	5	393	1065	15102985	15103663	0	778	772	TRINITY_DN28239_c0_g1_i1_772	C	T	ADP=124;WT=0;HET=2;HOM=0;NC=0	0/1	108	104	104	72	32	0.3077	0.307692	1.3805e-11	36	36	0	72	0	32	0/1	145	144	144	101	43	0.2986	2.8198e-15	37	37	0	101	0	43	1.03041
TRINITY_DN28239_c0_g1_i1	CM008369.1	87.5	680	77	5	393	1065	15102985	15103663	0	778	603	TRINITY_DN28239_c0_g1_i1_603	T	G	ADP=132;WT=0;HET=0;HOM=2;NC=0	1_1	255	96	96	6	90	0.9375	0.9375	3.7303e-48	38	37	6	0	90	0	1_1	255	169	169	15	154	0.9112	1.6438e-79	37	37	15	0	154	0	1.02886
TRINITY_DN28239_c0_g1_i1	CM008369.1	87.5	680	77	5	393	1065	15102985	15103663	0	778	749	TRINITY_DN28239_c0_g1_i1_749	T	C	ADP=126;WT=0;HET=2;HOM=0;NC=0	0/1	201	99	99	46	53	0.535354	0.5354	6.8883e-21	35	36	46	0	53	0	0/1	255	153	153	73	80	0.5229	5.3411e-31	37	37	73	0	80	0	1.02382
TRINITY_DN28239_c0_g1_i1	CM008369.1	87.5	680	77	5	393	1065	15102985	15103663	0	778	739	TRINITY_DN28239_c0_g1_i1_739	G	A	ADP=107;WT=0;HET=2;HOM=0;NC=0	0/1	255	96	96	30	66	0.6875	0.6875	2.4982e-28	36	37	0	30	0	66	0/1	255	119	119	39	80	0.6723	7.1418e-34	37	36	0	39	0	80	1.02266
TRINITY_DN28239_c0_g1_i1	CM008369.1	87.5	680	77	5	393	1065	15102985	15103663	0	778	545	TRINITY_DN28239_c0_g1_i1_545	A	G	ADP=184;WT=0;HET=2;HOM=0;NC=0	0/1	255	138	138	60	78	0.565217	0.5652	5.9087e-31	37	37	60	0	78	0	0/1	255	234	231	103	128	0.5541	4.4019e-50	37	37	103	0	128	0	1.02006
TRINITY_DN28239_c0_g1_i1	CM008369.1	87.5	680	77	5	393	1065	15102985	15103663	0	778	364	TRINITY_DN28239_c0_g1_i1_364	A	G	ADP=88;WT=0;HET=0;HOM=2;NC=0	1_1	255	80	80	17	63	0.7875	0.7875	4.1053e-29	34	36	0	17	0	63	1_1	255	97	97	22	75	0.7732	3.5893e-34	35	36	0	22	0	75	1.0185
TRINITY_DN28239_c0_g1_i1	CM008369.1	87.5	680	77	5	393	1065	15102985	15103663	0	778	824	TRINITY_DN28239_c0_g1_i1_824	A	G	ADP=63;WT=0;HET=2;HOM=0;NC=0	0/1	104	55	55	27	28	0.509091	0.5091	3.4899e-11	36	37	27	0	28	0	0/1	134	72	72	36	36	0.5	3.9286e-14	37	36	36	0	36	0	1.01818
TRINITY_DN28239_c0_g1_i1	CM008369.1	87.5	680	77	5	393	1065	15102985	15103663	0	778	650	TRINITY_DN28239_c0_g1_i1_650	G	C	ADP=133;WT=0;HET=0;HOM=2;NC=0	1_1	255	108	102	6	96	0.9412	0.941176	1.3339e-51	37	36	0	6	0	96	1_1	255	172	165	12	153	0.9273	1.4045e-80	37	37	0	12	0	153	1.01499
TRINITY_DN28239_c0_g1_i1	CM008369.1	87.5	680	77	5	393	1065	15102985	15103663	0	778	195	TRINITY_DN28239_c0_g1_i1_195	C	T	ADP=137;WT=0;HET=0;HOM=2;NC=0	1_1	255	104	104	10	94	0.903846	0.9038	2.994e-48	37	36	10	0	94	0	1_1	255	171	171	16	155	0.9064	1.4297e-79	35	37	16	0	155	0	0.997182
TRINITY_DN28239_c0_g1_i1	CM008369.1	87.5	680	77	5	393	1065	15102985	15103663	0	778	605	TRINITY_DN28239_c0_g1_i1_605	C	T	ADP=134;WT=0;HET=2;HOM=0;NC=0	0/1	97	99	99	70	29	0.292929	0.2929	1.6785e-10	36	37	70	0	29	0	0/1	168	172	170	120	50	0.2941	1.2829e-17	37	37	120	0	50	0	0.996019
TRINITY_DN28239_c0_g1_i1	CM008369.1	87.5	680	77	5	393	1065	15102985	15103663	0	778	534	TRINITY_DN28239_c0_g1_i1_534	G	C	ADP=193;WT=0;HET=0;HOM=2;NC=0	1_1	255	144	144	9	135	0.9375	0.9375	4.264e-72	35	37	9	0	135	0	1_1	255	243	243	14	229	0.9424	6.0693e-123	35	37	14	0	229	0	0.994801
TRINITY_DN26371_c0_g1_i2	CM008369.1	93.06	634	28	4	1	633	16581459	16582077	0	913	112	TRINITY_DN26371_c0_g1_i2_112	G	T	ADP=23;WT=0;HET=0;HOM=2;NC=0	1_1	53	12	12	1	11	0.916667	0.9167	4.8074e-06	38	36	1	0	11	0	1_1	136	35	34	5	29	0.8529	2.0235e-14	33	37	5	0	29	0	1.07476
TRINITY_DN26371_c0_g1_i2	CM008369.1	93.06	634	28	4	1	633	16581459	16582077	0	913	115	TRINITY_DN26371_c0_g1_i2_115	G	A	ADP=16;WT=0;HET=0;HOM=2;NC=0	1_1	70	13	13	0	13	1	1	9.6148e-08	0	37	0	0	0	13	1_1	111	20	20	0	20	1	7.2544e-12	0	37	0	0	0	20	1
TRINITY_DN16652_c0_g1_i1	CM008369.1	94.68	282	15	0	2	283	16879216	16878935	8e-121	438	191	TRINITY_DN16652_c0_g1_i1_191	A	C	ADP=13;WT=0;HET=0;HOM=2;NC=0	1_1	76	18	18	2	16	0.888889	0.8889	2.0936e-08	38	37	2	0	16	0	1_1	36	9	9	1	8	0.8889	0.00020568	38	35	1	0	8	0	0.999988
TRINITY_DN26366_c0_g1_i2	CM008369.1	94.54	476	15	5	106	570	17247474	17246999	0	725	55	TRINITY_DN26366_c0_g1_i2_55	T	A	ADP=18;WT=0;HET=0;HOM=2;NC=0	1_1	71	17	17	2	15	0.882353	0.8824	7.3277e-08	38	36	2	0	15	0	1_1	73	19	19	3	16	0.8421	4.357e-08	38	37	3	0	16	0	1.0478
TRINITY_DN26366_c0_g1_i2	CM008369.1	94.54	476	15	5	106	570	17247474	17246999	0	725	67	TRINITY_DN26366_c0_g1_i2_67	A	G	ADP=29;WT=0;HET=0;HOM=2;NC=0	1_1	196	37	37	1	36	0.973	0.972973	2.1762e-20	38	37	0	1	0	36	1_1	103	21	21	1	20	0.9524	4.0873e-11	38	37	0	1	0	20	1.02162
TRINITY_DN26366_c0_g1_i2	CM008369.1	94.54	476	15	5	106	570	17247474	17246999	0	725	74	TRINITY_DN26366_c0_g1_i2_74	A	G	ADP=32;WT=0;HET=0;HOM=2;NC=0	1_1	220	41	41	1	40	0.9756	0.97561	9.8874e-23	38	37	0	1	0	40	1_1	121	24	24	1	23	0.9583	7.7525e-13	38	37	0	1	0	23	1.01803
TRINITY_DN3348_c0_g1_i1	CM008369.1	89.76	547	40	6	1	532	17859673	17859128	0	686	157	TRINITY_DN3348_c0_g1_i1_157	G	C	ADP=50;WT=0;HET=2;HOM=0;NC=0	0/1	115	37	37	10	27	0.72973	0.7297	2.9655e-12	37	37	10	0	27	0	0/1	110	64	64	33	30	0.4762	9.545e-12	37	37	33	0	30	0	1.5324
TRINITY_DN3348_c0_g1_i1	CM008369.1	89.76	547	40	6	1	532	17859673	17859128	0	686	416	TRINITY_DN3348_c0_g1_i1_416	A	C	ADP=37;WT=0;HET=2;HOM=0;NC=0	0/1	46	20	20	8	12	0.6	0.6	2.2548e-05	37	37	0	8	0	12	0/1	109	54	54	25	29	0.537	1.0051e-11	36	37	0	25	0	29	1.11724
TRINITY_DN24513_c0_g1_i1	CM008369.1	90.79	706	51	7	115	809	18895847	18895145	0	931	263	TRINITY_DN24513_c0_g1_i1_263	C	A	ADP=15;WT=1;HET=1;HOM=0;NC=0	0/1	23	20	20	13	7	0.35	0.35	0.004158	37	38	13	0	7	0	0/0	14	11	11	10	1	0.0909	0.5	38	38	10	0	1	0	3.85039
TRINITY_DN24513_c0_g1_i1	CM008369.1	90.79	706	51	7	115	809	18895847	18895145	0	931	283	TRINITY_DN24513_c0_g1_i1_283	G	A	ADP=13;WT=1;HET=1;HOM=0;NC=0	0/1	24	18	18	11	7	0.388889	0.3889	0.0038123	37	38	11	0	7	0	0/0	8	8	8	7	1	0.125	0.5	37	38	7	0	1	0	3.11111
TRINITY_DN24513_c0_g1_i1	CM008369.1	90.79	706	51	7	115	809	18895847	18895145	0	931	290	TRINITY_DN24513_c0_g1_i1_290	T	C	ADP=13;WT=1;HET=1;HOM=0;NC=0	0/1	24	18	18	11	7	0.388889	0.3889	0.0038123	38	38	11	0	7	0	0/0	8	8	8	7	1	0.125	0.5	38	37	7	0	1	0	3.11111
TRINITY_DN24513_c0_g1_i1	CM008369.1	90.79	706	51	7	115	809	18895847	18895145	0	931	286	TRINITY_DN24513_c0_g1_i1_286	C	T	ADP=13;WT=1;HET=1;HOM=0;NC=0	0/1	24	18	18	11	7	0.388889	0.3889	0.0038123	36	38	11	0	7	0	0/0	8	8	8	7	1	0.125	0.5	38	38	7	0	1	0	3.11111
TRINITY_DN24513_c0_g1_i1	CM008369.1	90.79	706	51	7	115	809	18895847	18895145	0	931	307	TRINITY_DN24513_c0_g1_i1_307	T	C	ADP=16;WT=1;HET=1;HOM=0;NC=0	0/1	23	19	19	12	7	0.3684	0.368421	0.0039926	38	38	0	12	0	7	0/0	6	13	13	9	4	0.3077	0.047826	37	31	0	9	0	4	1.19737
TRINITY_DN24513_c0_g1_i1	CM008369.1	90.79	706	51	7	115	809	18895847	18895145	0	931	301	TRINITY_DN24513_c0_g1_i1_301	C	T	ADP=15;WT=1;HET=1;HOM=0;NC=0	0/1	24	18	18	11	7	0.388889	0.3889	0.0038123	37	38	11	0	7	0	0/0	4	12	12	8	4	0.3333	0.046584	36	38	8	0	4	0	1.16678
TRINITY_DN24513_c0_g1_i1	CM008369.1	90.79	706	51	7	115	809	18895847	18895145	0	931	300	TRINITY_DN24513_c0_g1_i1_300	A	T	ADP=15;WT=1;HET=1;HOM=0;NC=0	0/1	24	18	18	11	7	0.388889	0.3889	0.0038123	37	38	11	0	7	0	0/0	4	12	12	8	4	0.3333	0.046584	35	37	8	0	4	0	1.16678
TRINITY_DN24513_c0_g1_i1	CM008369.1	90.79	706	51	7	115	809	18895847	18895145	0	931	308	TRINITY_DN24513_c0_g1_i1_308	G	A	ADP=18;WT=1;HET=1;HOM=0;NC=0	0/1	31	24	24	15	9	0.375	0.375	0.00077962	36	37	15	0	9	0	0/0	4	12	12	8	4	0.3333	0.046584	37	37	8	0	4	0	1.12511
TRINITY_DN24513_c0_g1_i1	CM008369.1	90.79	706	51	7	115	809	18895847	18895145	0	931	340	TRINITY_DN24513_c0_g1_i1_340	T	G	ADP=14;WT=1;HET=1;HOM=0;NC=0	0/1	40	21	21	10	11	0.5238	0.52381	8.2399e-05	37	37	0	10	0	11	0/0	1	8	8	4	4	0.5	0.038462	38	36	0	4	0	4	1.04762
TRINITY_DN262_c0_g2_i1	CM008369.1	91.93	545	31	9	1	540	19262407	19262943	0	750	449	TRINITY_DN262_c0_g2_i1_449	A	T	ADP=10;WT=0;HET=1;HOM=1;NC=0	1_1	29	9	9	2	7	0.7778	0.777778	0.0011312	38	36	1	1	7	0	0/1	22	11	11	5	6	0.5455	0.006192	37	37	5	0	6	0	1.42593
TRINITY_DN25790_c0_g1_i2	CM008369.1	93.16	512	26	2	605	1109	19876306	19875797	0	743	396	TRINITY_DN25790_c0_g1_i2_396	T	C	ADP=11;WT=0;HET=2;HOM=0;NC=0	0/1	22	10	10	4	6	0.6	0.6	0.005418	37	35	0	4	0	6	0/1	21	12	12	6	6	0.5	0.006865	38	38	0	6	0	6	1.2
TRINITY_DN29240_c0_g1_i1	CM008369.1	98.97	1064	11	0	330	1393	19896642	19895579	0	1905	785	TRINITY_DN29240_c0_g1_i1_785	A	G	ADP=17;WT=1;HET=1;HOM=0;NC=0	0/1	54	23	23	9	14	0.608696	0.6087	3.4067e-06	37	36	9	0	14	0	0/0	4	12	12	8	4	0.3333	0.046584	36	38	8	0	4	0	1.82627
TRINITY_DN29240_c0_g1_i1	CM008369.1	98.97	1064	11	0	330	1393	19896642	19895579	0	1905	1240	TRINITY_DN29240_c0_g1_i1_1240	C	T	ADP=12;WT=1;HET=1;HOM=0;NC=0	0/1	36	13	13	4	9	0.6923	0.692308	0.00022883	38	38	0	4	0	9	0/0	3	12	12	7	5	0.4167	0.018634	37	38	0	7	0	5	1.66154
TRINITY_DN29240_c0_g1_i1	CM008369.1	98.97	1064	11	0	330	1393	19896642	19895579	0	1905	1286	TRINITY_DN29240_c0_g1_i1_1286	A	G	ADP=11;WT=1;HET=1;HOM=0;NC=0	0/1	27	11	11	4	7	0.6364	0.636364	0.001935	37	36	0	4	0	7	0/0	3	11	11	6	5	0.4545	0.017544	37	37	0	6	0	5	1.4
TRINITY_DN29240_c0_g1_i1	CM008369.1	98.97	1064	11	0	330	1393	19896642	19895579	0	1905	712	TRINITY_DN29240_c0_g1_i1_712	C	T	ADP=19;WT=1;HET=1;HOM=0;NC=0	0/1	47	27	27	14	13	0.481481	0.4815	1.81e-05	37	37	14	0	13	0	0/0	4	11	11	7	4	0.3636	0.045113	34	38	7	0	4	0	1.32421
TRINITY_DN29240_c0_g1_i1	CM008369.1	98.97	1064	11	0	330	1393	19896642	19895579	0	1905	1276	TRINITY_DN29240_c0_g1_i1_1276	C	G	ADP=11;WT=1;HET=1;HOM=0;NC=0	0/1	22	11	11	4	6	0.5455	0.545455	0.005418	36	38	0	4	0	6	0/0	3	12	12	7	5	0.4167	0.018634	37	37	0	7	0	5	1.30909
TRINITY_DN29240_c0_g1_i1	CM008369.1	98.97	1064	11	0	330	1393	19896642	19895579	0	1905	832	TRINITY_DN29240_c0_g1_i1_832	G	A	ADP=13;WT=1;HET=1;HOM=0;NC=0	0/1	47	19	19	7	12	0.631579	0.6316	1.8611e-05	38	37	7	0	12	0	0/0	1	8	8	4	4	0.5	0.038462	37	38	4	0	4	0	1.26316
TRINITY_DN29240_c0_g1_i1	CM008369.1	98.97	1064	11	0	330	1393	19896642	19895579	0	1905	176	TRINITY_DN29240_c0_g1_i1_176	A	G	ADP=14;WT=1;HET=1;HOM=0;NC=0	0/1	24	16	16	9	7	0.4375	0.4375	0.0033988	38	32	9	0	7	0	0/0	3	12	12	7	5	0.4167	0.018634	38	38	7	0	5	0	1.04992
TRINITY_DN29240_c0_g1_i1	CM008369.1	98.97	1064	11	0	330	1393	19896642	19895579	0	1905	731	TRINITY_DN29240_c0_g1_i1_731	C	G	ADP=19;WT=1;HET=1;HOM=0;NC=0	0/1	34	25	25	15	10	0.4	0.4	0.00031821	37	37	15	0	10	0	0/0	4	13	13	8	5	0.3846	0.019565	38	38	8	0	5	0	1.04004
TRINITY_DN18051_c0_g1_i1	CM008369.1	96.88	353	10	1	1	353	19900905	19900554	6e-166	590	854	TRINITY_DN18051_c0_g1_i1_854	G	A	ADP=13;WT=1;HET=0;HOM=1;NC=0	1_1	68	18	18	3	15	0.833333	0.8333	1.4655e-07	38	36	3	0	15	0	0/0	5	8	8	6	2	0.25	0.23333	37	38	6	0	2	0	3.33333
TRINITY_DN18051_c0_g1_i1	CM008369.1	96.88	353	10	1	1	353	19900905	19900554	6e-166	590	126	TRINITY_DN18051_c0_g1_i1_126	A	C	ADP=18;WT=1;HET=1;HOM=0;NC=0	0/1	32	19	19	10	9	0.4737	0.473684	0.0005667	36	36	0	10	0	9	0/0	8	18	18	13	5	0.2778	0.022727	37	38	0	13	0	5	1.70526
TRINITY_DN18051_c0_g1_i1	CM008369.1	96.88	353	10	1	1	353	19900905	19900554	6e-166	590	365	TRINITY_DN18051_c0_g1_i1_365	C	T	ADP=21;WT=1;HET=1;HOM=0;NC=0	0/1	22	31	31	24	7	0.2258	0.225806	0.0053469	37	38	0	24	0	7	0/0	10	11	11	9	2	0.1818	0.2381	38	35	0	9	0	2	1.24194
TRINITY_DN18051_c0_g1_i1	CM008369.1	96.88	353	10	1	1	353	19900905	19900554	6e-166	590	367	TRINITY_DN18051_c0_g1_i1_367	A	G	ADP=21;WT=1;HET=1;HOM=0;NC=0	0/1	22	31	31	24	7	0.2258	0.225806	0.0053469	37	38	0	24	0	7	0/0	10	11	11	9	2	0.1818	0.2381	38	34	0	9	0	2	1.24194
TRINITY_DN18051_c0_g1_i1	CM008369.1	96.88	353	10	1	1	353	19900905	19900554	6e-166	590	677	TRINITY_DN18051_c0_g1_i1_677	C	T	ADP=18;WT=0;HET=2;HOM=0;NC=0	0/1	31	21	21	12	9	0.428571	0.4286	0.0006592	38	30	12	0	9	0	0/1	20	16	16	10	6	0.375	0.008837	37	38	10	0	6	0	1.14286
TRINITY_DN20364_c0_g1_i1	CM008369.1	98.67	75	1	0	27	101	20202293	20202367	3e-29	134	93	TRINITY_DN20364_c0_g1_i1_93	C	T	ADP=17;WT=0;HET=2;HOM=0;NC=0	0/1	42	20	19	8	11	0.5789	0.578947	6.2811e-05	35	31	0	8	0	11	0/1	29	16	16	8	8	0.5	0.0012236	37	37	0	8	0	8	1.15789
TRINITY_DN15649_c0_g1_i1	CM008369.1	88.49	304	26	3	173	468	20213007	20212705	2e-96	359	347	TRINITY_DN15649_c0_g1_i1_347	C	G	ADP=15;WT=1;HET=1;HOM=0;NC=0	0/1	33	17	17	8	9	0.5294	0.529412	0.00046348	37	37	0	8	0	9	0/0	12	14	14	12	2	0.1429	0.24074	37	38	0	12	0	2	3.70588
TRINITY_DN15649_c0_g1_i1	CM008369.1	88.49	304	26	3	173	468	20213007	20212705	2e-96	359	358	TRINITY_DN15649_c0_g1_i1_358	T	A	ADP=14;WT=1;HET=1;HOM=0;NC=0	0/1	33	16	16	7	9	0.5625	0.5625	0.00040786	37	37	0	7	0	9	0/0	13	13	13	11	2	0.1538	0.24	36	38	0	11	0	2	3.65625
TRINITY_DN15649_c0_g1_i1	CM008369.1	88.49	304	26	3	173	468	20213007	20212705	2e-96	359	344	TRINITY_DN15649_c0_g1_i1_344	C	A	ADP=14;WT=1;HET=1;HOM=0;NC=0	0/1	33	17	17	8	9	0.5294	0.529412	0.00046348	37	37	0	8	0	9	0/0	10	13	12	10	2	0.1667	0.23913	37	36	0	10	0	2	3.17647
TRINITY_DN24221_c0_g2_i1	CM008369.1	90.96	188	16	1	1	188	22362864	22363050	9e-65	252	64	TRINITY_DN24221_c0_g2_i1_64	C	A	ADP=17;WT=1;HET=1;HOM=0;NC=0	0/1	30	13	13	5	8	0.6154	0.615385	0.0008238	35	36	0	5	0	8	0/0	31	23	22	21	1	0.0455	0.5	36	33	0	21	0	1	13.5385
TRINITY_DN24221_c0_g2_i1	CM008369.1	90.96	188	16	1	1	188	22362864	22363050	9e-65	252	51	TRINITY_DN24221_c0_g2_i1_51	C	T	ADP=16;WT=1;HET=1;HOM=0;NC=0	0/1	26	12	12	5	7	0.5833	0.583333	0.0022883	26	35	0	5	0	7	0/0	31	24	21	20	1	0.0476	0.5	34	38	0	20	0	1	12.25
TRINITY_DN24221_c0_g2_i1	CM008369.1	90.96	188	16	1	1	188	22362864	22363050	9e-65	252	72	TRINITY_DN24221_c0_g2_i1_72	C	T	ADP=17;WT=0;HET=0;HOM=2;NC=0	1_1	75	16	16	1	15	0.9375	0.9375	2.8282e-08	33	36	1	0	15	0	1_1	86	18	18	1	17	0.9444	2.0936e-09	38	37	1	0	17	0	0.992694
TRINITY_DN13737_c0_g1_i1	CM008369.1	97.27	110	3	0	158	267	23466463	23466572	4e-45	187	59	TRINITY_DN13737_c0_g1_i1_59	G	A	ADP=16;WT=0;HET=1;HOM=1;NC=0	1_1	53	12	12	1	11	0.9167	0.916667	4.8074e-06	38	26	0	1	0	11	0/1	50	21	21	8	13	0.619	7.9741e-06	37	26	0	8	0	13	1.48077
TRINITY_DN13737_c0_g1_i1	CM008369.1	97.27	110	3	0	158	267	23466463	23466572	4e-45	187	76	TRINITY_DN13737_c0_g1_i1_76	G	A	ADP=33;WT=0;HET=1;HOM=1;NC=0	1_1	84	24	24	5	19	0.7917	0.791667	3.6826e-09	36	36	1	4	0	19	0/1	92	42	42	18	24	0.5714	5.5097e-10	36	37	0	18	0	24	1.38542
TRINITY_DN27320_c0_g1_i1	CM008369.1	92.62	420	26	3	1	418	27087659	27087243	5e-169	599	248	TRINITY_DN27320_c0_g1_i1_248	C	A	ADP=308;WT=0;HET=2;HOM=0;NC=0	0/1	255	299	298	204	94	0.315436	0.3154	8.0051e-33	37	37	204	0	94	0	0/1	229	319	319	249	70	0.2194	1.1978e-23	37	37	249	0	70	0	1.43772
TRINITY_DN27320_c0_g1_i1	CM008369.1	92.62	420	26	3	1	418	27087659	27087243	5e-169	599	123	TRINITY_DN27320_c0_g1_i1_123	G	A	ADP=52;WT=0;HET=2;HOM=0;NC=0	0/1	90	47	46	22	24	0.521739	0.5217	9.761e-10	36	31	22	0	24	0	0/1	85	62	58	34	24	0.4138	2.9186e-09	38	33	34	0	24	0	1.26085
TRINITY_DN27320_c0_g1_i1	CM008369.1	92.62	420	26	3	1	418	27087659	27087243	5e-169	599	129	TRINITY_DN27320_c0_g1_i1_129	T	G	ADP=89;WT=0;HET=1;HOM=1;NC=0	1_1	255	85	85	21	64	0.752941	0.7529	8.709e-29	36	35	21	0	64	0	0/1	237	94	94	35	59	0.6277	1.9419e-24	37	35	35	0	59	0	1.19952
TRINITY_DN27320_c0_g1_i1	CM008369.1	92.62	420	26	3	1	418	27087659	27087243	5e-169	599	153	TRINITY_DN27320_c0_g1_i1_153	A	T	ADP=120;WT=0;HET=0;HOM=2;NC=0	1_1	255	108	108	10	98	0.907407	0.9074	1.7065e-50	34	37	10	0	98	0	1_1	255	132	132	24	108	0.8182	7.4044e-51	35	37	24	0	108	0	1.10903
TRINITY_DN27320_c0_g1_i1	CM008369.1	92.62	420	26	3	1	418	27087659	27087243	5e-169	599	354	TRINITY_DN27320_c0_g1_i1_354	G	C	ADP=55;WT=0;HET=1;HOM=1;NC=0	1_1	212	56	56	10	46	0.8214	0.821429	5.4016e-22	36	36	0	10	0	46	0/1	173	54	54	14	40	0.7407	4.9576e-18	34	37	0	14	0	40	1.10893
TRINITY_DN27320_c0_g1_i1	CM008369.1	92.62	420	26	3	1	418	27087659	27087243	5e-169	599	347	TRINITY_DN27320_c0_g1_i1_347	G	T	ADP=57;WT=0;HET=0;HOM=2;NC=0	1_1	223	58	58	10	48	0.8276	0.827586	4.7344e-23	37	37	0	10	0	48	1_1	183	56	56	14	42	0.75	4.9477e-19	37	36	0	14	0	42	1.10345
TRINITY_DN27320_c0_g1_i1	CM008369.1	92.62	420	26	3	1	418	27087659	27087243	5e-169	599	345	TRINITY_DN27320_c0_g1_i1_345	A	C	ADP=57;WT=0;HET=0;HOM=2;NC=0	1_1	223	59	58	10	48	0.8276	0.827586	4.7344e-23	37	37	0	10	0	48	1_1	183	59	56	14	42	0.75	4.9477e-19	37	37	0	14	0	42	1.10345
TRINITY_DN27320_c0_g1_i1	CM008369.1	92.62	420	26	3	1	418	27087659	27087243	5e-169	599	118	TRINITY_DN27320_c0_g1_i1_118	T	A	ADP=35;WT=0;HET=0;HOM=2;NC=0	1_1	86	23	23	4	19	0.8261	0.826087	2.1316e-09	38	35	0	4	0	19	1_1	158	48	47	11	36	0.766	1.4006e-16	36	34	0	11	0	36	1.0785
TRINITY_DN27320_c0_g1_i1	CM008369.1	92.62	420	26	3	1	418	27087659	27087243	5e-169	599	316	TRINITY_DN27320_c0_g1_i1_316	G	C	ADP=135;WT=0;HET=0;HOM=2;NC=0	1_1	255	134	134	10	124	0.9254	0.925373	3.3232e-65	37	36	0	10	0	124	1_1	255	136	136	14	122	0.8971	4.8832e-62	36	36	0	14	0	122	1.03156
TRINITY_DN27320_c0_g1_i1	CM008369.1	92.62	420	26	3	1	418	27087659	27087243	5e-169	599	323	TRINITY_DN27320_c0_g1_i1_323	A	G	ADP=112;WT=0;HET=0;HOM=2;NC=0	1_1	255	111	110	4	106	0.963636	0.9636	7.3702e-59	38	37	4	0	106	0	1_1	255	115	115	7	108	0.9391	7.387e-58	37	37	7	0	108	0	1.02613
TRINITY_DN27320_c0_g1_i1	CM008369.1	92.62	420	26	3	1	418	27087659	27087243	5e-169	599	337	TRINITY_DN27320_c0_g1_i1_337	A	T	ADP=90;WT=0;HET=0;HOM=2;NC=0	1_1	255	84	84	5	79	0.940476	0.9405	1.8049e-42	35	37	5	0	79	0	1_1	255	96	96	7	89	0.9271	5.4888e-47	37	37	7	0	89	0	1.01443
TRINITY_DN27354_c0_g3_i1	CM008369.1	86.31	701	22	22	1	670	28121700	28121043	0	695	288	TRINITY_DN27354_c0_g3_i1_288	C	G	ADP=15;WT=0;HET=2;HOM=0;NC=0	0/1	25	15	15	7	7	0.4667	0.466667	0.0028986	33	38	0	7	0	7	0/1	20	15	15	9	6	0.4	0.0084291	37	37	0	9	0	6	1.16667
TRINITY_DN27354_c0_g3_i1	CM008369.1	86.31	701	22	22	1	670	28121700	28121043	0	695	202	TRINITY_DN27354_c0_g3_i1_202	G	A	ADP=23;WT=0;HET=2;HOM=0;NC=0	0/1	42	19	18	7	11	0.6111	0.611111	5.2969e-05	38	37	0	7	0	11	0/1	65	29	29	12	17	0.5862	2.627e-07	36	37	0	12	0	17	1.04248
TRINITY_DN25780_c0_g1_i1	CM008369.1	94.26	680	35	3	16	692	28126866	28127544	0	1037	158	TRINITY_DN25780_c0_g1_i1_158	G	A	ADP=41;WT=0;HET=2;HOM=0;NC=0	0/1	94	47	47	22	25	0.531915	0.5319	3.621e-10	38	36	22	0	25	0	0/1	53	35	35	20	15	0.4286	4.5018e-06	37	32	20	0	15	0	1.24105
TRINITY_DN10309_c0_g1_i1	CM008369.1	96.08	1276	50	0	600	1875	28695067	28696342	0	2080	1356	TRINITY_DN10309_c0_g1_i1_1356	G	A	ADP=45;WT=0;HET=2;HOM=0;NC=0	0/1	57	52	52	35	17	0.326923	0.3269	1.5975e-06	36	37	35	0	17	0	0/1	40	40	39	27	12	0.3077	9.0046e-05	36	38	27	0	12	0	1.06247
TRINITY_DN10309_c0_g2_i1	CM008369.1	96.08	1276	50	0	599	1874	28695067	28696342	0	2080	261	TRINITY_DN10309_c0_g2_i1_261	T	C	ADP=87;WT=0;HET=2;HOM=0;NC=0	0/1	197	97	97	45	52	0.536082	0.5361	1.6307e-20	37	37	45	0	52	0	0/1	155	77	77	36	41	0.5325	2.8183e-16	35	37	36	0	41	0	1.00673
TRINITY_DN27548_c0_g1_i1	CM008369.1	92.41	79	6	0	570	648	28821092	28821170	1e-22	113	156	TRINITY_DN27548_c0_g1_i1_156	C	T	ADP=10;WT=1;HET=1;HOM=0;NC=0	0/1	31	12	12	4	8	0.666667	0.6667	0.00067304	37	38	4	0	8	0	0/0	7	9	9	7	2	0.2222	0.23529	37	38	7	0	2	0	3.0003
TRINITY_DN5124_c0_g1_i1	CM008369.1	82.87	327	30	20	1	304	29066297	29066620	3e-70	270	100	TRINITY_DN5124_c0_g1_i1_100	T	C	ADP=21;WT=1;HET=1;HOM=0;NC=0	0/1	27	24	24	16	8	0.333333	0.3333	0.001949	36	37	16	0	8	0	0/0	18	18	18	16	2	0.1111	0.24286	36	38	16	0	2	0	3.0003
TRINITY_DN11497_c0_g1_i1	CM008369.1	89.38	791	38	7	68	837	29079760	29080525	0	953	242	TRINITY_DN11497_c0_g1_i1_242	A	G	ADP=35;WT=1;HET=1;HOM=0;NC=0	0/1	45	33	33	20	13	0.393939	0.3939	2.8029e-05	37	37	20	0	13	0	0/0	43	37	37	34	3	0.0811	0.11986	37	38	34	0	3	0	4.85745
TRINITY_DN11497_c0_g2_i1	CM008369.1	89.38	791	38	7	68	837	29079760	29080525	0	953	242	TRINITY_DN11497_c0_g2_i1_242	A	G	ADP=31;WT=1;HET=1;HOM=0;NC=0	0/1	42	30	30	18	12	0.4	0.4	6.1809e-05	37	34	18	0	12	0	0/0	37	33	33	30	3	0.0909	0.11923	36	38	30	0	3	0	4.40044
TRINITY_DN11497_c0_g1_i1	CM008369.1	89.38	791	38	7	68	837	29079760	29080525	0	953	245	TRINITY_DN11497_c0_g1_i1_245	T	G	ADP=36;WT=1;HET=1;HOM=0;NC=0	0/1	45	33	33	20	13	0.393939	0.3939	2.8029e-05	37	37	20	0	13	0	0/0	40	40	40	36	4	0.1	0.057784	37	32	36	0	4	0	3.93939
TRINITY_DN11497_c0_g2_i1	CM008369.1	89.38	791	38	7	68	837	29079760	29080525	0	953	245	TRINITY_DN11497_c0_g2_i1_245	T	G	ADP=32;WT=1;HET=1;HOM=0;NC=0	0/1	42	30	30	18	12	0.4	0.4	6.1809e-05	37	37	18	0	12	0	0/0	31	34	34	30	4	0.1176	0.056946	37	31	30	0	4	0	3.40136
TRINITY_DN11497_c0_g2_i1	CM008369.1	89.38	791	38	7	68	837	29079760	29080525	0	953	249	TRINITY_DN11497_c0_g2_i1_249	C	T	ADP=33;WT=1;HET=1;HOM=0;NC=0	0/1	41	31	31	19	12	0.387097	0.3871	6.5329e-05	37	36	19	0	12	0	0/0	35	35	35	31	4	0.1143	0.057106	37	35	31	0	4	0	3.38667
TRINITY_DN11497_c0_g1_i1	CM008369.1	89.38	791	38	7	68	837	29079760	29080525	0	953	249	TRINITY_DN11497_c0_g1_i1_249	C	T	ADP=40;WT=1;HET=1;HOM=0;NC=0	0/1	44	38	38	25	13	0.342105	0.3421	3.5456e-05	37	37	25	0	13	0	0/0	41	43	43	38	5	0.1163	0.02764	37	32	38	0	5	0	2.94158
TRINITY_DN11497_c0_g2_i1	CM008369.1	89.38	791	38	7	68	837	29079760	29080525	0	953	536	TRINITY_DN11497_c0_g2_i1_536	G	A	ADP=139;WT=1;HET=1;HOM=0;NC=0	0/1	105	134	134	102	32	0.238806	0.2388	2.8412e-11	36	35	102	0	32	0	0/0	143	145	144	131	13	0.0903	9.1962e-05	37	37	131	0	13	0	2.64458
TRINITY_DN11497_c0_g2_i1	CM008369.1	89.38	791	38	7	68	837	29079760	29080525	0	953	533	TRINITY_DN11497_c0_g2_i1_533	G	A	ADP=129;WT=1;HET=1;HOM=0;NC=0	0/1	95	120	120	90	29	0.241667	0.2417	2.6661e-10	37	37	90	0	29	0	0/0	137	139	139	126	13	0.0935	9.0986e-05	36	38	126	0	13	0	2.58467
TRINITY_DN11497_c0_g2_i1	CM008369.1	89.38	791	38	7	68	837	29079760	29080525	0	953	344	TRINITY_DN11497_c0_g2_i1_344	A	G	ADP=64;WT=0;HET=2;HOM=0;NC=0	0/1	112	61	59	29	30	0.5085	0.508475	6.2104e-12	36	37	0	29	0	30	0/1	56	69	69	52	17	0.2464	2.4824e-06	37	37	0	52	0	17	2.06381
TRINITY_DN11497_c0_g2_i1	CM008369.1	89.38	791	38	7	68	837	29079760	29080525	0	953	367	TRINITY_DN11497_c0_g2_i1_367	T	G	ADP=82;WT=0;HET=2;HOM=0;NC=0	0/1	193	82	82	33	49	0.5976	0.597561	4.8714e-20	36	35	0	33	1	48	0/1	80	83	82	58	24	0.2927	8.282e-09	36	37	1	57	0	24	2.04167
TRINITY_DN11497_c0_g2_i1	CM008369.1	89.38	791	38	7	68	837	29079760	29080525	0	953	333	TRINITY_DN11497_c0_g2_i1_333	C	T	ADP=59;WT=0;HET=2;HOM=0;NC=0	0/1	96	55	53	27	26	0.4906	0.490566	2.4512e-10	37	38	0	27	0	26	0/1	52	67	66	50	16	0.2424	5.4307e-06	37	37	0	50	0	16	2.02358
TRINITY_DN11497_c0_g1_i1	CM008369.1	89.38	791	38	7	68	837	29079760	29080525	0	953	2426	TRINITY_DN11497_c0_g1_i1_2426	G	A	ADP=42;WT=0;HET=2;HOM=0;NC=0	0/1	69	40	40	21	19	0.475	0.475	1.1326e-07	36	36	0	21	0	19	0/1	39	46	45	33	12	0.2667	0.000105	37	37	0	33	0	12	1.78125
TRINITY_DN11497_c0_g1_i1	CM008369.1	89.38	791	38	7	68	837	29079760	29080525	0	953	1900	TRINITY_DN11497_c0_g1_i1_1900	C	T	ADP=159;WT=0;HET=2;HOM=0;NC=0	0/1	255	169	169	87	82	0.4852	0.485207	3.9259e-31	36	36	0	87	0	82	0/1	141	149	149	107	42	0.2819	7.8075e-15	36	37	0	107	0	42	1.72133
TRINITY_DN11497_c0_g1_i1	CM008369.1	89.38	791	38	7	68	837	29079760	29080525	0	953	1930	TRINITY_DN11497_c0_g1_i1_1930	C	T	ADP=147;WT=0;HET=2;HOM=0;NC=0	0/1	254	156	155	85	70	0.4516	0.451613	3.1923e-26	37	37	0	85	0	70	0/1	127	140	140	102	38	0.2714	1.9806e-13	37	35	0	102	0	38	1.66384
TRINITY_DN11497_c0_g1_i1	CM008369.1	89.38	791	38	7	68	837	29079760	29080525	0	953	2725	TRINITY_DN11497_c0_g1_i1_2725	G	A	ADP=10;WT=1;HET=1;HOM=0;NC=0	0/1	22	12	11	5	6	0.5455	0.545455	0.006192	36	38	0	5	0	6	0/0	4	9	9	6	3	0.3333	0.10294	38	33	0	6	0	3	1.63636
TRINITY_DN11497_c0_g2_i1	CM008369.1	89.38	791	38	7	68	837	29079760	29080525	0	953	558	TRINITY_DN11497_c0_g2_i1_558	T	A	ADP=158;WT=1;HET=1;HOM=0;NC=0	0/1	129	150	150	110	39	0.26	0.26	1.0354e-13	36	37	110	0	39	0	0/0	107	171	167	140	27	0.1617	2.376e-09	36	37	140	0	27	0	1.60792
TRINITY_DN11497_c0_g1_i1	CM008369.1	89.38	791	38	7	68	837	29079760	29080525	0	953	1927	TRINITY_DN11497_c0_g1_i1_1927	C	T	ADP=147;WT=0;HET=2;HOM=0;NC=0	0/1	255	158	156	84	72	0.4615	0.461538	4.3624e-27	36	36	0	84	0	72	0/1	134	141	139	99	40	0.2878	3.4034e-14	37	36	0	99	0	40	1.60385
TRINITY_DN11497_c0_g2_i1	CM008369.1	89.38	791	38	7	68	837	29079760	29080525	0	953	563	TRINITY_DN11497_c0_g2_i1_563	T	C	ADP=173;WT=1;HET=1;HOM=0;NC=0	0/1	143	167	165	122	43	0.260606	0.2606	4.8601e-15	36	36	122	0	43	0	0/0	112	183	181	151	30	0.1657	2.5129e-10	36	36	151	0	30	0	1.57276
TRINITY_DN11497_c0_g2_i1	CM008369.1	89.38	791	38	7	68	837	29079760	29080525	0	953	552	TRINITY_DN11497_c0_g2_i1_552	G	A	ADP=153;WT=1;HET=1;HOM=0;NC=0	0/1	129	152	150	111	39	0.26	0.26	1.0585e-13	36	36	111	0	39	0	0/0	96	157	156	130	26	0.1667	4.7854e-09	37	37	130	0	26	0	1.55969
TRINITY_DN11497_c0_g2_i1	CM008369.1	89.38	791	38	7	68	837	29079760	29080525	0	953	1713	TRINITY_DN11497_c0_g2_i1_1713	G	A	ADP=122;WT=0;HET=2;HOM=0;NC=0	0/1	230	150	150	86	64	0.4267	0.426667	9.6878e-24	37	37	0	86	0	64	0/1	86	95	95	69	26	0.2737	2.0499e-09	36	37	0	69	0	26	1.55897
TRINITY_DN11497_c0_g2_i1	CM008369.1	89.38	791	38	7	68	837	29079760	29080525	0	953	1681	TRINITY_DN11497_c0_g2_i1_1681	G	A	ADP=122;WT=0;HET=2;HOM=0;NC=0	0/1	255	149	149	74	75	0.5034	0.503356	8.4326e-29	37	37	0	74	0	75	0/1	105	96	96	65	31	0.3229	2.571e-11	37	36	0	65	0	31	1.55878
TRINITY_DN11497_c0_g1_i1	CM008369.1	89.38	791	38	7	68	837	29079760	29080525	0	953	533	TRINITY_DN11497_c0_g1_i1_533	G	A	ADP=150;WT=1;HET=1;HOM=0;NC=0	0/1	159	156	156	109	47	0.301282	0.3013	1.1863e-16	37	37	109	0	47	0	0/0	74	144	144	116	28	0.1944	8.7057e-10	37	38	115	1	28	0	1.5498
TRINITY_DN11497_c0_g1_i1	CM008369.1	89.38	791	38	7	68	837	29079760	29080525	0	953	536	TRINITY_DN11497_c0_g1_i1_536	G	A	ADP=152;WT=1;HET=1;HOM=0;NC=0	0/1	158	160	159	112	47	0.295597	0.2956	1.2998e-16	37	36	112	0	47	0	0/0	76	147	146	118	28	0.1918	8.8999e-10	37	37	117	1	28	0	1.54118
TRINITY_DN11497_c0_g1_i1	CM008369.1	89.38	791	38	7	68	837	29079760	29080525	0	953	1966	TRINITY_DN11497_c0_g1_i1_1966	G	A	ADP=156;WT=0;HET=2;HOM=0;NC=0	0/1	255	180	177	97	80	0.452	0.451977	7.0104e-30	37	36	0	97	0	80	0/1	135	136	135	95	40	0.2963	3.0332e-14	36	35	0	95	0	40	1.52542
TRINITY_DN11497_c0_g1_i1	CM008369.1	89.38	791	38	7	68	837	29079760	29080525	0	953	2466	TRINITY_DN11497_c0_g1_i1_2466	A	G	ADP=11;WT=1;HET=1;HOM=0;NC=0	0/1	25	16	14	7	7	0.5	0.5	0.0028986	27	37	0	7	0	7	0/0	4	9	9	6	3	0.3333	0.10294	31	33	0	6	0	3	1.5
TRINITY_DN11497_c0_g2_i1	CM008369.1	89.38	791	38	7	68	837	29079760	29080525	0	953	1984	TRINITY_DN11497_c0_g2_i1_1984	A	G	ADP=110;WT=0;HET=2;HOM=0;NC=0	0/1	205	133	132	75	57	0.431818	0.4318	2.8731e-21	35	37	75	0	57	0	0/1	87	88	88	62	26	0.2955	1.7016e-09	34	37	62	0	26	0	1.46131
TRINITY_DN11497_c0_g2_i1	CM008369.1	89.38	791	38	7	68	837	29079760	29080525	0	953	410	TRINITY_DN11497_c0_g2_i1_410	T	C	ADP=140;WT=0;HET=2;HOM=0;NC=0	0/1	255	143	141	58	83	0.5887	0.588652	2.3959e-33	37	37	0	58	1	82	0/1	199	142	139	82	56	0.4029	1.1921e-20	36	37	1	81	0	56	1.46112
TRINITY_DN11497_c0_g1_i1	CM008369.1	89.38	791	38	7	68	837	29079760	29080525	0	953	817	TRINITY_DN11497_c0_g1_i1_817	C	T	ADP=170;WT=0;HET=2;HOM=0;NC=0	0/1	255	203	203	111	92	0.453202	0.4532	2.7565e-34	37	37	111	0	92	0	0/1	146	138	138	95	43	0.3116	2.327e-15	37	37	95	0	43	0	1.45444
TRINITY_DN11497_c0_g1_i1	CM008369.1	89.38	791	38	7	68	837	29079760	29080525	0	953	757	TRINITY_DN11497_c0_g1_i1_757	G	A	ADP=140;WT=0;HET=2;HOM=0;NC=0	0/1	255	164	164	86	78	0.47561	0.4756	1.6863e-29	36	37	86	0	78	0	0/1	130	116	116	78	38	0.3276	9.5783e-14	37	37	78	0	38	0	1.4518
TRINITY_DN11497_c0_g2_i1	CM008369.1	89.38	791	38	7	68	837	29079760	29080525	0	953	1236	TRINITY_DN11497_c0_g2_i1_1236	G	T	ADP=168;WT=0;HET=2;HOM=0;NC=0	0/1	255	193	189	91	98	0.5185	0.518519	9.6435e-38	37	36	3	88	0	98	0/1	184	149	148	95	53	0.3581	3.7007e-19	37	36	1	94	0	53	1.44794
TRINITY_DN11497_c0_g2_i1	CM008369.1	89.38	791	38	7	68	837	29079760	29080525	0	953	1708	TRINITY_DN11497_c0_g2_i1_1708	T	C	ADP=121;WT=0;HET=2;HOM=0;NC=0	0/1	225	153	150	87	63	0.42	0.42	2.6391e-23	37	37	0	87	0	63	0/1	90	93	93	66	27	0.2903	8.1665e-10	37	37	0	66	0	27	1.44667
TRINITY_DN11497_c0_g2_i1	CM008369.1	89.38	791	38	7	68	837	29079760	29080525	0	953	1321	TRINITY_DN11497_c0_g2_i1_1321	C	T	ADP=255;WT=0;HET=2;HOM=0;NC=0	0/1	255	298	298	140	157	0.5268	0.526846	2.0348e-60	37	37	3	137	0	157	0/1	255	214	213	135	78	0.3662	5.5707e-28	37	36	1	134	0	78	1.43869
TRINITY_DN11497_c0_g1_i1	CM008369.1	89.38	791	38	7	68	837	29079760	29080525	0	953	1681	TRINITY_DN11497_c0_g1_i1_1681	G	A	ADP=131;WT=0;HET=2;HOM=0;NC=0	0/1	211	159	157	97	60	0.382166	0.3822	7.7561e-22	37	37	97	0	60	0	0/1	93	105	105	77	28	0.2667	4.6581e-10	37	37	77	0	28	0	1.43294
TRINITY_DN11497_c0_g2_i1	CM008369.1	89.38	791	38	7	68	837	29079760	29080525	0	953	411	TRINITY_DN11497_c0_g2_i1_411	T	C	ADP=146;WT=0;HET=2;HOM=0;NC=0	0/1	255	147	146	63	83	0.5685	0.568493	5.8271e-33	36	37	0	63	1	82	0/1	205	147	146	88	58	0.3973	2.8021e-21	36	37	1	87	0	58	1.43103
TRINITY_DN11497_c0_g2_i1	CM008369.1	89.38	791	38	7	68	837	29079760	29080525	0	953	1996	TRINITY_DN11497_c0_g2_i1_1996	G	A	ADP=101;WT=0;HET=2;HOM=0;NC=0	0/1	199	128	123	68	55	0.447154	0.4472	1.0681e-20	36	36	68	0	55	0	0/1	84	82	80	55	25	0.3125	3.2168e-09	36	37	55	0	25	0	1.43089
TRINITY_DN11497_c0_g1_i1	CM008369.1	89.38	791	38	7	68	837	29079760	29080525	0	953	1996	TRINITY_DN11497_c0_g1_i1_1996	G	A	ADP=121;WT=0;HET=2;HOM=0;NC=0	0/1	205	135	133	76	57	0.428571	0.4286	3.1008e-21	36	36	76	0	57	0	0/1	111	110	110	76	33	0.3	6.6598e-12	36	36	76	0	33	0	1.42857
TRINITY_DN11497_c0_g1_i1	CM008369.1	89.38	791	38	7	68	837	29079760	29080525	0	953	754	TRINITY_DN11497_c0_g1_i1_754	A	T	ADP=144;WT=0;HET=2;HOM=0;NC=0	0/1	255	170	170	92	78	0.458824	0.4588	2.996e-29	36	37	92	0	78	0	0/1	129	118	118	80	38	0.322	1.0316e-13	37	37	80	0	38	0	1.42492
TRINITY_DN11497_c0_g1_i1	CM008369.1	89.38	791	38	7	68	837	29079760	29080525	0	953	1984	TRINITY_DN11497_c0_g1_i1_1984	A	G	ADP=127;WT=0;HET=2;HOM=0;NC=0	0/1	195	137	137	82	55	0.40146	0.4015	2.9802e-20	34	37	82	0	55	0	0/1	110	117	117	84	33	0.2821	8.3759e-12	35	37	84	0	33	0	1.42311
TRINITY_DN11497_c0_g2_i1	CM008369.1	89.38	791	38	7	68	837	29079760	29080525	0	953	1395	TRINITY_DN11497_c0_g2_i1_1395	T	G	ADP=205;WT=0;HET=2;HOM=0;NC=0	0/1	255	208	207	103	104	0.502415	0.5024	1.1382e-39	36	37	102	1	104	0	0/1	250	204	203	131	72	0.3547	9.5841e-26	37	37	128	3	72	0	1.41645
TRINITY_DN11497_c0_g2_i1	CM008369.1	89.38	791	38	7	68	837	29079760	29080525	0	953	1137	TRINITY_DN11497_c0_g2_i1_1137	G	A	ADP=193;WT=0;HET=2;HOM=0;NC=0	0/1	255	204	204	93	111	0.5441	0.544118	2.8602e-43	37	37	0	93	0	111	0/1	246	182	182	112	70	0.3846	2.1515e-25	37	37	0	112	0	70	1.41471
TRINITY_DN11497_c0_g1_i1	CM008369.1	89.38	791	38	7	68	837	29079760	29080525	0	953	1137	TRINITY_DN11497_c0_g1_i1_1137	G	A	ADP=185;WT=0;HET=2;HOM=0;NC=0	0/1	255	199	199	97	102	0.512563	0.5126	3.9389e-39	37	37	97	0	102	0	0/1	216	171	171	109	62	0.3626	2.4234e-22	37	37	109	0	62	0	1.41358
TRINITY_DN11497_c0_g1_i1	CM008369.1	89.38	791	38	7	68	837	29079760	29080525	0	953	670	TRINITY_DN11497_c0_g1_i1_670	G	A	ADP=179;WT=0;HET=2;HOM=0;NC=0	0/1	215	173	173	111	62	0.3584	0.358382	2.6705e-22	37	36	0	111	0	62	0/1	156	186	185	138	47	0.2541	2.485e-16	36	36	0	138	0	47	1.41065
TRINITY_DN11497_c0_g1_i1	CM008369.1	89.38	791	38	7	68	837	29079760	29080525	0	953	2222	TRINITY_DN11497_c0_g1_i1_2222	A	G	ADP=51;WT=0;HET=2;HOM=0;NC=0	0/1	90	57	57	32	25	0.4386	0.438596	9.9959e-10	35	35	2	30	0	25	0/1	47	49	45	31	14	0.3111	1.8462e-05	36	36	0	31	0	14	1.40977
TRINITY_DN11497_c0_g2_i1	CM008369.1	89.38	791	38	7	68	837	29079760	29080525	0	953	566	TRINITY_DN11497_c0_g2_i1_566	C	G	ADP=161;WT=1;HET=1;HOM=0;NC=0	0/1	140	159	159	114	42	0.264151	0.2675	9.3092e-15	37	36	114	0	42	0	0/0	85	165	164	130	30	0.1875	2.0781e-10	37	35	130	0	30	0	1.40881
TRINITY_DN11497_c0_g1_i1	CM008369.1	89.38	791	38	7	68	837	29079760	29080525	0	953	1519	TRINITY_DN11497_c0_g1_i1_1519	A	T	ADP=119;WT=0;HET=2;HOM=0;NC=0	0/1	255	138	138	65	73	0.528986	0.529	1.9555e-28	37	36	65	0	73	0	0/1	133	101	101	63	38	0.3762	4.8807e-14	36	37	63	0	38	0	1.40613
TRINITY_DN11497_c0_g1_i1	CM008369.1	89.38	791	38	7	68	837	29079760	29080525	0	953	1096	TRINITY_DN11497_c0_g1_i1_1096	A	G	ADP=174;WT=0;HET=2;HOM=0;NC=0	0/1	255	185	184	91	93	0.505435	0.5054	1.3417e-35	37	37	91	0	93	0	0/1	205	167	165	105	59	0.3598	2.8835e-21	37	37	105	0	59	0	1.40477
TRINITY_DN11497_c0_g2_i1	CM008369.1	89.38	791	38	7	68	837	29079760	29080525	0	953	571	TRINITY_DN11497_c0_g2_i1_571	C	T	ADP=151;WT=0;HET=2;HOM=0;NC=0	0/1	191	156	156	100	55	0.352564	0.3526	7.9375e-20	37	37	100	0	55	0	0/1	122	148	147	110	37	0.2517	5.4305e-13	36	37	110	0	37	0	1.40073
TRINITY_DN11497_c0_g2_i1	CM008369.1	89.38	791	38	7	68	837	29079760	29080525	0	953	2023	TRINITY_DN11497_c0_g2_i1_2023	G	T	ADP=157;WT=0;HET=2;HOM=0;NC=0	0/1	255	181	178	96	82	0.4607	0.460674	9.5776e-31	36	37	0	96	0	82	0/1	154	138	136	91	45	0.3309	3.5606e-16	37	37	0	91	0	45	1.39226
TRINITY_DN11497_c0_g1_i1	CM008369.1	89.38	791	38	7	68	837	29079760	29080525	0	953	751	TRINITY_DN11497_c0_g1_i1_751	A	G	ADP=147;WT=0;HET=2;HOM=0;NC=0	0/1	255	172	171	92	79	0.461988	0.462	1.1553e-29	36	37	92	0	79	0	0/1	140	123	123	82	41	0.3333	8.1929e-15	37	36	82	0	41	0	1.3861
TRINITY_DN11497_c0_g1_i1	CM008369.1	89.38	791	38	7	68	837	29079760	29080525	0	953	949	TRINITY_DN11497_c0_g1_i1_949	C	T	ADP=212;WT=0;HET=2;HOM=0;NC=0	0/1	255	240	237	123	113	0.4768	0.476793	1.6186e-42	37	37	0	123	0	113	0/1	224	192	188	123	65	0.3457	3.2511e-23	36	37	0	123	0	65	1.37903
TRINITY_DN11497_c0_g1_i1	CM008369.1	89.38	791	38	7	68	837	29079760	29080525	0	953	2221	TRINITY_DN11497_c0_g1_i1_2221	A	C	ADP=52;WT=0;HET=2;HOM=0;NC=0	0/1	85	57	56	32	24	0.4286	0.428571	2.5383e-09	36	34	2	30	0	24	0/1	50	49	48	33	15	0.3125	8.3573e-06	36	34	0	33	0	15	1.37143
TRINITY_DN11497_c0_g1_i1	CM008369.1	89.38	791	38	7	68	837	29079760	29080525	0	953	772	TRINITY_DN11497_c0_g1_i1_772	T	C	ADP=130;WT=0;HET=2;HOM=0;NC=0	0/1	255	148	147	76	71	0.482993	0.483	5.1847e-27	37	37	76	0	71	0	0/1	138	113	113	72	40	0.354	1.2838e-14	37	36	72	0	40	0	1.36439
TRINITY_DN11497_c0_g1_i1	CM008369.1	89.38	791	38	7	68	837	29079760	29080525	0	953	1513	TRINITY_DN11497_c0_g1_i1_1513	C	T	ADP=178;WT=0;HET=2;HOM=0;NC=0	0/1	255	190	189	97	92	0.4868	0.486772	7.0362e-35	37	37	0	97	0	92	0/1	208	170	168	108	60	0.3571	1.3685e-21	37	36	0	108	0	60	1.36296
TRINITY_DN11497_c0_g1_i1	CM008369.1	89.38	791	38	7	68	837	29079760	29080525	0	953	1882	TRINITY_DN11497_c0_g1_i1_1882	C	T	ADP=164;WT=0;HET=2;HOM=0;NC=0	0/1	255	172	171	88	83	0.4854	0.48538	1.6569e-31	37	36	0	88	0	83	0/1	194	159	157	101	56	0.3567	3.426e-20	37	37	0	101	0	56	1.3608
TRINITY_DN11497_c0_g2_i1	CM008369.1	89.38	791	38	7	68	837	29079760	29080525	0	953	1096	TRINITY_DN11497_c0_g2_i1_1096	A	G	ADP=180;WT=0;HET=2;HOM=0;NC=0	0/1	255	178	178	84	94	0.5281	0.52809	2.0434e-36	37	37	0	84	0	94	0/1	251	182	182	110	71	0.3923	7.7199e-26	37	36	0	110	0	71	1.3537
TRINITY_DN11497_c0_g1_i1	CM008369.1	89.38	791	38	7	68	837	29079760	29080525	0	953	344	TRINITY_DN11497_c0_g1_i1_344	A	G	ADP=88;WT=0;HET=2;HOM=0;NC=0	0/1	150	78	77	37	40	0.519481	0.5195	8.6835e-16	36	37	37	0	40	0	0/1	133	99	99	60	38	0.3838	4.1329e-14	36	37	60	0	38	0	1.35352
TRINITY_DN11497_c0_g1_i1	CM008369.1	89.38	791	38	7	68	837	29079760	29080525	0	953	928	TRINITY_DN11497_c0_g1_i1_928	C	T	ADP=206;WT=0;HET=2;HOM=0;NC=0	0/1	255	237	236	125	111	0.4703	0.470339	1.3572e-41	37	37	0	125	0	111	0/1	214	180	177	115	62	0.3503	3.2166e-22	37	37	0	115	0	62	1.34274
TRINITY_DN11497_c0_g1_i1	CM008369.1	89.38	791	38	7	68	837	29079760	29080525	0	953	333	TRINITY_DN11497_c0_g1_i1_333	C	T	ADP=83;WT=0;HET=2;HOM=0;NC=0	0/1	128	75	75	40	35	0.466667	0.4667	1.5567e-13	35	37	40	0	35	0	0/1	110	92	92	60	32	0.3478	8.7966e-12	37	37	60	0	32	0	1.34177
TRINITY_DN11497_c0_g2_i1	CM008369.1	89.38	791	38	7	68	837	29079760	29080525	0	953	415	TRINITY_DN11497_c0_g2_i1_415	C	G	ADP=146;WT=0;HET=2;HOM=0;NC=0	0/1	255	149	149	65	83	0.557	0.557047	8.1064e-33	37	37	0	65	1	82	0/1	214	145	144	83	60	0.4167	3.1933e-22	37	37	1	82	0	60	1.33691
TRINITY_DN11497_c0_g1_i1	CM008369.1	89.38	791	38	7	68	837	29079760	29080525	0	953	563	TRINITY_DN11497_c0_g1_i1_563	T	C	ADP=188;WT=0;HET=2;HOM=0;NC=0	0/1	255	184	182	106	76	0.4176	0.417582	6.0411e-28	36	36	0	106	0	76	0/1	207	196	195	134	61	0.3128	1.6271e-21	36	36	0	134	0	61	1.33489
TRINITY_DN11497_c0_g1_i1	CM008369.1	89.38	791	38	7	68	837	29079760	29080525	0	953	1321	TRINITY_DN11497_c0_g1_i1_1321	C	T	ADP=263;WT=0;HET=2;HOM=0;NC=0	0/1	255	287	287	142	145	0.5052	0.505226	3.8492e-55	37	37	2	140	0	145	0/1	255	240	240	149	91	0.3792	9.9618e-33	37	37	3	146	0	91	1.33247
TRINITY_DN11497_c0_g2_i1	CM008369.1	89.38	791	38	7	68	837	29079760	29080525	0	953	1882	TRINITY_DN11497_c0_g2_i1_1882	C	T	ADP=167;WT=0;HET=2;HOM=0;NC=0	0/1	255	178	178	99	79	0.44382	0.4438	2.1397e-29	37	36	99	0	79	0	0/1	178	156	156	104	52	0.3333	1.3218e-18	37	36	104	0	52	0	1.33159
TRINITY_DN11497_c0_g1_i1	CM008369.1	89.38	791	38	7	68	837	29079760	29080525	0	953	1236	TRINITY_DN11497_c0_g1_i1_1236	G	T	ADP=255;WT=0;HET=2;HOM=0;NC=0	0/1	255	299	297	156	141	0.474747	0.4747	8.8195e-53	37	37	156	0	141	0	0/1	255	216	213	137	76	0.3568	3.6521e-27	37	37	137	0	76	0	1.33057
TRINITY_DN11497_c0_g2_i1	CM008369.1	89.38	791	38	7	68	837	29079760	29080525	0	953	919	TRINITY_DN11497_c0_g2_i1_919	C	T	ADP=202;WT=0;HET=2;HOM=0;NC=0	0/1	255	220	219	120	99	0.452055	0.4521	7.9879e-37	36	36	120	0	99	0	0/1	217	185	185	122	63	0.3405	1.8093e-22	37	36	122	0	63	0	1.32762
TRINITY_DN11497_c0_g1_i1	CM008369.1	89.38	791	38	7	68	837	29079760	29080525	0	953	919	TRINITY_DN11497_c0_g1_i1_919	C	T	ADP=207;WT=0;HET=2;HOM=0;NC=0	0/1	255	241	239	126	113	0.4728	0.472803	2.1933e-42	36	37	0	126	0	113	0/1	219	177	176	113	63	0.358	1.2082e-22	37	37	0	113	0	63	1.32085
TRINITY_DN11497_c0_g1_i1	CM008369.1	89.38	791	38	7	68	837	29079760	29080525	0	953	664	TRINITY_DN11497_c0_g1_i1_664	G	C	ADP=170;WT=0;HET=2;HOM=0;NC=0	0/1	223	176	175	111	64	0.3657	0.365714	4.4935e-23	37	36	0	111	0	64	0/1	154	171	166	120	46	0.2771	3.7761e-16	36	36	0	120	0	46	1.31975
TRINITY_DN11497_c0_g2_i1	CM008369.1	89.38	791	38	7	68	837	29079760	29080525	0	953	2050	TRINITY_DN11497_c0_g2_i1_2050	C	G	ADP=124;WT=0;HET=2;HOM=0;NC=0	0/1	255	145	144	73	71	0.4931	0.493056	3.7515e-27	37	37	0	73	0	71	0/1	136	104	104	65	39	0.375	2.211e-14	37	36	0	65	0	39	1.31481
TRINITY_DN11497_c0_g1_i1	CM008369.1	89.38	791	38	7	68	837	29079760	29080525	0	953	1495	TRINITY_DN11497_c0_g1_i1_1495	G	A	ADP=207;WT=0;HET=2;HOM=0;NC=0	0/1	255	212	212	105	107	0.5047	0.504717	7.5904e-41	37	37	0	105	0	107	0/1	255	203	203	125	78	0.3842	3.2499e-28	37	37	0	125	0	78	1.31356
TRINITY_DN11497_c0_g1_i1	CM008369.1	89.38	791	38	7	68	837	29079760	29080525	0	953	1498	TRINITY_DN11497_c0_g1_i1_1498	T	C	ADP=207;WT=0;HET=2;HOM=0;NC=0	0/1	255	212	212	105	107	0.5047	0.504717	7.5904e-41	37	36	0	105	0	107	0/1	255	203	203	125	78	0.3842	3.2499e-28	37	36	0	125	0	78	1.31356
TRINITY_DN11497_c0_g1_i1	CM008369.1	89.38	791	38	7	68	837	29079760	29080525	0	953	1864	TRINITY_DN11497_c0_g1_i1_1864	G	A	ADP=159;WT=0;HET=2;HOM=0;NC=0	0/1	247	152	152	84	68	0.4474	0.447368	1.9412e-25	37	37	0	84	0	68	0/1	196	168	167	110	57	0.3413	2.1182e-20	36	37	0	110	0	57	1.31071
TRINITY_DN11497_c0_g2_i1	CM008369.1	89.38	791	38	7	68	837	29079760	29080525	0	953	817	TRINITY_DN11497_c0_g2_i1_817	C	T	ADP=153;WT=0;HET=2;HOM=0;NC=0	0/1	255	186	180	94	86	0.4778	0.477778	1.7038e-32	37	36	0	94	0	86	0/1	160	133	126	80	46	0.3651	9.077e-17	37	36	0	80	0	46	1.3087
TRINITY_DN11497_c0_g2_i1	CM008369.1	89.38	791	38	7	68	837	29079760	29080525	0	953	1417	TRINITY_DN11497_c0_g2_i1_1417	T	C	ADP=186;WT=0;HET=2;HOM=0;NC=0	0/1	255	195	194	101	92	0.474227	0.4742	1.0687e-34	37	37	101	0	92	0	0/1	226	179	179	114	65	0.3631	2.138e-23	37	36	114	0	65	0	1.30605
TRINITY_DN11497_c0_g1_i1	CM008369.1	89.38	791	38	7	68	837	29079760	29080525	0	953	566	TRINITY_DN11497_c0_g1_i1_566	C	G	ADP=186;WT=0;HET=2;HOM=0;NC=0	0/1	255	184	181	105	75	0.4144	0.414365	1.4199e-27	36	36	0	105	0	75	0/1	208	194	192	130	61	0.3194	1.4137e-21	37	35	0	130	0	61	1.30423
TRINITY_DN11497_c0_g1_i1	CM008369.1	89.38	791	38	7	68	837	29079760	29080525	0	953	2233	TRINITY_DN11497_c0_g1_i1_2233	C	G	ADP=53;WT=0;HET=2;HOM=0;NC=0	0/1	81	59	58	35	23	0.3966	0.396552	7.7551e-09	36	21	2	33	0	23	0/1	50	50	49	34	15	0.3061	8.6234e-06	36	21	0	34	0	15	1.2954
TRINITY_DN11497_c0_g2_i1	CM008369.1	89.38	791	38	7	68	837	29079760	29080525	0	953	829	TRINITY_DN11497_c0_g2_i1_829	C	G	ADP=184;WT=0;HET=2;HOM=0;NC=0	0/1	255	209	209	111	98	0.4689	0.4689	9.022e-37	36	37	111	0	98	0	0/1	202	160	160	102	58	0.3625	6.0696e-21	36	36	102	0	58	0	1.29352
TRINITY_DN11497_c0_g1_i1	CM008369.1	89.38	791	38	7	68	837	29079760	29080525	0	953	367	TRINITY_DN11497_c0_g1_i1_367	T	G	ADP=146;WT=0;HET=2;HOM=0;NC=0	0/1	255	150	150	70	80	0.533333	0.5333	3.5592e-31	37	35	70	0	80	0	0/1	210	143	143	83	59	0.4126	8.054e-22	37	37	83	0	59	0	1.29262
TRINITY_DN11497_c0_g1_i1	CM008369.1	89.38	791	38	7	68	837	29079760	29080525	0	953	2155	TRINITY_DN11497_c0_g1_i1_2155	A	C	ADP=91;WT=0;HET=2;HOM=0;NC=0	0/1	167	102	101	55	46	0.4554	0.455446	1.7322e-17	36	37	2	53	0	46	0/1	100	85	82	53	29	0.3537	9.1013e-11	36	37	0	53	0	29	1.28781
TRINITY_DN11497_c0_g1_i1	CM008369.1	89.38	791	38	7	68	837	29079760	29080525	0	953	658	TRINITY_DN11497_c0_g1_i1_658	A	G	ADP=177;WT=0;HET=2;HOM=0;NC=0	0/1	237	188	186	118	68	0.3656	0.365591	1.794e-24	36	35	0	118	0	68	0/1	161	175	169	121	48	0.284	7.1882e-17	36	36	0	121	0	48	1.28719
TRINITY_DN11497_c0_g1_i1	CM008369.1	89.38	791	38	7	68	837	29079760	29080525	0	953	2690	TRINITY_DN11497_c0_g1_i1_2690	G	A	ADP=17;WT=0;HET=2;HOM=0;NC=0	0/1	29	17	16	8	8	0.5	0.5	0.0012236	38	34	0	8	0	8	0/1	24	18	18	11	7	0.3889	0.0038123	37	37	0	11	0	7	1.28571
TRINITY_DN11497_c0_g1_i1	CM008369.1	89.38	791	38	7	68	837	29079760	29080525	0	953	829	TRINITY_DN11497_c0_g1_i1_829	C	G	ADP=176;WT=0;HET=2;HOM=0;NC=0	0/1	255	206	206	110	96	0.466019	0.466	5.5645e-36	37	37	110	0	96	0	0/1	188	148	147	93	54	0.3673	1.3758e-19	37	36	93	0	54	0	1.26877
TRINITY_DN11497_c0_g1_i1	CM008369.1	89.38	791	38	7	68	837	29079760	29080525	0	953	1713	TRINITY_DN11497_c0_g1_i1_1713	G	A	ADP=137;WT=0;HET=2;HOM=0;NC=0	0/1	210	160	160	100	60	0.375	0.375	9.144e-22	37	37	0	100	0	60	0/1	114	115	115	81	34	0.2957	3.3038e-12	36	36	0	81	0	34	1.26838
TRINITY_DN11497_c0_g2_i1	CM008369.1	89.38	791	38	7	68	837	29079760	29080525	0	953	1966	TRINITY_DN11497_c0_g2_i1_1966	G	A	ADP=173;WT=0;HET=2;HOM=0;NC=0	0/1	255	184	183	108	75	0.4098	0.409836	1.7465e-27	37	35	0	108	0	75	0/1	181	165	164	111	53	0.3232	7.2413e-19	36	36	0	111	0	53	1.26817
TRINITY_DN11497_c0_g1_i1	CM008369.1	89.38	791	38	7	68	837	29079760	29080525	0	953	552	TRINITY_DN11497_c0_g1_i1_552	G	A	ADP=194;WT=0;HET=2;HOM=0;NC=0	0/1	255	191	191	118	73	0.3822	0.382199	2.0077e-26	36	35	0	118	0	73	0/1	203	199	198	138	60	0.303	4.3828e-21	36	36	0	138	0	60	1.26126
TRINITY_DN11497_c0_g2_i1	CM008369.1	89.38	791	38	7	68	837	29079760	29080525	0	953	949	TRINITY_DN11497_c0_g2_i1_949	C	T	ADP=219;WT=0;HET=2;HOM=0;NC=0	0/1	255	236	236	117	119	0.5042	0.504237	2.4126e-45	36	36	0	117	0	119	0/1	255	203	202	121	81	0.401	1.663e-29	37	36	0	121	0	81	1.25748
TRINITY_DN11497_c0_g1_i1	CM008369.1	89.38	791	38	7	68	837	29079760	29080525	0	953	1081	TRINITY_DN11497_c0_g1_i1_1081	T	C	ADP=181;WT=0;HET=2;HOM=0;NC=0	0/1	255	191	191	85	106	0.554974	0.555	1.332e-41	36	37	85	0	106	0	0/1	255	172	172	96	76	0.4419	2.8129e-28	37	36	96	0	76	0	1.25588
TRINITY_DN11497_c0_g1_i1	CM008369.1	89.38	791	38	7	68	837	29079760	29080525	0	953	558	TRINITY_DN11497_c0_g1_i1_558	T	A	ADP=176;WT=0;HET=2;HOM=0;NC=0	0/1	252	186	176	104	71	0.4034	0.403409	5.2918e-26	35	33	0	104	0	71	0/1	195	194	177	120	57	0.322	3.1421e-20	35	33	0	120	0	57	1.25269
TRINITY_DN11497_c0_g1_i1	CM008369.1	89.38	791	38	7	68	837	29079760	29080525	0	953	1060	TRINITY_DN11497_c0_g1_i1_1060	A	C	ADP=185;WT=0;HET=2;HOM=0;NC=0	0/1	255	194	194	84	109	0.561856	0.5619	5.3171e-43	36	37	84	0	109	0	0/1	255	176	176	97	79	0.4489	1.8063e-29	37	36	97	0	79	0	1.25163
TRINITY_DN11497_c0_g1_i1	CM008369.1	89.38	791	38	7	68	837	29079760	29080525	0	953	1417	TRINITY_DN11497_c0_g1_i1_1417	T	C	ADP=163;WT=0;HET=2;HOM=0;NC=0	0/1	255	153	149	72	77	0.5168	0.516779	9.2015e-30	36	37	0	72	0	77	0/1	255	179	178	104	74	0.4157	3.3367e-27	37	37	0	104	0	74	1.24306
TRINITY_DN11497_c0_g2_i1	CM008369.1	89.38	791	38	7	68	837	29079760	29080525	0	953	2076	TRINITY_DN11497_c0_g2_i1_2076	C	A	ADP=100;WT=0;HET=2;HOM=0;NC=0	0/1	212	116	114	57	57	0.5	0.5	5.2876e-22	37	36	0	57	0	57	0/1	124	87	87	52	35	0.4023	3.9107e-13	37	37	0	52	0	35	1.24286
TRINITY_DN11497_c0_g2_i1	CM008369.1	89.38	791	38	7	68	837	29079760	29080525	0	953	2080	TRINITY_DN11497_c0_g2_i1_2080	G	C	ADP=98;WT=0;HET=2;HOM=0;NC=0	0/1	200	110	110	56	54	0.4909	0.490909	8.8064e-21	37	36	0	56	0	54	0/1	120	87	86	52	34	0.3953	9.7345e-13	37	36	0	52	0	34	1.24171
TRINITY_DN11497_c0_g2_i1	CM008369.1	89.38	791	38	7	68	837	29079760	29080525	0	953	1441	TRINITY_DN11497_c0_g2_i1_1441	T	A	ADP=208;WT=0;HET=2;HOM=0;NC=0	0/1	255	216	216	113	103	0.476852	0.4769	8.9957e-39	37	37	113	0	103	0	0/1	255	200	200	123	77	0.385	7.1636e-28	37	36	123	0	77	0	1.23858
TRINITY_DN11497_c0_g2_i1	CM008369.1	89.38	791	38	7	68	837	29079760	29080525	0	953	1864	TRINITY_DN11497_c0_g2_i1_1864	G	A	ADP=194;WT=0;HET=2;HOM=0;NC=0	0/1	255	206	206	121	85	0.412621	0.4126	4.2106e-31	37	37	121	0	85	0	0/1	209	183	183	122	61	0.3333	1.0433e-21	37	36	122	0	61	0	1.23799
TRINITY_DN11497_c0_g2_i1	CM008369.1	89.38	791	38	7	68	837	29079760	29080525	0	953	1792	TRINITY_DN11497_c0_g2_i1_1792	A	G	ADP=199;WT=0;HET=2;HOM=0;NC=0	0/1	255	196	196	122	74	0.377551	0.3776	1.0172e-26	36	36	122	0	74	0	0/1	210	203	203	141	62	0.3054	8.6982e-22	36	36	141	0	62	0	1.23625
TRINITY_DN11497_c0_g2_i1	CM008369.1	89.38	791	38	7	68	837	29079760	29080525	0	953	1900	TRINITY_DN11497_c0_g2_i1_1900	C	T	ADP=169;WT=0;HET=2;HOM=0;NC=0	0/1	237	186	186	118	68	0.365591	0.3656	1.794e-24	35	37	118	0	68	0	0/1	152	152	152	107	45	0.2961	6.146e-16	34	37	107	0	45	0	1.23469
TRINITY_DN11497_c0_g2_i1	CM008369.1	89.38	791	38	7	68	837	29079760	29080525	0	953	1081	TRINITY_DN11497_c0_g2_i1_1081	T	C	ADP=196;WT=0;HET=2;HOM=0;NC=0	0/1	255	194	194	92	102	0.5258	0.525773	2.0636e-39	36	37	0	92	0	102	0/1	255	200	199	114	85	0.4271	2.5422e-31	36	37	0	114	0	85	1.23093
TRINITY_DN11497_c0_g2_i1	CM008369.1	89.38	791	38	7	68	837	29079760	29080525	0	953	1060	TRINITY_DN11497_c0_g2_i1_1060	A	C	ADP=214;WT=0;HET=2;HOM=0;NC=0	0/1	255	218	216	100	114	0.5278	0.527778	3.8398e-44	36	37	0	100	0	114	0/1	255	212	212	121	91	0.4292	1.6076e-33	37	37	0	121	0	91	1.22955
TRINITY_DN11497_c0_g1_i1	CM008369.1	89.38	791	38	7	68	837	29079760	29080525	0	953	410	TRINITY_DN11497_c0_g1_i1_410	T	C	ADP=205;WT=0;HET=2;HOM=0;NC=0	0/1	255	210	209	106	103	0.492823	0.4928	4.2672e-39	37	37	106	0	103	0	0/1	255	201	201	119	81	0.403	1.461e-29	37	37	119	0	81	0	1.22289
TRINITY_DN11497_c0_g2_i1	CM008369.1	89.38	791	38	7	68	837	29079760	29080525	0	953	1774	TRINITY_DN11497_c0_g2_i1_1774	C	T	ADP=155;WT=0;HET=2;HOM=0;NC=0	0/1	255	187	187	113	74	0.3957	0.395722	6.03e-27	37	37	0	113	0	74	0/1	137	123	123	82	40	0.3252	1.9583e-14	37	36	0	82	0	40	1.21684
TRINITY_DN11497_c0_g1_i1	CM008369.1	89.38	791	38	7	68	837	29079760	29080525	0	953	2116	TRINITY_DN11497_c0_g1_i1_2116	G	A	ADP=94;WT=0;HET=2;HOM=0;NC=0	0/1	206	107	107	52	55	0.514	0.514019	2.0767e-21	36	37	0	52	0	55	0/1	125	82	82	47	35	0.4268	2.7815e-13	37	37	0	47	0	35	1.20427
TRINITY_DN11497_c0_g2_i1	CM008369.1	89.38	791	38	7	68	837	29079760	29080525	0	953	928	TRINITY_DN11497_c0_g2_i1_928	C	T	ADP=203;WT=0;HET=2;HOM=0;NC=0	0/1	255	222	216	111	104	0.4815	0.481481	2.7811e-39	37	37	0	111	0	104	0/1	255	192	190	114	76	0.4	1.0332e-27	37	36	0	114	0	76	1.2037
TRINITY_DN11497_c0_g1_i1	CM008369.1	89.38	791	38	7	68	837	29079760	29080525	0	953	2117	TRINITY_DN11497_c0_g1_i1_2117	C	G	ADP=93;WT=0;HET=2;HOM=0;NC=0	0/1	207	107	106	51	55	0.5189	0.518868	1.8312e-21	36	37	0	51	0	55	0/1	125	82	81	46	35	0.4321	2.581e-13	37	37	0	46	0	35	1.20081
TRINITY_DN11497_c0_g1_i1	CM008369.1	89.38	791	38	7	68	837	29079760	29080525	0	953	571	TRINITY_DN11497_c0_g1_i1_571	C	T	ADP=189;WT=0;HET=2;HOM=0;NC=0	0/1	255	186	181	106	75	0.4144	0.414365	1.5229e-27	36	36	0	106	0	75	0/1	235	198	197	129	68	0.3452	3.0055e-24	36	36	0	129	0	68	1.20044
TRINITY_DN11497_c0_g1_i1	CM008369.1	89.38	791	38	7	68	837	29079760	29080525	0	953	1792	TRINITY_DN11497_c0_g1_i1_1792	A	G	ADP=177;WT=0;HET=2;HOM=0;NC=0	0/1	255	190	190	114	76	0.4	0.4	1.0332e-27	36	35	114	0	76	0	0/1	189	165	165	110	55	0.3333	1.2216e-19	37	37	110	0	55	0	1.20012
TRINITY_DN11497_c0_g1_i1	CM008369.1	89.38	791	38	7	68	837	29079760	29080525	0	953	1774	TRINITY_DN11497_c0_g1_i1_1774	C	T	ADP=174;WT=0;HET=2;HOM=0;NC=0	0/1	255	190	190	115	75	0.394737	0.3947	2.7403e-27	37	37	115	0	75	0	0/1	178	158	158	105	52	0.3291	1.3751e-18	37	37	105	0	52	0	1.19944
TRINITY_DN11497_c0_g2_i1	CM008369.1	89.38	791	38	7	68	837	29079760	29080525	0	953	751	TRINITY_DN11497_c0_g2_i1_751	A	G	ADP=162;WT=0;HET=2;HOM=0;NC=0	0/1	255	188	187	109	78	0.4171	0.417112	1.1737e-28	37	37	0	109	0	78	0/1	166	138	138	90	48	0.3478	2.4601e-17	37	37	0	90	0	48	1.1992
TRINITY_DN11497_c0_g2_i1	CM008369.1	89.38	791	38	7	68	837	29079760	29080525	0	953	1519	TRINITY_DN11497_c0_g2_i1_1519	A	T	ADP=173;WT=0;HET=2;HOM=0;NC=0	0/1	255	189	189	104	85	0.4497	0.449735	1.1334e-31	37	36	0	104	0	85	0/1	206	158	157	98	59	0.3758	2.0182e-21	37	36	0	98	0	59	1.19675
TRINITY_DN11497_c0_g1_i1	CM008369.1	89.38	791	38	7	68	837	29079760	29080525	0	953	411	TRINITY_DN11497_c0_g1_i1_411	T	C	ADP=205;WT=0;HET=2;HOM=0;NC=0	0/1	255	210	209	107	102	0.488038	0.488	1.2602e-38	36	37	107	0	102	0	0/1	255	201	201	119	82	0.408	5.8294e-30	36	37	119	0	82	0	1.19617
TRINITY_DN11497_c0_g1_i1	CM008369.1	89.38	791	38	7	68	837	29079760	29080525	0	953	1395	TRINITY_DN11497_c0_g1_i1_1395	T	G	ADP=170;WT=0;HET=2;HOM=0;NC=0	0/1	255	160	160	75	85	0.5312	0.53125	4.7844e-33	34	37	0	75	0	85	0/1	255	184	181	100	81	0.4475	3.5278e-30	35	37	1	99	0	81	1.18711
TRINITY_DN11497_c0_g1_i1	CM008369.1	89.38	791	38	7	68	837	29079760	29080525	0	953	1441	TRINITY_DN11497_c0_g1_i1_1441	T	A	ADP=179;WT=0;HET=2;HOM=0;NC=0	0/1	255	176	174	88	86	0.4943	0.494253	8.9677e-33	37	36	0	88	0	86	0/1	255	190	184	107	77	0.4185	2.5698e-28	36	36	0	107	0	77	1.18107
TRINITY_DN11497_c0_g1_i1	CM008369.1	89.38	791	38	7	68	837	29079760	29080525	0	953	415	TRINITY_DN11497_c0_g1_i1_415	C	G	ADP=201;WT=0;HET=2;HOM=0;NC=0	0/1	255	208	206	105	100	0.485437	0.4854	7.0769e-38	37	37	105	0	100	0	0/1	255	198	197	115	81	0.4112	1.1161e-29	36	37	115	0	81	0	1.18054
TRINITY_DN11497_c0_g2_i1	CM008369.1	89.38	791	38	7	68	837	29079760	29080525	0	953	772	TRINITY_DN11497_c0_g2_i1_772	T	C	ADP=164;WT=0;HET=2;HOM=0;NC=0	0/1	255	193	192	106	86	0.4479	0.447917	5.2298e-32	36	37	0	106	0	86	0/1	182	141	137	85	52	0.3796	5.428e-19	36	36	0	85	0	52	1.18009
TRINITY_DN11497_c0_g2_i1	CM008369.1	89.38	791	38	7	68	837	29079760	29080525	0	953	2155	TRINITY_DN11497_c0_g2_i1_2155	A	C	ADP=15;WT=0;HET=2;HOM=0;NC=0	0/1	39	17	16	6	10	0.625	0.625	0.00012413	36	37	6	0	10	0	0/1	29	15	15	7	8	0.5333	0.0010995	35	37	7	0	8	0	1.17195
TRINITY_DN11497_c0_g2_i1	CM008369.1	89.38	791	38	7	68	837	29079760	29080525	0	953	1767	TRINITY_DN11497_c0_g2_i1_1767	C	T	ADP=145;WT=0;HET=2;HOM=0;NC=0	0/1	230	179	179	113	66	0.3687	0.368715	8.3184e-24	37	36	0	113	0	66	0/1	119	112	111	76	35	0.3153	1.1965e-12	37	38	0	76	0	35	1.16935
TRINITY_DN11497_c0_g2_i1	CM008369.1	89.38	791	38	7	68	837	29079760	29080525	0	953	757	TRINITY_DN11497_c0_g2_i1_757	G	A	ADP=166;WT=0;HET=2;HOM=0;NC=0	0/1	255	190	190	114	76	0.4	0.4	1.0332e-27	37	37	0	114	0	76	0/1	169	142	142	93	49	0.3451	1.1621e-17	36	35	0	93	0	49	1.15918
TRINITY_DN11497_c0_g2_i1	CM008369.1	89.38	791	38	7	68	837	29079760	29080525	0	953	1513	TRINITY_DN11497_c0_g2_i1_1513	C	T	ADP=179;WT=0;HET=2;HOM=0;NC=0	0/1	255	202	201	111	90	0.4478	0.447761	1.831e-33	37	37	0	111	0	90	0/1	215	161	157	96	61	0.3885	2.962e-22	36	37	0	96	0	61	1.15243
TRINITY_DN11497_c0_g2_i1	CM008369.1	89.38	791	38	7	68	837	29079760	29080525	0	953	754	TRINITY_DN11497_c0_g2_i1_754	A	T	ADP=164;WT=0;HET=2;HOM=0;NC=0	0/1	255	189	189	113	76	0.4021	0.402116	9.693e-28	37	37	0	113	0	76	0/1	169	140	140	91	49	0.35	1.064e-17	37	36	0	91	0	49	1.1489
TRINITY_DN11497_c0_g2_i1	CM008369.1	89.38	791	38	7	68	837	29079760	29080525	0	953	658	TRINITY_DN11497_c0_g2_i1_658	A	G	ADP=179;WT=0;HET=2;HOM=0;NC=0	0/1	255	192	187	113	74	0.3957	0.395722	6.03e-27	37	34	0	113	0	74	0/1	204	172	171	112	59	0.345	3.974e-21	36	36	0	112	0	59	1.14692
TRINITY_DN11497_c0_g1_i1	CM008369.1	89.38	791	38	7	68	837	29079760	29080525	0	953	1767	TRINITY_DN11497_c0_g1_i1_1767	C	T	ADP=169;WT=0;HET=2;HOM=0;NC=0	0/1	255	188	188	115	73	0.388298	0.3883	1.6892e-26	37	37	115	0	73	0	0/1	179	151	151	99	52	0.3444	1.0742e-18	37	37	99	0	52	0	1.12746
TRINITY_DN11497_c0_g2_i1	CM008369.1	89.38	791	38	7	68	837	29079760	29080525	0	953	1927	TRINITY_DN11497_c0_g2_i1_1927	C	T	ADP=160;WT=0;HET=2;HOM=0;NC=0	0/1	255	197	192	116	76	0.395833	0.3958	1.171e-27	37	37	116	0	76	0	0/1	155	128	128	83	45	0.3516	2.544e-16	36	37	83	0	45	0	1.12581
TRINITY_DN11497_c0_g1_i1	CM008369.1	89.38	791	38	7	68	837	29079760	29080525	0	953	1708	TRINITY_DN11497_c0_g1_i1_1708	T	C	ADP=128;WT=0;HET=2;HOM=0;NC=0	0/1	204	157	151	93	58	0.3841	0.384106	3.7709e-21	37	37	0	93	0	58	0/1	124	107	105	69	36	0.3429	3.837e-13	37	36	0	69	0	36	1.12031
TRINITY_DN11497_c0_g2_i1	CM008369.1	89.38	791	38	7	68	837	29079760	29080525	0	953	1930	TRINITY_DN11497_c0_g2_i1_1930	C	T	ADP=158;WT=0;HET=2;HOM=0;NC=0	0/1	255	192	192	114	78	0.40625	0.4062	1.6521e-28	37	37	114	0	78	0	0/1	156	126	124	79	45	0.3629	2.1072e-16	37	37	79	0	45	0	1.11945
TRINITY_DN11497_c0_g1_i1	CM008369.1	89.38	791	38	7	68	837	29079760	29080525	0	953	2050	TRINITY_DN11497_c0_g1_i1_2050	C	G	ADP=86;WT=0;HET=2;HOM=0;NC=0	0/1	168	101	100	54	46	0.46	0.46	1.5839e-17	37	37	54	0	46	0	0/1	106	74	73	43	30	0.411	2.1366e-11	36	37	43	0	30	0	1.11922
TRINITY_DN11497_c0_g2_i1	CM008369.1	89.38	791	38	7	68	837	29079760	29080525	0	953	670	TRINITY_DN11497_c0_g2_i1_670	G	A	ADP=220;WT=0;HET=2;HOM=0;NC=0	0/1	252	242	235	161	74	0.314894	0.3149	5.5994e-26	36	36	161	0	74	0	0/1	194	209	206	148	58	0.2816	3.2079e-20	36	37	148	0	58	0	1.11823
TRINITY_DN11497_c0_g2_i1	CM008369.1	89.38	791	38	7	68	837	29079760	29080525	0	953	1495	TRINITY_DN11497_c0_g2_i1_1495	G	A	ADP=137;WT=0;HET=2;HOM=0;NC=0	0/1	254	144	144	75	69	0.479167	0.4792	3.2271e-26	37	37	75	0	69	0	0/1	201	131	130	74	56	0.4308	6.7684e-21	37	37	74	0	56	0	1.11227
TRINITY_DN11497_c0_g1_i1	CM008369.1	89.38	791	38	7	68	837	29079760	29080525	0	953	2076	TRINITY_DN11497_c0_g1_i1_2076	C	A	ADP=92;WT=0;HET=2;HOM=0;NC=0	0/1	165	108	107	61	46	0.429907	0.4299	2.8289e-17	37	35	61	0	46	0	0/1	105	78	77	47	30	0.3896	2.7365e-11	36	35	47	0	30	0	1.10346
TRINITY_DN11497_c0_g1_i1	CM008369.1	89.38	791	38	7	68	837	29079760	29080525	0	953	2023	TRINITY_DN11497_c0_g1_i1_2023	G	T	ADP=115;WT=0;HET=2;HOM=0;NC=0	0/1	168	126	125	77	48	0.384	0.384	1.2844e-17	37	36	77	0	48	0	0/1	127	108	106	69	37	0.3491	1.5912e-13	37	37	69	0	37	0	1.09997
TRINITY_DN11497_c0_g1_i1	CM008369.1	89.38	791	38	7	68	837	29079760	29080525	0	953	2179	TRINITY_DN11497_c0_g1_i1_2179	T	A	ADP=85;WT=0;HET=2;HOM=0;NC=0	0/1	141	101	100	60	40	0.4	0.4	6.705e-15	36	36	2	58	0	40	0/1	90	73	71	45	26	0.3662	8.9502e-10	36	35	0	45	0	26	1.09231
TRINITY_DN11497_c0_g2_i1	CM008369.1	89.38	791	38	7	68	837	29079760	29080525	0	953	664	TRINITY_DN11497_c0_g2_i1_664	G	C	ADP=213;WT=0;HET=2;HOM=0;NC=0	0/1	253	227	226	152	74	0.327434	0.3274	4.0258e-26	37	36	152	0	74	0	0/1	203	202	200	140	60	0.3	4.6667e-21	37	37	140	0	60	0	1.09145
TRINITY_DN11497_c0_g2_i1	CM008369.1	89.38	791	38	7	68	837	29079760	29080525	0	953	1498	TRINITY_DN11497_c0_g2_i1_1498	T	C	ADP=135;WT=0;HET=2;HOM=0;NC=0	0/1	254	145	145	76	69	0.475862	0.4759	3.5718e-26	37	37	76	0	69	0	0/1	203	128	126	70	56	0.4444	4.9199e-21	37	37	70	0	56	0	1.0708
TRINITY_DN11497_c0_g2_i1	CM008369.1	89.38	791	38	7	68	837	29079760	29080525	0	953	2116	TRINITY_DN11497_c0_g2_i1_2116	G	A	ADP=38;WT=0;HET=2;HOM=0;NC=0	0/1	67	47	45	26	19	0.422222	0.4222	1.6979e-07	37	36	26	0	19	0	0/1	45	33	32	19	13	0.4062	2.6443e-05	37	37	19	0	13	0	1.03944
TRINITY_DN11497_c0_g1_i1	CM008369.1	89.38	791	38	7	68	837	29079760	29080525	0	953	2194	TRINITY_DN11497_c0_g1_i1_2194	G	C	ADP=75;WT=0;HET=2;HOM=0;NC=0	0/1	127	90	89	53	36	0.4045	0.404494	1.6693e-13	35	35	2	51	0	36	0/1	84	62	61	37	24	0.3934	3.5204e-09	36	33	0	37	0	24	1.02809
TRINITY_DN11497_c0_g1_i1	CM008369.1	89.38	791	38	7	68	837	29079760	29080525	0	953	2080	TRINITY_DN11497_c0_g1_i1_2080	G	C	ADP=110;WT=0;HET=2;HOM=0;NC=0	0/1	247	132	132	65	66	0.5	0.5	1.9923e-25	36	36	0	65	0	66	0/1	159	88	88	45	43	0.4886	1.1653e-16	36	36	0	45	0	43	1.02326
TRINITY_DN5034_c0_g1_i1	CM008369.1	91.74	121	10	0	292	412	29080787	29080907	3e-39	169	481	TRINITY_DN5034_c0_g1_i1_481	G	A	ADP=10;WT=1;HET=0;HOM=1;NC=0	1_1	36	9	9	1	8	0.8889	0.888889	0.00020568	38	38	0	1	0	8	0/0	7	11	11	8	3	0.2727	0.10714	38	38	0	8	0	3	3.25926
TRINITY_DN5034_c0_g1_i1	CM008369.1	91.74	121	10	0	292	412	29080787	29080907	3e-39	169	483	TRINITY_DN5034_c0_g1_i1_483	A	G	ADP=10;WT=1;HET=0;HOM=1;NC=0	1_1	36	9	9	1	8	0.8889	0.888889	0.00020568	38	38	0	1	0	8	0/0	7	11	11	8	3	0.2727	0.10714	37	37	0	8	0	3	3.25926
TRINITY_DN5034_c0_g1_i1	CM008369.1	91.74	121	10	0	292	412	29080787	29080907	3e-39	169	540	TRINITY_DN5034_c0_g1_i1_540	C	T	ADP=15;WT=1;HET=1;HOM=0;NC=0	0/1	40	21	21	10	11	0.52381	0.5238	8.2399e-05	38	38	10	0	11	0	0/0	7	9	9	7	2	0.2222	0.23529	38	38	7	0	2	0	2.35738
TRINITY_DN5034_c0_g1_i1	CM008369.1	91.74	121	10	0	292	412	29080787	29080907	3e-39	169	448	TRINITY_DN5034_c0_g1_i1_448	A	G	ADP=12;WT=1;HET=1;HOM=0;NC=0	0/1	30	13	13	5	8	0.615385	0.6154	0.0008238	38	38	5	0	8	0	0/0	7	11	11	8	3	0.2727	0.10714	38	38	8	0	3	0	2.25664
TRINITY_DN5034_c0_g1_i1	CM008369.1	91.74	121	10	0	292	412	29080787	29080907	3e-39	169	426	TRINITY_DN5034_c0_g1_i1_426	A	T	ADP=11;WT=1;HET=1;HOM=0;NC=0	0/1	29	15	15	7	8	0.5333	0.533333	0.0010995	36	37	0	7	0	8	0/0	3	8	8	5	3	0.375	0.1	33	38	0	5	0	3	1.42222
TRINITY_DN5034_c0_g1_i1	CM008369.1	91.74	121	10	0	292	412	29080787	29080907	3e-39	169	563	TRINITY_DN5034_c0_g1_i1_563	A	C	ADP=15;WT=1;HET=1;HOM=0;NC=0	0/1	40	21	21	10	11	0.5238	0.52381	8.2399e-05	37	38	0	10	0	11	0/0	3	10	10	6	4	0.4	0.043344	38	38	0	6	0	4	1.30952
TRINITY_DN5034_c0_g1_i1	CM008369.1	91.74	121	10	0	292	412	29080787	29080907	3e-39	169	561	TRINITY_DN5034_c0_g1_i1_561	G	C	ADP=15;WT=1;HET=1;HOM=0;NC=0	0/1	40	21	21	10	11	0.5238	0.52381	8.2399e-05	37	37	0	10	0	11	0/0	3	10	10	6	4	0.4	0.043344	38	38	0	6	0	4	1.30952
TRINITY_DN5034_c0_g1_i1	CM008369.1	91.74	121	10	0	292	412	29080787	29080907	3e-39	169	301	TRINITY_DN5034_c0_g1_i1_301	T	C	ADP=18;WT=1;HET=1;HOM=0;NC=0	0/1	67	27	27	10	17	0.62963	0.6296	1.7891e-07	37	37	10	0	17	0	0/0	1	9	9	4	5	0.5556	0.014706	38	35	4	0	5	0	1.13324
TRINITY_DN5034_c0_g1_i1	CM008369.1	91.74	121	10	0	292	412	29080787	29080907	3e-39	169	341	TRINITY_DN5034_c0_g1_i1_341	T	A	ADP=17;WT=1;HET=1;HOM=0;NC=0	0/1	57	26	26	11	15	0.5769	0.576923	1.7241e-06	37	37	0	11	0	15	0/0	1	9	9	4	5	0.5556	0.014706	38	38	0	4	0	5	1.03846
TRINITY_DN15215_c0_g1_i1	CM008369.1	91.29	310	27	0	1	310	29088612	29088921	2e-116	424	169	TRINITY_DN15215_c0_g1_i1_169	G	A	ADP=24;WT=1;HET=1;HOM=0;NC=0	0/1	53	24	24	10	14	0.5833	0.583333	4.0663e-06	38	36	0	10	0	14	0/0	25	25	25	22	3	0.12	0.11735	36	38	0	22	0	3	4.86111
TRINITY_DN15215_c0_g1_i1	CM008369.1	91.29	310	27	0	1	310	29088612	29088921	2e-116	424	142	TRINITY_DN15215_c0_g1_i1_142	T	C	ADP=18;WT=1;HET=1;HOM=0;NC=0	0/1	57	20	20	6	14	0.7	0.7	1.6702e-06	37	37	0	6	0	14	0/0	14	17	17	14	3	0.1765	0.11364	36	38	0	14	0	3	3.96667
TRINITY_DN15215_c0_g1_i1	CM008369.1	91.29	310	27	0	1	310	29088612	29088921	2e-116	424	177	TRINITY_DN15215_c0_g1_i1_177	G	A	ADP=21;WT=1;HET=1;HOM=0;NC=0	0/1	28	18	18	10	8	0.4444	0.444444	0.0014461	37	38	0	10	0	8	0/0	25	25	25	22	3	0.12	0.11735	36	38	0	22	0	3	3.7037
TRINITY_DN15215_c0_g1_i1	CM008369.1	91.29	310	27	0	1	310	29088612	29088921	2e-116	424	181	TRINITY_DN15215_c0_g1_i1_181	C	T	ADP=22;WT=1;HET=1;HOM=0;NC=0	0/1	27	20	20	12	8	0.4	0.4	0.001638	36	38	0	12	0	8	0/0	25	26	25	22	3	0.12	0.11735	37	38	0	22	0	3	3.33333
TRINITY_DN15215_c0_g1_i1	CM008369.1	91.29	310	27	0	1	310	29088612	29088921	2e-116	424	160	TRINITY_DN15215_c0_g1_i1_160	A	C	ADP=21;WT=1;HET=1;HOM=0;NC=0	0/1	50	22	22	9	13	0.5909	0.590909	9.5813e-06	37	37	0	9	0	13	0/0	15	21	21	17	4	0.1905	0.053471	37	36	0	17	0	4	3.10227
TRINITY_DN15215_c0_g1_i1	CM008369.1	91.29	310	27	0	1	310	29088612	29088921	2e-116	424	158	TRINITY_DN15215_c0_g1_i1_158	G	A	ADP=21;WT=1;HET=1;HOM=0;NC=0	0/1	50	22	22	9	13	0.5909	0.590909	9.5813e-06	37	36	0	9	0	13	0/0	13	20	20	16	4	0.2	0.053015	37	37	0	16	0	4	2.95455
TRINITY_DN15215_c0_g1_i1	CM008369.1	91.29	310	27	0	1	310	29088612	29088921	2e-116	424	190	TRINITY_DN15215_c0_g1_i1_190	C	T	ADP=27;WT=1;HET=1;HOM=0;NC=0	0/1	30	26	26	17	9	0.3462	0.346154	0.00084928	37	37	0	17	0	9	0/0	23	28	28	24	4	0.1429	0.055746	35	38	0	24	0	4	2.42308
TRINITY_DN15215_c0_g2_i1	CM008369.1	91.29	310	27	0	1	310	29088612	29088921	2e-116	424	190	TRINITY_DN15215_c0_g2_i1_190	C	T	ADP=34;WT=1;HET=1;HOM=0;NC=0	0/1	23	26	26	19	7	0.2692	0.269231	0.0049169	36	35	0	19	0	7	0/0	29	42	42	35	7	0.1667	0.0059563	36	37	0	35	0	7	1.61538
TRINITY_DN15215_c0_g2_i1	CM008369.1	91.29	310	27	0	1	310	29088612	29088921	2e-116	424	215	TRINITY_DN15215_c0_g2_i1_215	G	A	ADP=29;WT=1;HET=1;HOM=0;NC=0	0/1	23	23	23	16	7	0.3043	0.304348	0.0045803	36	37	0	16	0	7	0/0	22	36	36	29	7	0.1944	0.0056667	37	38	0	29	0	7	1.56522
TRINITY_DN15215_c0_g2_i1	CM008369.1	91.29	310	27	0	1	310	29088612	29088921	2e-116	424	25	TRINITY_DN15215_c0_g2_i1_25	T	C	ADP=14;WT=0;HET=0;HOM=2;NC=0	1_1	81	17	17	1	16	0.9412	0.941176	7.7134e-09	38	37	0	1	0	16	1_1	37	12	12	3	9	0.75	0.00016826	37	36	0	3	0	9	1.2549
TRINITY_DN15215_c0_g2_i1	CM008369.1	91.29	310	27	0	1	310	29088612	29088921	2e-116	424	222	TRINITY_DN15215_c0_g2_i1_222	T	C	ADP=15;WT=0;HET=2;HOM=0;NC=0	0/1	41	14	14	4	10	0.714286	0.7143	7.6278e-05	38	37	4	0	10	0	0/1	39	16	16	6	10	0.625	0.00012413	30	38	6	0	10	0	1.14286
TRINITY_DN15215_c0_g2_i1	CM008369.1	91.29	310	27	0	1	310	29088612	29088921	2e-116	424	287	TRINITY_DN15215_c0_g2_i1_287	T	C	ADP=10;WT=0;HET=0;HOM=2;NC=0	1_1	31	8	8	1	7	0.875	0.875	0.0006993	16	35	0	1	0	7	1_1	44	12	12	2	10	0.8333	3.3652e-05	38	35	0	2	0	10	1.05
TRINITY_DN15215_c0_g2_i1	CM008369.1	91.29	310	27	0	1	310	29088612	29088921	2e-116	424	291	TRINITY_DN15215_c0_g2_i1_291	T	G	ADP=10;WT=0;HET=0;HOM=2;NC=0	1_1	31	8	8	1	7	0.875	0.875	0.0006993	33	35	0	1	0	7	1_1	44	12	12	2	10	0.8333	3.3652e-05	33	35	0	2	0	10	1.05
TRINITY_DN15215_c0_g2_i1	CM008369.1	91.29	310	27	0	1	310	29088612	29088921	2e-116	424	20	TRINITY_DN15215_c0_g2_i1_20	C	T	ADP=13;WT=0;HET=0;HOM=2;NC=0	1_1	81	17	17	1	16	0.9412	0.941176	7.7134e-09	38	37	0	1	0	16	1_1	42	10	10	1	9	0.9	5.9538e-05	38	35	0	1	0	9	1.04575
TRINITY_DN15215_c0_g2_i1	CM008369.1	91.29	310	27	0	1	310	29088612	29088921	2e-116	424	23	TRINITY_DN15215_c0_g2_i1_23	G	A	ADP=13;WT=0;HET=0;HOM=2;NC=0	1_1	81	17	17	1	16	0.9412	0.941176	7.7134e-09	38	36	0	1	0	16	1_1	42	10	10	1	9	0.9	5.9538e-05	38	36	0	1	0	9	1.04575
TRINITY_DN15215_c0_g2_i1	CM008369.1	91.29	310	27	0	1	310	29088612	29088921	2e-116	424	212	TRINITY_DN15215_c0_g2_i1_212	A	G	ADP=18;WT=0;HET=2;HOM=0;NC=0	0/1	53	19	19	6	13	0.684211	0.6842	5.0106e-06	37	38	6	0	13	0	0/1	48	18	18	6	12	0.6667	1.4831e-05	37	38	6	0	12	0	1.02626
TRINITY_DN15215_c0_g2_i1	CM008369.1	91.29	310	27	0	1	310	29088612	29088921	2e-116	424	31	TRINITY_DN15215_c0_g2_i1_31	G	T	ADP=17;WT=0;HET=0;HOM=2;NC=0	1_1	92	19	19	1	18	0.9474	0.947368	5.6585e-10	38	36	0	1	0	18	1_1	69	15	15	1	14	0.9333	1.0315e-07	35	38	0	1	0	14	1.01504
TRINITY_DN15215_c0_g2_i1	CM008369.1	91.29	310	27	0	1	310	29088612	29088921	2e-116	424	56	TRINITY_DN15215_c0_g2_i1_56	G	C	ADP=22;WT=0;HET=0;HOM=2;NC=0	1_1	126	25	25	1	24	0.96	0.96	2.0568e-13	38	36	0	1	0	24	1_1	92	19	19	1	18	0.9474	5.6585e-10	38	37	0	1	0	18	1.01333
TRINITY_DN15215_c0_g2_i1	CM008369.1	91.29	310	27	0	1	310	29088612	29088921	2e-116	424	50	TRINITY_DN15215_c0_g2_i1_50	A	G	ADP=20;WT=0;HET=0;HOM=2;NC=0	1_1	109	22	22	1	21	0.9545	0.954545	1.0931e-11	38	37	0	1	0	21	1_1	86	18	18	1	17	0.9444	2.0936e-09	38	37	0	1	0	17	1.0107
TRINITY_DN26715_c0_g1_i1	CM008369.1	91.7	289	24	0	1	289	29104827	29104539	9e-110	401	269	TRINITY_DN26715_c0_g1_i1_269	T	C	ADP=45;WT=0;HET=2;HOM=0;NC=0	0/1	44	40	36	23	13	0.3611	0.361111	3.2589e-05	36	36	0	23	0	13	0/1	53	55	54	38	16	0.2963	4.1444e-06	36	34	0	38	0	16	1.21875
TRINITY_DN26715_c0_g1_i1	CM008369.1	91.7	289	24	0	1	289	29104827	29104539	9e-110	401	218	TRINITY_DN26715_c0_g1_i1_218	C	G	ADP=62;WT=0;HET=2;HOM=0;NC=0	0/1	88	62	62	37	25	0.403226	0.4032	1.4168e-09	37	37	37	0	25	0	0/1	76	62	62	40	22	0.3548	2.4621e-08	37	38	40	0	22	0	1.13649
TRINITY_DN26715_c0_g1_i1	CM008369.1	91.7	289	24	0	1	289	29104827	29104539	9e-110	401	247	TRINITY_DN26715_c0_g1_i1_247	C	T	ADP=45;WT=0;HET=2;HOM=0;NC=0	0/1	93	48	48	23	25	0.520833	0.5208	4.1182e-10	37	37	23	0	25	0	0/1	82	43	43	21	22	0.5116	6.1932e-09	37	38	21	0	22	0	1.01805
TRINITY_DN15330_c0_g1_i1	CM008369.1	87.07	317	41	0	1	317	29112548	29112864	6e-97	359	221	TRINITY_DN15330_c0_g1_i1_221	C	T	ADP=17;WT=0;HET=2;HOM=0;NC=0	0/1	59	19	19	5	14	0.7368	0.736842	1.2025e-06	37	35	0	5	0	14	0/1	29	15	15	7	8	0.5333	0.0010995	37	38	0	7	0	8	1.38158
TRINITY_DN18486_c0_g1_i1	CM008369.1	96.76	278	6	2	124	401	29205408	29205682	2e-127	460	157	TRINITY_DN18486_c0_g1_i1_157	T	C	ADP=22;WT=0;HET=1;HOM=1;NC=0	1_1	81	22	22	4	18	0.818182	0.8182	7.1052e-09	38	37	4	0	18	0	0/1	45	22	22	10	12	0.5455	3.066e-05	35	37	10	0	12	0	1.49988
TRINITY_DN18486_c0_g1_i1	CM008369.1	96.76	278	6	2	124	401	29205408	29205682	2e-127	460	171	TRINITY_DN18486_c0_g1_i1_171	T	C	ADP=22;WT=0;HET=1;HOM=1;NC=0	1_1	81	22	22	4	18	0.818182	0.8182	7.1052e-09	37	36	4	0	18	0	0/1	45	22	22	10	12	0.5455	3.066e-05	38	35	10	0	12	0	1.49988
TRINITY_DN18486_c0_g1_i1	CM008369.1	96.76	278	6	2	124	401	29205408	29205682	2e-127	460	173	TRINITY_DN18486_c0_g1_i1_173	C	T	ADP=22;WT=0;HET=1;HOM=1;NC=0	1_1	81	22	22	4	18	0.818182	0.8182	7.1052e-09	35	37	4	0	18	0	0/1	45	22	22	10	12	0.5455	3.066e-05	37	37	10	0	12	0	1.49988
TRINITY_DN18486_c0_g1_i1	CM008369.1	96.76	278	6	2	124	401	29205408	29205682	2e-127	460	164	TRINITY_DN18486_c0_g1_i1_164	G	T	ADP=22;WT=0;HET=1;HOM=1;NC=0	1_1	81	22	22	4	18	0.818182	0.8182	7.1052e-09	37	37	4	0	18	0	0/1	45	22	22	10	12	0.5455	3.066e-05	36	36	10	0	12	0	1.49988
TRINITY_DN18486_c0_g1_i1	CM008369.1	96.76	278	6	2	124	401	29205408	29205682	2e-127	460	172	TRINITY_DN18486_c0_g1_i1_172	G	A	ADP=22;WT=0;HET=1;HOM=1;NC=0	1_1	81	22	22	4	18	0.818182	0.8182	7.1052e-09	37	37	4	0	18	0	0/1	45	22	22	10	12	0.5455	3.066e-05	37	36	10	0	12	0	1.49988
TRINITY_DN18486_c0_g1_i1	CM008369.1	96.76	278	6	2	124	401	29205408	29205682	2e-127	460	148	TRINITY_DN18486_c0_g1_i1_148	T	C	ADP=15;WT=0;HET=2;HOM=0;NC=0	0/1	32	11	11	3	8	0.727273	0.7273	0.000516	36	38	3	0	8	0	0/1	36	20	20	10	10	0.5	0.00021796	37	37	10	0	10	0	1.45455
TRINITY_DN18486_c0_g1_i1	CM008369.1	96.76	278	6	2	124	401	29205408	29205682	2e-127	460	268	TRINITY_DN18486_c0_g1_i1_268	G	T	ADP=33;WT=0;HET=2;HOM=0;NC=0	0/1	111	40	40	13	27	0.675	0.675	7.8264e-12	37	37	13	0	27	0	0/1	47	28	27	14	13	0.4815	1.81e-05	37	38	14	0	13	0	1.40187
TRINITY_DN18486_c0_g1_i1	CM008369.1	96.76	278	6	2	124	401	29205408	29205682	2e-127	460	206	TRINITY_DN18486_c0_g1_i1_206	T	G	ADP=29;WT=0;HET=1;HOM=1;NC=0	1_1	100	24	24	3	21	0.875	0.875	9.0704e-11	38	37	3	0	21	0	0/1	94	34	34	11	23	0.6765	3.5675e-10	37	37	11	0	23	0	1.29342
TRINITY_DN18486_c0_g1_i1	CM008369.1	96.76	278	6	2	124	401	29205408	29205682	2e-127	460	254	TRINITY_DN18486_c0_g1_i1_254	C	A	ADP=32;WT=0;HET=1;HOM=1;NC=0	1_1	84	25	24	5	19	0.7917	0.791667	3.6826e-09	38	37	0	5	0	19	0/1	104	41	41	15	26	0.6341	3.8262e-11	36	37	0	15	0	26	1.2484
TRINITY_DN15653_c0_g1_i1	CM008369.1	87.09	426	54	1	10	434	29223510	29223935	2e-133	481	381	TRINITY_DN15653_c0_g1_i1_381	T	C	ADP=13;WT=1;HET=1;HOM=0;NC=0	0/1	25	13	13	6	7	0.538462	0.5385	0.0026087	35	35	6	0	7	0	0/0	9	14	14	11	3	0.2143	0.11111	37	36	11	0	3	0	2.51265
TRINITY_DN15653_c0_g1_i1	CM008369.1	87.09	426	54	1	10	434	29223510	29223935	2e-133	481	384	TRINITY_DN15653_c0_g1_i1_384	T	A	ADP=13;WT=1;HET=1;HOM=0;NC=0	0/1	25	13	13	6	7	0.538462	0.5385	0.0026087	37	35	6	0	7	0	0/0	9	14	14	11	3	0.2143	0.11111	38	37	11	0	3	0	2.51265
TRINITY_DN15653_c0_g1_i1	CM008369.1	87.09	426	54	1	10	434	29223510	29223935	2e-133	481	43	TRINITY_DN15653_c0_g1_i1_43	A	G	ADP=9;WT=1;HET=0;HOM=1;NC=0	1_1	52	10	10	0	10	1	1	5.4125e-06	0	35	0	0	0	10	0/0	1	9	9	4	5	0.5556	0.014706	38	38	0	4	0	5	1.8
TRINITY_DN15653_c0_g1_i1	CM008369.1	87.09	426	54	1	10	434	29223510	29223935	2e-133	481	46	TRINITY_DN15653_c0_g1_i1_46	A	G	ADP=9;WT=1;HET=0;HOM=1;NC=0	1_1	52	10	10	0	10	1	1	5.4125e-06	0	36	0	0	0	10	0/0	1	9	9	4	5	0.5556	0.014706	38	38	0	4	0	5	1.8
TRINITY_DN15653_c0_g1_i1	CM008369.1	87.09	426	54	1	10	434	29223510	29223935	2e-133	481	33	TRINITY_DN15653_c0_g1_i1_33	A	G	ADP=9;WT=1;HET=0;HOM=1;NC=0	1_1	52	10	10	0	10	1	1	5.4125e-06	0	37	0	0	0	10	0/0	1	9	9	4	5	0.5556	0.014706	38	38	0	4	0	5	1.8
TRINITY_DN15653_c0_g1_i1	CM008369.1	87.09	426	54	1	10	434	29223510	29223935	2e-133	481	57	TRINITY_DN15653_c0_g1_i1_57	C	T	ADP=10;WT=1;HET=0;HOM=1;NC=0	1_1	47	11	11	1	10	0.9091	0.909091	1.7011e-05	38	37	0	1	0	10	0/0	1	9	9	4	5	0.5556	0.014706	38	38	0	4	0	5	1.63636
TRINITY_DN15653_c0_g1_i1	CM008369.1	87.09	426	54	1	10	434	29223510	29223935	2e-133	481	58	TRINITY_DN15653_c0_g1_i1_58	A	G	ADP=10;WT=1;HET=0;HOM=1;NC=0	1_1	47	11	11	1	10	0.9091	0.909091	1.7011e-05	38	37	0	1	0	10	0/0	1	9	9	4	5	0.5556	0.014706	38	38	0	4	0	5	1.63636
TRINITY_DN15653_c0_g1_i1	CM008369.1	87.09	426	54	1	10	434	29223510	29223935	2e-133	481	52	TRINITY_DN15653_c0_g1_i1_52	A	T	ADP=10;WT=1;HET=0;HOM=1;NC=0	1_1	47	11	11	1	10	0.9091	0.909091	1.7011e-05	38	37	0	1	0	10	0/0	1	9	9	4	5	0.5556	0.014706	37	38	0	4	0	5	1.63636
TRINITY_DN15653_c0_g1_i1	CM008369.1	87.09	426	54	1	10	434	29223510	29223935	2e-133	481	51	TRINITY_DN15653_c0_g1_i1_51	C	A	ADP=10;WT=1;HET=0;HOM=1;NC=0	1_1	47	11	11	1	10	0.9091	0.909091	1.7011e-05	38	35	0	1	0	10	0/0	1	9	9	4	5	0.5556	0.014706	38	38	0	4	0	5	1.63636
TRINITY_DN15653_c0_g1_i1	CM008369.1	87.09	426	54	1	10	434	29223510	29223935	2e-133	481	56	TRINITY_DN15653_c0_g1_i1_56	C	T	ADP=10;WT=1;HET=0;HOM=1;NC=0	1_1	47	11	11	1	10	0.9091	0.909091	1.7011e-05	38	36	0	1	0	10	0/0	1	9	9	4	5	0.5556	0.014706	38	38	0	4	0	5	1.63636
TRINITY_DN15653_c0_g1_i1	CM008369.1	87.09	426	54	1	10	434	29223510	29223935	2e-133	481	60	TRINITY_DN15653_c0_g1_i1_60	A	G	ADP=10;WT=1;HET=0;HOM=1;NC=0	1_1	47	11	11	1	10	0.9091	0.909091	1.7011e-05	38	37	0	1	0	10	0/0	1	9	9	4	5	0.5556	0.014706	37	38	0	4	0	5	1.63636
TRINITY_DN15653_c0_g1_i1	CM008369.1	87.09	426	54	1	10	434	29223510	29223935	2e-133	481	369	TRINITY_DN15653_c0_g1_i1_369	C	A	ADP=20;WT=0;HET=2;HOM=0;NC=0	0/1	40	22	22	11	11	0.5	0.5	9.1981e-05	38	37	11	0	11	0	0/1	23	20	19	12	7	0.3684	0.0039926	37	33	12	0	7	0	1.35722
TRINITY_DN15653_c0_g1_i1	CM008369.1	87.09	426	54	1	10	434	29223510	29223935	2e-133	481	113	TRINITY_DN15653_c0_g1_i1_113	A	G	ADP=17;WT=0;HET=1;HOM=1;NC=0	1_1	57	16	16	3	13	0.8125	0.8125	1.6121e-06	38	37	0	3	0	13	0/1	48	18	18	6	12	0.6667	1.4831e-05	38	38	0	6	0	12	1.21875
TRINITY_DN15653_c0_g1_i1	CM008369.1	87.09	426	54	1	10	434	29223510	29223935	2e-133	481	106	TRINITY_DN15653_c0_g1_i1_106	T	C	ADP=21;WT=0;HET=1;HOM=1;NC=0	1_1	89	22	22	3	19	0.8636	0.863636	1.0931e-09	38	37	0	3	0	19	0/1	62	21	21	6	15	0.7143	5.4994e-07	36	38	0	6	0	15	1.20909
TRINITY_DN15653_c0_g1_i1	CM008369.1	87.09	426	54	1	10	434	29223510	29223935	2e-133	481	142	TRINITY_DN15653_c0_g1_i1_142	A	T	ADP=22;WT=0;HET=1;HOM=1;NC=0	1_1	91	27	24	4	20	0.8333	0.833333	6.3493e-10	38	36	0	4	0	20	0/1	57	21	20	6	14	0.7	1.6702e-06	37	38	0	6	0	14	1.19048
TRINITY_DN15653_c0_g1_i1	CM008369.1	87.09	426	54	1	10	434	29223510	29223935	2e-133	481	130	TRINITY_DN15653_c0_g1_i1_130	C	T	ADP=17;WT=0;HET=1;HOM=1;NC=0	1_1	50	16	16	4	12	0.75	0.75	8.0605e-06	37	37	0	4	0	12	0/1	47	19	19	7	12	0.6316	1.8611e-05	37	37	0	7	0	12	1.1875
TRINITY_DN15653_c0_g1_i1	CM008369.1	87.09	426	54	1	10	434	29223510	29223935	2e-133	481	129	TRINITY_DN15653_c0_g1_i1_129	T	G	ADP=17;WT=0;HET=1;HOM=1;NC=0	1_1	50	16	16	4	12	0.75	0.75	8.0605e-06	38	38	0	4	0	12	0/1	47	19	19	7	12	0.6316	1.8611e-05	37	38	0	7	0	12	1.1875
TRINITY_DN15653_c0_g1_i1	CM008369.1	87.09	426	54	1	10	434	29223510	29223935	2e-133	481	335	TRINITY_DN15653_c0_g1_i1_335	A	C	ADP=32;WT=0;HET=2;HOM=0;NC=0	0/1	48	37	37	23	14	0.3784	0.378378	1.3393e-05	37	36	0	23	0	14	0/1	30	28	28	17	9	0.3214	0.00084928	37	38	0	17	0	9	1.17718
TRINITY_DN15653_c0_g1_i1	CM008369.1	87.09	426	54	1	10	434	29223510	29223935	2e-133	481	337	TRINITY_DN15653_c0_g1_i1_337	C	A	ADP=32;WT=0;HET=2;HOM=0;NC=0	0/1	48	37	37	23	14	0.3784	0.378378	1.3393e-05	37	37	0	23	0	14	0/1	30	28	28	17	9	0.3214	0.00084928	37	37	0	17	0	9	1.17718
TRINITY_DN15653_c0_g1_i1	CM008369.1	87.09	426	54	1	10	434	29223510	29223935	2e-133	481	118	TRINITY_DN15653_c0_g1_i1_118	C	T	ADP=17;WT=0;HET=1;HOM=1;NC=0	1_1	55	17	17	4	13	0.7647	0.764706	2.5647e-06	37	36	0	4	0	13	0/1	48	18	18	6	12	0.6667	1.4831e-05	38	37	0	6	0	12	1.14706
TRINITY_DN15653_c0_g1_i1	CM008369.1	87.09	426	54	1	10	434	29223510	29223935	2e-133	481	100	TRINITY_DN15653_c0_g1_i1_100	C	T	ADP=21;WT=0;HET=0;HOM=2;NC=0	1_1	89	22	22	3	19	0.8636	0.863636	1.0931e-09	38	37	0	3	0	19	1_1	69	21	21	5	16	0.7619	1.2221e-07	38	36	0	5	0	16	1.13352
TRINITY_DN15653_c0_g1_i1	CM008369.1	87.09	426	54	1	10	434	29223510	29223935	2e-133	481	124	TRINITY_DN15653_c0_g1_i1_124	A	G	ADP=17;WT=0;HET=1;HOM=1;NC=0	1_1	50	16	16	4	12	0.75	0.75	8.0605e-06	38	37	0	4	0	12	0/1	48	18	18	6	12	0.6667	1.4831e-05	38	37	0	6	0	12	1.125
TRINITY_DN15653_c0_g1_i1	CM008369.1	87.09	426	54	1	10	434	29223510	29223935	2e-133	481	122	TRINITY_DN15653_c0_g1_i1_122	G	T	ADP=17;WT=0;HET=1;HOM=1;NC=0	1_1	50	16	16	4	12	0.75	0.75	8.0605e-06	38	37	0	4	0	12	0/1	48	18	18	6	12	0.6667	1.4831e-05	38	37	0	6	0	12	1.125
TRINITY_DN15653_c0_g1_i1	CM008369.1	87.09	426	54	1	10	434	29223510	29223935	2e-133	481	184	TRINITY_DN15653_c0_g1_i1_184	G	C	ADP=19;WT=0;HET=2;HOM=0;NC=0	0/1	69	25	25	8	17	0.68	0.68	1.0983e-07	37	35	0	8	0	17	0/1	30	14	13	5	8	0.6154	0.0008238	37	38	0	5	0	8	1.105
TRINITY_DN15653_c0_g1_i1	CM008369.1	87.09	426	54	1	10	434	29223510	29223935	2e-133	481	154	TRINITY_DN15653_c0_g1_i1_154	C	A	ADP=21;WT=0;HET=1;HOM=1;NC=0	1_1	84	24	24	5	19	0.7917	0.791667	3.6826e-09	38	35	0	5	0	19	0/1	54	18	18	5	13	0.7222	3.7078e-06	35	36	0	5	0	13	1.09615
TRINITY_DN15653_c0_g1_i1	CM008369.1	87.09	426	54	1	10	434	29223510	29223935	2e-133	481	180	TRINITY_DN15653_c0_g1_i1_180	C	G	ADP=18;WT=0;HET=2;HOM=0;NC=0	0/1	61	22	22	7	15	0.6818	0.681818	7.4178e-07	37	37	0	7	0	15	0/1	35	14	14	5	9	0.6429	0.00028986	38	37	0	5	0	9	1.06061
TRINITY_DN24689_c0_g2_i1	CM008369.1	98.45	515	8	0	1	515	29228197	29228711	0	907	150	TRINITY_DN24689_c0_g2_i1_150	A	G	ADP=18;WT=0;HET=2;HOM=0;NC=0	0/1	22	10	10	4	6	0.6	0.6	0.005418	38	35	0	4	0	6	0/1	43	26	26	14	12	0.4615	4.6796e-05	37	37	0	14	0	12	1.3
TRINITY_DN24689_c0_g2_i1	CM008369.1	98.45	515	8	0	1	515	29228197	29228711	0	907	237	TRINITY_DN24689_c0_g2_i1_237	A	C	ADP=26;WT=0;HET=1;HOM=1;NC=0	1_1	42	12	10	1	9	0.9	0.9	5.9538e-05	38	37	0	1	0	9	0/1	126	42	42	12	30	0.7143	2.043e-13	37	37	0	12	0	30	1.26
TRINITY_DN24689_c0_g2_i1	CM008369.1	98.45	515	8	0	1	515	29228197	29228711	0	907	155	TRINITY_DN24689_c0_g2_i1_155	A	G	ADP=22;WT=0;HET=2;HOM=0;NC=0	0/1	31	12	12	4	8	0.6667	0.666667	0.00067304	38	33	0	4	0	8	0/1	68	32	32	14	18	0.5625	1.3089e-07	33	33	0	14	0	18	1.18519
TRINITY_DN24689_c0_g2_i1	CM008369.1	98.45	515	8	0	1	515	29228197	29228711	0	907	270	TRINITY_DN24689_c0_g2_i1_270	A	G	ADP=25;WT=0;HET=2;HOM=0;NC=0	0/1	46	15	15	4	11	0.733333	0.7333	2.4988e-05	37	36	4	0	11	0	0/1	99	35	35	11	24	0.6857	1.1892e-10	35	36	11	0	24	0	1.06947
TRINITY_DN24689_c0_g2_i1	CM008369.1	98.45	515	8	0	1	515	29228197	29228711	0	907	264	TRINITY_DN24689_c0_g2_i1_264	T	G	ADP=24;WT=0;HET=2;HOM=0;NC=0	0/1	30	15	14	6	8	0.5714	0.571429	0.00096618	37	32	0	6	0	8	0/1	71	36	35	16	19	0.5429	6.3952e-08	37	30	0	16	0	19	1.05263
TRINITY_DN18387_c0_g1_i1	CM008369.1	97.9	429	9	0	1	429	29552257	29552685	0	743	411	TRINITY_DN18387_c0_g1_i1_411	C	T	ADP=43;WT=1;HET=1;HOM=0;NC=0	0/1	32	42	42	32	10	0.2381	0.238095	0.00053293	36	38	0	32	0	10	0/0	73	45	45	44	1	0.0222	0.5	36	38	0	44	0	1	10.7143
TRINITY_DN18387_c0_g1_i1	CM008369.1	97.9	429	9	0	1	429	29552257	29552685	0	743	408	TRINITY_DN18387_c0_g1_i1_408	G	T	ADP=43;WT=1;HET=1;HOM=0;NC=0	0/1	32	43	42	32	10	0.2381	0.238095	0.00053293	37	37	0	32	0	10	0/0	69	45	45	43	1	0.0222	0.5	37	15	0	43	0	1	10.7143
TRINITY_DN18387_c0_g1_i1	CM008369.1	97.9	429	9	0	1	429	29552257	29552685	0	743	34	TRINITY_DN18387_c0_g1_i1_34	G	A	ADP=31;WT=1;HET=1;HOM=0;NC=0	0/1	26	34	34	26	8	0.2353	0.235294	0.0024562	37	34	0	26	0	8	0/0	37	29	29	27	2	0.069	0.24561	37	38	0	27	0	2	3.41176
TRINITY_DN18387_c0_g1_i1	CM008369.1	97.9	429	9	0	1	429	29552257	29552685	0	743	42	TRINITY_DN18387_c0_g1_i1_42	A	G	ADP=32;WT=1;HET=1;HOM=0;NC=0	0/1	49	34	34	20	14	0.4118	0.411765	1.1295e-05	37	37	0	20	0	14	0/0	21	31	30	25	5	0.1667	0.026093	38	38	0	25	0	5	2.47059
TRINITY_DN18387_c0_g1_i1	CM008369.1	97.9	429	9	0	1	429	29552257	29552685	0	743	49	TRINITY_DN18387_c0_g1_i1_49	G	A	ADP=38;WT=1;HET=1;HOM=0;NC=0	0/1	48	40	40	26	14	0.35	0.35	1.5388e-05	37	37	0	26	0	14	0/0	28	37	37	31	6	0.1622	0.012549	37	37	0	31	0	6	2.15833
TRINITY_DN18387_c0_g1_i1	CM008369.1	97.9	429	9	0	1	429	29552257	29552685	0	743	41	TRINITY_DN18387_c0_g1_i1_41	C	G	ADP=32;WT=1;HET=1;HOM=0;NC=0	0/1	49	34	34	20	14	0.4118	0.411765	1.1295e-05	37	37	0	20	0	14	0/0	20	31	31	25	6	0.1935	0.011977	37	37	0	25	0	6	2.12745
TRINITY_DN18387_c0_g1_i1	CM008369.1	97.9	429	9	0	1	429	29552257	29552685	0	743	81	TRINITY_DN18387_c0_g1_i1_81	T	A	ADP=53;WT=1;HET=1;HOM=0;NC=0	0/1	42	54	54	41	13	0.2407	0.240741	5.3813e-05	36	36	0	41	0	13	0/0	50	53	53	47	6	0.1132	0.013458	37	37	0	47	0	6	2.12654
TRINITY_DN18387_c0_g1_i1	CM008369.1	97.9	429	9	0	1	429	29552257	29552685	0	743	57	TRINITY_DN18387_c0_g1_i1_57	A	C	ADP=40;WT=1;HET=1;HOM=0;NC=0	0/1	43	42	42	29	13	0.3095	0.309524	4.0777e-05	36	37	0	29	0	13	0/0	28	38	38	32	6	0.1579	0.012628	37	38	0	32	0	6	1.96032
TRINITY_DN18387_c0_g1_i1	CM008369.1	97.9	429	9	0	1	429	29552257	29552685	0	743	412	TRINITY_DN18387_c0_g1_i1_412	A	G	ADP=43;WT=0;HET=2;HOM=0;NC=0	0/1	51	42	42	27	15	0.3571	0.357143	6.6622e-06	36	36	0	27	0	15	0/1	36	45	45	34	11	0.2444	0.00024398	36	35	0	34	0	11	1.46104
TRINITY_DN18387_c0_g1_i1	CM008369.1	97.9	429	9	0	1	429	29552257	29552685	0	743	336	TRINITY_DN18387_c0_g1_i1_336	G	A	ADP=87;WT=0;HET=2;HOM=0;NC=0	0/1	102	72	72	43	29	0.4028	0.402778	5.3416e-11	36	37	0	43	0	29	0/1	124	102	102	66	36	0.3529	3.3646e-13	37	37	0	66	0	36	1.1412
TRINITY_DN18387_c0_g1_i1	CM008369.1	97.9	429	9	0	1	429	29552257	29552685	0	743	381	TRINITY_DN18387_c0_g1_i1_381	A	T	ADP=69;WT=0;HET=2;HOM=0;NC=0	0/1	75	64	64	42	22	0.3438	0.34375	2.6845e-08	35	37	0	42	0	22	0/1	78	76	74	51	23	0.3108	1.5706e-08	35	36	0	51	0	23	1.10598
TRINITY_DN18387_c0_g1_i1	CM008369.1	97.9	429	9	0	1	429	29552257	29552685	0	743	390	TRINITY_DN18387_c0_g1_i1_390	A	G	ADP=64;WT=0;HET=2;HOM=0;NC=0	0/1	76	62	62	40	22	0.3548	0.354839	2.4621e-08	36	36	0	40	0	22	0/1	75	72	67	45	22	0.3284	3.0207e-08	36	37	0	45	0	22	1.08065
TRINITY_DN18387_c0_g1_i1	CM008369.1	97.9	429	9	0	1	429	29552257	29552685	0	743	384	TRINITY_DN18387_c0_g1_i1_384	A	G	ADP=68;WT=0;HET=2;HOM=0;NC=0	0/1	79	63	63	40	23	0.3651	0.365079	1.0144e-08	37	36	0	40	0	23	0/1	86	73	73	48	25	0.3425	2.4806e-09	36	36	0	48	0	25	1.06603
TRINITY_DN23558_c0_g1_i1	CM008369.1	81.66	567	98	6	45	608	29564840	29565403	7e-129	466	175	TRINITY_DN23558_c0_g1_i1_175	A	G	ADP=37;WT=1;HET=1;HOM=0;NC=0	0/1	26	33	33	25	8	0.2424	0.242424	0.0024173	36	37	0	25	0	8	0/0	57	43	42	40	2	0.0476	0.24699	37	38	0	40	0	2	5.09091
TRINITY_DN23558_c0_g1_i1	CM008369.1	81.66	567	98	6	45	608	29564840	29565403	7e-129	466	172	TRINITY_DN23558_c0_g1_i1_172	G	A	ADP=36;WT=1;HET=1;HOM=0;NC=0	0/1	26	30	30	22	8	0.2667	0.266667	0.0022875	37	38	0	22	0	8	0/0	49	42	42	39	3	0.0714	0.12048	37	30	0	39	0	3	3.73333
TRINITY_DN23558_c0_g1_i1	CM008369.1	81.66	567	98	6	45	608	29564840	29565403	7e-129	466	173	TRINITY_DN23558_c0_g1_i1_173	A	G	ADP=35;WT=1;HET=1;HOM=0;NC=0	0/1	26	30	30	22	8	0.2667	0.266667	0.0022875	37	37	0	22	0	8	0/0	50	41	41	38	3	0.0732	0.12037	37	34	0	38	0	3	3.64444
TRINITY_DN23558_c0_g1_i1	CM008369.1	81.66	567	98	6	45	608	29564840	29565403	7e-129	466	174	TRINITY_DN23558_c0_g1_i1_174	T	A	ADP=35;WT=1;HET=1;HOM=0;NC=0	0/1	26	30	30	22	8	0.2667	0.266667	0.0022875	37	36	0	22	0	8	0/0	50	41	41	38	3	0.0732	0.12037	37	30	0	38	0	3	3.64444
TRINITY_DN23558_c0_g1_i1	CM008369.1	81.66	567	98	6	45	608	29564840	29565403	7e-129	466	179	TRINITY_DN23558_c0_g1_i1_179	A	C	ADP=39;WT=1;HET=1;HOM=0;NC=0	0/1	26	33	33	25	8	0.2424	0.242424	0.0024173	37	37	0	25	0	8	0/0	56	45	45	42	3	0.0667	0.12079	37	33	0	42	0	3	3.63636
TRINITY_DN23558_c0_g1_i1	CM008369.1	81.66	567	98	6	45	608	29564840	29565403	7e-129	466	180	TRINITY_DN23558_c0_g1_i1_180	C	T	ADP=39;WT=1;HET=1;HOM=0;NC=0	0/1	26	33	33	25	8	0.2424	0.242424	0.0024173	37	37	0	25	0	8	0/0	56	45	45	42	3	0.0667	0.12079	37	33	0	42	0	3	3.63636
TRINITY_DN23558_c0_g1_i1	CM008369.1	81.66	567	98	6	45	608	29564840	29565403	7e-129	466	50	TRINITY_DN23558_c0_g1_i1_50	T	C	ADP=14;WT=1;HET=1;HOM=0;NC=0	0/1	21	13	13	7	6	0.461538	0.4615	0.0074534	37	38	7	0	6	0	0/0	16	15	15	13	2	0.1333	0.24138	36	38	13	0	2	0	3.4624
TRINITY_DN23558_c0_g1_i1	CM008369.1	81.66	567	98	6	45	608	29564840	29565403	7e-129	466	109	TRINITY_DN23558_c0_g1_i1_109	A	G	ADP=31;WT=1;HET=1;HOM=0;NC=0	0/1	30	30	29	20	9	0.310345	0.3103	0.00094048	37	38	20	0	9	0	0/0	37	33	33	30	3	0.0909	0.11923	36	37	30	0	3	0	3.41413
TRINITY_DN23558_c0_g1_i1	CM008369.1	81.66	567	98	6	45	608	29564840	29565403	7e-129	466	102	TRINITY_DN23558_c0_g1_i1_102	G	A	ADP=27;WT=1;HET=1;HOM=0;NC=0	0/1	30	26	26	17	9	0.346154	0.3462	0.00084928	36	38	17	0	9	0	0/0	28	28	28	25	3	0.1071	0.11818	36	38	25	0	3	0	3.23206
TRINITY_DN23558_c0_g1_i1	CM008369.1	81.66	567	98	6	45	608	29564840	29565403	7e-129	466	108	TRINITY_DN23558_c0_g1_i1_108	C	T	ADP=30;WT=1;HET=1;HOM=0;NC=0	0/1	30	30	30	21	9	0.3	0.3	0.0009678	37	38	21	0	9	0	0/0	34	32	31	28	3	0.0968	0.11885	37	34	28	0	3	0	3.09917
TRINITY_DN23558_c0_g1_i1	CM008369.1	81.66	567	98	6	45	608	29564840	29565403	7e-129	466	40	TRINITY_DN23558_c0_g1_i1_40	G	A	ADP=12;WT=1;HET=1;HOM=0;NC=0	0/1	21	12	12	6	6	0.5	0.5	0.006865	37	37	6	0	6	0	0/0	10	12	12	10	2	0.1667	0.23913	37	38	10	0	2	0	2.9994
TRINITY_DN23558_c0_g1_i1	CM008369.1	81.66	567	98	6	45	608	29564840	29565403	7e-129	466	418	TRINITY_DN23558_c0_g1_i1_418	G	A	ADP=27;WT=1;HET=1;HOM=0;NC=0	0/1	32	20	20	11	9	0.45	0.45	0.00061425	37	36	0	11	0	9	0/0	23	34	34	28	6	0.1765	0.012287	35	38	0	28	0	6	2.55
TRINITY_DN23558_c0_g1_i1	CM008369.1	81.66	567	98	6	45	608	29564840	29565403	7e-129	466	393	TRINITY_DN23558_c0_g1_i1_393	G	A	ADP=32;WT=0;HET=2;HOM=0;NC=0	0/1	51	29	29	15	14	0.482759	0.4828	7.6466e-06	37	37	15	0	14	0	0/1	22	35	35	28	7	0.2	0.0056095	38	37	28	0	7	0	2.41379
TRINITY_DN23558_c0_g1_i1	CM008369.1	81.66	567	98	6	45	608	29564840	29565403	7e-129	466	398	TRINITY_DN23558_c0_g1_i1_398	C	A	ADP=30;WT=1;HET=1;HOM=0;NC=0	0/1	34	25	25	15	10	0.4	0.4	0.00031821	37	38	0	15	0	10	0/0	25	36	36	30	6	0.1667	0.012467	36	38	0	30	0	6	2.4
TRINITY_DN23558_c0_g1_i1	CM008369.1	81.66	567	98	6	45	608	29564840	29565403	7e-129	466	403	TRINITY_DN23558_c0_g1_i1_403	C	G	ADP=30;WT=1;HET=1;HOM=0;NC=0	0/1	34	25	25	15	10	0.4	0.4	0.00031821	36	37	0	15	0	10	0/0	25	36	36	30	6	0.1667	0.012467	35	37	0	30	0	6	2.4
TRINITY_DN23558_c0_g1_i1	CM008369.1	81.66	567	98	6	45	608	29564840	29565403	7e-129	466	397	TRINITY_DN23558_c0_g1_i1_397	G	T	ADP=30;WT=1;HET=1;HOM=0;NC=0	0/1	34	25	25	15	10	0.4	0.4	0.00031821	37	38	0	15	0	10	0/0	25	36	36	30	6	0.1667	0.012467	36	38	0	30	0	6	2.4
TRINITY_DN23558_c0_g1_i1	CM008369.1	81.66	567	98	6	45	608	29564840	29565403	7e-129	466	164	TRINITY_DN23558_c0_g1_i1_164	A	C	ADP=36;WT=1;HET=1;HOM=0;NC=0	0/1	30	31	31	22	9	0.2903	0.290323	0.00099376	37	38	0	22	0	9	0/0	38	41	41	36	5	0.122	0.027465	37	33	0	36	0	5	2.38065
TRINITY_DN23558_c0_g1_i1	CM008369.1	81.66	567	98	6	45	608	29564840	29565403	7e-129	466	200	TRINITY_DN23558_c0_g1_i1_200	T	A	ADP=45;WT=1;HET=1;HOM=0;NC=0	0/1	51	45	45	30	15	0.3333	0.333333	7.5306e-06	36	37	0	30	0	15	0/0	30	46	46	38	8	0.1739	0.0028033	37	35	0	38	0	8	1.91667
TRINITY_DN23558_c0_g1_i1	CM008369.1	81.66	567	98	6	45	608	29564840	29565403	7e-129	466	374	TRINITY_DN23558_c0_g1_i1_374	T	G	ADP=38;WT=1;HET=1;HOM=0;NC=0	0/1	44	38	38	25	13	0.3421	0.342105	3.5456e-05	37	38	0	25	0	13	0/0	27	39	39	32	7	0.1795	0.0058219	37	38	0	32	0	7	1.90602
TRINITY_DN23558_c0_g1_i1	CM008369.1	81.66	567	98	6	45	608	29564840	29565403	7e-129	466	354	TRINITY_DN23558_c0_g1_i1_354	T	C	ADP=46;WT=1;HET=1;HOM=0;NC=0	0/1	43	46	46	33	13	0.2826	0.282609	4.5578e-05	36	37	0	33	0	13	0/0	37	47	47	40	7	0.1489	0.0061442	36	37	0	40	0	7	1.89752
TRINITY_DN23558_c0_g1_i1	CM008369.1	81.66	567	98	6	45	608	29564840	29565403	7e-129	466	206	TRINITY_DN23558_c0_g1_i1_206	T	G	ADP=48;WT=0;HET=2;HOM=0;NC=0	0/1	54	48	48	32	16	0.3333	0.333333	3.4048e-06	38	36	0	32	0	16	0/1	35	49	49	38	11	0.2245	0.00026004	37	36	0	38	0	11	1.48485
TRINITY_DN23558_c0_g1_i1	CM008369.1	81.66	567	98	6	45	608	29564840	29565403	7e-129	466	192	TRINITY_DN23558_c0_g1_i1_192	A	C	ADP=37;WT=1;HET=1;HOM=0;NC=0	0/1	25	36	36	28	8	0.2222	0.222222	0.0025282	37	37	0	28	0	8	0/0	27	39	39	32	7	0.1795	0.0058219	37	37	0	32	0	7	1.2381
TRINITY_DN23558_c0_g1_i2	CM008369.1	88.34	223	24	1	285	507	29565183	29565403	7e-69	267	129	TRINITY_DN23558_c0_g1_i2_129	T	C	ADP=36;WT=1;HET=1;HOM=0;NC=0	0/1	36	42	40	29	11	0.275	0.275	0.00022064	37	37	0	29	0	11	0/0	40	32	32	30	2	0.0625	0.24603	36	38	0	30	0	2	4.4
TRINITY_DN23558_c0_g1_i2	CM008369.1	88.34	223	24	1	285	507	29565183	29565403	7e-69	267	109	TRINITY_DN23558_c0_g1_i2_109	A	G	ADP=32;WT=1;HET=1;HOM=0;NC=0	0/1	40	37	37	25	12	0.3243	0.324324	8.4418e-05	36	38	0	25	0	12	0/0	34	27	27	25	2	0.0741	0.24528	37	38	0	25	0	2	4.37838
TRINITY_DN23558_c0_g1_i2	CM008369.1	88.34	223	24	1	285	507	29565183	29565403	7e-69	267	108	TRINITY_DN23558_c0_g1_i2_108	C	T	ADP=31;WT=1;HET=1;HOM=0;NC=0	0/1	40	37	37	25	12	0.3243	0.324324	8.4418e-05	35	38	0	25	0	12	0/0	30	26	26	24	2	0.0769	0.2451	37	38	0	24	0	2	4.21622
TRINITY_DN23558_c0_g1_i2	CM008369.1	88.34	223	24	1	285	507	29565183	29565403	7e-69	267	102	TRINITY_DN23558_c0_g1_i2_102	G	A	ADP=29;WT=1;HET=1;HOM=0;NC=0	0/1	41	35	35	23	12	0.3429	0.342857	7.8434e-05	37	37	0	23	0	12	0/0	27	25	24	22	2	0.0833	0.24468	37	38	0	22	0	2	4.11429
TRINITY_DN23558_c0_g1_i2	CM008369.1	88.34	223	24	1	285	507	29565183	29565403	7e-69	267	50	TRINITY_DN23558_c0_g1_i2_50	T	C	ADP=15;WT=1;HET=1;HOM=0;NC=0	0/1	20	14	14	8	6	0.428571	0.4286	0.007971	37	34	8	0	6	0	0/0	15	16	16	14	2	0.125	0.24194	37	38	14	0	2	0	3.42857
TRINITY_DN23558_c0_g1_i2	CM008369.1	88.34	223	24	1	285	507	29565183	29565403	7e-69	267	164	TRINITY_DN23558_c0_g1_i2_164	A	C	ADP=30;WT=1;HET=1;HOM=0;NC=0	0/1	29	33	33	24	9	0.2727	0.272727	0.001042	36	36	0	24	0	9	0/0	28	27	27	24	3	0.1111	0.11792	37	38	0	24	0	3	2.45455
TRINITY_DN23558_c0_g1_i2	CM008369.1	88.34	223	24	1	285	507	29565183	29565403	7e-69	267	206	TRINITY_DN23558_c0_g1_i2_206	T	G	ADP=22;WT=1;HET=1;HOM=0;NC=0	0/1	23	27	26	19	7	0.2692	0.269231	0.0049169	37	38	0	19	0	7	0/0	13	19	19	15	4	0.2105	0.05251	38	38	0	15	0	4	1.27885
TRINITY_DN23558_c0_g1_i2	CM008369.1	88.34	223	24	1	285	507	29565183	29565403	7e-69	267	192	TRINITY_DN23558_c0_g1_i2_192	A	C	ADP=21;WT=1;HET=1;HOM=0;NC=0	0/1	23	25	25	18	7	0.28	0.28	0.0048126	37	38	0	18	0	7	0/0	10	18	18	14	4	0.2222	0.051948	38	38	0	14	0	4	1.26
TRINITY_DN23558_c0_g1_i2	CM008369.1	88.34	223	24	1	285	507	29565183	29565403	7e-69	267	200	TRINITY_DN23558_c0_g1_i2_200	T	A	ADP=23;WT=1;HET=1;HOM=0;NC=0	0/1	22	27	27	20	7	0.2593	0.259259	0.0050143	36	38	0	20	0	7	0/0	13	19	19	15	4	0.2105	0.05251	35	38	0	15	0	4	1.23148
TRINITY_DN18408_c0_g1_i1	CM008369.1	96.14	363	13	1	206	568	30045971	30046332	1e-166	592	524	TRINITY_DN18408_c0_g1_i1_524	C	T	ADP=15;WT=1;HET=1;HOM=0;NC=0	0/1	36	21	20	10	10	0.5	0.5	0.00021796	36	36	3	7	3	7	0/0	3	11	11	6	5	0.4545	0.017544	38	37	0	6	0	5	1.10011
TRINITY_DN18112_c0_g1_i1	CM008369.1	98.56	485	7	0	1465	1949	30201668	30201184	0	857	102	TRINITY_DN18112_c0_g1_i1_102	T	C	ADP=12;WT=1;HET=1;HOM=0;NC=0	0/1	22	12	11	5	6	0.545455	0.5455	0.006192	38	34	5	0	6	0	0/0	13	16	13	11	2	0.1538	0.24	36	27	11	0	2	0	3.54652
TRINITY_DN18112_c0_g1_i1	CM008369.1	98.56	485	7	0	1465	1949	30201668	30201184	0	857	1965	TRINITY_DN18112_c0_g1_i1_1965	C	T	ADP=78;WT=0;HET=2;HOM=0;NC=0	0/1	115	75	74	42	32	0.432432	0.4324	3.125e-12	36	35	42	0	32	0	0/1	116	83	82	49	33	0.4024	2.014e-12	37	33	49	0	33	0	1.07463
TRINITY_DN19204_c0_g3_i1	CM008369.1	91.7	265	19	3	1	265	30950643	30950382	2e-98	364	160	TRINITY_DN19204_c0_g3_i1_160	G	A	ADP=15;WT=1;HET=1;HOM=0;NC=0	0/1	29	16	16	8	8	0.5	0.5	0.0012236	38	35	8	0	8	0	0/0	6	15	15	10	5	0.3333	0.021073	37	37	10	0	5	0	1.50015
TRINITY_DN19204_c0_g2_i1	CM008369.1	91.7	265	19	3	1	265	30950643	30950382	2e-98	364	160	TRINITY_DN19204_c0_g2_i1_160	G	A	ADP=16;WT=0;HET=2;HOM=0;NC=0	0/1	25	15	15	8	7	0.466667	0.4667	0.0031609	37	38	8	0	7	0	0/1	20	18	18	12	6	0.3333	0.0095308	35	35	12	0	6	0	1.40014
TRINITY_DN19204_c0_g1_i1	CM008369.1	91.7	265	19	3	1	265	30950643	30950382	2e-98	364	160	TRINITY_DN19204_c0_g1_i1_160	G	A	ADP=12;WT=0;HET=2;HOM=0;NC=0	0/1	23	9	9	3	6	0.666667	0.6667	0.0045249	38	37	3	0	6	0	0/1	34	15	15	6	9	0.6	0.00034983	38	37	6	0	9	0	1.11111
TRINITY_DN4168_c0_g1_i1	CM008369.1	83.95	324	27	12	90	410	30950854	30950553	4e-75	287	234	TRINITY_DN4168_c0_g1_i1_234	G	A	ADP=38;WT=0;HET=2;HOM=0;NC=0	0/1	62	34	34	17	17	0.5	0.5	5.1914e-07	37	38	0	17	0	17	0/1	55	43	43	27	16	0.3721	2.7433e-06	37	38	0	27	0	16	1.34375
TRINITY_DN26579_c0_g1_i1	CM008369.1	94.37	604	23	6	1	601	31408298	31408893	0	917	371	TRINITY_DN26579_c0_g1_i1_371	T	C	ADP=173;WT=0;HET=2;HOM=0;NC=0	0/1	215	177	176	114	62	0.3523	0.352273	3.0734e-22	36	36	0	114	0	62	0/1	168	171	170	120	50	0.2941	1.2829e-17	36	36	0	120	0	50	1.19773
TRINITY_DN26579_c0_g1_i2	CM008369.1	94.67	901	21	11	2910	3800	31419940	31420823	0	1373	371	TRINITY_DN26579_c0_g1_i2_371	T	C	ADP=187;WT=0;HET=2;HOM=0;NC=0	0/1	184	171	170	116	54	0.3176	0.317647	3.6509e-19	36	37	0	116	0	54	0/1	187	204	204	148	56	0.2745	1.7261e-19	37	37	0	148	0	56	1.15714
TRINITY_DN28121_c0_g2_i4	CM008369.1	94.24	417	24	0	36	452	31627489	31627905	5e-180	638	1747	TRINITY_DN28121_c0_g2_i4_1747	G	C	ADP=13;WT=1;HET=1;HOM=0;NC=0	0/1	20	16	16	10	6	0.375	0.375	0.008837	37	36	10	0	6	0	0/0	11	10	10	9	1	0.1	0.5	38	38	9	0	1	0	3.75
TRINITY_DN28121_c0_g2_i1	CM008369.1	94.24	417	24	0	36	452	31627489	31627905	5e-180	638	1763	TRINITY_DN28121_c0_g2_i1_1763	G	C	ADP=27;WT=1;HET=1;HOM=0;NC=0	0/1	23	26	26	19	7	0.2692	0.269231	0.0049169	37	35	0	19	0	7	0/0	28	28	28	25	3	0.1071	0.11818	37	36	0	25	0	3	2.51282
TRINITY_DN28121_c0_g2_i1	CM008369.1	94.24	417	24	0	36	452	31627489	31627905	5e-180	638	1423	TRINITY_DN28121_c0_g2_i1_1423	A	G	ADP=63;WT=0;HET=2;HOM=0;NC=0	0/1	78	68	68	45	23	0.338235	0.3382	1.2642e-08	36	36	45	0	23	0	0/1	53	58	58	42	16	0.2759	4.6015e-06	37	36	42	0	16	0	1.22593
TRINITY_DN28121_c0_g2_i1	CM008369.1	94.24	417	24	0	36	452	31627489	31627905	5e-180	638	1651	TRINITY_DN28121_c0_g2_i1_1651	G	A	ADP=62;WT=0;HET=2;HOM=0;NC=0	0/1	42	55	54	41	13	0.2407	0.240741	5.3813e-05	37	36	0	41	0	13	0/1	48	74	70	55	15	0.2143	1.3194e-05	37	35	0	55	0	15	1.12346
TRINITY_DN28121_c0_g2_i1	CM008369.1	94.24	417	24	0	36	452	31627489	31627905	5e-180	638	1400	TRINITY_DN28121_c0_g2_i1_1400	G	A	ADP=66;WT=0;HET=2;HOM=0;NC=0	0/1	67	70	70	50	20	0.285714	0.2857	1.9571e-07	36	35	50	0	20	0	0/1	56	63	63	46	17	0.2698	2.193e-06	37	36	46	0	17	0	1.05899
TRINITY_DN28121_c0_g2_i2	CM008369.1	93.22	531	22	6	1	526	31629394	31629915	0	769	1340	TRINITY_DN28121_c0_g2_i2_1340	C	T	ADP=15;WT=1;HET=1;HOM=0;NC=0	0/1	20	18	18	12	6	0.3333	0.333333	0.0095308	35	29	0	12	0	6	0/0	18	13	13	12	1	0.0769	0.5	36	34	0	12	0	1	4.33333
TRINITY_DN28121_c0_g2_i2	CM008369.1	93.22	531	22	6	1	526	31629394	31629915	0	769	1308	TRINITY_DN28121_c0_g2_i2_1308	G	C	ADP=21;WT=1;HET=1;HOM=0;NC=0	0/1	27	24	24	16	8	0.3333	0.333333	0.001949	36	37	0	16	0	8	0/0	18	18	18	16	2	0.1111	0.24286	36	31	0	16	0	2	3
TRINITY_DN28121_c0_g2_i2	CM008369.1	93.22	531	22	6	1	526	31629394	31629915	0	769	1310	TRINITY_DN28121_c0_g2_i2_1310	A	C	ADP=20;WT=1;HET=1;HOM=0;NC=0	0/1	27	24	24	16	8	0.3333	0.333333	0.001949	37	38	0	16	0	8	0/0	18	18	17	15	2	0.1176	0.24242	37	32	0	15	0	2	2.83333
TRINITY_DN28121_c0_g2_i3	CM008369.1	93.22	531	22	6	1	526	31629394	31629915	0	769	1240	TRINITY_DN28121_c0_g2_i3_1240	T	C	ADP=40;WT=1;HET=1;HOM=0;NC=0	0/1	29	40	40	31	9	0.225	0.225	0.0011791	36	33	0	31	0	9	0/0	35	40	40	35	5	0.125	0.027371	37	36	0	35	0	5	1.8
TRINITY_DN28121_c0_g2_i3	CM008369.1	93.22	531	22	6	1	526	31629394	31629915	0	769	1243	TRINITY_DN28121_c0_g2_i3_1243	A	G	ADP=39;WT=1;HET=1;HOM=0;NC=0	0/1	29	40	40	31	9	0.225	0.225	0.0011791	37	34	0	31	0	9	0/0	35	39	39	34	5	0.1282	0.027273	36	37	0	34	0	5	1.755
TRINITY_DN28121_c0_g2_i3	CM008369.1	93.22	531	22	6	1	526	31629394	31629915	0	769	1250	TRINITY_DN28121_c0_g2_i3_1250	T	C	ADP=38;WT=1;HET=1;HOM=0;NC=0	0/1	29	39	39	30	9	0.2308	0.230769	0.001162	37	37	0	30	0	9	0/0	32	38	37	32	5	0.1351	0.02706	35	38	0	32	0	5	1.70769
TRINITY_DN28121_c0_g2_i3	CM008369.1	93.22	531	22	6	1	526	31629394	31629915	0	769	1258	TRINITY_DN28121_c0_g2_i3_1258	G	C	ADP=35;WT=1;HET=1;HOM=0;NC=0	0/1	26	34	34	26	8	0.2353	0.235294	0.0024562	36	35	0	26	0	8	0/0	29	36	36	31	5	0.1389	0.026944	36	38	0	31	0	5	1.69412
TRINITY_DN28121_c0_g2_i3	CM008369.1	93.22	531	22	6	1	526	31629394	31629915	0	769	1256	TRINITY_DN28121_c0_g2_i3_1256	G	A	ADP=34;WT=1;HET=1;HOM=0;NC=0	0/1	26	34	34	26	8	0.2353	0.235294	0.0024562	35	37	0	26	0	8	0/0	30	36	35	30	5	0.1429	0.026822	35	38	0	30	0	5	1.64706
TRINITY_DN28121_c0_g2_i3	CM008369.1	93.22	531	22	6	1	526	31629394	31629915	0	769	1248	TRINITY_DN28121_c0_g2_i3_1248	A	G	ADP=40;WT=1;HET=1;HOM=0;NC=0	0/1	25	41	40	32	8	0.2	0.2	0.002653	37	38	0	32	0	8	0/0	35	40	40	35	5	0.125	0.027371	35	38	0	35	0	5	1.6
TRINITY_DN28121_c0_g2_i3	CM008369.1	93.22	531	22	6	1	526	31629394	31629915	0	769	1259	TRINITY_DN28121_c0_g2_i3_1259	C	T	ADP=33;WT=1;HET=1;HOM=0;NC=0	0/1	26	33	33	25	8	0.2424	0.242424	0.0024173	35	36	0	25	0	8	0/0	27	33	33	28	5	0.1515	0.026557	37	37	0	28	0	5	1.6
TRINITY_DN28121_c0_g2_i2	CM008369.1	93.22	531	22	6	1	526	31629394	31629915	0	769	1196	TRINITY_DN28121_c0_g2_i2_1196	G	A	ADP=57;WT=0;HET=2;HOM=0;NC=0	0/1	65	57	53	34	19	0.3585	0.358491	2.6625e-07	36	36	0	34	0	19	0/1	76	63	62	40	22	0.3548	2.4621e-08	36	36	0	40	0	22	1.01029
TRINITY_DN7783_c0_g1_i1	CM008369.1	96.76	803	26	0	13	815	31815513	31814711	0	1339	319	TRINITY_DN7783_c0_g1_i1_319	A	T	ADP=30;WT=0;HET=2;HOM=0;NC=0	0/1	72	29	28	10	18	0.642857	0.6429	6.1806e-08	36	36	10	0	18	0	0/1	63	33	33	16	17	0.5152	4.6376e-07	36	37	16	0	17	0	1.24778
TRINITY_DN7783_c0_g1_i1	CM008369.1	96.76	803	26	0	13	815	31815513	31814711	0	1339	321	TRINITY_DN7783_c0_g1_i1_321	T	C	ADP=31;WT=0;HET=2;HOM=0;NC=0	0/1	71	29	29	11	18	0.62069	0.6207	7.6888e-08	36	37	11	0	18	0	0/1	63	33	33	16	17	0.5152	4.6376e-07	37	37	16	0	17	0	1.20475
TRINITY_DN7783_c0_g2_i1	CM008369.1	95.51	468	21	0	13	480	31815513	31815046	0	749	319	TRINITY_DN7783_c0_g2_i1_319	A	T	ADP=41;WT=0;HET=2;HOM=0;NC=0	0/1	85	38	38	16	22	0.5789	0.578947	3.0605e-09	37	35	0	16	0	22	0/1	85	46	45	22	23	0.5111	2.6125e-09	36	36	0	22	0	23	1.13272
TRINITY_DN7783_c0_g2_i1	CM008369.1	95.51	468	21	0	13	480	31815513	31815046	0	749	321	TRINITY_DN7783_c0_g2_i1_321	T	C	ADP=42;WT=0;HET=2;HOM=0;NC=0	0/1	85	38	38	16	22	0.5789	0.578947	3.0605e-09	36	37	0	16	0	22	0/1	90	46	46	22	24	0.5217	9.761e-10	37	36	0	22	0	24	1.10965
TRINITY_DN7783_c0_g1_i1	CM008369.1	96.76	803	26	0	13	815	31815513	31814711	0	1339	316	TRINITY_DN7783_c0_g1_i1_316	G	A	ADP=33;WT=0;HET=2;HOM=0;NC=0	0/1	68	32	32	14	18	0.5625	0.5625	1.3089e-07	37	36	14	0	18	0	0/1	67	34	34	16	18	0.5294	1.7305e-07	37	36	16	0	18	0	1.06252
TRINITY_DN7783_c0_g2_i1	CM008369.1	95.51	468	21	0	13	480	31815513	31815046	0	749	316	TRINITY_DN7783_c0_g2_i1_316	G	A	ADP=42;WT=0;HET=2;HOM=0;NC=0	0/1	80	38	37	16	21	0.5676	0.567568	8.5014e-09	37	36	0	16	0	21	0/1	99	48	47	21	26	0.5532	1.1545e-10	36	37	0	21	0	26	1.02599
TRINITY_DN11378_c0_g1_i1	CM008369.1	90.17	468	24	9	1	465	31956021	31955573	3e-166	590	48	TRINITY_DN11378_c0_g1_i1_48	G	C	ADP=23;WT=1;HET=1;HOM=0;NC=0	0/1	20	16	16	10	6	0.375	0.375	0.008837	38	37	0	10	0	6	0/0	24	31	31	26	5	0.1613	0.026257	36	34	0	26	0	5	2.325
TRINITY_DN11378_c0_g1_i1	CM008369.1	90.17	468	24	9	1	465	31956021	31955573	3e-166	590	70	TRINITY_DN11378_c0_g1_i1_70	G	C	ADP=66;WT=1;HET=1;HOM=0;NC=0	0/1	49	68	66	51	15	0.227273	0.2273	1.2459e-05	37	36	51	0	15	0	0/0	60	67	67	59	8	0.1194	0.0031302	35	32	59	0	8	0	1.90346
TRINITY_DN11378_c0_g1_i1	CM008369.1	90.17	468	24	9	1	465	31956021	31955573	3e-166	590	41	TRINITY_DN11378_c0_g1_i1_41	C	A	ADP=41;WT=1;HET=1;HOM=0;NC=0	0/1	32	41	40	30	10	0.25	0.25	0.00051483	37	36	30	0	10	0	0/0	36	43	43	37	6	0.1395	0.012967	37	35	37	0	6	0	1.79211
TRINITY_DN11378_c0_g1_i1	CM008369.1	90.17	468	24	9	1	465	31956021	31955573	3e-166	590	68	TRINITY_DN11378_c0_g1_i1_68	C	T	ADP=65;WT=1;HET=1;HOM=0;NC=0	0/1	48	67	67	52	15	0.223881	0.2239	1.2648e-05	36	37	52	0	15	0	0/0	54	63	63	55	8	0.127	0.0030837	35	35	55	0	8	0	1.76284
TRINITY_DN28412_c0_g1_i4	CM008369.1	95.6	386	17	0	962	1347	31957317	31956932	2e-174	619	405	TRINITY_DN28412_c0_g1_i4_405	A	G	ADP=66;WT=1;HET=1;HOM=0;NC=0	0/1	50	51	49	34	15	0.306122	0.3061	8.6234e-06	37	37	34	0	15	0	0/0	89	83	83	76	7	0.0843	0.0068485	37	34	76	0	7	0	3.63135
TRINITY_DN28412_c0_g1_i4	CM008369.1	95.6	386	17	0	962	1347	31957317	31956932	2e-174	619	139	TRINITY_DN28412_c0_g1_i4_139	T	C	ADP=57;WT=1;HET=1;HOM=0;NC=0	0/1	69	54	54	34	20	0.3704	0.37037	1.0949e-07	37	37	0	34	0	20	0/0	51	61	61	53	8	0.1311	0.0030583	35	38	0	53	0	8	2.82407
TRINITY_DN28412_c0_g1_i4	CM008369.1	95.6	386	17	0	962	1347	31957317	31956932	2e-174	619	115	TRINITY_DN28412_c0_g1_i4_115	C	T	ADP=35;WT=1;HET=1;HOM=0;NC=0	0/1	30	28	28	19	9	0.3214	0.321429	0.00091169	37	38	0	19	0	9	0/0	41	43	43	38	5	0.1163	0.02764	36	38	0	38	0	5	2.76429
TRINITY_DN28412_c0_g1_i1	CM008369.1	94.95	515	21	2	962	1476	31957317	31956808	0	802	139	TRINITY_DN28412_c0_g1_i1_139	T	C	ADP=67;WT=1;HET=1;HOM=0;NC=0	0/1	83	67	67	43	24	0.358209	0.3582	4.8109e-09	36	37	43	0	24	0	0/0	50	68	68	58	10	0.1471	0.00068401	37	37	58	0	10	0	2.43514
TRINITY_DN28412_c0_g1_i1	CM008369.1	94.95	515	21	2	962	1476	31957317	31956808	0	802	1459	TRINITY_DN28412_c0_g1_i1_1459	A	T	ADP=37;WT=1;HET=1;HOM=0;NC=0	0/1	57	37	37	21	16	0.432432	0.4324	1.9143e-06	37	35	21	0	16	0	0/0	24	38	38	31	7	0.1842	0.0057727	37	37	31	0	7	0	2.34762
TRINITY_DN28412_c0_g1_i1	CM008369.1	94.95	515	21	2	962	1476	31957317	31956808	0	802	115	TRINITY_DN28412_c0_g1_i1_115	C	T	ADP=66;WT=1;HET=1;HOM=0;NC=0	0/1	82	68	68	44	24	0.352941	0.3529	5.0344e-09	37	36	44	0	24	0	0/0	48	65	65	55	10	0.1538	0.00067197	37	37	55	0	10	0	2.29481
TRINITY_DN28412_c0_g1_i1	CM008369.1	94.95	515	21	2	962	1476	31957317	31956808	0	802	77	TRINITY_DN28412_c0_g1_i1_77	T	C	ADP=26;WT=1;HET=1;HOM=0;NC=0	0/1	23	23	23	16	7	0.304348	0.3043	0.0045803	37	34	16	0	7	0	0/0	26	30	30	26	4	0.1333	0.0562	37	37	26	0	4	0	2.28318
TRINITY_DN28412_c0_g1_i1	CM008369.1	94.95	515	21	2	962	1476	31957317	31956808	0	802	545	TRINITY_DN28412_c0_g1_i1_545	T	A	ADP=170;WT=1;HET=1;HOM=0;NC=0	0/1	146	137	137	94	43	0.3139	0.313869	2.2493e-15	36	37	0	94	0	43	0/0	140	203	203	173	30	0.1478	2.9296e-10	37	37	0	173	0	30	2.12384
TRINITY_DN28412_c0_g1_i1	CM008369.1	94.95	515	21	2	962	1476	31957317	31956808	0	802	527	TRINITY_DN28412_c0_g1_i1_527	A	G	ADP=139;WT=1;HET=1;HOM=0;NC=0	0/1	107	111	111	78	32	0.2883	0.288288	1.6554e-11	37	36	0	78	0	32	0/0	124	167	167	144	23	0.1377	5.2877e-08	37	37	0	144	0	23	2.09322
TRINITY_DN28412_c0_g1_i4	CM008369.1	95.6	386	17	0	962	1347	31957317	31956932	2e-174	619	182	TRINITY_DN28412_c0_g1_i4_182	A	T	ADP=75;WT=1;HET=1;HOM=0;NC=0	0/1	94	71	71	44	27	0.3803	0.380282	3.4721e-10	37	37	0	44	0	27	0/0	45	80	80	65	15	0.1875	1.4812e-05	37	36	0	65	0	15	2.02817
TRINITY_DN28412_c0_g1_i4	CM008369.1	95.6	386	17	0	962	1347	31957317	31956932	2e-174	619	485	TRINITY_DN28412_c0_g1_i4_485	G	A	ADP=129;WT=1;HET=1;HOM=0;NC=0	0/1	93	103	103	75	28	0.271845	0.2718	4.4444e-10	37	37	75	0	28	0	0/0	117	156	156	135	21	0.1346	2.3187e-07	36	37	135	0	21	0	2.01965
TRINITY_DN28412_c0_g1_i1	CM008369.1	94.95	515	21	2	962	1476	31957317	31956808	0	802	485	TRINITY_DN28412_c0_g1_i1_485	G	A	ADP=106;WT=1;HET=1;HOM=0;NC=0	0/1	69	78	78	57	21	0.2692	0.269231	1.0063e-07	37	35	0	57	0	21	0/0	102	134	134	116	18	0.1343	2.0701e-06	37	36	0	116	0	18	2.00427
TRINITY_DN28412_c0_g1_i4	CM008369.1	95.6	386	17	0	962	1347	31957317	31956932	2e-174	619	503	TRINITY_DN28412_c0_g1_i4_503	G	A	ADP=137;WT=1;HET=1;HOM=0;NC=0	0/1	99	115	115	85	30	0.26087	0.2609	1.0555e-10	37	37	85	0	30	0	0/0	123	160	159	138	21	0.1321	2.3527e-07	37	37	138	0	21	0	1.97479
TRINITY_DN28412_c0_g1_i1	CM008369.1	94.95	515	21	2	962	1476	31957317	31956808	0	802	503	TRINITY_DN28412_c0_g1_i1_503	G	A	ADP=122;WT=1;HET=1;HOM=0;NC=0	0/1	90	95	94	67	27	0.2872	0.287234	8.3953e-10	37	37	0	67	0	27	0/0	103	151	151	128	23	0.1523	4.8169e-08	36	35	0	128	0	23	1.88575
TRINITY_DN28412_c0_g1_i1	CM008369.1	94.95	515	21	2	962	1476	31957317	31956808	0	802	1522	TRINITY_DN28412_c0_g1_i1_1522	G	A	ADP=14;WT=1;HET=1;HOM=0;NC=0	0/1	25	14	14	7	7	0.5	0.5	0.0028986	38	37	7	0	7	0	0/0	8	15	15	11	4	0.2667	0.049808	37	32	10	1	4	0	1.87477
TRINITY_DN28412_c0_g1_i4	CM008369.1	95.6	386	17	0	962	1347	31957317	31956932	2e-174	619	422	TRINITY_DN28412_c0_g1_i4_422	A	G	ADP=107;WT=1;HET=1;HOM=0;NC=0	0/1	65	83	83	63	20	0.240964	0.241	2.5971e-07	36	37	63	0	20	0	0/0	104	131	131	114	17	0.1298	4.3825e-06	37	37	114	0	17	0	1.85642
TRINITY_DN28412_c0_g1_i4	CM008369.1	95.6	386	17	0	962	1347	31957317	31956932	2e-174	619	1451	TRINITY_DN28412_c0_g1_i4_1451	A	G	ADP=70;WT=1;HET=1;HOM=0;NC=0	0/1	54	50	50	34	16	0.32	0.32	3.6584e-06	36	37	34	0	16	0	0/0	56	92	91	75	16	0.1758	7.4142e-06	37	36	75	0	16	0	1.82025
TRINITY_DN28412_c0_g1_i4	CM008369.1	95.6	386	17	0	962	1347	31957317	31956932	2e-174	619	545	TRINITY_DN28412_c0_g1_i4_545	T	A	ADP=161;WT=0;HET=2;HOM=0;NC=0	0/1	197	129	129	73	55	0.426357	0.4264	1.5942e-20	37	37	73	0	55	0	0/1	159	194	193	145	48	0.2487	1.2547e-16	37	37	145	0	48	0	1.71434
TRINITY_DN28412_c0_g1_i4	CM008369.1	95.6	386	17	0	962	1347	31957317	31956932	2e-174	619	527	TRINITY_DN28412_c0_g1_i4_527	A	G	ADP=151;WT=1;HET=1;HOM=0;NC=0	0/1	136	127	127	87	40	0.314961	0.315	2.347e-14	37	36	87	0	40	0	0/0	94	176	175	142	33	0.1886	2.2005e-11	37	37	142	0	33	0	1.66999
TRINITY_DN28412_c0_g1_i1	CM008369.1	94.95	515	21	2	962	1476	31957317	31956808	0	802	613	TRINITY_DN28412_c0_g1_i1_613	G	A	ADP=227;WT=0;HET=2;HOM=0;NC=0	0/1	230	201	201	133	67	0.3333	0.333333	8.558e-24	37	36	0	133	0	67	0/1	165	254	254	203	51	0.2008	2.7207e-17	37	36	0	203	0	51	1.66013
TRINITY_DN28412_c0_g1_i1	CM008369.1	94.95	515	21	2	962	1476	31957317	31956808	0	802	208	TRINITY_DN28412_c0_g1_i1_208	T	A	ADP=84;WT=0;HET=2;HOM=0;NC=0	0/1	82	73	73	49	24	0.3288	0.328767	6.1761e-09	36	37	0	49	0	24	0/1	65	100	96	75	20	0.2083	3.1216e-07	37	36	0	75	0	20	1.57808
TRINITY_DN28412_c0_g1_i4	CM008369.1	95.6	386	17	0	962	1347	31957317	31956932	2e-174	619	208	TRINITY_DN28412_c0_g1_i4_208	T	A	ADP=86;WT=0;HET=2;HOM=0;NC=0	0/1	99	87	86	57	29	0.3372	0.337209	1.0795e-10	37	37	0	57	0	29	0/1	72	86	86	64	22	0.2558	5.1106e-08	37	37	0	64	0	22	1.31818
TRINITY_DN28412_c0_g1_i4	CM008369.1	95.6	386	17	0	962	1347	31957317	31956932	2e-174	619	77	TRINITY_DN28412_c0_g1_i4_77	T	C	ADP=28;WT=0;HET=2;HOM=0;NC=0	0/1	26	27	27	19	8	0.296296	0.2963	0.0021337	36	38	19	0	8	0	0/1	22	30	30	23	7	0.2333	0.0052713	37	38	23	0	7	0	1.27002
TRINITY_DN28412_c0_g1_i1	CM008369.1	94.95	515	21	2	962	1476	31957317	31956808	0	802	182	TRINITY_DN28412_c0_g1_i1_182	A	T	ADP=68;WT=0;HET=2;HOM=0;NC=0	0/1	68	60	60	40	20	0.3333	0.333333	1.4228e-07	37	37	0	40	0	20	0/1	66	76	76	56	20	0.2632	2.2614e-07	37	37	0	56	0	20	1.26667
TRINITY_DN28412_c0_g1_i1	CM008369.1	94.95	515	21	2	962	1476	31957317	31956808	0	802	422	TRINITY_DN28412_c0_g1_i1_422	A	G	ADP=71;WT=0;HET=2;HOM=0;NC=0	0/1	49	57	57	42	15	0.2632	0.263158	1.0583e-05	37	37	0	42	0	15	0/1	58	85	85	67	18	0.2118	1.3957e-06	36	37	0	67	0	18	1.24269
TRINITY_DN28412_c0_g1_i4	CM008369.1	95.6	386	17	0	962	1347	31957317	31956932	2e-174	619	613	TRINITY_DN28412_c0_g1_i4_613	G	A	ADP=249;WT=0;HET=2;HOM=0;NC=0	0/1	255	215	215	140	75	0.348837	0.3488	1.0173e-26	37	37	140	0	75	0	0/1	255	283	283	202	81	0.2862	5.0684e-28	37	37	202	0	81	0	1.21886
TRINITY_DN28412_c0_g1_i1	CM008369.1	94.95	515	21	2	962	1476	31957317	31956808	0	802	288	TRINITY_DN28412_c0_g1_i1_288	C	T	ADP=109;WT=1;HET=1;HOM=0;NC=0	0/1	65	92	91	71	20	0.2198	0.21978	2.9539e-07	36	36	0	71	0	20	0/0	70	128	127	103	24	0.189	1.7962e-08	37	36	0	103	0	24	1.163
TRINITY_DN28412_c0_g1_i1	CM008369.1	94.95	515	21	2	962	1476	31957317	31956808	0	802	1546	TRINITY_DN28412_c0_g1_i1_1546	G	C	ADP=22;WT=0;HET=2;HOM=0;NC=0	0/1	35	24	24	14	10	0.4167	0.416667	0.00029985	34	38	1	13	0	10	0/1	27	21	21	13	8	0.381	0.0017241	36	35	2	11	0	8	1.09375
TRINITY_DN28412_c0_g1_i4	CM008369.1	95.6	386	17	0	962	1347	31957317	31956932	2e-174	619	365	TRINITY_DN28412_c0_g1_i4_365	G	A	ADP=79;WT=0;HET=2;HOM=0;NC=0	0/1	49	65	64	49	15	0.2344	0.234375	1.2069e-05	37	35	0	49	0	15	0/1	72	95	94	72	22	0.234	5.931e-08	37	36	0	72	0	22	1.00142
TRINITY_DN28412_c0_g1_i1	CM008369.1	94.95	515	21	2	962	1476	31957317	31956808	0	802	405	TRINITY_DN28412_c0_g1_i1_405	A	G	ADP=85;WT=0;HET=2;HOM=0;NC=0	0/1	52	73	72	56	16	0.222222	0.2222	5.9837e-06	36	38	56	0	16	0	0/1	71	99	99	77	22	0.2222	6.42e-08	37	35	77	0	22	0	1.0001
TRINITY_DN28412_c0_g1_i2	CM008369.1	94.14	614	22	6	396	1009	31958737	31958138	0	922	1752	TRINITY_DN28412_c0_g1_i2_1752	A	T	ADP=51;WT=1;HET=1;HOM=0;NC=0	0/1	62	48	48	30	18	0.375	0.375	5.3443e-07	37	35	0	30	0	18	0/0	36	54	54	45	9	0.1667	0.0013596	37	37	0	45	0	9	2.25
TRINITY_DN28412_c0_g1_i3	CM008369.1	94.14	614	22	6	396	1009	31958737	31958138	0	922	1744	TRINITY_DN28412_c0_g1_i3_1744	A	G	ADP=85;WT=1;HET=1;HOM=0;NC=0	0/1	89	74	74	48	26	0.3514	0.351351	1.0294e-09	36	37	0	48	0	26	0/0	57	96	96	79	17	0.1771	3.5111e-06	37	38	0	79	0	17	1.9841
TRINITY_DN28412_c0_g1_i2	CM008369.1	94.14	614	22	6	396	1009	31958737	31958138	0	922	288	TRINITY_DN28412_c0_g1_i2_288	C	T	ADP=102;WT=1;HET=1;HOM=0;NC=0	0/1	104	83	83	53	30	0.3614	0.361446	3.7508e-11	37	36	0	53	0	30	0/0	63	122	121	97	24	0.1983	1.6813e-08	36	35	0	97	0	24	1.82229
TRINITY_DN28412_c0_g1_i2	CM008369.1	94.14	614	22	6	396	1009	31958737	31958138	0	922	1815	TRINITY_DN28412_c0_g1_i2_1815	G	A	ADP=24;WT=1;HET=1;HOM=0;NC=0	0/1	42	28	28	16	12	0.4286	0.428571	5.4482e-05	38	37	0	16	0	12	0/0	12	21	21	16	5	0.2381	0.023921	37	37	1	15	0	5	1.8
TRINITY_DN28412_c0_g1_i2	CM008369.1	94.14	614	22	6	396	1009	31958737	31958138	0	922	208	TRINITY_DN28412_c0_g1_i2_208	T	A	ADP=81;WT=1;HET=1;HOM=0;NC=0	0/1	75	67	67	45	22	0.3284	0.328358	3.0207e-08	37	37	0	45	0	22	0/0	54	95	95	77	18	0.1895	1.5689e-06	37	37	0	77	0	18	1.733
TRINITY_DN28412_c0_g1_i2	CM008369.1	94.14	614	22	6	396	1009	31958737	31958138	0	922	1839	TRINITY_DN28412_c0_g1_i2_1839	G	C	ADP=19;WT=1;HET=1;HOM=0;NC=0	0/1	36	21	21	11	10	0.4762	0.47619	0.00023971	36	37	0	11	0	10	0/0	8	17	17	12	5	0.2941	0.022239	36	36	1	11	0	5	1.61905
TRINITY_DN28412_c0_g1_i2	CM008369.1	94.14	614	22	6	396	1009	31958737	31958138	0	922	799	TRINITY_DN28412_c0_g1_i2_799	T	A	ADP=18;WT=1;HET=1;HOM=0;NC=0	0/1	56	28	28	13	15	0.5357	0.535714	2.3037e-06	36	37	0	13	0	15	0/0	4	9	9	6	3	0.3333	0.10294	37	37	0	6	0	3	1.60714
TRINITY_DN28412_c0_g1_i2	CM008369.1	94.14	614	22	6	396	1009	31958737	31958138	0	922	808	TRINITY_DN28412_c0_g1_i2_808	G	A	ADP=21;WT=1;HET=1;HOM=0;NC=0	0/1	37	34	33	22	11	0.333333	0.3235	0.00018019	35	35	22	0	11	0	0/0	7	9	9	7	2	0.2222	0.23529	36	32	7	0	2	0	1.50015
TRINITY_DN28412_c0_g1_i3	CM008369.1	94.14	614	22	6	396	1009	31958737	31958138	0	922	288	TRINITY_DN28412_c0_g1_i3_288	C	T	ADP=98;WT=0;HET=2;HOM=0;NC=0	0/1	99	86	85	56	29	0.3412	0.341176	1.0363e-10	36	35	0	56	0	29	0/1	85	114	112	86	26	0.2321	2.8853e-09	37	37	0	86	0	26	1.46968
TRINITY_DN28412_c0_g1_i3	CM008369.1	94.14	614	22	6	396	1009	31958737	31958138	0	922	365	TRINITY_DN28412_c0_g1_i3_365	G	A	ADP=90;WT=1;HET=1;HOM=0;NC=0	0/1	62	79	79	60	19	0.2405	0.240506	5.5783e-07	37	37	0	60	0	19	0/0	64	102	102	85	17	0.1667	3.6904e-06	37	36	0	85	0	17	1.44304
TRINITY_DN28412_c0_g1_i3	CM008369.1	94.14	614	22	6	396	1009	31958737	31958138	0	922	208	TRINITY_DN28412_c0_g1_i3_208	T	A	ADP=102;WT=0;HET=2;HOM=0;NC=0	0/1	87	88	88	62	26	0.295455	0.2955	1.7016e-09	37	37	62	0	26	0	0/1	77	117	117	93	24	0.2051	1.602e-08	36	37	93	0	24	0	1.44054
TRINITY_DN28412_c0_g1_i2	CM008369.1	94.14	614	22	6	396	1009	31958737	31958138	0	922	805	TRINITY_DN28412_c0_g1_i2_805	T	G	ADP=17;WT=1;HET=1;HOM=0;NC=0	0/1	52	26	26	12	14	0.5385	0.538462	5.4595e-06	37	37	0	12	0	14	0/0	3	8	8	5	3	0.375	0.1	37	37	0	5	0	3	1.4359
TRINITY_DN28412_c0_g1_i3	CM008369.1	94.14	614	22	6	396	1009	31958737	31958138	0	922	77	TRINITY_DN28412_c0_g1_i3_77	T	C	ADP=34;WT=1;HET=1;HOM=0;NC=0	0/1	22	31	31	24	7	0.225806	0.2258	0.0053469	38	37	24	0	7	0	0/0	28	38	38	32	6	0.1579	0.012628	37	38	32	0	6	0	1.43006
TRINITY_DN28412_c0_g1_i2	CM008369.1	94.14	614	22	6	396	1009	31958737	31958138	0	922	345	TRINITY_DN28412_c0_g1_i2_345	A	C	ADP=97;WT=0;HET=2;HOM=0;NC=0	0/1	85	74	74	49	25	0.3378	0.337838	2.5839e-09	36	35	0	49	0	25	0/1	95	121	121	92	29	0.2397	2.7656e-10	37	36	0	92	0	29	1.4096
TRINITY_DN28412_c0_g1_i3	CM008369.1	94.14	614	22	6	396	1009	31958737	31958138	0	922	405	TRINITY_DN28412_c0_g1_i3_405	A	G	ADP=76;WT=1;HET=1;HOM=0;NC=0	0/1	48	69	69	54	15	0.217391	0.2174	1.3016e-05	36	37	54	0	15	0	0/0	58	84	84	71	13	0.1548	7.3881e-05	37	37	71	0	13	0	1.40434
TRINITY_DN28412_c0_g1_i3	CM008369.1	94.14	614	22	6	396	1009	31958737	31958138	0	922	682	TRINITY_DN28412_c0_g1_i3_682	A	C	ADP=15;WT=1;HET=1;HOM=0;NC=0	0/1	36	20	20	10	10	0.5	0.5	0.00021796	38	37	10	0	10	0	0/0	4	11	11	7	4	0.3636	0.045113	37	38	7	0	4	0	1.37514
TRINITY_DN28412_c0_g1_i3	CM008369.1	94.14	614	22	6	396	1009	31958737	31958138	0	922	182	TRINITY_DN28412_c0_g1_i3_182	A	T	ADP=103;WT=0;HET=2;HOM=0;NC=0	0/1	91	85	85	58	27	0.317647	0.3176	6.3651e-10	37	37	58	0	27	0	0/1	95	122	122	93	29	0.2377	2.8153e-10	37	37	93	0	29	0	1.33634
TRINITY_DN28412_c0_g1_i3	CM008369.1	94.14	614	22	6	396	1009	31958737	31958138	0	922	345	TRINITY_DN28412_c0_g1_i3_345	A	C	ADP=95;WT=1;HET=1;HOM=0;NC=0	0/1	65	83	83	63	20	0.241	0.240964	2.5971e-07	37	37	0	63	0	20	0/0	60	109	108	88	20	0.1852	3.6206e-07	36	35	0	88	0	20	1.3012
TRINITY_DN28412_c0_g1_i3	CM008369.1	94.14	614	22	6	396	1009	31958737	31958138	0	922	613	TRINITY_DN28412_c0_g1_i3_613	G	A	ADP=26;WT=0;HET=2;HOM=0;NC=0	0/1	38	26	26	15	11	0.4231	0.423077	0.00012791	37	36	0	15	0	11	0/1	30	27	27	18	9	0.3333	0.00088132	37	36	0	18	0	9	1.26923
TRINITY_DN28412_c0_g1_i2	CM008369.1	94.14	614	22	6	396	1009	31958737	31958138	0	922	503	TRINITY_DN28412_c0_g1_i2_503	G	A	ADP=144;WT=1;HET=1;HOM=0;NC=0	0/1	105	135	135	103	32	0.237037	0.237	2.8921e-11	36	36	103	0	32	0	0/0	82	154	154	124	29	0.1883	4.3014e-10	37	37	124	0	29	0	1.25883
TRINITY_DN28412_c0_g1_i2	CM008369.1	94.14	614	22	6	396	1009	31958737	31958138	0	922	405	TRINITY_DN28412_c0_g1_i2_405	A	G	ADP=87;WT=1;HET=1;HOM=0;NC=0	0/1	52	68	68	52	16	0.235294	0.2353	5.6213e-06	37	37	52	0	16	0	0/0	58	106	106	86	20	0.1887	3.5482e-07	36	36	86	0	20	0	1.24692
TRINITY_DN28412_c0_g1_i2	CM008369.1	94.14	614	22	6	396	1009	31958737	31958138	0	922	545	TRINITY_DN28412_c0_g1_i2_545	T	A	ADP=74;WT=0;HET=2;HOM=0;NC=0	0/1	66	72	72	52	20	0.277778	0.2778	2.0601e-07	37	36	52	0	20	0	0/1	55	76	76	59	17	0.2237	2.7894e-06	37	37	59	0	17	0	1.24174
TRINITY_DN28412_c0_g1_i2	CM008369.1	94.14	614	22	6	396	1009	31958737	31958138	0	922	365	TRINITY_DN28412_c0_g1_i2_365	G	A	ADP=89;WT=0;HET=2;HOM=0;NC=0	0/1	71	70	69	48	21	0.3043	0.304348	7.9107e-08	36	35	0	48	0	21	0/1	89	110	109	82	27	0.2477	1.1847e-09	37	36	0	82	0	27	1.22866
TRINITY_DN28412_c0_g1_i2	CM008369.1	94.14	614	22	6	396	1009	31958737	31958138	0	922	485	TRINITY_DN28412_c0_g1_i2_485	G	A	ADP=140;WT=1;HET=1;HOM=0;NC=0	0/1	98	129	128	98	30	0.234375	0.2344	1.3572e-10	37	37	98	0	30	0	0/0	80	153	152	122	29	0.1908	4.2099e-10	37	37	122	0	29	0	1.22838
TRINITY_DN28412_c0_g1_i2	CM008369.1	94.14	614	22	6	396	1009	31958737	31958138	0	922	182	TRINITY_DN28412_c0_g1_i2_182	A	T	ADP=70;WT=0;HET=2;HOM=0;NC=0	0/1	49	57	57	42	15	0.2632	0.263158	1.0583e-05	37	37	0	42	0	15	0/1	58	83	83	65	18	0.2169	1.3582e-06	36	37	0	65	0	18	1.21345
TRINITY_DN28412_c0_g1_i2	CM008369.1	94.14	614	22	6	396	1009	31958737	31958138	0	922	422	TRINITY_DN28412_c0_g1_i2_422	A	G	ADP=119;WT=0;HET=2;HOM=0;NC=0	0/1	75	97	96	73	23	0.239583	0.2396	2.6678e-08	37	37	73	0	23	0	0/1	94	143	143	114	29	0.2028	3.8369e-10	37	37	114	0	29	0	1.18138
TRINITY_DN28412_c0_g1_i3	CM008369.1	94.14	614	22	6	396	1009	31958737	31958138	0	922	139	TRINITY_DN28412_c0_g1_i3_139	T	C	ADP=64;WT=0;HET=2;HOM=0;NC=0	0/1	57	59	59	42	17	0.2881	0.288136	1.9861e-06	37	38	0	42	0	17	0/1	56	69	69	52	17	0.2464	2.4824e-06	37	35	0	52	0	17	1.16949
TRINITY_DN28412_c0_g1_i3	CM008369.1	94.14	614	22	6	396	1009	31958737	31958138	0	922	545	TRINITY_DN28412_c0_g1_i3_545	T	A	ADP=76;WT=0;HET=2;HOM=0;NC=0	0/1	64	62	62	43	19	0.306452	0.3065	3.74e-07	37	37	43	0	19	0	0/1	79	91	91	67	24	0.2637	1.0381e-08	37	37	67	0	24	0	1.16212
TRINITY_DN28412_c0_g1_i2	CM008369.1	94.14	614	22	6	396	1009	31958737	31958138	0	922	527	TRINITY_DN28412_c0_g1_i2_527	A	G	ADP=121;WT=0;HET=2;HOM=0;NC=0	0/1	89	109	109	82	27	0.247706	0.2477	1.1847e-09	37	37	82	0	27	0	0/1	94	135	134	105	29	0.2164	3.4054e-10	37	37	105	0	29	0	1.14467
TRINITY_DN28412_c0_g1_i3	CM008369.1	94.14	614	22	6	396	1009	31958737	31958138	0	922	115	TRINITY_DN28412_c0_g1_i3_115	C	T	ADP=70;WT=0;HET=2;HOM=0;NC=0	0/1	49	58	58	43	15	0.258621	0.2586	1.0808e-05	37	37	43	0	15	0	0/1	62	83	82	63	19	0.2317	5.8701e-07	37	36	63	0	19	0	1.11619
TRINITY_DN28412_c0_g1_i2	CM008369.1	94.14	614	22	6	396	1009	31958737	31958138	0	922	139	TRINITY_DN28412_c0_g1_i2_139	T	C	ADP=58;WT=0;HET=2;HOM=0;NC=0	0/1	35	47	47	36	11	0.234	0.234043	0.00025227	37	38	0	36	0	11	0/1	48	70	70	55	15	0.2143	1.3194e-05	37	36	0	55	0	15	1.0922
TRINITY_DN28412_c0_g1_i3	CM008369.1	94.14	614	22	6	396	1009	31958737	31958138	0	922	527	TRINITY_DN28412_c0_g1_i3_527	A	G	ADP=121;WT=0;HET=2;HOM=0;NC=0	0/1	83	96	96	71	25	0.2604	0.260417	4.9388e-09	37	37	0	71	0	25	0/1	115	146	146	111	35	0.2397	2.8669e-12	37	36	0	111	0	35	1.08631
TRINITY_DN2161_c0_g1_i1	CM008369.1	94.86	914	45	2	1	912	32737085	32737998	0	1426	843	TRINITY_DN2161_c0_g1_i1_843	G	T	ADP=12;WT=0;HET=0;HOM=2;NC=0	1_1	64	12	12	0	12	1	1	3.698e-07	0	28	0	0	12	0	1_1	44	12	12	2	10	0.8333	3.3652e-05	35	33	2	0	10	0	1.20005
TRINITY_DN2161_c0_g1_i1	CM008369.1	94.86	914	45	2	1	912	32737085	32737998	0	1426	847	TRINITY_DN2161_c0_g1_i1_847	C	T	ADP=11;WT=0;HET=0;HOM=2;NC=0	1_1	58	11	11	0	11	1	1	1.4176e-06	0	27	0	0	11	0	1_1	44	12	12	2	10	0.8333	3.3652e-05	38	33	2	0	10	0	1.20005
TRINITY_DN2161_c0_g1_i1	CM008369.1	94.86	914	45	2	1	912	32737085	32737998	0	1426	863	TRINITY_DN2161_c0_g1_i1_863	A	T	ADP=16;WT=0;HET=0;HOM=2;NC=0	1_1	117	22	21	0	21	1	1	1.8578e-12	0	36	0	0	0	21	1_1	58	15	11	0	11	1	1.4176e-06	0	35	0	0	0	11	1
TRINITY_DN2161_c0_g1_i1	CM008369.1	94.86	914	45	2	1	912	32737085	32737998	0	1426	867	TRINITY_DN2161_c0_g1_i1_867	T	C	ADP=15;WT=0;HET=0;HOM=2;NC=0	1_1	111	21	20	0	20	1	1	7.2544e-12	0	36	0	0	0	20	1_1	52	10	10	0	10	1	5.4125e-06	0	37	0	0	0	10	1
TRINITY_DN2161_c0_g1_i1	CM008369.1	94.86	914	45	2	1	912	32737085	32737998	0	1426	854	TRINITY_DN2161_c0_g1_i1_854	T	A	ADP=28;WT=0;HET=0;HOM=2;NC=0	1_1	164	29	29	0	29	1	1	3.3259e-17	0	37	0	0	0	29	1_1	152	27	27	0	27	1	5.1363e-16	0	36	0	0	0	27	1
TRINITY_DN28032_c0_g1_i1	CM008369.1	98.05	668	12	1	4	671	32827922	32828588	0	1160	376	TRINITY_DN28032_c0_g1_i1_376	A	G	ADP=36;WT=1;HET=1;HOM=0;NC=0	0/1	50	51	51	36	15	0.2941	0.294118	9.1412e-06	37	37	0	36	0	15	0/0	31	22	22	21	1	0.0455	0.5	36	26	0	21	0	1	6.47059
TRINITY_DN28032_c0_g1_i1	CM008369.1	98.05	668	12	1	4	671	32827922	32828588	0	1160	388	TRINITY_DN28032_c0_g1_i1_388	C	T	ADP=32;WT=1;HET=1;HOM=0;NC=0	0/1	51	48	46	31	15	0.3261	0.326087	7.8109e-06	36	37	0	31	0	15	0/0	24	19	18	17	1	0.0556	0.5	35	38	0	17	0	1	5.86957
TRINITY_DN28032_c0_g1_i2	CM008369.1	98.05	668	12	1	4	671	32827922	32828588	0	1160	1066	TRINITY_DN28032_c0_g1_i2_1066	A	C	ADP=42;WT=1;HET=1;HOM=0;NC=0	0/1	54	50	50	34	16	0.32	0.32	3.6584e-06	37	36	0	34	0	16	0/0	43	34	34	32	2	0.0588	0.24627	37	36	0	32	0	2	5.44
TRINITY_DN28032_c0_g1_i2	CM008369.1	98.05	668	12	1	4	671	32827922	32828588	0	1160	1072	TRINITY_DN28032_c0_g1_i2_1072	G	A	ADP=45;WT=1;HET=1;HOM=0;NC=0	0/1	57	52	52	35	17	0.3269	0.326923	1.5975e-06	36	36	0	35	0	17	0/0	43	38	38	35	3	0.0789	0.12	36	38	0	35	0	3	4.14103
TRINITY_DN28032_c0_g1_i2	CM008369.1	98.05	668	12	1	4	671	32827922	32828588	0	1160	1033	TRINITY_DN28032_c0_g1_i2_1033	G	A	ADP=30;WT=1;HET=1;HOM=0;NC=0	0/1	26	34	34	26	8	0.235294	0.2353	0.0024562	37	37	26	0	8	0	0/0	34	27	27	25	2	0.0741	0.24528	36	38	25	0	2	0	3.17536
TRINITY_DN28032_c0_g1_i2	CM008369.1	98.05	668	12	1	4	671	32827922	32828588	0	1160	1035	TRINITY_DN28032_c0_g1_i2_1035	T	C	ADP=30;WT=1;HET=1;HOM=0;NC=0	0/1	26	34	34	26	8	0.235294	0.2353	0.0024562	37	35	26	0	8	0	0/0	34	27	27	25	2	0.0741	0.24528	36	38	25	0	2	0	3.17536
TRINITY_DN28032_c0_g1_i2	CM008369.1	98.05	668	12	1	4	671	32827922	32828588	0	1160	1038	TRINITY_DN28032_c0_g1_i2_1038	G	T	ADP=30;WT=1;HET=1;HOM=0;NC=0	0/1	26	34	34	26	8	0.235294	0.2353	0.0024562	37	37	26	0	8	0	0/0	34	27	27	25	2	0.0741	0.24528	37	38	25	0	2	0	3.17536
TRINITY_DN28032_c0_g1_i2	CM008369.1	98.05	668	12	1	4	671	32827922	32828588	0	1160	979	TRINITY_DN28032_c0_g1_i2_979	G	A	ADP=23;WT=1;HET=1;HOM=0;NC=0	0/1	45	32	32	19	13	0.40625	0.4062	2.6443e-05	37	32	19	0	13	0	0/0	16	15	15	13	2	0.1333	0.24138	37	38	13	0	2	0	3.04764
TRINITY_DN28032_c0_g1_i2	CM008369.1	98.05	668	12	1	4	671	32827922	32828588	0	1160	598	TRINITY_DN28032_c0_g1_i2_598	A	G	ADP=35;WT=1;HET=1;HOM=0;NC=0	0/1	35	47	47	36	11	0.234	0.234043	0.00025227	37	37	0	36	0	11	0/0	28	23	23	21	2	0.087	0.24444	37	38	0	21	0	2	2.69149
TRINITY_DN28032_c0_g1_i2	CM008369.1	98.05	668	12	1	4	671	32827922	32828588	0	1160	296	TRINITY_DN28032_c0_g1_i2_296	T	G	ADP=44;WT=1;HET=1;HOM=0;NC=0	0/1	39	54	53	41	12	0.2264	0.226415	0.00012122	37	38	0	41	0	12	0/0	40	35	35	32	3	0.0857	0.11957	36	38	0	32	0	3	2.64151
TRINITY_DN28032_c0_g1_i2	CM008369.1	98.05	668	12	1	4	671	32827922	32828588	0	1160	295	TRINITY_DN28032_c0_g1_i2_295	C	T	ADP=45;WT=1;HET=1;HOM=0;NC=0	0/1	39	55	55	43	12	0.2182	0.218182	0.00012473	36	38	0	43	0	12	0/0	40	35	35	32	3	0.0857	0.11957	35	38	0	32	0	3	2.54545
TRINITY_DN28032_c0_g1_i1	CM008369.1	98.05	668	12	1	4	671	32827922	32828588	0	1160	478	TRINITY_DN28032_c0_g1_i1_478	A	C	ADP=40;WT=1;HET=1;HOM=0;NC=0	0/1	47	48	47	33	14	0.2979	0.297872	1.9604e-05	36	37	0	33	0	14	0/0	31	34	34	30	4	0.1176	0.056946	37	38	0	30	0	4	2.53191
TRINITY_DN28032_c0_g1_i1	CM008369.1	98.05	668	12	1	4	671	32827922	32828588	0	1160	454	TRINITY_DN28032_c0_g1_i1_454	A	G	ADP=20;WT=1;HET=1;HOM=0;NC=0	0/1	43	35	25	13	12	0.48	0.48	4.2836e-05	28	36	0	13	0	12	0/0	11	28	15	12	3	0.2	0.11207	27	38	0	12	0	3	2.4
TRINITY_DN28032_c0_g1_i2	CM008369.1	98.05	668	12	1	4	671	32827922	32828588	0	1160	970	TRINITY_DN28032_c0_g1_i2_970	C	G	ADP=28;WT=1;HET=1;HOM=0;NC=0	0/1	36	39	39	28	11	0.282051	0.2821	0.00021547	37	36	28	0	11	0	0/0	18	17	17	15	2	0.1176	0.24242	38	38	15	0	2	0	2.3984
TRINITY_DN28032_c0_g1_i2	CM008369.1	98.05	668	12	1	4	671	32827922	32828588	0	1160	1024	TRINITY_DN28032_c0_g1_i2_1024	A	G	ADP=27;WT=1;HET=1;HOM=0;NC=0	0/1	22	34	33	26	7	0.212121	0.2121	0.0054855	37	38	26	0	7	0	0/0	24	22	22	20	2	0.0909	0.24419	35	38	20	0	2	0	2.33357
TRINITY_DN28032_c0_g1_i1	CM008369.1	98.05	668	12	1	4	671	32827922	32828588	0	1160	493	TRINITY_DN28032_c0_g1_i1_493	A	G	ADP=44;WT=1;HET=1;HOM=0;NC=0	0/1	35	55	55	44	11	0.2	0.2	0.00028065	37	37	0	44	0	11	0/0	37	34	34	31	3	0.0882	0.1194	36	38	0	31	0	3	2.26667
TRINITY_DN28032_c0_g1_i1	CM008369.1	98.05	668	12	1	4	671	32827922	32828588	0	1160	1024	TRINITY_DN28032_c0_g1_i1_1024	A	G	ADP=20;WT=1;HET=1;HOM=0;NC=0	0/1	29	32	32	23	9	0.2812	0.28125	0.0010185	36	33	0	23	0	9	0/0	8	8	8	7	1	0.125	0.5	37	38	0	7	0	1	2.25
TRINITY_DN28032_c0_g1_i2	CM008369.1	98.05	668	12	1	4	671	32827922	32828588	0	1160	982	TRINITY_DN28032_c0_g1_i2_982	G	C	ADP=21;WT=1;HET=1;HOM=0;NC=0	0/1	34	31	29	19	10	0.344828	0.3448	0.00038387	37	32	19	0	10	0	0/0	13	13	13	11	2	0.1538	0.24	37	38	11	0	2	0	2.24205
TRINITY_DN28032_c0_g1_i2	CM008369.1	98.05	668	12	1	4	671	32827922	32828588	0	1160	430	TRINITY_DN28032_c0_g1_i2_430	A	G	ADP=43;WT=1;HET=1;HOM=0;NC=0	0/1	42	51	51	38	13	0.254902	0.2549	5.092e-05	37	37	38	0	13	0	0/0	35	35	35	31	4	0.1143	0.057106	36	37	31	0	4	0	2.23011
TRINITY_DN28032_c0_g1_i2	CM008369.1	98.05	668	12	1	4	671	32827922	32828588	0	1160	919	TRINITY_DN28032_c0_g1_i2_919	A	G	ADP=39;WT=1;HET=1;HOM=0;NC=0	0/1	57	56	56	39	17	0.303571	0.3036	1.8236e-06	36	36	39	0	17	0	0/0	19	24	22	19	3	0.1364	0.11628	37	37	19	0	3	0	2.2256
TRINITY_DN28032_c0_g1_i1	CM008369.1	98.05	668	12	1	4	671	32827922	32828588	0	1160	458	TRINITY_DN28032_c0_g1_i1_458	G	A	ADP=34;WT=1;HET=1;HOM=0;NC=0	0/1	36	39	39	28	11	0.2821	0.282051	0.00021547	37	36	0	28	0	11	0/0	26	30	30	26	4	0.1333	0.0562	37	36	0	26	0	4	2.11538
TRINITY_DN28032_c0_g1_i2	CM008369.1	98.05	668	12	1	4	671	32827922	32828588	0	1160	445	TRINITY_DN28032_c0_g1_i2_445	G	A	ADP=42;WT=1;HET=1;HOM=0;NC=0	0/1	39	50	50	38	12	0.24	0.24	0.00011557	37	37	38	0	12	0	0/0	31	34	34	30	4	0.1176	0.056946	37	38	30	0	4	0	2.04082
TRINITY_DN28032_c0_g1_i1	CM008369.1	98.05	668	12	1	4	671	32827922	32828588	0	1160	296	TRINITY_DN28032_c0_g1_i1_296	T	G	ADP=52;WT=1;HET=1;HOM=0;NC=0	0/1	45	67	67	53	14	0.208955	0.209	2.8637e-05	37	37	53	0	14	0	0/0	37	38	38	34	4	0.1053	0.057534	37	38	34	0	4	0	1.98438
TRINITY_DN28032_c0_g1_i1	CM008369.1	98.05	668	12	1	4	671	32827922	32828588	0	1160	295	TRINITY_DN28032_c0_g1_i1_295	C	T	ADP=52;WT=1;HET=1;HOM=0;NC=0	0/1	45	67	67	53	14	0.208955	0.209	2.8637e-05	37	35	53	0	14	0	0/0	37	38	38	34	4	0.1053	0.057534	37	38	34	0	4	0	1.98438
TRINITY_DN28032_c0_g1_i2	CM008369.1	98.05	668	12	1	4	671	32827922	32828588	0	1160	634	TRINITY_DN28032_c0_g1_i2_634	T	G	ADP=34;WT=1;HET=1;HOM=0;NC=0	0/1	32	44	44	34	10	0.2273	0.227273	0.00054972	37	37	0	34	0	10	0/0	25	25	25	22	3	0.12	0.11735	37	38	0	22	0	3	1.89394
TRINITY_DN28032_c0_g1_i2	CM008369.1	98.05	668	12	1	4	671	32827922	32828588	0	1160	454	TRINITY_DN28032_c0_g1_i2_454	A	G	ADP=43;WT=1;HET=1;HOM=0;NC=0	0/1	35	51	51	40	11	0.215686	0.2157	0.00026733	37	38	40	0	11	0	0/0	35	35	35	31	4	0.1143	0.057106	37	34	31	0	4	0	1.88702
TRINITY_DN28032_c0_g1_i2	CM008369.1	98.05	668	12	1	4	671	32827922	32828588	0	1160	637	TRINITY_DN28032_c0_g1_i2_637	G	A	ADP=33;WT=1;HET=1;HOM=0;NC=0	0/1	32	44	43	33	10	0.2326	0.232558	0.00054148	37	37	0	33	0	10	0/0	22	24	24	21	3	0.125	0.11702	37	38	0	21	0	3	1.86047
TRINITY_DN28032_c0_g1_i1	CM008369.1	98.05	668	12	1	4	671	32827922	32828588	0	1160	598	TRINITY_DN28032_c0_g1_i1_598	A	G	ADP=30;WT=1;HET=1;HOM=0;NC=0	0/1	29	38	38	29	9	0.236842	0.2368	0.0011442	37	37	29	0	9	0	0/0	22	23	23	20	3	0.1304	0.11667	36	38	20	0	3	0	1.81627
TRINITY_DN28032_c0_g1_i1	CM008369.1	98.05	668	12	1	4	671	32827922	32828588	0	1160	445	TRINITY_DN28032_c0_g1_i1_445	G	A	ADP=26;WT=1;HET=1;HOM=0;NC=0	0/1	26	37	32	24	8	0.25	0.25	0.0023764	26	34	0	24	0	8	0/0	16	25	20	17	3	0.15	0.11538	28	38	0	17	0	3	1.66667
TRINITY_DN28032_c0_g1_i2	CM008369.1	98.05	668	12	1	4	671	32827922	32828588	0	1160	643	TRINITY_DN28032_c0_g1_i2_643	G	A	ADP=33;WT=1;HET=1;HOM=0;NC=0	0/1	32	45	44	34	10	0.2273	0.227273	0.00054972	37	37	0	34	0	10	0/0	19	22	22	19	3	0.1364	0.11628	37	37	0	19	0	3	1.66667
TRINITY_DN28032_c0_g1_i1	CM008369.1	98.05	668	12	1	4	671	32827922	32828588	0	1160	970	TRINITY_DN28032_c0_g1_i1_970	C	G	ADP=31;WT=1;HET=1;HOM=0;NC=0	0/1	25	39	39	31	8	0.205128	0.2051	0.002624	37	38	31	0	8	0	0/0	22	24	24	21	3	0.125	0.11702	36	37	21	0	3	0	1.64103
TRINITY_DN28032_c0_g1_i1	CM008369.1	98.05	668	12	1	4	671	32827922	32828588	0	1160	877	TRINITY_DN28032_c0_g1_i1_877	G	A	ADP=45;WT=0;HET=2;HOM=0;NC=0	0/1	85	59	57	33	24	0.421053	0.4211	2.7262e-09	37	35	33	0	24	0	0/1	29	34	34	25	9	0.2647	0.0010644	36	37	25	0	9	0	1.59068
TRINITY_DN28032_c0_g1_i1	CM008369.1	98.05	668	12	1	4	671	32827922	32828588	0	1160	964	TRINITY_DN28032_c0_g1_i1_964	T	A	ADP=29;WT=1;HET=1;HOM=0;NC=0	0/1	29	38	38	29	9	0.236842	0.2368	0.0011442	37	38	29	0	9	0	0/0	16	21	20	17	3	0.15	0.11538	37	38	17	0	3	0	1.57895
TRINITY_DN28032_c0_g1_i2	CM008369.1	98.05	668	12	1	4	671	32827922	32828588	0	1160	901	TRINITY_DN28032_c0_g1_i2_901	G	A	ADP=35;WT=1;HET=1;HOM=0;NC=0	0/1	54	49	48	32	16	0.333333	0.3333	3.4048e-06	37	37	32	0	16	0	0/0	14	23	23	18	5	0.2174	0.024548	37	33	18	0	5	0	1.53327
TRINITY_DN28032_c0_g1_i2	CM008369.1	98.05	668	12	1	4	671	32827922	32828588	0	1160	368	TRINITY_DN28032_c0_g1_i2_368	C	T	ADP=50;WT=1;HET=1;HOM=0;NC=0	0/1	56	63	62	45	17	0.2742	0.274194	2.1424e-06	37	34	0	45	0	17	0/0	27	39	39	32	7	0.1795	0.0058219	36	36	0	32	0	7	1.52765
TRINITY_DN28032_c0_g1_i1	CM008369.1	98.05	668	12	1	4	671	32827922	32828588	0	1160	934	TRINITY_DN28032_c0_g1_i1_934	G	A	ADP=41;WT=1;HET=1;HOM=0;NC=0	0/1	43	49	49	36	13	0.2653	0.265306	4.8866e-05	36	37	0	36	0	13	0/0	23	34	34	28	6	0.1765	0.012287	36	38	0	28	0	6	1.5034
TRINITY_DN28032_c0_g1_i2	CM008369.1	98.05	668	12	1	4	671	32827922	32828588	0	1160	606	TRINITY_DN28032_c0_g1_i2_606	A	G	ADP=40;WT=1;HET=1;HOM=0;NC=0	0/1	35	52	52	41	11	0.2115	0.211538	0.00027081	36	36	0	41	0	11	0/0	23	28	28	24	4	0.1429	0.055746	36	38	0	24	0	4	1.48077
TRINITY_DN28032_c0_g1_i1	CM008369.1	98.05	668	12	1	4	671	32827922	32828588	0	1160	925	TRINITY_DN28032_c0_g1_i1_925	C	T	ADP=47;WT=1;HET=1;HOM=0;NC=0	0/1	53	59	58	42	16	0.2759	0.275862	4.6015e-06	36	37	0	42	0	16	0/0	24	37	37	30	7	0.1892	0.005721	37	38	0	30	0	7	1.45813
TRINITY_DN28032_c0_g1_i2	CM008369.1	98.05	668	12	1	4	671	32827922	32828588	0	1160	925	TRINITY_DN28032_c0_g1_i2_925	C	T	ADP=40;WT=1;HET=1;HOM=0;NC=0	0/1	53	56	55	39	16	0.290909	0.2909	4.2614e-06	36	37	39	0	16	0	0/0	17	25	25	20	5	0.2	0.025076	37	33	20	0	5	0	1.45455
TRINITY_DN28032_c0_g1_i2	CM008369.1	98.05	668	12	1	4	671	32827922	32828588	0	1160	339	TRINITY_DN28032_c0_g1_i2_339	T	C	ADP=51;WT=1;HET=1;HOM=0;NC=0	0/1	52	63	63	47	16	0.254	0.253968	5.1326e-06	37	37	0	47	0	16	0/0	26	41	40	33	7	0.175	0.0058688	36	37	0	33	0	7	1.45125
TRINITY_DN28032_c0_g1_i1	CM008369.1	98.05	668	12	1	4	671	32827922	32828588	0	1160	866	TRINITY_DN28032_c0_g1_i1_866	G	A	ADP=52;WT=0;HET=2;HOM=0;NC=0	0/1	79	65	65	42	23	0.353846	0.3538	1.1134e-08	37	37	42	0	23	0	0/1	32	40	40	30	10	0.25	0.00051483	37	35	30	0	10	0	1.41538
TRINITY_DN28032_c0_g1_i1	CM008369.1	98.05	668	12	1	4	671	32827922	32828588	0	1160	901	TRINITY_DN28032_c0_g1_i1_901	G	A	ADP=35;WT=0;HET=2;HOM=0;NC=0	0/1	68	45	44	25	19	0.431818	0.4318	1.5811e-07	36	35	25	0	19	0	0/1	26	26	26	18	8	0.3077	0.002076	37	37	18	0	8	0	1.40337
TRINITY_DN28032_c0_g1_i1	CM008369.1	98.05	668	12	1	4	671	32827922	32828588	0	1160	955	TRINITY_DN28032_c0_g1_i1_955	A	G	ADP=36;WT=1;HET=1;HOM=0;NC=0	0/1	43	48	47	34	13	0.2766	0.276596	4.6702e-05	36	36	0	34	0	13	0/0	17	25	25	20	5	0.2	0.025076	36	38	0	20	0	5	1.38298
TRINITY_DN28032_c0_g1_i1	CM008369.1	98.05	668	12	1	4	671	32827922	32828588	0	1160	958	TRINITY_DN28032_c0_g1_i1_958	T	A	ADP=36;WT=1;HET=1;HOM=0;NC=0	0/1	43	48	47	34	13	0.2766	0.276596	4.6702e-05	36	37	0	34	0	13	0/0	17	25	25	20	5	0.2	0.025076	34	38	0	20	0	5	1.38298
TRINITY_DN28032_c0_g1_i1	CM008369.1	98.05	668	12	1	4	671	32827922	32828588	0	1160	845	TRINITY_DN28032_c0_g1_i1_845	C	T	ADP=58;WT=0;HET=2;HOM=0;NC=0	0/1	70	72	70	49	21	0.3	0.3	8.1546e-08	37	37	49	0	21	0	0/1	32	46	46	36	10	0.2174	0.00056532	36	36	36	0	10	0	1.37994
TRINITY_DN28032_c0_g1_i2	CM008369.1	98.05	668	12	1	4	671	32827922	32828588	0	1160	314	TRINITY_DN28032_c0_g1_i2_314	T	C	ADP=51;WT=1;HET=1;HOM=0;NC=0	0/1	49	64	63	48	15	0.2381	0.238095	1.1869e-05	36	37	0	48	0	15	0/0	26	40	40	33	7	0.175	0.0058688	37	37	0	33	0	7	1.36054
TRINITY_DN28032_c0_g1_i1	CM008369.1	98.05	668	12	1	4	671	32827922	32828588	0	1160	979	TRINITY_DN28032_c0_g1_i1_979	G	A	ADP=34;WT=1;HET=1;HOM=0;NC=0	0/1	43	49	48	35	13	0.2708	0.270833	4.7798e-05	36	35	0	35	0	13	0/0	13	20	20	16	4	0.2	0.053015	36	38	0	16	0	4	1.35417
TRINITY_DN28032_c0_g1_i1	CM008369.1	98.05	668	12	1	4	671	32827922	32828588	0	1160	314	TRINITY_DN28032_c0_g1_i1_314	T	C	ADP=52;WT=1;HET=1;HOM=0;NC=0	0/1	45	61	59	45	14	0.237288	0.2373	2.5488e-05	36	38	45	0	14	0	0/0	30	45	45	37	8	0.1778	0.0027808	36	38	37	0	8	0	1.33458
TRINITY_DN28032_c0_g1_i1	CM008369.1	98.05	668	12	1	4	671	32827922	32828588	0	1160	823	TRINITY_DN28032_c0_g1_i1_823	G	A	ADP=56;WT=0;HET=2;HOM=0;NC=0	0/1	67	68	68	48	20	0.294118	0.2941	1.8526e-07	37	36	48	0	20	0	0/1	32	45	45	35	10	0.2222	0.00055766	37	38	35	0	10	0	1.32366
TRINITY_DN28032_c0_g1_i1	CM008369.1	98.05	668	12	1	4	671	32827922	32828588	0	1160	420	TRINITY_DN28032_c0_g1_i1_420	C	T	ADP=22;WT=1;HET=1;HOM=0;NC=0	0/1	22	34	32	25	7	0.2188	0.21875	0.0054182	35	37	0	25	0	7	0/0	10	14	12	10	2	0.1667	0.23913	35	38	0	10	0	2	1.3125
TRINITY_DN28032_c0_g1_i1	CM008369.1	98.05	668	12	1	4	671	32827922	32828588	0	1160	606	TRINITY_DN28032_c0_g1_i1_606	A	G	ADP=30;WT=1;HET=1;HOM=0;NC=0	0/1	29	38	38	29	9	0.236842	0.2368	0.0011442	37	38	29	0	9	0	0/0	15	22	22	18	4	0.1818	0.053885	37	38	18	0	4	0	1.30276
TRINITY_DN28032_c0_g1_i2	CM008369.1	98.05	668	12	1	4	671	32827922	32828588	0	1160	958	TRINITY_DN28032_c0_g1_i2_958	T	A	ADP=40;WT=0;HET=2;HOM=0;NC=0	0/1	74	52	52	31	21	0.4038	0.403846	3.7578e-08	37	37	0	31	0	21	0/1	30	29	29	19	9	0.3214	0.00091169	35	37	0	19	0	9	1.30128
TRINITY_DN28032_c0_g1_i2	CM008369.1	98.05	668	12	1	4	671	32827922	32828588	0	1160	955	TRINITY_DN28032_c0_g1_i2_955	A	G	ADP=40;WT=0;HET=2;HOM=0;NC=0	0/1	74	52	52	31	21	0.4038	0.403846	3.7578e-08	37	37	0	31	0	21	0/1	30	29	29	20	9	0.3103	0.00094048	36	37	0	20	0	9	1.30128
TRINITY_DN28032_c0_g1_i2	CM008369.1	98.05	668	12	1	4	671	32827922	32828588	0	1160	934	TRINITY_DN28032_c0_g1_i2_934	G	A	ADP=37;WT=1;HET=1;HOM=0;NC=0	0/1	46	55	52	38	14	0.269231	0.2692	2.2247e-05	36	37	38	0	14	0	0/0	14	23	23	18	5	0.2174	0.024548	37	38	18	0	5	0	1.23841
TRINITY_DN28032_c0_g1_i1	CM008369.1	98.05	668	12	1	4	671	32827922	32828588	0	1160	430	TRINITY_DN28032_c0_g1_i1_430	A	G	ADP=20;WT=1;HET=1;HOM=0;NC=0	0/1	26	34	28	20	8	0.2857	0.285714	0.002188	30	37	0	20	0	8	0/0	9	16	13	10	3	0.2308	0.11	32	37	0	10	0	3	1.2381
TRINITY_DN28032_c0_g1_i1	CM008369.1	98.05	668	12	1	4	671	32827922	32828588	0	1160	919	TRINITY_DN28032_c0_g1_i1_919	A	G	ADP=36;WT=0;HET=2;HOM=0;NC=0	0/1	66	49	48	29	19	0.395833	0.3958	2.0555e-07	37	37	29	0	19	0	0/1	26	26	25	17	8	0.32	0.0020146	36	38	17	0	8	0	1.23698
TRINITY_DN28032_c0_g1_i1	CM008369.1	98.05	668	12	1	4	671	32827922	32828588	0	1160	982	TRINITY_DN28032_c0_g1_i1_982	G	C	ADP=26;WT=1;HET=1;HOM=0;NC=0	0/1	22	34	34	27	7	0.205882	0.2059	0.0055492	38	38	27	0	7	0	0/0	14	18	18	15	3	0.1667	0.11429	36	38	15	0	3	0	1.23505
TRINITY_DN28032_c0_g1_i1	CM008369.1	98.05	668	12	1	4	671	32827922	32828588	0	1160	832	TRINITY_DN28032_c0_g1_i1_832	A	C	ADP=60;WT=0;HET=2;HOM=0;NC=0	0/1	74	73	72	50	22	0.305556	0.3056	3.5822e-08	37	37	50	0	22	0	0/1	39	48	48	36	12	0.25	0.00011153	37	37	36	0	12	0	1.22222
TRINITY_DN28032_c0_g1_i2	CM008369.1	98.05	668	12	1	4	671	32827922	32828588	0	1160	964	TRINITY_DN28032_c0_g1_i2_964	T	A	ADP=28;WT=1;HET=1;HOM=0;NC=0	0/1	40	40	40	28	12	0.3	0.3	9.2733e-05	36	34	28	0	12	0	0/0	8	16	16	12	4	0.25	0.050612	37	37	12	0	4	0	1.2
TRINITY_DN28032_c0_g1_i1	CM008369.1	98.05	668	12	1	4	671	32827922	32828588	0	1160	817	TRINITY_DN28032_c0_g1_i1_817	T	G	ADP=55;WT=0;HET=2;HOM=0;NC=0	0/1	59	67	67	49	18	0.268657	0.2687	1.0208e-06	37	37	49	0	18	0	0/1	32	44	44	34	10	0.2273	0.00054972	37	35	34	0	10	0	1.18195
TRINITY_DN28032_c0_g1_i2	CM008369.1	98.05	668	12	1	4	671	32827922	32828588	0	1160	877	TRINITY_DN28032_c0_g1_i2_877	G	A	ADP=43;WT=0;HET=2;HOM=0;NC=0	0/1	46	56	55	41	14	0.254545	0.2545	2.3698e-05	37	37	41	0	14	0	0/1	22	32	32	25	7	0.2188	0.0054182	37	34	25	0	7	0	1.16337
TRINITY_DN28032_c0_g1_i2	CM008369.1	98.05	668	12	1	4	671	32827922	32828588	0	1160	866	TRINITY_DN28032_c0_g1_i2_866	G	A	ADP=54;WT=0;HET=2;HOM=0;NC=0	0/1	56	68	68	51	17	0.25	0.25	2.4359e-06	37	37	0	51	0	17	0/1	29	42	41	32	9	0.2195	0.0011955	36	37	0	32	0	9	1.13889
TRINITY_DN28032_c0_g1_i1	CM008369.1	98.05	668	12	1	4	671	32827922	32828588	0	1160	634	TRINITY_DN28032_c0_g1_i1_634	T	G	ADP=35;WT=1;HET=1;HOM=0;NC=0	0/1	29	43	43	34	9	0.209302	0.2093	0.0012263	37	35	34	0	9	0	0/0	19	27	27	22	5	0.1852	0.025527	37	38	22	0	5	0	1.13014
TRINITY_DN28032_c0_g1_i2	CM008369.1	98.05	668	12	1	4	671	32827922	32828588	0	1160	376	TRINITY_DN28032_c0_g1_i2_376	A	G	ADP=50;WT=0;HET=2;HOM=0;NC=0	0/1	60	60	60	42	18	0.3	0.3	8.5119e-07	36	36	0	42	0	18	0/1	36	40	40	29	11	0.275	0.00022064	36	35	0	29	0	11	1.09091
TRINITY_DN28032_c0_g1_i1	CM008369.1	98.05	668	12	1	4	671	32827922	32828588	0	1160	339	TRINITY_DN28032_c0_g1_i1_339	T	C	ADP=44;WT=0;HET=2;HOM=0;NC=0	0/1	42	54	54	41	13	0.2407	0.240741	5.3813e-05	37	37	0	41	0	13	0/1	26	35	35	27	8	0.2286	0.0024931	37	37	0	27	0	8	1.05324
TRINITY_DN30146_c0_g1_i1	CM008369.1	91.84	576	36	6	111	683	33019842	33020409	0	793	595	TRINITY_DN30146_c0_g1_i1_595	C	T	ADP=22;WT=1;HET=1;HOM=0;NC=0	0/0	8	16	16	12	4	0.25	0.25	0.050612	36	37	0	12	0	4	0/1	22	28	28	21	7	0.25	0.0051054	36	38	0	21	0	7	1
TRINITY_DN30146_c0_g2_i2	CM008369.1	96.39	1356	46	1	1763	3115	33022696	33024051	0	2230	1274	TRINITY_DN30146_c0_g2_i2_1274	C	T	ADP=44;WT=0;HET=2;HOM=0;NC=0	0/1	53	35	35	20	15	0.428571	0.4286	4.5018e-06	37	37	20	0	15	0	0/1	50	54	54	39	15	0.2778	9.8829e-06	37	37	39	0	15	0	1.54273
TRINITY_DN30146_c0_g2_i2	CM008369.1	96.39	1356	46	1	1763	3115	33022696	33024051	0	2230	1548	TRINITY_DN30146_c0_g2_i2_1548	G	A	ADP=31;WT=0;HET=2;HOM=0;NC=0	0/1	24	17	17	10	7	0.4118	0.411765	0.0036151	38	37	0	10	0	7	0/1	55	45	45	29	16	0.3556	3.0122e-06	37	38	0	29	0	16	1.15809
TRINITY_DN30146_c0_g2_i2	CM008369.1	96.39	1356	46	1	1763	3115	33022696	33024051	0	2230	1198	TRINITY_DN30146_c0_g2_i2_1198	G	T	ADP=38;WT=0;HET=2;HOM=0;NC=0	0/1	44	36	36	23	13	0.3611	0.361111	3.2589e-05	36	38	0	23	0	13	0/1	47	41	41	27	14	0.3415	1.6028e-05	36	37	0	27	0	14	1.05754
TRINITY_DN30146_c0_g2_i2	CM008369.1	96.39	1356	46	1	1763	3115	33022696	33024051	0	2230	1163	TRINITY_DN30146_c0_g2_i2_1163	T	C	ADP=32;WT=0;HET=2;HOM=0;NC=0	0/1	49	35	35	21	14	0.4	0.4	1.2005e-05	37	34	21	0	14	0	0/1	38	29	29	18	11	0.3793	0.00015195	36	37	18	0	11	0	1.05457
TRINITY_DN5287_c0_g1_i1	CM008369.1	93.59	234	12	3	6	239	33719579	33719349	4e-93	346	190	TRINITY_DN5287_c0_g1_i1_190	C	G	ADP=30;WT=0;HET=2;HOM=0;NC=0	0/1	25	13	13	6	7	0.5385	0.538462	0.0026087	37	38	0	6	0	7	0/1	32	47	47	37	10	0.2128	0.00057272	36	38	0	37	0	10	2.53077
TRINITY_DN22091_c0_g2_i1	CM008369.1	93.95	215	9	2	1	215	34776026	34776236	5e-86	322	187	TRINITY_DN22091_c0_g2_i1_187	A	G	ADP=49;WT=0;HET=1;HOM=1;NC=0	1_1	208	61	61	14	47	0.770492	0.7705	1.4627e-21	38	37	14	0	47	0	0/1	110	37	37	10	26	0.7027	9.2118e-12	38	37	10	0	26	0	1.09647
TRINITY_DN22091_c0_g2_i1	CM008369.1	93.95	215	9	2	1	215	34776026	34776236	5e-86	322	102	TRINITY_DN22091_c0_g2_i1_102	C	T	ADP=18;WT=0;HET=0;HOM=2;NC=0	1_1	141	25	25	0	25	1	1	7.9107e-15	0	36	0	0	0	25	1_1	64	12	12	0	12	1	3.698e-07	0	36	0	0	0	12	1
TRINITY_DN22091_c0_g2_i1	CM008369.1	93.95	215	9	2	1	215	34776026	34776236	5e-86	322	91	TRINITY_DN22091_c0_g2_i1_91	G	A	ADP=14;WT=0;HET=0;HOM=2;NC=0	1_1	111	20	20	0	20	1	1	7.2544e-12	0	36	0	0	0	20	1_1	41	8	8	0	8	1	7.77e-05	0	37	0	0	0	8	1
TRINITY_DN22091_c0_g2_i1	CM008369.1	93.95	215	9	2	1	215	34776026	34776236	5e-86	322	95	TRINITY_DN22091_c0_g2_i1_95	T	A	ADP=14;WT=0;HET=0;HOM=2;NC=0	1_1	111	20	20	0	20	1	1	7.2544e-12	0	37	0	0	0	20	1_1	41	8	8	0	8	1	7.77e-05	0	38	0	0	0	8	1
TRINITY_DN19547_c0_g1_i1	CM008369.1	84.7	647	43	14	278	880	35160002	35160636	1e-167	595	327	TRINITY_DN19547_c0_g1_i1_327	A	G	ADP=37;WT=0;HET=0;HOM=2;NC=0	1_1	158	28	28	0	28	1	1	1.3074e-16	0	36	0	0	0	28	1_1	229	49	47	3	44	0.9362	1.2056e-23	36	37	3	0	0	44	1.06815
TRINITY_DN19547_c0_g1_i1	CM008369.1	84.7	647	43	14	278	880	35160002	35160636	1e-167	595	329	TRINITY_DN19547_c0_g1_i1_329	C	G	ADP=37;WT=0;HET=0;HOM=2;NC=0	1_1	152	28	27	0	27	1	1	5.1363e-16	0	34	0	0	0	27	1_1	229	49	47	3	44	0.9362	1.2056e-23	36	37	3	0	0	44	1.06815
TRINITY_DN19547_c0_g1_i1	CM008369.1	84.7	647	43	14	278	880	35160002	35160636	1e-167	595	326	TRINITY_DN19547_c0_g1_i1_326	C	A	ADP=37;WT=0;HET=0;HOM=2;NC=0	1_1	152	28	27	0	27	1	1	5.1363e-16	0	35	0	0	0	27	1_1	234	49	48	3	45	0.9375	3.2362e-24	36	37	3	0	0	45	1.06667
TRINITY_DN19547_c0_g1_i1	CM008369.1	84.7	647	43	14	278	880	35160002	35160636	1e-167	595	361	TRINITY_DN19547_c0_g1_i1_361	G	T	ADP=47;WT=0;HET=0;HOM=2;NC=0	1_1	248	49	43	0	43	1	1	1.5066e-25	0	31	0	0	0	43	1_1	255	57	52	2	49	0.9423	3.4484e-27	38	33	2	0	0	49	1.06123
TRINITY_DN19547_c0_g1_i1	CM008369.1	84.7	647	43	14	278	880	35160002	35160636	1e-167	595	778	TRINITY_DN19547_c0_g1_i1_778	A	G	ADP=42;WT=0;HET=0;HOM=2;NC=0	1_1	230	40	40	0	40	1	1	9.3017e-24	0	33	0	0	0	40	1_1	224	44	44	2	42	0.9545	3.9431e-23	33	32	2	0	1	41	1.04767
TRINITY_DN19547_c0_g1_i1	CM008369.1	84.7	647	43	14	278	880	35160002	35160636	1e-167	595	779	TRINITY_DN19547_c0_g1_i1_779	T	C	ADP=42;WT=0;HET=0;HOM=2;NC=0	1_1	230	40	40	0	40	1	1	9.3017e-24	0	33	0	0	0	40	1_1	224	44	44	2	42	0.9545	3.9431e-23	37	31	2	0	1	41	1.04767
TRINITY_DN19547_c0_g1_i1	CM008369.1	84.7	647	43	14	278	880	35160002	35160636	1e-167	595	774	TRINITY_DN19547_c0_g1_i1_774	T	A	ADP=42;WT=0;HET=0;HOM=2;NC=0	1_1	224	40	39	0	39	1	1	3.6742e-23	0	33	0	0	0	39	1_1	229	45	45	2	43	0.9556	1.0412e-23	38	32	2	0	1	42	1.04646
TRINITY_DN19547_c0_g1_i1	CM008369.1	84.7	647	43	14	278	880	35160002	35160636	1e-167	595	786	TRINITY_DN19547_c0_g1_i1_786	T	C	ADP=44;WT=0;HET=0;HOM=2;NC=0	1_1	242	42	42	0	42	1	1	5.9562e-25	0	37	0	0	0	42	1_1	235	46	46	2	44	0.9565	2.7459e-24	35	35	2	0	1	43	1.04548
TRINITY_DN19547_c0_g1_i1	CM008369.1	84.7	647	43	14	278	880	35160002	35160636	1e-167	595	363	TRINITY_DN19547_c0_g1_i1_363	C	T	ADP=47;WT=0;HET=0;HOM=2;NC=0	1_1	255	49	45	0	45	1	1	9.6314e-27	0	32	0	0	0	45	1_1	255	57	50	2	48	0.96	1.3143e-26	38	33	2	0	0	48	1.04167
TRINITY_DN19547_c0_g1_i1	CM008369.1	84.7	647	43	14	278	880	35160002	35160636	1e-167	595	870	TRINITY_DN19547_c0_g1_i1_870	T	C	ADP=54;WT=0;HET=0;HOM=2;NC=0	1_1	255	57	54	1	53	0.981481	0.9815	2.2126e-30	38	37	1	0	0	53	1_1	255	54	54	3	51	0.9444	1.1771e-27	38	37	3	0	0	51	1.03926
TRINITY_DN19547_c0_g1_i1	CM008369.1	84.7	647	43	14	278	880	35160002	35160636	1e-167	595	864	TRINITY_DN19547_c0_g1_i1_864	C	T	ADP=60;WT=0;HET=0;HOM=2;NC=0	1_1	255	64	64	1	63	0.984375	0.9844	2.7139e-36	38	36	1	0	0	63	1_1	255	57	57	3	54	0.9474	2.2097e-29	38	36	3	0	0	54	1.03903
TRINITY_DN19547_c0_g1_i1	CM008369.1	84.7	647	43	14	278	880	35160002	35160636	1e-167	595	357	TRINITY_DN19547_c0_g1_i1_357	C	A	ADP=51;WT=0;HET=0;HOM=2;NC=0	1_1	255	49	48	0	48	1	1	1.554e-28	0	33	0	0	0	48	1_1	255	57	54	2	52	0.963	6.1952e-29	38	33	2	0	0	52	1.03842
TRINITY_DN19547_c0_g1_i1	CM008369.1	84.7	647	43	14	278	880	35160002	35160636	1e-167	595	353	TRINITY_DN19547_c0_g1_i1_353	T	C	ADP=52;WT=0;HET=0;HOM=2;NC=0	1_1	255	49	49	0	49	1	1	3.925e-29	0	37	0	0	0	49	1_1	255	57	55	2	53	0.9636	1.6199e-29	38	37	2	0	0	53	1.03778
TRINITY_DN19547_c0_g1_i1	CM008369.1	84.7	647	43	14	278	880	35160002	35160636	1e-167	595	356	TRINITY_DN19547_c0_g1_i1_356	C	A	ADP=51;WT=0;HET=0;HOM=2;NC=0	1_1	255	49	47	0	47	1	1	6.1512e-28	0	34	0	0	0	47	1_1	255	57	55	2	53	0.9636	1.6199e-29	38	35	2	0	0	53	1.03778
TRINITY_DN19547_c0_g1_i1	CM008369.1	84.7	647	43	14	278	880	35160002	35160636	1e-167	595	351	TRINITY_DN19547_c0_g1_i1_351	G	C	ADP=52;WT=0;HET=0;HOM=2;NC=0	1_1	255	49	48	0	48	1	1	1.554e-28	0	36	0	0	0	48	1_1	255	57	56	2	54	0.9643	4.2321e-30	38	37	2	0	0	54	1.03702
TRINITY_DN19547_c0_g1_i1	CM008369.1	84.7	647	43	14	278	880	35160002	35160636	1e-167	595	404	TRINITY_DN19547_c0_g1_i1_404	C	T	ADP=61;WT=0;HET=0;HOM=2;NC=0	1_1	255	50	48	0	48	1	1	1.554e-28	0	33	0	0	48	0	1_1	255	80	75	2	73	0.9733	3.1521e-41	38	35	0	2	73	0	1.0274
TRINITY_DN19547_c0_g1_i1	CM008369.1	84.7	647	43	14	278	880	35160002	35160636	1e-167	595	402	TRINITY_DN19547_c0_g1_i1_402	T	C	ADP=64;WT=0;HET=0;HOM=2;NC=0	1_1	255	50	48	0	48	1	1	1.554e-28	0	35	0	0	48	0	1_1	255	80	80	2	78	0.975	3.608e-44	38	36	0	2	78	0	1.02564
TRINITY_DN19547_c0_g1_i1	CM008369.1	84.7	647	43	14	278	880	35160002	35160636	1e-167	595	390	TRINITY_DN19547_c0_g1_i1_390	A	G	ADP=100;WT=0;HET=0;HOM=2;NC=0	1_1	255	90	87	0	87	1	1	6.9142e-52	0	36	0	0	87	0	1_1	255	116	113	2	111	0.9823	1.1465e-63	38	36	0	2	111	0	1.01802
TRINITY_DN19547_c0_g1_i1	CM008369.1	84.7	647	43	14	278	880	35160002	35160636	1e-167	595	394	TRINITY_DN19547_c0_g1_i1_394	A	G	ADP=97;WT=0;HET=0;HOM=2;NC=0	1_1	255	85	81	0	81	1	1	2.7329e-48	0	36	0	0	81	0	1_1	255	116	113	2	111	0.9823	1.1465e-63	38	36	0	2	111	0	1.01802
TRINITY_DN19547_c0_g1_i1	CM008369.1	84.7	647	43	14	278	880	35160002	35160636	1e-167	595	855	TRINITY_DN19547_c0_g1_i1_855	A	T	ADP=64;WT=0;HET=0;HOM=2;NC=0	1_1	255	67	67	1	66	0.985075	0.9851	4.5385e-38	38	37	1	0	0	66	1_1	255	62	62	2	60	0.9677	1.3256e-33	35	37	2	0	0	60	1.01795
TRINITY_DN19547_c0_g1_i1	CM008369.1	84.7	647	43	14	278	880	35160002	35160636	1e-167	595	376	TRINITY_DN19547_c0_g1_i1_376	T	C	ADP=103;WT=0;HET=0;HOM=2;NC=0	1_1	255	90	89	0	89	1	1	4.3706e-53	0	37	0	0	89	0	1_1	255	118	117	2	115	0.9829	4.881e-66	38	37	0	2	115	0	1.01739
TRINITY_DN19547_c0_g1_i1	CM008369.1	84.7	647	43	14	278	880	35160002	35160636	1e-167	595	377	TRINITY_DN19547_c0_g1_i1_377	T	C	ADP=103;WT=0;HET=0;HOM=2;NC=0	1_1	255	90	88	0	88	1	1	1.7384e-52	0	37	0	0	88	0	1_1	255	118	118	2	116	0.9831	1.2462e-66	38	37	0	2	116	0	1.01724
TRINITY_DN19547_c0_g1_i1	CM008369.1	84.7	647	43	14	278	880	35160002	35160636	1e-167	595	841	TRINITY_DN19547_c0_g1_i1_841	T	A	ADP=65;WT=0;HET=0;HOM=2;NC=0	1_1	255	69	67	1	66	0.985075	0.9851	4.5385e-38	38	37	1	0	0	66	1_1	255	64	64	2	62	0.9688	8.9557e-35	38	37	2	0	1	61	1.0168
TRINITY_DN19547_c0_g1_i1	CM008369.1	84.7	647	43	14	278	880	35160002	35160636	1e-167	595	418	TRINITY_DN19547_c0_g1_i1_418	A	G	ADP=54;WT=0;HET=0;HOM=2;NC=0	1_1	255	51	51	2	49	0.960784	0.9608	3.4484e-27	37	37	2	0	0	49	1_1	255	58	58	3	55	0.9483	5.8604e-30	36	37	3	0	0	55	1.01316
TRINITY_DN19547_c0_g1_i1	CM008369.1	84.7	647	43	14	278	880	35160002	35160636	1e-167	595	771	TRINITY_DN19547_c0_g1_i1_771	A	G	ADP=48;WT=0;HET=0;HOM=2;NC=0	1_1	255	58	57	1	56	0.9825	0.982456	3.7452e-32	38	32	0	1	56	0	1_1	208	40	39	1	38	0.9744	1.4697e-21	38	30	0	1	38	0	1.00831
TRINITY_DN19547_c0_g1_i1	CM008369.1	84.7	647	43	14	278	880	35160002	35160636	1e-167	595	850	TRINITY_DN19547_c0_g1_i1_850	G	A	ADP=65;WT=0;HET=0;HOM=2;NC=0	1_1	255	67	67	1	65	0.970149	0.9701	1.7754e-37	38	37	1	0	0	65	1_1	255	63	63	2	61	0.9683	3.4466e-34	38	37	2	0	1	60	1.00191
TRINITY_DN10103_c0_g1_i1	CM008369.1	98.45	386	6	0	1	386	36244263	36243878	0	680	375	TRINITY_DN10103_c0_g1_i1_375	C	G	ADP=418;WT=1;HET=1;HOM=0;NC=0	0/1	255	446	444	335	108	0.2432	0.243243	1.7994e-36	35	36	0	335	0	108	0/0	298	395	392	342	50	0.1276	1.6735e-16	35	35	0	342	0	50	1.90703
TRINITY_DN10103_c0_g1_i1	CM008369.1	98.45	386	6	0	1	386	36244263	36243878	0	680	342	TRINITY_DN10103_c0_g1_i1_342	C	G	ADP=588;WT=1;HET=1;HOM=0;NC=0	0/1	255	630	627	481	146	0.2329	0.232855	7.7728e-49	36	37	1	480	0	146	0/0	314	552	550	457	93	0.1691	1.4372e-30	36	36	0	457	0	93	1.3771
TRINITY_DN10103_c0_g1_i1	CM008369.1	98.45	386	6	0	1	386	36244263	36243878	0	680	345	TRINITY_DN10103_c0_g1_i1_345	A	G	ADP=582;WT=1;HET=1;HOM=0;NC=0	0/1	255	623	622	473	149	0.2395	0.23955	5.7804e-50	36	37	1	472	0	149	0/0	300	543	543	448	95	0.175	2.7761e-31	36	36	0	448	0	95	1.36922
TRINITY_DN10103_c0_g1_i1	CM008369.1	98.45	386	6	0	1	386	36244263	36243878	0	680	291	TRINITY_DN10103_c0_g1_i1_291	T	G	ADP=1008;WT=1;HET=1;HOM=0;NC=0	0/1	255	721	720	545	174	0.2417	0.241667	2.7236e-58	36	37	1	544	0	174	0/0	683	1298	1296	1065	231	0.1782	4.7353e-73	35	35	0	1065	0	231	1.35584
TRINITY_DN10103_c0_g1_i1	CM008369.1	98.45	386	6	0	1	386	36244263	36243878	0	680	330	TRINITY_DN10103_c0_g1_i1_330	A	G	ADP=627;WT=1;HET=1;HOM=0;NC=0	0/1	255	670	670	506	162	0.2418	0.241791	2.4869e-54	36	37	1	505	0	162	0/0	302	584	584	476	107	0.1832	2.8926e-35	36	36	0	476	0	107	1.31968
TRINITY_DN10103_c0_g1_i1	CM008369.1	98.45	386	6	0	1	386	36244263	36243878	0	680	189	TRINITY_DN10103_c0_g1_i1_189	T	A	ADP=3995;WT=0;HET=2;HOM=0;NC=0	0/1	255	3999	3996	2840	1155	0.289039	0.289	0	37	37	2839	1	1155	0	0/1	255	3995	3994	2949	1033	0.2587	0	37	37	2949	0	1033	0	1.11727
TRINITY_DN10103_c0_g1_i1	CM008369.1	98.45	386	6	0	1	386	36244263	36243878	0	680	159	TRINITY_DN10103_c0_g1_i1_159	G	A	ADP=3153;WT=0;HET=2;HOM=0;NC=0	0/1	255	3509	3477	2604	869	0.2499	0.249928	4.7395e-282	37	36	3	2601	0	869	0/1	255	2864	2830	2190	638	0.2254	1.3301e-205	37	36	0	2190	0	638	1.10862
TRINITY_DN10103_c0_g1_i1	CM008369.1	98.45	386	6	0	1	386	36244263	36243878	0	680	126	TRINITY_DN10103_c0_g1_i1_126	G	A	ADP=3937;WT=1;HET=1;HOM=0;NC=0	0/1	255	3936	3934	3141	789	0.2006	0.200559	3.2218e-250	35	33	1	3140	0	789	0/0	1783	3944	3941	3161	778	0.1974	2.5484e-246	35	34	2	3159	0	778	1.01594
TRINITY_DN28912_c0_g1_i1	CM008369.1	87.25	345	13	14	1	332	38065020	38064694	2e-98	364	162	TRINITY_DN28912_c0_g1_i1_162	T	C	ADP=84;WT=0;HET=2;HOM=0;NC=0	0/1	152	98	94	52	42	0.446809	0.4468	5.8761e-16	37	37	52	0	42	0	0/1	78	77	74	51	23	0.3108	1.5706e-08	36	37	51	0	23	0	1.43761
TRINITY_DN28912_c0_g1_i1	CM008369.1	87.25	345	13	14	1	332	38065020	38064694	2e-98	364	93	TRINITY_DN28912_c0_g1_i1_93	C	T	ADP=76;WT=0;HET=2;HOM=0;NC=0	0/1	133	86	84	47	37	0.440476	0.4405	4.2977e-14	37	37	47	0	37	0	0/1	91	69	68	42	26	0.3824	7.6618e-10	36	37	42	0	26	0	1.15187
TRINITY_DN28792_c0_g4_i1	CM008369.1	96.51	86	3	0	1138	1223	38388895	38388810	3e-31	143	738	TRINITY_DN28792_c0_g4_i1_738	C	T	ADP=60;WT=0;HET=2;HOM=0;NC=0	0/1	99	68	67	39	28	0.4179	0.41791	1.0284e-10	36	36	1	38	0	28	0/1	53	53	53	37	16	0.3019	4.0256e-06	36	36	0	37	0	16	1.38433
TRINITY_DN28792_c0_g4_i1	CM008369.1	96.51	86	3	0	1138	1223	38388895	38388810	3e-31	143	381	TRINITY_DN28792_c0_g4_i1_381	A	T	ADP=97;WT=0;HET=2;HOM=0;NC=0	0/1	160	111	109	64	45	0.4128	0.412844	8.8646e-17	37	37	0	64	0	45	0/1	95	86	86	58	28	0.3256	2.68e-10	37	37	0	58	0	28	1.26802
TRINITY_DN29727_c0_g1_i4	CM008369.1	92.45	53	3	1	3264	3315	38414626	38414574	3e-10	75	3315	TRINITY_DN29727_c0_g1_i4_3315	A	G	ADP=19;WT=0;HET=2;HOM=0;NC=0	0/1	20	16	16	10	6	0.375	0.375	0.008837	37	37	0	10	0	6	0/1	27	22	22	14	8	0.3636	0.0018042	37	37	0	14	0	8	1.03125
TRINITY_DN10375_c0_g1_i1	CM008369.1	95.53	291	13	0	697	987	38992863	38992573	2e-128	466	240	TRINITY_DN10375_c0_g1_i1_240	G	T	ADP=81;WT=1;HET=1;HOM=0;NC=0	0/1	149	80	80	40	40	0.5	0.5	1.2446e-15	36	37	40	0	40	0	0/0	47	83	83	67	16	0.1928	6.8648e-06	36	36	67	0	16	0	2.59336
TRINITY_DN11726_c0_g2_i1	CM008369.1	95.34	2105	86	4	3	2102	39415145	39417242	0	3334	1824	TRINITY_DN11726_c0_g2_i1_1824	C	T	ADP=33;WT=1;HET=1;HOM=0;NC=0	0/1	51	46	44	29	15	0.340909	0.3409	7.2456e-06	37	36	29	0	15	0	0/0	24	22	22	20	2	0.0909	0.24419	36	38	20	0	2	0	3.75038
TRINITY_DN11726_c0_g2_i1	CM008369.1	95.34	2105	86	4	3	2102	39415145	39417242	0	3334	1312	TRINITY_DN11726_c0_g2_i1_1312	C	T	ADP=28;WT=1;HET=1;HOM=0;NC=0	0/1	72	44	43	23	20	0.4651	0.465116	5.2508e-08	37	37	0	23	0	20	0/0	9	16	14	11	3	0.2143	0.11111	38	36	0	11	0	3	2.17054
TRINITY_DN11726_c0_g2_i1	CM008369.1	95.34	2105	86	4	3	2102	39415145	39417242	0	3334	1874	TRINITY_DN11726_c0_g2_i1_1874	G	A	ADP=38;WT=1;HET=1;HOM=0;NC=0	0/1	43	48	48	35	13	0.2708	0.270833	4.7798e-05	36	35	0	35	0	13	0/0	23	28	28	24	4	0.1429	0.055746	35	35	0	24	0	4	1.89583
TRINITY_DN11726_c0_g1_i1	CM008369.1	95.87	1864	76	1	3	1865	39415145	39417008	0	3014	1312	TRINITY_DN11726_c0_g1_i1_1312	C	T	ADP=15;WT=1;HET=1;HOM=0;NC=0	0/1	31	22	22	13	9	0.409091	0.4091	0.00070165	36	38	13	0	9	0	0/0	7	10	9	7	2	0.2222	0.23529	35	38	7	0	2	0	1.84109
TRINITY_DN11726_c0_g2_i1	CM008369.1	95.34	2105	86	4	3	2102	39415145	39417242	0	3334	776	TRINITY_DN11726_c0_g2_i1_776	G	A	ADP=63;WT=0;HET=2;HOM=0;NC=0	0/1	126	93	92	56	36	0.3913	0.391304	2.0069e-13	36	37	0	56	0	36	0/1	29	34	34	24	9	0.2647	0.001042	37	38	0	24	0	9	1.47826
TRINITY_DN11726_c0_g1_i1	CM008369.1	95.87	1864	76	1	3	1865	39415145	39417008	0	3014	1065	TRINITY_DN11726_c0_g1_i1_1065	A	G	ADP=62;WT=0;HET=2;HOM=0;NC=0	0/1	116	84	82	49	33	0.402439	0.4024	2.014e-12	35	37	49	0	33	0	0/1	39	43	43	31	12	0.2791	0.00010032	35	34	31	0	12	0	1.44192
TRINITY_DN11726_c0_g1_i1	CM008369.1	95.87	1864	76	1	3	1865	39415145	39417008	0	3014	776	TRINITY_DN11726_c0_g1_i1_776	G	A	ADP=63;WT=0;HET=2;HOM=0;NC=0	0/1	132	88	88	51	37	0.4205	0.420455	5.8102e-14	37	36	0	51	0	37	0/1	48	38	38	24	14	0.3684	1.407e-05	37	36	0	24	0	14	1.14123
TRINITY_DN17835_c0_g1_i1	CM008369.1	90.89	483	29	10	52	528	39459923	39459450	4e-179	634	210	TRINITY_DN17835_c0_g1_i1_210	A	T	ADP=18;WT=1;HET=1;HOM=0;NC=0	0/1	37	18	18	8	10	0.5556	0.555556	0.00017215	37	37	0	8	0	10	0/0	18	18	18	16	2	0.1111	0.24286	36	38	0	16	0	2	5
TRINITY_DN17835_c0_g1_i1	CM008369.1	90.89	483	29	10	52	528	39459923	39459450	4e-179	634	182	TRINITY_DN17835_c0_g1_i1_182	T	C	ADP=27;WT=1;HET=1;HOM=0;NC=0	0/1	34	28	28	18	10	0.357143	0.3571	0.00036855	36	27	18	0	10	0	0/0	25	26	26	23	3	0.1154	0.11765	36	27	23	0	3	0	3.09483
TRINITY_DN17835_c0_g1_i1	CM008369.1	90.89	483	29	10	52	528	39459923	39459450	4e-179	634	255	TRINITY_DN17835_c0_g1_i1_255	T	C	ADP=31;WT=1;HET=1;HOM=0;NC=0	0/1	42	28	28	16	12	0.428571	0.4286	5.4482e-05	37	35	16	0	12	0	0/0	23	34	34	28	6	0.1765	0.012287	37	37	28	0	6	0	2.42817
TRINITY_DN17835_c0_g1_i1	CM008369.1	90.89	483	29	10	52	528	39459923	39459450	4e-179	634	248	TRINITY_DN17835_c0_g1_i1_248	G	T	ADP=33;WT=1;HET=1;HOM=0;NC=0	0/1	41	32	32	20	12	0.375	0.375	6.8751e-05	37	37	20	0	12	0	0/0	23	34	34	28	6	0.1765	0.012287	36	38	28	0	6	0	2.12465
TRINITY_DN17835_c0_g1_i1	CM008369.1	90.89	483	29	10	52	528	39459923	39459450	4e-179	634	249	TRINITY_DN17835_c0_g1_i1_249	T	G	ADP=33;WT=1;HET=1;HOM=0;NC=0	0/1	41	32	32	20	12	0.375	0.375	6.8751e-05	36	36	20	0	12	0	0/0	23	34	34	28	6	0.1765	0.012287	36	38	28	0	6	0	2.12465
TRINITY_DN17835_c0_g1_i1	CM008369.1	90.89	483	29	10	52	528	39459923	39459450	4e-179	634	286	TRINITY_DN17835_c0_g1_i1_286	G	A	ADP=30;WT=1;HET=1;HOM=0;NC=0	0/1	30	25	25	16	9	0.36	0.36	0.00081542	37	37	0	16	0	9	0/0	25	35	35	29	6	0.1714	0.01238	36	38	0	29	0	6	2.1
TRINITY_DN17835_c0_g1_i1	CM008369.1	90.89	483	29	10	52	528	39459923	39459450	4e-179	634	272	TRINITY_DN17835_c0_g1_i1_272	C	T	ADP=30;WT=1;HET=1;HOM=0;NC=0	0/1	30	26	26	17	9	0.3462	0.346154	0.00084928	37	38	0	17	0	9	0/0	23	34	34	28	6	0.1765	0.012287	36	34	0	28	0	6	1.96154
TRINITY_DN17835_c0_g1_i1	CM008369.1	90.89	483	29	10	52	528	39459923	39459450	4e-179	634	448	TRINITY_DN17835_c0_g1_i1_448	A	G	ADP=22;WT=0;HET=2;HOM=0;NC=0	0/1	32	18	18	9	9	0.5	0.5	0.00051645	35	34	0	9	0	9	0/1	30	27	27	18	9	0.3333	0.00088132	34	36	0	18	0	9	1.5
TRINITY_DN17835_c0_g1_i1	CM008369.1	90.89	483	29	10	52	528	39459923	39459450	4e-179	634	332	TRINITY_DN17835_c0_g1_i1_332	C	T	ADP=31;WT=0;HET=2;HOM=0;NC=0	0/1	59	32	32	16	16	0.5	0.5	1.2304e-06	37	35	16	0	16	0	0/1	37	31	31	20	11	0.3548	0.00016659	36	36	20	0	11	0	1.40924
TRINITY_DN17835_c0_g1_i1	CM008369.1	90.89	483	29	10	52	528	39459923	39459450	4e-179	634	447	TRINITY_DN17835_c0_g1_i1_447	T	C	ADP=22;WT=0;HET=2;HOM=0;NC=0	0/1	32	19	19	10	9	0.4737	0.473684	0.0005667	36	36	0	10	0	9	0/1	30	26	26	17	9	0.3462	0.00084928	35	36	0	17	0	9	1.36842
TRINITY_DN17835_c0_g1_i1	CM008369.1	90.89	483	29	10	52	528	39459923	39459450	4e-179	634	388	TRINITY_DN17835_c0_g1_i1_388	T	G	ADP=29;WT=0;HET=2;HOM=0;NC=0	0/1	47	29	28	15	13	0.4643	0.464286	1.9812e-05	36	36	0	15	0	13	0/1	42	30	30	18	12	0.4	6.1809e-05	37	37	0	18	0	12	1.16071
TRINITY_DN17835_c0_g1_i1	CM008369.1	90.89	483	29	10	52	528	39459923	39459450	4e-179	634	394	TRINITY_DN17835_c0_g1_i1_394	G	C	ADP=24;WT=0;HET=2;HOM=0;NC=0	0/1	45	21	21	9	12	0.571429	0.5714	2.658e-05	38	37	9	0	12	0	0/1	52	27	27	13	14	0.5185	6.1806e-06	35	36	13	0	14	0	1.10208
TRINITY_DN17835_c0_g1_i1	CM008369.1	90.89	483	29	10	52	528	39459923	39459450	4e-179	634	416	TRINITY_DN17835_c0_g1_i1_416	G	A	ADP=20;WT=0;HET=2;HOM=0;NC=0	0/1	37	19	19	9	10	0.526316	0.5263	0.00019541	35	37	9	0	10	0	0/1	40	22	22	11	11	0.5	9.1981e-05	36	36	11	0	11	0	1.05263
TRINITY_DN30365_c0_g1_i1	CM008369.1	86.91	1283	97	30	3	1237	39644954	39643695	0	1373	516	TRINITY_DN30365_c0_g1_i1_516	T	C	ADP=11;WT=1;HET=1;HOM=0;NC=0	0/1	21	12	12	6	6	0.5	0.5	0.006865	36	36	0	6	0	6	0/0	11	10	10	9	1	0.1	0.5	35	38	0	9	0	1	5
TRINITY_DN30365_c0_g1_i1	CM008369.1	86.91	1283	97	30	3	1237	39644954	39643695	0	1373	466	TRINITY_DN30365_c0_g1_i1_466	T	G	ADP=11;WT=1;HET=1;HOM=0;NC=0	0/1	22	11	11	5	6	0.545455	0.5455	0.006192	37	37	5	0	6	0	0/0	7	11	11	8	3	0.2727	0.10714	36	38	8	0	3	0	2.0002
TRINITY_DN30365_c0_g1_i1	CM008369.1	86.91	1283	97	30	3	1237	39644954	39643695	0	1373	470	TRINITY_DN30365_c0_g1_i1_470	G	T	ADP=11;WT=1;HET=1;HOM=0;NC=0	0/1	22	11	11	5	6	0.545455	0.5455	0.006192	35	35	5	0	6	0	0/0	7	11	11	8	3	0.2727	0.10714	36	38	8	0	3	0	2.0002
TRINITY_DN30365_c0_g1_i1	CM008369.1	86.91	1283	97	30	3	1237	39644954	39643695	0	1373	444	TRINITY_DN30365_c0_g1_i1_444	G	T	ADP=12;WT=1;HET=1;HOM=0;NC=0	0/1	22	11	11	5	6	0.545455	0.5455	0.006192	37	36	5	0	6	0	0/0	6	14	14	10	4	0.2857	0.048889	37	37	10	0	4	0	1.90919
TRINITY_DN30365_c0_g1_i1	CM008369.1	86.91	1283	97	30	3	1237	39644954	39643695	0	1373	496	TRINITY_DN30365_c0_g1_i1_496	G	C	ADP=10;WT=1;HET=1;HOM=0;NC=0	0/1	22	12	11	5	6	0.5455	0.545455	0.006192	37	35	0	5	0	6	0/0	4	11	10	7	3	0.3	0.10526	38	34	0	7	0	3	1.81818
TRINITY_DN30365_c0_g1_i1	CM008369.1	86.91	1283	97	30	3	1237	39644954	39643695	0	1373	503	TRINITY_DN30365_c0_g1_i1_503	A	G	ADP=10;WT=1;HET=1;HOM=0;NC=0	0/1	22	12	11	5	6	0.5455	0.545455	0.006192	37	36	0	5	0	6	0/0	4	11	10	7	3	0.3	0.10526	38	38	0	7	0	3	1.81818
TRINITY_DN30365_c0_g1_i1	CM008369.1	86.91	1283	97	30	3	1237	39644954	39643695	0	1373	860	TRINITY_DN30365_c0_g1_i1_860	A	G	ADP=13;WT=1;HET=1;HOM=0;NC=0	0/0	1	10	10	5	5	0.5	0.5	0.016254	37	38	0	5	0	5	0/1	29	16	16	8	8	0.5	0.0012236	35	38	0	8	0	8	1
TRINITY_DN30365_c0_g1_i1	CM008369.1	86.91	1283	97	30	3	1237	39644954	39643695	0	1373	814	TRINITY_DN30365_c0_g1_i1_814	T	C	ADP=10;WT=1;HET=1;HOM=0;NC=0	0/0	1	8	8	4	4	0.5	0.5	0.038462	37	38	0	4	0	4	0/1	21	13	12	6	6	0.5	0.006865	38	38	0	6	0	6	1
TRINITY_DN30365_c0_g1_i1	CM008369.1	86.91	1283	97	30	3	1237	39644954	39643695	0	1373	803	TRINITY_DN30365_c0_g1_i1_803	A	C	ADP=10;WT=1;HET=1;HOM=0;NC=0	0/0	1	8	8	4	4	0.5	0.5	0.038462	37	37	0	4	0	4	0/1	21	13	12	6	6	0.5	0.006865	36	36	0	6	0	6	1
TRINITY_DN30365_c0_g1_i1	CM008369.1	86.91	1283	97	30	3	1237	39644954	39643695	0	1373	806	TRINITY_DN30365_c0_g1_i1_806	T	C	ADP=10;WT=1;HET=1;HOM=0;NC=0	0/0	1	8	8	4	4	0.5	0.5	0.038462	37	37	0	4	0	4	0/1	21	13	12	6	6	0.5	0.006865	37	36	0	6	0	6	1
TRINITY_DN17718_c0_g2_i1	CM008369.1	93.79	2253	127	6	110	2351	39647104	39644854	0	3373	393	TRINITY_DN17718_c0_g2_i1_393	C	G	ADP=35;WT=1;HET=1;HOM=0;NC=0	0/1	64	40	40	22	18	0.45	0.45	3.1919e-07	37	37	0	22	0	18	0/0	31	30	30	27	3	0.1	0.11864	37	38	0	27	0	3	4.5
TRINITY_DN28632_c0_g2_i1	CM008369.1	88.61	316	36	0	1	316	39785709	39786024	1e-104	385	115	TRINITY_DN28632_c0_g2_i1_115	C	T	ADP=32;WT=1;HET=1;HOM=0;NC=0	0/1	43	25	25	13	12	0.48	0.48	4.2836e-05	37	37	0	13	0	12	0/0	46	40	40	37	3	0.075	0.12025	36	38	0	37	0	3	6.4
TRINITY_DN28632_c0_g2_i1	CM008369.1	88.61	316	36	0	1	316	39785709	39786024	1e-104	385	120	TRINITY_DN28632_c0_g2_i1_120	A	T	ADP=32;WT=1;HET=1;HOM=0;NC=0	0/1	53	25	25	11	14	0.56	0.56	4.7528e-06	37	37	0	11	0	14	0/0	40	40	40	36	4	0.1	0.057784	36	37	0	36	0	4	5.6
TRINITY_DN28632_c0_g2_i1	CM008369.1	88.61	316	36	0	1	316	39785709	39786024	1e-104	385	135	TRINITY_DN28632_c0_g2_i1_135	T	C	ADP=33;WT=1;HET=1;HOM=0;NC=0	0/1	31	23	22	13	9	0.4091	0.409091	0.00070165	37	37	0	13	0	9	0/0	46	45	44	40	4	0.0909	0.058215	37	38	0	40	0	4	4.5
TRINITY_DN28632_c0_g2_i1	CM008369.1	88.61	316	36	0	1	316	39785709	39786024	1e-104	385	201	TRINITY_DN28632_c0_g2_i1_201	T	C	ADP=31;WT=1;HET=1;HOM=0;NC=0	0/1	28	19	19	11	8	0.4211	0.421053	0.0015455	37	37	0	11	0	8	0/0	36	50	44	38	6	0.1364	0.013026	37	37	0	38	0	6	3.08772
TRINITY_DN28632_c0_g2_i1	CM008369.1	88.61	316	36	0	1	316	39785709	39786024	1e-104	385	273	TRINITY_DN28632_c0_g2_i1_273	T	G	ADP=42;WT=1;HET=1;HOM=0;NC=0	0/1	27	30	30	16	8	0.266667	0.2667	0.001949	34	37	16	0	8	0	0/0	45	55	55	47	7	0.1273	0.0063515	37	36	47	0	7	0	2.09479
TRINITY_DN29076_c0_g1_i2	CM008369.1	98.58	1621	18	2	717	2332	40819681	40821301	0	2861	1831	TRINITY_DN29076_c0_g1_i2_1831	A	G	ADP=19;WT=1;HET=1;HOM=0;NC=0	0/1	66	23	23	7	16	0.695652	0.6957	2.4726e-07	38	37	7	0	16	0	0/0	11	16	16	13	3	0.1875	0.1129	37	33	13	0	3	0	3.71014
TRINITY_DN29076_c0_g1_i1	CM008369.1	98.58	1621	18	2	717	2332	40819681	40821301	0	2861	1831	TRINITY_DN29076_c0_g1_i1_1831	A	G	ADP=20;WT=1;HET=1;HOM=0;NC=0	0/1	61	23	22	7	15	0.6818	0.681818	7.4178e-07	38	36	0	7	0	15	0/0	13	19	19	15	4	0.2105	0.05251	37	38	0	15	0	4	3.23864
TRINITY_DN29076_c0_g1_i1	CM008369.1	98.58	1621	18	2	717	2332	40819681	40821301	0	2861	1934	TRINITY_DN29076_c0_g1_i1_1934	T	C	ADP=30;WT=1;HET=1;HOM=0;NC=0	0/1	76	35	35	15	20	0.5714	0.571429	2.0063e-08	38	37	0	15	0	20	0/0	13	26	26	20	6	0.2308	0.011309	37	37	0	20	0	6	2.47619
TRINITY_DN29076_c0_g1_i1	CM008369.1	98.58	1621	18	2	717	2332	40819681	40821301	0	2861	993	TRINITY_DN29076_c0_g1_i1_993	T	C	ADP=41;WT=0;HET=2;HOM=0;NC=0	0/1	88	40	40	17	23	0.575	0.575	1.2989e-09	37	36	0	17	0	23	0/1	39	44	43	31	12	0.2791	0.00010032	37	36	0	31	0	12	2.06042
TRINITY_DN29076_c0_g1_i2	CM008369.1	98.58	1621	18	2	717	2332	40819681	40821301	0	2861	1934	TRINITY_DN29076_c0_g1_i2_1934	T	C	ADP=27;WT=0;HET=2;HOM=0;NC=0	0/1	64	31	31	14	17	0.548387	0.5484	3.5853e-07	37	36	14	0	17	0	0/1	23	24	24	17	7	0.2917	0.0047006	37	36	17	0	7	0	1.87997
TRINITY_DN29076_c0_g1_i2	CM008369.1	98.58	1621	18	2	717	2332	40819681	40821301	0	2861	993	TRINITY_DN29076_c0_g1_i2_993	T	C	ADP=35;WT=0;HET=2;HOM=0;NC=0	0/1	80	38	38	17	21	0.552632	0.5526	9.9016e-09	38	37	17	0	21	0	0/1	33	33	33	23	10	0.303	0.00043872	37	38	23	0	10	0	1.82387
TRINITY_DN4169_c0_g1_i1	CM008369.1	89.36	141	7	6	105	241	41163050	41162914	2e-40	171	127	TRINITY_DN4169_c0_g1_i1_127	T	C	ADP=10;WT=0;HET=0;HOM=2;NC=0	1_1	46	9	9	0	9	1	1	2.0568e-05	0	37	0	0	4	5	1_1	53	12	12	1	11	0.9167	4.8074e-06	38	38	1	0	6	5	1.09087
TRINITY_DN5395_c0_g1_i1	CM008369.1	88.35	249	21	4	1	246	43347474	43347231	5e-77	292	151	TRINITY_DN5395_c0_g1_i1_151	A	G	ADP=13;WT=0;HET=0;HOM=2;NC=0	1_1	81	15	15	0	15	1	1	6.4467e-09	0	36	0	0	0	15	1_1	44	12	12	2	10	0.8333	3.3652e-05	38	37	0	2	0	10	1.2
TRINITY_DN24019_c0_g1_i1	CM008369.1	93.14	860	47	7	9	860	43753489	43752634	0	1251	451	TRINITY_DN24019_c0_g1_i1_451	A	G	ADP=38;WT=0;HET=2;HOM=0;NC=0	0/1	89	40	39	16	23	0.589744	0.5897	1.093e-09	37	37	16	0	23	0	0/1	40	38	37	25	12	0.3243	8.4418e-05	37	35	25	0	12	0	1.81851
TRINITY_DN24019_c0_g1_i2	CM008369.1	93.37	860	46	6	9	861	43753489	43752634	0	1262	451	TRINITY_DN24019_c0_g1_i2_451	A	G	ADP=30;WT=0;HET=2;HOM=0;NC=0	0/1	46	32	29	16	13	0.4483	0.448276	2.1506e-05	36	36	0	16	0	13	0/1	45	32	32	19	13	0.4062	2.6443e-05	37	37	0	19	0	13	1.10345
TRINITY_DN26146_c0_g1_i2	CM008369.1	86.99	538	20	23	1271	1776	44368127	44368646	1e-156	560	1194	TRINITY_DN26146_c0_g1_i2_1194	G	A	ADP=29;WT=1;HET=1;HOM=0;NC=0	0/1	29	38	38	29	9	0.236842	0.2368	0.0011442	37	37	29	0	9	0	0/0	31	21	21	20	1	0.0476	0.5	37	38	20	0	1	0	4.97567
TRINITY_DN26146_c0_g1_i1	CM008369.1	86.99	538	20	23	2764	3269	44368127	44368646	2e-156	560	2708	TRINITY_DN26146_c0_g1_i1_2708	C	T	ADP=16;WT=1;HET=1;HOM=0;NC=0	0/1	28	19	19	11	8	0.421053	0.4211	0.0015455	37	38	11	0	8	0	0/0	12	14	14	12	2	0.1429	0.24074	36	38	12	0	2	0	2.94648
TRINITY_DN26146_c0_g1_i1	CM008369.1	86.99	538	20	23	2764	3269	44368127	44368646	2e-156	560	2703	TRINITY_DN26146_c0_g1_i1_2703	G	A	ADP=18;WT=1;HET=1;HOM=0;NC=0	0/1	27	21	21	13	8	0.380952	0.381	0.0017241	37	38	13	0	8	0	0/0	12	15	15	12	2	0.1333	0.24074	38	38	12	0	2	0	2.85786
TRINITY_DN26146_c0_g1_i1	CM008369.1	86.99	538	20	23	2764	3269	44368127	44368646	2e-156	560	2705	TRINITY_DN26146_c0_g1_i1_2705	G	T	ADP=17;WT=1;HET=1;HOM=0;NC=0	0/1	27	21	20	12	8	0.4	0.4	0.001638	38	37	12	0	8	0	0/0	12	14	14	12	2	0.1429	0.24074	37	32	12	0	2	0	2.79916
TRINITY_DN26146_c0_g1_i1	CM008369.1	86.99	538	20	23	2764	3269	44368127	44368646	2e-156	560	2696	TRINITY_DN26146_c0_g1_i1_2696	A	C	ADP=25;WT=1;HET=1;HOM=0;NC=0	0/1	38	28	28	17	11	0.392857	0.3929	0.00014422	36	35	17	0	11	0	0/0	14	23	23	18	5	0.2174	0.024548	37	37	18	0	5	0	1.80707
TRINITY_DN26146_c0_g1_i1	CM008369.1	86.99	538	20	23	2764	3269	44368127	44368646	2e-156	560	2687	TRINITY_DN26146_c0_g1_i1_2687	G	A	ADP=29;WT=1;HET=1;HOM=0;NC=0	0/1	48	36	36	22	14	0.388889	0.3889	1.2704e-05	37	37	22	0	14	0	0/0	14	23	23	18	5	0.2174	0.024548	37	38	18	0	5	0	1.78882
TRINITY_DN26146_c0_g1_i1	CM008369.1	86.99	538	20	23	2764	3269	44368127	44368646	2e-156	560	2699	TRINITY_DN26146_c0_g1_i1_2699	T	C	ADP=25;WT=1;HET=1;HOM=0;NC=0	0/1	38	28	28	17	11	0.392857	0.3929	0.00014422	37	36	17	0	11	0	0/0	12	22	22	17	5	0.2273	0.024248	37	36	17	0	5	0	1.72836
TRINITY_DN26146_c0_g1_i2	CM008369.1	86.99	538	20	23	1271	1776	44368127	44368646	1e-156	560	1179	TRINITY_DN26146_c0_g1_i2_1179	G	T	ADP=35;WT=1;HET=1;HOM=0;NC=0	0/1	43	43	43	30	13	0.302326	0.3023	4.2025e-05	37	38	30	0	13	0	0/0	16	28	28	22	6	0.2143	0.011603	37	38	22	0	6	0	1.41076
TRINITY_DN26146_c0_g1_i2	CM008369.1	86.99	538	20	23	1271	1776	44368127	44368646	1e-156	560	1206	TRINITY_DN26146_c0_g1_i2_1206	T	C	ADP=44;WT=1;HET=1;HOM=0;NC=0	0/1	39	56	53	41	12	0.2264	0.226415	0.00012122	36	37	0	41	0	12	0/0	25	35	35	29	6	0.1714	0.01238	36	38	0	29	0	6	1.32075
TRINITY_DN26146_c0_g1_i2	CM008369.1	86.99	538	20	23	1271	1776	44368127	44368646	1e-156	560	1215	TRINITY_DN26146_c0_g1_i2_1215	C	T	ADP=42;WT=1;HET=1;HOM=0;NC=0	0/1	35	49	49	38	11	0.2245	0.22449	0.00026004	36	37	0	38	0	11	0/0	25	35	35	29	6	0.1714	0.01238	36	38	0	29	0	6	1.30952
TRINITY_DN26146_c0_g1_i2	CM008369.1	86.99	538	20	23	1271	1776	44368127	44368646	1e-156	560	1212	TRINITY_DN26146_c0_g1_i2_1212	G	T	ADP=43;WT=1;HET=1;HOM=0;NC=0	0/1	35	51	51	40	11	0.2157	0.215686	0.00026733	35	37	0	40	0	11	0/0	25	35	35	29	6	0.1714	0.01238	36	37	0	29	0	6	1.25817
TRINITY_DN26146_c0_g1_i2	CM008369.1	86.99	538	20	23	1271	1776	44368127	44368646	1e-156	560	1173	TRINITY_DN26146_c0_g1_i2_1173	G	A	ADP=42;WT=1;HET=1;HOM=0;NC=0	0/1	42	54	54	41	13	0.240741	0.2407	5.3813e-05	37	38	41	0	13	0	0/0	20	31	31	25	6	0.1935	0.011977	37	38	25	0	6	0	1.24414
TRINITY_DN26146_c0_g1_i2	CM008369.1	86.99	538	20	23	1271	1776	44368127	44368646	1e-156	560	1176	TRINITY_DN26146_c0_g1_i2_1176	A	G	ADP=43;WT=1;HET=1;HOM=0;NC=0	0/1	42	55	55	42	13	0.236364	0.2364	5.473e-05	36	37	42	0	13	0	0/0	20	31	31	25	6	0.1935	0.011977	36	38	25	0	6	0	1.22152
TRINITY_DN26146_c0_g1_i2	CM008369.1	86.99	538	20	23	1271	1776	44368127	44368646	1e-156	560	1203	TRINITY_DN26146_c0_g1_i2_1203	A	C	ADP=44;WT=1;HET=1;HOM=0;NC=0	0/1	39	55	55	43	12	0.2182	0.218182	0.00012473	36	37	0	43	0	12	0/0	23	33	33	27	6	0.1818	0.01219	36	38	0	27	0	6	1.2
TRINITY_DN26146_c0_g1_i1	CM008369.1	86.99	538	20	23	2764	3269	44368127	44368646	2e-156	560	2715	TRINITY_DN26146_c0_g1_i1_2715	G	T	ADP=23;WT=0;HET=2;HOM=0;NC=0	0/1	48	24	24	11	13	0.541667	0.5417	1.2938e-05	37	37	11	0	13	0	0/1	35	22	22	12	10	0.4545	0.00026061	37	35	12	0	10	0	1.19179
TRINITY_DN26146_c0_g1_i2	CM008369.1	86.99	538	20	23	1271	1776	44368127	44368646	1e-156	560	1210	TRINITY_DN26146_c0_g1_i2_1210	G	A	ADP=45;WT=1;HET=1;HOM=0;NC=0	0/1	35	55	55	44	11	0.2	0.2	0.00028065	36	37	0	44	0	11	0/0	25	35	35	29	6	0.1714	0.01238	37	38	0	29	0	6	1.16667
TRINITY_DN26146_c0_g1_i1	CM008369.1	86.99	538	20	23	2764	3269	44368127	44368646	2e-156	560	2672	TRINITY_DN26146_c0_g1_i1_2672	G	T	ADP=33;WT=0;HET=2;HOM=0;NC=0	0/1	47	41	41	27	14	0.341463	0.3415	1.6028e-05	37	37	27	0	14	0	0/1	26	25	25	17	8	0.32	0.0020146	37	36	17	0	8	0	1.06707
TRINITY_DN26146_c0_g1_i2	CM008369.1	86.99	538	20	23	1271	1776	44368127	44368646	1e-156	560	1222	TRINITY_DN26146_c0_g1_i2_1222	G	T	ADP=38;WT=0;HET=2;HOM=0;NC=0	0/1	40	42	42	30	12	0.2857	0.285714	9.7866e-05	37	37	0	30	0	12	0/1	33	35	35	25	10	0.2857	0.00046276	36	36	0	25	0	10	1
TRINITY_DN18351_c0_g1_i1	CM008369.1	89.82	226	15	6	1	225	44863546	44863764	3e-74	283	112	TRINITY_DN18351_c0_g1_i1_112	C	T	ADP=13;WT=0;HET=1;HOM=1;NC=0	1_1	31	8	8	1	7	0.875	0.875	0.0006993	38	36	1	0	7	0	0/1	48	18	18	6	12	0.6667	1.4831e-05	34	38	6	0	12	0	1.31243
TRINITY_DN27882_c0_g1_i1	CM008369.1	92.46	1393	72	6	4	1387	45090511	45091879	0	1960	105	TRINITY_DN27882_c0_g1_i1_105	G	A	ADP=12;WT=1;HET=1;HOM=0;NC=0	0/1	20	14	14	8	6	0.4286	0.428571	0.007971	37	38	0	8	0	6	0/0	7	11	11	8	3	0.2727	0.10714	37	38	0	8	0	3	1.57143
TRINITY_DN18455_c0_g1_i1	CM008369.1	93.55	434	21	4	13	443	46453750	46454179	0	640	98	TRINITY_DN18455_c0_g1_i1_98	A	C	ADP=212;WT=0;HET=2;HOM=0;NC=0	0/1	255	204	204	102	102	0.5	0.5	7.1886e-39	37	37	102	0	102	0	0/1	212	222	220	157	63	0.2864	5.9967e-22	36	37	157	0	63	0	1.74581
TRINITY_DN18455_c0_g1_i1	CM008369.1	93.55	434	21	4	13	443	46453750	46454179	0	640	220	TRINITY_DN18455_c0_g1_i1_220	T	G	ADP=16;WT=1;HET=1;HOM=0;NC=0	0/1	24	17	17	10	7	0.411765	0.4118	0.0036151	36	36	10	0	7	0	0/0	6	16	16	11	5	0.3125	0.021691	36	37	11	0	5	0	1.31765
TRINITY_DN18455_c0_g1_i2	CM008369.1	94.39	196	11	0	145	340	46453984	46454179	1e-79	302	98	TRINITY_DN18455_c0_g1_i2_98	A	C	ADP=480;WT=0;HET=2;HOM=0;NC=0	0/1	255	517	510	274	236	0.462745	0.4627	2.3253e-87	36	37	274	0	236	0	0/1	255	458	450	341	109	0.2422	8.8696e-37	37	37	341	0	109	0	1.91059
TRINITY_DN20212_c0_g1_i1	CM008369.1	97.52	524	13	0	468	991	46498854	46499377	0	896	3276	TRINITY_DN20212_c0_g1_i1_3276	C	G	ADP=18;WT=1;HET=1;HOM=0;NC=0	0/1	45	23	22	10	12	0.5455	0.545455	3.066e-05	37	37	0	10	0	12	0/0	11	15	15	12	3	0.2	0.11207	37	37	0	12	0	3	2.72727
TRINITY_DN20212_c0_g1_i1	CM008369.1	97.52	524	13	0	468	991	46498854	46499377	0	896	2256	TRINITY_DN20212_c0_g1_i1_2256	T	C	ADP=139;WT=0;HET=2;HOM=0;NC=0	0/1	255	165	165	81	84	0.509091	0.5091	2.8088e-32	37	37	81	0	84	0	0/1	99	113	113	83	30	0.2655	1.0094e-10	36	37	83	0	30	0	1.91748
TRINITY_DN20212_c0_g1_i1	CM008369.1	97.52	524	13	0	468	991	46498854	46499377	0	896	105	TRINITY_DN20212_c0_g1_i1_105	C	A	ADP=52;WT=0;HET=2;HOM=0;NC=0	0/1	132	58	58	24	34	0.5862	0.586207	5.3076e-14	36	37	0	24	0	34	0/1	54	47	47	31	16	0.3404	3.2755e-06	37	37	0	31	0	16	1.72198
TRINITY_DN20212_c0_g1_i1	CM008369.1	97.52	524	13	0	468	991	46498854	46499377	0	896	2820	TRINITY_DN20212_c0_g1_i1_2820	A	G	ADP=117;WT=0;HET=2;HOM=0;NC=0	0/1	243	162	162	94	68	0.4198	0.419753	4.2381e-25	37	36	0	94	0	68	0/1	59	73	72	54	18	0.25	1.1337e-06	37	36	0	54	0	18	1.67901
TRINITY_DN20212_c0_g1_i1	CM008369.1	97.52	524	13	0	468	991	46498854	46499377	0	896	1221	TRINITY_DN20212_c0_g1_i1_1221	C	A	ADP=206;WT=0;HET=2;HOM=0;NC=0	0/1	255	215	214	109	105	0.490654	0.4907	8.4875e-40	37	36	109	0	105	0	0/1	203	200	198	138	60	0.303	4.3828e-21	36	37	138	0	60	0	1.61932
TRINITY_DN20212_c0_g1_i1	CM008369.1	97.52	524	13	0	468	991	46498854	46499377	0	896	1030	TRINITY_DN20212_c0_g1_i1_1030	G	A	ADP=345;WT=0;HET=2;HOM=0;NC=0	0/1	255	405	404	186	218	0.5396	0.539604	3.6563e-84	37	37	0	186	0	218	0/1	255	286	286	190	96	0.3357	8.2555e-34	37	37	0	190	0	96	1.60757
TRINITY_DN20212_c0_g1_i1	CM008369.1	97.52	524	13	0	468	991	46498854	46499377	0	896	1055	TRINITY_DN20212_c0_g1_i1_1055	G	T	ADP=394;WT=0;HET=2;HOM=0;NC=0	0/1	255	460	460	210	250	0.5435	0.543478	1.228e-96	36	37	0	210	0	250	0/1	255	328	328	207	121	0.3689	4.3325e-43	37	36	0	207	0	121	1.47323
TRINITY_DN20212_c0_g1_i1	CM008369.1	97.52	524	13	0	468	991	46498854	46499377	0	896	677	TRINITY_DN20212_c0_g1_i1_677	C	G	ADP=241;WT=0;HET=2;HOM=0;NC=0	0/1	255	278	277	122	155	0.5596	0.559567	1.0506e-60	36	37	0	122	0	155	0/1	255	206	206	126	80	0.3883	5.6225e-29	37	37	1	125	0	80	1.44088
TRINITY_DN18701_c0_g1_i2	CM008369.1	82.66	1292	197	16	105	1390	47135115	47136385	0	1120	1620	TRINITY_DN18701_c0_g1_i2_1620	A	G	ADP=19;WT=1;HET=1;HOM=0;NC=0	0/1	30	25	25	16	9	0.36	0.36	0.00081542	36	38	16	0	9	0	0/0	17	14	14	13	1	0.0714	0.5	35	38	13	0	1	0	5.04202
TRINITY_DN18701_c0_g1_i2	CM008369.1	82.66	1292	197	16	105	1390	47135115	47136385	0	1120	767	TRINITY_DN18701_c0_g1_i2_767	A	G	ADP=62;WT=1;HET=1;HOM=0;NC=0	0/1	189	80	80	32	48	0.6	0.6	1.1391e-19	37	37	0	32	0	48	0/0	34	46	45	38	7	0.1556	0.0060738	36	38	0	38	0	7	3.85714
TRINITY_DN18701_c0_g1_i2	CM008369.1	82.66	1292	197	16	105	1390	47135115	47136385	0	1120	1447	TRINITY_DN18701_c0_g1_i2_1447	A	G	ADP=49;WT=1;HET=1;HOM=0;NC=0	0/1	94	57	57	31	26	0.4561	0.45614	3.594e-10	37	37	0	31	0	26	0/0	38	41	41	36	5	0.122	0.027465	36	37	0	36	0	5	3.74035
TRINITY_DN18701_c0_g1_i2	CM008369.1	82.66	1292	197	16	105	1390	47135115	47136385	0	1120	1755	TRINITY_DN18701_c0_g1_i2_1755	C	T	ADP=19;WT=1;HET=1;HOM=0;NC=0	0/1	39	25	24	13	11	0.4583	0.458333	0.00011047	37	35	0	13	0	11	0/0	12	14	14	12	2	0.1429	0.24074	37	38	0	12	0	2	3.20833
TRINITY_DN18701_c0_g1_i2	CM008369.1	82.66	1292	197	16	105	1390	47135115	47136385	0	1120	1259	TRINITY_DN18701_c0_g1_i2_1259	T	C	ADP=37;WT=1;HET=1;HOM=0;NC=0	0/1	94	47	47	22	25	0.531915	0.5319	3.621e-10	38	35	22	0	25	0	0/0	16	28	28	22	6	0.2143	0.011603	37	37	22	0	6	0	2.4821
TRINITY_DN18701_c0_g1_i2	CM008369.1	82.66	1292	197	16	105	1390	47135115	47136385	0	1120	1477	TRINITY_DN18701_c0_g1_i2_1477	T	C	ADP=42;WT=0;HET=2;HOM=0;NC=0	0/1	109	47	47	19	28	0.595745	0.5957	1.0643e-11	37	35	19	0	28	0	0/1	29	37	37	28	9	0.2432	0.0011256	36	35	28	0	9	0	2.44961
TRINITY_DN18701_c0_g1_i2	CM008369.1	82.66	1292	197	16	105	1390	47135115	47136385	0	1120	449	TRINITY_DN18701_c0_g1_i2_449	C	T	ADP=39;WT=1;HET=1;HOM=0;NC=0	0/1	70	49	49	29	20	0.408163	0.4082	8.2643e-08	37	37	28	1	20	0	0/0	21	30	30	25	5	0.1667	0.026093	36	38	25	0	5	0	2.44849
TRINITY_DN18701_c0_g1_i2	CM008369.1	82.66	1292	197	16	105	1390	47135115	47136385	0	1120	1326	TRINITY_DN18701_c0_g1_i2_1326	C	T	ADP=28;WT=1;HET=1;HOM=0;NC=0	0/1	57	36	36	20	16	0.444444	0.4444	1.7753e-06	36	36	20	0	16	0	0/0	13	20	20	16	4	0.2	0.053015	35	37	16	0	4	0	2.22222
TRINITY_DN18701_c0_g1_i2	CM008369.1	82.66	1292	197	16	105	1390	47135115	47136385	0	1120	888	TRINITY_DN18701_c0_g1_i2_888	G	A	ADP=51;WT=0;HET=2;HOM=0;NC=0	0/1	132	58	58	24	34	0.5862	0.586207	5.3076e-14	36	35	0	24	0	34	0/1	39	44	44	32	12	0.2727	0.0001027	37	36	0	32	0	12	2.14943
TRINITY_DN18701_c0_g1_i2	CM008369.1	82.66	1292	197	16	105	1390	47135115	47136385	0	1120	1647	TRINITY_DN18701_c0_g1_i2_1647	C	T	ADP=24;WT=1;HET=1;HOM=0;NC=0	0/1	50	30	30	16	14	0.466667	0.4667	8.3837e-06	37	37	16	0	14	0	0/0	10	18	18	14	4	0.2222	0.051948	37	35	14	0	4	0	2.10021
TRINITY_DN18701_c0_g1_i2	CM008369.1	82.66	1292	197	16	105	1390	47135115	47136385	0	1120	1571	TRINITY_DN18701_c0_g1_i2_1571	C	T	ADP=29;WT=0;HET=2;HOM=0;NC=0	0/1	73	33	33	14	19	0.575758	0.5758	4.7323e-08	36	38	14	0	19	0	0/1	23	25	25	18	7	0.28	0.0048126	36	38	18	0	7	0	2.05628
TRINITY_DN18701_c0_g1_i2	CM008369.1	82.66	1292	197	16	105	1390	47135115	47136385	0	1120	878	TRINITY_DN18701_c0_g1_i2_878	A	C	ADP=48;WT=0;HET=2;HOM=0;NC=0	0/1	128	59	57	24	33	0.5789	0.578947	1.4887e-13	37	36	0	24	0	33	0/1	36	39	39	28	11	0.2821	0.00021547	36	36	0	28	0	11	2.05263
TRINITY_DN18701_c0_g1_i2	CM008369.1	82.66	1292	197	16	105	1390	47135115	47136385	0	1120	366	TRINITY_DN18701_c0_g1_i2_366	A	G	ADP=33;WT=0;HET=2;HOM=0;NC=0	0/1	94	42	40	16	24	0.6	0.6	3.8741e-10	36	35	15	1	24	0	0/1	26	26	26	18	8	0.3077	0.002076	38	37	18	0	8	0	1.94995
TRINITY_DN18701_c0_g1_i2	CM008369.1	82.66	1292	197	16	105	1390	47135115	47136385	0	1120	306	TRINITY_DN18701_c0_g1_i2_306	T	C	ADP=26;WT=0;HET=2;HOM=0;NC=0	0/1	80	31	31	11	20	0.645161	0.6452	9.197e-09	37	37	10	1	20	0	0/1	23	21	21	14	7	0.3333	0.0043101	37	34	14	0	7	0	1.93568
TRINITY_DN18701_c0_g1_i2	CM008369.1	82.66	1292	197	16	105	1390	47135115	47136385	0	1120	257	TRINITY_DN18701_c0_g1_i2_257	A	T	ADP=41;WT=0;HET=2;HOM=0;NC=0	0/1	129	60	55	22	33	0.6	0.6	1.0326e-13	37	36	0	22	0	33	0/1	30	28	28	19	9	0.3214	0.00091169	35	38	0	19	0	9	1.86667
TRINITY_DN18701_c0_g1_i2	CM008369.1	82.66	1292	197	16	105	1390	47135115	47136385	0	1120	1580	TRINITY_DN18701_c0_g1_i2_1580	G	A	ADP=29;WT=0;HET=2;HOM=0;NC=0	0/1	71	35	35	16	19	0.542857	0.5429	6.3952e-08	36	36	16	0	19	0	0/1	23	23	23	16	7	0.3043	0.0045803	37	35	16	0	7	0	1.78395
TRINITY_DN18701_c0_g1_i2	CM008369.1	82.66	1292	197	16	105	1390	47135115	47136385	0	1120	1596	TRINITY_DN18701_c0_g1_i2_1596	G	A	ADP=22;WT=0;HET=2;HOM=0;NC=0	0/1	62	27	27	11	16	0.592593	0.5926	6.1806e-07	37	36	11	0	16	0	0/1	20	19	18	12	6	0.3333	0.0095308	37	38	12	0	6	0	1.77796
TRINITY_DN18701_c0_g1_i2	CM008369.1	82.66	1292	197	16	105	1390	47135115	47136385	0	1120	1109	TRINITY_DN18701_c0_g1_i2_1109	A	G	ADP=46;WT=0;HET=2;HOM=0;NC=0	0/1	95	57	55	29	26	0.472727	0.4727	2.9965e-10	37	36	29	0	26	0	0/1	33	37	37	27	10	0.2703	0.00048486	36	34	27	0	10	0	1.7489
TRINITY_DN18701_c0_g1_i2	CM008369.1	82.66	1292	197	16	105	1390	47135115	47136385	0	1120	352	TRINITY_DN18701_c0_g1_i2_352	C	T	ADP=36;WT=0;HET=2;HOM=0;NC=0	0/1	107	44	43	16	27	0.627907	0.6279	1.6529e-11	37	37	15	1	27	0	0/1	37	30	30	19	11	0.3667	0.0001594	36	36	19	0	11	0	1.71232
TRINITY_DN18701_c0_g1_i2	CM008369.1	82.66	1292	197	16	105	1390	47135115	47136385	0	1120	318	TRINITY_DN18701_c0_g1_i2_318	A	T	ADP=29;WT=0;HET=2;HOM=0;NC=0	0/1	97	32	32	9	23	0.71875	0.7188	1.9117e-10	38	37	8	1	23	0	0/1	47	27	27	14	13	0.4815	1.81e-05	37	37	14	0	13	0	1.49273
TRINITY_DN18701_c0_g1_i2	CM008369.1	82.66	1292	197	16	105	1390	47135115	47136385	0	1120	2259	TRINITY_DN18701_c0_g1_i2_2259	G	T	ADP=14;WT=0;HET=2;HOM=0;NC=0	0/1	25	14	14	7	7	0.5	0.5	0.0028986	36	37	0	7	0	7	0/1	20	15	14	8	6	0.4286	0.007971	37	37	0	8	0	6	1.16667
TRINITY_DN29672_c0_g3_i1	CM008369.1	93.6	500	9	6	2000	2482	47239502	47239009	0	725	71	TRINITY_DN29672_c0_g3_i1_71	T	C	ADP=37;WT=1;HET=1;HOM=0;NC=0	0/1	48	40	40	26	14	0.35	0.35	1.5388e-05	37	37	26	0	14	0	0/0	25	35	35	29	6	0.1714	0.01238	37	38	29	0	6	0	2.04201
TRINITY_DN29672_c0_g3_i1	CM008369.1	93.6	500	9	6	2000	2482	47239502	47239009	0	725	141	TRINITY_DN29672_c0_g3_i1_141	T	G	ADP=151;WT=0;HET=2;HOM=0;NC=0	0/1	255	150	150	63	87	0.58	0.58	9.4937e-35	36	37	63	0	87	0	0/1	183	153	152	99	53	0.3487	4.4492e-19	37	37	98	1	53	0	1.66332
TRINITY_DN29672_c0_g3_i1	CM008369.1	93.6	500	9	6	2000	2482	47239502	47239009	0	725	138	TRINITY_DN29672_c0_g3_i1_138	A	C	ADP=150;WT=0;HET=2;HOM=0;NC=0	0/1	255	150	150	63	87	0.58	0.58	9.4937e-35	37	37	63	0	87	0	0/1	183	151	151	98	53	0.351	4.2537e-19	37	37	97	1	53	0	1.65242
TRINITY_DN29672_c0_g3_i1	CM008369.1	93.6	500	9	6	2000	2482	47239502	47239009	0	725	333	TRINITY_DN29672_c0_g3_i1_333	A	G	ADP=159;WT=0;HET=2;HOM=0;NC=0	0/1	255	175	174	95	79	0.454023	0.454	1.5169e-29	36	36	95	0	79	0	0/1	133	146	145	105	40	0.2759	3.9889e-14	36	36	105	0	40	0	1.64561
TRINITY_DN29672_c0_g3_i1	CM008369.1	93.6	500	9	6	2000	2482	47239502	47239009	0	725	137	TRINITY_DN29672_c0_g3_i1_137	C	A	ADP=151;WT=0;HET=2;HOM=0;NC=0	0/1	255	151	151	64	87	0.576159	0.5762	1.1337e-34	37	37	64	0	87	0	0/1	183	151	151	98	53	0.351	4.2537e-19	37	37	97	1	53	0	1.64148
TRINITY_DN29672_c0_g3_i1	CM008369.1	93.6	500	9	6	2000	2482	47239502	47239009	0	725	130	TRINITY_DN29672_c0_g3_i1_130	A	G	ADP=151;WT=0;HET=2;HOM=0;NC=0	0/1	255	151	151	64	87	0.576159	0.5762	1.1337e-34	37	37	64	0	87	0	0/1	187	152	152	98	54	0.3553	1.7548e-19	37	37	97	1	54	0	1.62161
TRINITY_DN29672_c0_g3_i1	CM008369.1	93.6	500	9	6	2000	2482	47239502	47239009	0	725	344	TRINITY_DN29672_c0_g3_i1_344	G	T	ADP=148;WT=0;HET=2;HOM=0;NC=0	0/1	221	165	165	102	63	0.3818	0.381818	6.8371e-23	35	37	0	102	0	63	0/1	105	133	132	100	32	0.2424	2.7396e-11	35	37	0	100	0	32	1.575
TRINITY_DN29672_c0_g3_i1	CM008369.1	93.6	500	9	6	2000	2482	47239502	47239009	0	725	64	TRINITY_DN29672_c0_g3_i1_64	G	T	ADP=34;WT=1;HET=1;HOM=0;NC=0	0/1	33	37	35	25	10	0.285714	0.2857	0.00046276	34	32	25	0	10	0	0/0	23	33	33	27	6	0.1818	0.01219	35	36	27	0	6	0	1.57159
TRINITY_DN29672_c0_g3_i2	CM008369.1	93.6	500	9	6	2086	2568	47239502	47239009	0	725	275	TRINITY_DN29672_c0_g3_i2_275	G	A	ADP=211;WT=0;HET=2;HOM=0;NC=0	0/1	255	222	222	133	89	0.400901	0.4009	2.3643e-32	36	37	133	0	89	0	0/1	173	201	201	149	52	0.2587	4.9828e-18	35	37	149	0	52	0	1.54967
TRINITY_DN29672_c0_g3_i2	CM008369.1	93.6	500	9	6	2086	2568	47239502	47239009	0	725	288	TRINITY_DN29672_c0_g3_i2_288	G	A	ADP=200;WT=0;HET=2;HOM=0;NC=0	0/1	255	207	207	129	77	0.371981	0.372	9.9899e-28	36	37	129	0	77	0	0/1	162	194	194	145	49	0.2526	5.4956e-17	37	37	145	0	49	0	1.47261
TRINITY_DN29672_c0_g3_i2	CM008369.1	93.6	500	9	6	2086	2568	47239502	47239009	0	725	271	TRINITY_DN29672_c0_g3_i2_271	C	T	ADP=196;WT=0;HET=2;HOM=0;NC=0	0/1	255	212	212	121	91	0.429245	0.4292	1.6076e-33	37	37	121	0	91	0	0/1	178	181	181	128	53	0.2928	1.2659e-18	37	37	128	0	53	0	1.466
TRINITY_DN29672_c0_g3_i2	CM008369.1	93.6	500	9	6	2086	2568	47239502	47239009	0	725	138	TRINITY_DN29672_c0_g3_i2_138	A	C	ADP=150;WT=0;HET=2;HOM=0;NC=0	0/1	255	147	147	70	77	0.52381	0.5238	7.1018e-30	37	37	70	0	77	0	0/1	195	153	153	96	56	0.366	2.6798e-20	37	37	96	0	56	0	1.43117
TRINITY_DN29672_c0_g3_i2	CM008369.1	93.6	500	9	6	2086	2568	47239502	47239009	0	725	137	TRINITY_DN29672_c0_g3_i2_137	C	A	ADP=150;WT=0;HET=2;HOM=0;NC=0	0/1	255	147	147	70	77	0.52381	0.5238	7.1018e-30	37	37	70	0	77	0	0/1	195	153	153	97	56	0.366	2.8193e-20	37	36	97	0	56	0	1.43117
TRINITY_DN29672_c0_g3_i2	CM008369.1	93.6	500	9	6	2086	2568	47239502	47239009	0	725	130	TRINITY_DN29672_c0_g3_i2_130	A	G	ADP=148;WT=0;HET=2;HOM=0;NC=0	0/1	255	146	145	69	75	0.517241	0.5172	4.5441e-29	37	37	69	0	75	0	0/1	191	154	152	97	55	0.3618	6.879e-20	37	37	97	0	55	0	1.42963
TRINITY_DN29672_c0_g3_i2	CM008369.1	93.6	500	9	6	2086	2568	47239502	47239009	0	725	141	TRINITY_DN29672_c0_g3_i2_141	T	G	ADP=149;WT=0;HET=2;HOM=0;NC=0	0/1	255	147	147	70	76	0.517007	0.517	1.9178e-29	37	37	70	0	76	0	0/1	195	152	152	96	56	0.3684	2.6798e-20	36	37	96	0	56	0	1.40338
TRINITY_DN29672_c0_g3_i1	CM008369.1	93.6	500	9	6	2000	2482	47239502	47239009	0	725	435	TRINITY_DN29672_c0_g3_i1_435	G	C	ADP=169;WT=0;HET=2;HOM=0;NC=0	0/1	255	201	201	97	104	0.5174	0.517413	5.4471e-40	37	36	0	97	0	104	0/1	178	140	138	87	51	0.3696	1.4825e-18	37	36	0	87	0	51	1.40006
TRINITY_DN29672_c0_g3_i2	CM008369.1	93.6	500	9	6	2086	2568	47239502	47239009	0	725	258	TRINITY_DN29672_c0_g3_i2_258	G	A	ADP=195;WT=0;HET=2;HOM=0;NC=0	0/1	255	205	204	112	92	0.45098	0.451	3.0096e-34	37	37	112	0	92	0	0/1	205	189	186	126	60	0.3226	2.9059e-21	37	37	126	0	60	0	1.39796
TRINITY_DN29672_c0_g3_i2	CM008369.1	93.6	500	9	6	2086	2568	47239502	47239009	0	725	259	TRINITY_DN29672_c0_g3_i2_259	G	A	ADP=194;WT=0;HET=2;HOM=0;NC=0	0/1	255	205	204	112	92	0.45098	0.451	3.0096e-34	37	37	112	0	92	0	0/1	205	189	184	124	60	0.3261	2.6964e-21	37	37	124	0	60	0	1.38295
TRINITY_DN29672_c0_g3_i1	CM008369.1	93.6	500	9	6	2000	2482	47239502	47239009	0	725	714	TRINITY_DN29672_c0_g3_i1_714	C	A	ADP=148;WT=0;HET=2;HOM=0;NC=0	0/1	255	144	144	74	70	0.486111	0.4861	1.1052e-26	36	36	74	0	70	0	0/1	191	153	153	98	55	0.3595	7.2208e-20	36	35	98	0	55	0	1.35219
TRINITY_DN29672_c0_g3_i1	CM008369.1	93.6	500	9	6	2000	2482	47239502	47239009	0	725	471	TRINITY_DN29672_c0_g3_i1_471	C	G	ADP=177;WT=0;HET=2;HOM=0;NC=0	0/1	255	205	204	94	110	0.5392	0.539216	9.0676e-43	37	37	0	94	0	110	0/1	212	150	150	90	60	0.4	5.1112e-22	37	36	0	90	0	60	1.34804
TRINITY_DN29672_c0_g3_i1	CM008369.1	93.6	500	9	6	2000	2482	47239502	47239009	0	725	258	TRINITY_DN29672_c0_g3_i1_258	G	A	ADP=195;WT=0;HET=2;HOM=0;NC=0	0/1	255	194	194	107	87	0.4485	0.448454	2.2143e-32	37	36	0	107	0	87	0/1	227	197	197	131	66	0.335	1.8929e-23	37	36	0	131	0	66	1.33857
TRINITY_DN29672_c0_g3_i1	CM008369.1	93.6	500	9	6	2000	2482	47239502	47239009	0	725	259	TRINITY_DN29672_c0_g3_i1_259	G	A	ADP=195;WT=0;HET=2;HOM=0;NC=0	0/1	255	194	194	107	87	0.4485	0.448454	2.2143e-32	37	36	0	107	0	87	0/1	227	197	197	131	66	0.335	1.8929e-23	36	36	0	131	0	66	1.33857
TRINITY_DN29672_c0_g3_i1	CM008369.1	93.6	500	9	6	2000	2482	47239502	47239009	0	725	271	TRINITY_DN29672_c0_g3_i1_271	C	T	ADP=189;WT=0;HET=2;HOM=0;NC=0	0/1	255	193	193	110	83	0.430052	0.4301	1.2111e-30	37	36	110	0	83	0	0/1	205	186	186	126	60	0.3226	2.9059e-21	37	37	126	0	60	0	1.33308
TRINITY_DN29672_c0_g3_i2	CM008369.1	93.6	500	9	6	2086	2568	47239502	47239009	0	725	344	TRINITY_DN29672_c0_g3_i2_344	G	T	ADP=171;WT=0;HET=2;HOM=0;NC=0	0/1	255	182	178	100	78	0.438202	0.4382	5.9483e-29	36	37	100	0	78	0	0/1	185	165	164	110	54	0.3293	2.9229e-19	36	36	110	0	54	0	1.33071
TRINITY_DN29672_c0_g3_i2	CM008369.1	93.6	500	9	6	2086	2568	47239502	47239009	0	725	435	TRINITY_DN29672_c0_g3_i2_435	G	C	ADP=169;WT=0;HET=2;HOM=0;NC=0	0/1	255	184	178	91	87	0.488764	0.4888	4.7189e-33	37	37	91	0	87	0	0/1	206	160	160	101	59	0.3688	2.363e-21	37	37	101	0	59	0	1.32528
TRINITY_DN29672_c0_g3_i2	CM008369.1	93.6	500	9	6	2086	2568	47239502	47239009	0	725	333	TRINITY_DN29672_c0_g3_i2_333	A	G	ADP=174;WT=0;HET=2;HOM=0;NC=0	0/1	255	187	182	108	74	0.406593	0.4066	4.3813e-27	36	36	108	0	74	0	0/1	173	169	166	115	51	0.3072	4.6745e-18	36	36	115	0	51	0	1.32355
TRINITY_DN29672_c0_g3_i2	CM008369.1	93.6	500	9	6	2086	2568	47239502	47239009	0	725	471	TRINITY_DN29672_c0_g3_i2_471	C	G	ADP=127;WT=0;HET=2;HOM=0;NC=0	0/1	180	129	128	77	51	0.398438	0.3984	8.4172e-19	37	37	77	0	51	0	0/1	128	126	126	88	38	0.3016	1.3495e-13	37	37	88	0	38	0	1.32108
TRINITY_DN29672_c0_g3_i1	CM008369.1	93.6	500	9	6	2000	2482	47239502	47239009	0	725	1029	TRINITY_DN29672_c0_g3_i1_1029	C	G	ADP=143;WT=0;HET=2;HOM=0;NC=0	0/1	214	143	143	83	60	0.41958	0.4196	3.1933e-22	36	36	83	0	60	0	0/1	157	146	144	98	46	0.3194	1.9409e-16	37	37	98	0	46	0	1.31365
TRINITY_DN29672_c0_g3_i1	CM008369.1	93.6	500	9	6	2000	2482	47239502	47239009	0	725	1830	TRINITY_DN29672_c0_g3_i1_1830	A	T	ADP=97;WT=0;HET=2;HOM=0;NC=0	0/1	168	101	101	54	46	0.4554	0.455446	1.5839e-17	36	36	0	54	0	46	0/1	114	94	94	61	33	0.3511	3.8059e-12	35	37	0	61	0	33	1.29733
TRINITY_DN29672_c0_g3_i1	CM008369.1	93.6	500	9	6	2000	2482	47239502	47239009	0	725	275	TRINITY_DN29672_c0_g3_i1_275	G	A	ADP=198;WT=0;HET=2;HOM=0;NC=0	0/1	255	206	206	122	84	0.407767	0.4078	1.132e-30	36	36	122	0	84	0	0/1	204	191	190	129	60	0.3158	3.2394e-21	35	37	129	0	60	0	1.29122
TRINITY_DN29672_c0_g3_i2	CM008369.1	93.6	500	9	6	2086	2568	47239502	47239009	0	725	573	TRINITY_DN29672_c0_g3_i2_573	A	G	ADP=140;WT=0;HET=2;HOM=0;NC=0	0/1	158	136	136	90	46	0.338235	0.3382	1.4274e-16	37	37	90	0	46	0	0/1	126	146	145	107	38	0.2621	2.2245e-13	36	37	107	0	38	0	1.29048
TRINITY_DN29672_c0_g3_i2	CM008369.1	93.6	500	9	6	2086	2568	47239502	47239009	0	725	534	TRINITY_DN29672_c0_g3_i2_534	G	A	ADP=159;WT=0;HET=2;HOM=0;NC=0	0/1	186	157	157	103	54	0.343949	0.3439	2.196e-19	37	36	103	0	54	0	0/1	150	162	162	117	45	0.2778	8.1059e-16	36	36	117	0	45	0	1.23812
TRINITY_DN29672_c0_g3_i1	CM008369.1	93.6	500	9	6	2000	2482	47239502	47239009	0	725	534	TRINITY_DN29672_c0_g3_i1_534	G	A	ADP=151;WT=0;HET=2;HOM=0;NC=0	0/1	232	157	157	92	65	0.414	0.414013	5.9027e-24	37	36	0	92	0	65	0/1	168	146	146	97	49	0.3356	1.374e-17	37	36	0	97	0	49	1.23359
TRINITY_DN29672_c0_g3_i2	CM008369.1	93.6	500	9	6	2086	2568	47239502	47239009	0	725	714	TRINITY_DN29672_c0_g3_i2_714	C	A	ADP=155;WT=0;HET=2;HOM=0;NC=0	0/1	255	156	153	81	72	0.4706	0.470588	3.2804e-27	36	37	0	81	0	72	0/1	211	159	157	97	60	0.3822	7.7561e-22	37	37	0	97	0	60	1.23137
TRINITY_DN29672_c0_g3_i1	CM008369.1	93.6	500	9	6	2000	2482	47239502	47239009	0	725	288	TRINITY_DN29672_c0_g3_i1_288	G	A	ADP=192;WT=0;HET=2;HOM=0;NC=0	0/1	255	200	200	122	78	0.39	0.39	2.7279e-28	36	37	122	0	78	0	0/1	205	185	184	124	60	0.3261	2.6964e-21	37	37	124	0	60	0	1.19595
TRINITY_DN29672_c0_g3_i2	CM008369.1	93.6	500	9	6	2086	2568	47239502	47239009	0	725	885	TRINITY_DN29672_c0_g3_i2_885	C	A	ADP=162;WT=0;HET=2;HOM=0;NC=0	0/1	231	160	158	93	65	0.4114	0.411392	6.3218e-24	37	37	0	93	0	65	0/1	200	167	167	109	58	0.3473	8.4117e-21	37	37	0	109	0	58	1.18453
TRINITY_DN29672_c0_g3_i2	CM008369.1	93.6	500	9	6	2086	2568	47239502	47239009	0	725	903	TRINITY_DN29672_c0_g3_i2_903	A	C	ADP=175;WT=0;HET=2;HOM=0;NC=0	0/1	251	180	179	108	71	0.3966	0.396648	6.8315e-26	37	36	0	108	0	71	0/1	200	171	171	113	58	0.3392	9.9878e-21	37	37	0	113	0	58	1.16943
TRINITY_DN29672_c0_g3_i2	CM008369.1	93.6	500	9	6	2086	2568	47239502	47239009	0	725	876	TRINITY_DN29672_c0_g3_i2_876	C	T	ADP=161;WT=0;HET=2;HOM=0;NC=0	0/1	237	154	154	88	66	0.4286	0.428571	1.7475e-24	37	37	0	88	0	66	0/1	216	169	169	107	62	0.3669	2.1928e-22	37	37	0	107	0	62	1.1682
TRINITY_DN29672_c0_g3_i1	CM008369.1	93.6	500	9	6	2000	2482	47239502	47239009	0	725	951	TRINITY_DN29672_c0_g3_i1_951	G	A	ADP=143;WT=0;HET=2;HOM=0;NC=0	0/1	201	144	144	87	57	0.395833	0.3958	6.5577e-21	37	37	87	0	57	0	0/1	169	142	142	93	49	0.3451	1.1621e-17	37	37	93	0	49	0	1.14701
TRINITY_DN29672_c0_g3_i2	CM008369.1	93.6	500	9	6	2086	2568	47239502	47239009	0	725	1029	TRINITY_DN29672_c0_g3_i2_1029	C	G	ADP=126;WT=0;HET=2;HOM=0;NC=0	0/1	185	129	128	76	52	0.4062	0.40625	3.1616e-19	37	36	0	76	0	52	0/1	156	127	125	80	45	0.36	2.212e-16	37	37	0	80	0	45	1.12847
TRINITY_DN29672_c0_g3_i1	CM008369.1	93.6	500	9	6	2000	2482	47239502	47239009	0	725	573	TRINITY_DN29672_c0_g3_i1_573	A	G	ADP=150;WT=0;HET=2;HOM=0;NC=0	0/1	180	148	148	96	52	0.3514	0.351351	9.406e-19	36	37	0	96	0	52	0/1	163	156	153	105	48	0.3137	4.4122e-17	36	37	0	105	0	48	1.11993
TRINITY_DN29672_c0_g3_i1	CM008369.1	93.6	500	9	6	2000	2482	47239502	47239009	0	725	845	TRINITY_DN29672_c0_g3_i1_845	T	C	ADP=157;WT=0;HET=2;HOM=0;NC=0	0/1	240	160	160	93	67	0.4188	0.41875	9.9644e-25	37	36	0	93	0	67	0/1	203	155	155	97	58	0.3742	4.6995e-21	36	36	0	97	0	58	1.11907
TRINITY_DN29672_c0_g3_i1	CM008369.1	93.6	500	9	6	2000	2482	47239502	47239009	0	725	885	TRINITY_DN29672_c0_g3_i1_885	C	A	ADP=156;WT=0;HET=2;HOM=0;NC=0	0/1	245	158	157	89	68	0.4331	0.433121	2.9159e-25	37	36	0	89	0	68	0/1	215	157	156	95	61	0.391	2.7919e-22	37	37	0	95	0	61	1.10765
TRINITY_DN29672_c0_g3_i1	CM008369.1	93.6	500	9	6	2000	2482	47239502	47239009	0	725	903	TRINITY_DN29672_c0_g3_i1_903	A	C	ADP=155;WT=0;HET=2;HOM=0;NC=0	0/1	186	159	159	105	54	0.339623	0.3396	2.3904e-19	37	37	105	0	54	0	0/1	163	153	152	104	48	0.3158	4.2621e-17	37	37	104	0	48	0	1.07544
TRINITY_DN29672_c0_g3_i1	CM008369.1	93.6	500	9	6	2000	2482	47239502	47239009	0	725	876	TRINITY_DN29672_c0_g3_i1_876	C	T	ADP=121;WT=0;HET=2;HOM=0;NC=0	0/1	146	114	114	72	42	0.368421	0.3684	2.1622e-15	37	37	72	0	42	0	0/1	151	129	128	84	44	0.3438	6.4207e-16	37	37	84	0	44	0	1.07161
TRINITY_DN29672_c0_g3_i1	CM008369.1	93.6	500	9	6	2000	2482	47239502	47239009	0	725	930	TRINITY_DN29672_c0_g3_i1_930	A	G	ADP=171;WT=0;HET=2;HOM=0;NC=0	0/1	205	168	164	105	59	0.359756	0.3598	2.8835e-21	37	37	105	0	59	0	0/1	206	181	178	118	60	0.3371	2.1278e-21	37	37	118	0	60	0	1.06721
TRINITY_DN29672_c0_g3_i2	CM008369.1	93.6	500	9	6	2086	2568	47239502	47239009	0	725	1916	TRINITY_DN29672_c0_g3_i2_1916	A	T	ADP=80;WT=0;HET=2;HOM=0;NC=0	0/1	116	85	85	52	33	0.388235	0.3882	2.4125e-12	37	37	52	0	33	0	0/1	97	76	76	48	28	0.3684	1.7445e-10	35	37	48	0	28	0	1.05384
TRINITY_DN29672_c0_g3_i2	CM008369.1	93.6	500	9	6	2086	2568	47239502	47239009	0	725	951	TRINITY_DN29672_c0_g3_i2_951	G	A	ADP=146;WT=0;HET=2;HOM=0;NC=0	0/1	207	159	154	95	59	0.383117	0.3831	1.7103e-21	37	37	95	0	59	0	0/1	178	139	138	87	51	0.3696	1.4825e-18	37	37	87	0	51	0	1.03657
TRINITY_DN29672_c0_g3_i2	CM008369.1	93.6	500	9	6	2086	2568	47239502	47239009	0	725	845	TRINITY_DN29672_c0_g3_i2_845	T	C	ADP=155;WT=0;HET=2;HOM=0;NC=0	0/1	228	155	155	91	64	0.4129	0.412903	1.3863e-23	37	36	0	91	0	64	0/1	224	155	155	92	63	0.4065	3.7219e-23	37	36	0	92	0	63	1.01587
TRINITY_DN29672_c0_g1_i1	CM008369.1	97.7	784	14	3	1	784	47242987	47242208	0	1345	1009	TRINITY_DN29672_c0_g1_i1_1009	A	T	ADP=90;WT=0;HET=2;HOM=0;NC=0	0/1	130	94	94	56	37	0.3936	0.393617	8.0818e-14	37	37	0	56	0	37	0/1	91	86	86	59	27	0.314	6.5865e-10	36	37	0	59	0	27	1.25374
TRINITY_DN29672_c0_g2_i1	CM008369.1	90.27	483	36	6	3	482	47245852	47245378	2e-175	621	288	TRINITY_DN29672_c0_g2_i1_288	G	A	ADP=192;WT=0;HET=2;HOM=0;NC=0	0/1	240	191	191	121	69	0.3613	0.361257	8.536e-25	36	37	0	121	0	69	0/1	144	193	193	149	44	0.228	3.5637e-15	36	35	0	149	0	44	1.5846
TRINITY_DN29672_c0_g2_i1	CM008369.1	90.27	483	36	6	3	482	47245852	47245378	2e-175	621	333	TRINITY_DN29672_c0_g2_i1_333	A	G	ADP=175;WT=0;HET=2;HOM=0;NC=0	0/1	207	176	175	115	60	0.3429	0.342857	1.8761e-21	36	36	0	115	0	60	0/1	124	175	175	137	38	0.2171	3.8152e-13	35	36	0	137	0	38	1.57895
TRINITY_DN29672_c0_g2_i1	CM008369.1	90.27	483	36	6	3	482	47245852	47245378	2e-175	621	534	TRINITY_DN29672_c0_g2_i1_534	G	A	ADP=151;WT=0;HET=2;HOM=0;NC=0	0/1	219	158	158	96	62	0.3924	0.392405	1.1942e-22	37	36	0	96	0	62	0/1	126	146	144	106	38	0.2639	2.1751e-13	37	37	0	106	0	38	1.48701
TRINITY_DN29672_c0_g2_i1	CM008369.1	90.27	483	36	6	3	482	47245852	47245378	2e-175	621	275	TRINITY_DN29672_c0_g2_i1_275	G	A	ADP=191;WT=0;HET=2;HOM=0;NC=0	0/1	255	196	196	113	83	0.4235	0.423469	1.5177e-30	36	37	0	113	0	83	0/1	178	186	186	133	53	0.2849	1.4581e-18	36	37	0	133	0	53	1.48614
TRINITY_DN29672_c0_g2_i1	CM008369.1	90.27	483	36	6	3	482	47245852	47245378	2e-175	621	271	TRINITY_DN29672_c0_g2_i1_271	C	T	ADP=196;WT=0;HET=2;HOM=0;NC=0	0/1	255	200	200	117	83	0.415	0.415	2.0224e-30	36	37	0	117	0	83	0/1	181	192	192	138	54	0.2812	7.1726e-19	36	36	0	138	0	54	1.47556
TRINITY_DN29672_c0_g2_i1	CM008369.1	90.27	483	36	6	3	482	47245852	47245378	2e-175	621	344	TRINITY_DN29672_c0_g2_i1_344	G	T	ADP=177;WT=0;HET=2;HOM=0;NC=0	0/1	231	178	177	111	66	0.3729	0.372881	7.4941e-24	35	37	0	111	0	66	0/1	149	177	177	132	45	0.2542	1.1472e-15	35	37	0	132	0	45	1.46667
TRINITY_DN29672_c0_g2_i1	CM008369.1	90.27	483	36	6	3	482	47245852	47245378	2e-175	621	471	TRINITY_DN29672_c0_g2_i1_471	C	G	ADP=161;WT=0;HET=2;HOM=0;NC=0	0/1	255	180	180	88	92	0.5111	0.511111	2.4942e-35	36	37	0	88	0	92	0/1	185	143	143	90	53	0.3706	2.8866e-19	37	37	0	90	0	53	1.37904
TRINITY_DN29672_c0_g2_i1	CM008369.1	90.27	483	36	6	3	482	47245852	47245378	2e-175	621	141	TRINITY_DN29672_c0_g2_i1_141	T	G	ADP=73;WT=0;HET=2;HOM=0;NC=0	0/1	107	70	70	40	30	0.4286	0.428571	1.7321e-11	36	37	0	40	0	30	0/1	81	77	77	53	24	0.3117	7.1082e-09	36	37	0	53	0	24	1.375
TRINITY_DN29672_c0_g2_i1	CM008369.1	90.27	483	36	6	3	482	47245852	47245378	2e-175	621	138	TRINITY_DN29672_c0_g2_i1_138	A	C	ADP=67;WT=0;HET=2;HOM=0;NC=0	0/1	109	64	64	34	30	0.4688	0.46875	1.0507e-11	36	38	0	34	0	30	0/1	82	70	70	46	24	0.3429	5.4869e-09	36	37	0	46	0	24	1.36719
TRINITY_DN29672_c0_g2_i1	CM008369.1	90.27	483	36	6	3	482	47245852	47245378	2e-175	621	259	TRINITY_DN29672_c0_g2_i1_259	G	A	ADP=209;WT=0;HET=2;HOM=0;NC=0	0/1	255	206	206	116	90	0.4369	0.436893	2.7703e-33	36	36	0	116	0	90	0/1	232	212	212	144	68	0.3208	5.4707e-24	36	35	0	144	0	68	1.36208
TRINITY_DN29672_c0_g2_i1	CM008369.1	90.27	483	36	6	3	482	47245852	47245378	2e-175	621	258	TRINITY_DN29672_c0_g2_i1_258	G	A	ADP=209;WT=0;HET=2;HOM=0;NC=0	0/1	255	206	206	116	90	0.4369	0.436893	2.7703e-33	37	36	0	116	0	90	0/1	232	212	212	144	68	0.3208	5.4707e-24	37	35	0	144	0	68	1.36208
TRINITY_DN29672_c0_g2_i1	CM008369.1	90.27	483	36	6	3	482	47245852	47245378	2e-175	621	137	TRINITY_DN29672_c0_g2_i1_137	C	A	ADP=66;WT=0;HET=2;HOM=0;NC=0	0/1	109	64	64	34	30	0.4688	0.46875	1.0507e-11	37	37	0	34	0	30	0/1	82	68	68	44	24	0.3529	5.0344e-09	36	37	0	44	0	24	1.32812
TRINITY_DN29672_c0_g2_i1	CM008369.1	90.27	483	36	6	3	482	47245852	47245378	2e-175	621	435	TRINITY_DN29672_c0_g2_i1_435	G	C	ADP=156;WT=0;HET=2;HOM=0;NC=0	0/1	255	175	173	84	89	0.5145	0.514451	2.9317e-34	37	37	0	84	0	89	0/1	207	141	139	81	58	0.4173	1.7644e-21	37	37	0	81	0	58	1.23291
TRINITY_DN29672_c0_g2_i1	CM008369.1	90.27	483	36	6	3	482	47245852	47245378	2e-175	621	130	TRINITY_DN29672_c0_g2_i1_130	A	G	ADP=63;WT=0;HET=2;HOM=0;NC=0	0/1	90	57	57	32	25	0.4386	0.438596	9.9959e-10	37	37	0	32	0	25	0/1	86	69	69	44	25	0.3623	2.0762e-09	36	37	0	44	0	25	1.21053
TRINITY_DN29672_c0_g2_i1	CM008369.1	90.27	483	36	6	3	482	47245852	47245378	2e-175	621	573	TRINITY_DN29672_c0_g2_i1_573	A	G	ADP=156;WT=0;HET=2;HOM=0;NC=0	0/1	171	153	152	102	50	0.3289	0.328947	6.9938e-18	36	37	0	102	0	50	0/1	147	161	161	117	44	0.2733	1.8769e-15	35	37	0	117	0	44	1.20365
TRINITY_DN29672_c0_g2_i1	CM008369.1	90.27	483	36	6	3	482	47245852	47245378	2e-175	621	845	TRINITY_DN29672_c0_g2_i1_845	T	C	ADP=119;WT=0;HET=2;HOM=0;NC=0	0/1	164	110	110	64	46	0.4182	0.418182	3.5215e-17	37	37	0	64	0	46	0/1	159	128	128	82	46	0.3594	1.0007e-16	36	35	0	82	0	46	1.16364
TRINITY_DN29672_c0_g2_i1	CM008369.1	90.27	483	36	6	3	482	47245852	47245378	2e-175	621	714	TRINITY_DN29672_c0_g2_i1_714	C	A	ADP=159;WT=0;HET=2;HOM=0;NC=0	0/1	252	163	161	91	70	0.4348	0.434783	5.2489e-26	36	37	0	91	0	70	0/1	210	159	158	98	60	0.3797	8.2008e-22	37	36	0	98	0	60	1.14493
TRINITY_DN29672_c0_g2_i1	CM008369.1	90.27	483	36	6	3	482	47245852	47245378	2e-175	621	885	TRINITY_DN29672_c0_g2_i1_885	C	A	ADP=68;WT=0;HET=2;HOM=0;NC=0	0/1	97	63	62	35	27	0.4355	0.435484	1.9451e-10	36	37	0	35	0	27	0/1	102	76	75	45	29	0.3867	6.0302e-11	37	37	0	45	0	29	1.12625
TRINITY_DN29672_c0_g2_i1	CM008369.1	90.27	483	36	6	3	482	47245852	47245378	2e-175	621	876	TRINITY_DN29672_c0_g2_i1_876	C	T	ADP=79;WT=0;HET=2;HOM=0;NC=0	0/1	99	70	69	41	28	0.4058	0.405797	1.1744e-10	37	37	0	41	0	28	0/1	115	89	89	56	33	0.3708	2.9968e-12	36	37	0	56	0	33	1.09442
TRINITY_DN29672_c0_g2_i1	CM008369.1	90.27	483	36	6	3	482	47245852	47245378	2e-175	621	903	TRINITY_DN29672_c0_g2_i1_903	A	C	ADP=51;WT=0;HET=2;HOM=0;NC=0	0/1	76	45	45	24	21	0.4667	0.466667	2.2206e-08	36	33	0	24	0	21	0/1	89	58	58	33	25	0.431	1.0786e-09	36	35	0	33	0	25	1.08267
TRINITY_DN17013_c0_g1_i1	CM008369.1	91.83	257	14	3	116	367	49547999	49547745	1e-94	351	208	TRINITY_DN17013_c0_g1_i1_208	T	A	ADP=10;WT=0;HET=1;HOM=1;NC=0	1_1	31	8	8	1	7	0.875	0.875	0.0006993	37	37	1	0	7	0	0/1	31	13	12	4	8	0.6667	0.00067304	38	37	4	0	8	0	1.31243
TRINITY_DN18268_c0_g1_i1	CM008369.1	98.67	375	5	0	1	375	50054464	50054838	0	665	63	TRINITY_DN18268_c0_g1_i1_63	A	G	ADP=14;WT=0;HET=2;HOM=0;NC=0	0/1	54	18	18	5	13	0.7222	0.722222	3.7078e-06	36	34	0	5	0	13	0/1	22	10	10	4	6	0.6	0.005418	37	37	0	4	0	6	1.2037
TRINITY_DN21818_c0_g2_i1	CM008369.1	96.49	713	21	3	45	753	50066331	50067043	0	1175	587	TRINITY_DN21818_c0_g2_i1_587	C	T	ADP=273;WT=1;HET=1;HOM=0;NC=0	0/1	255	267	267	148	119	0.445693	0.4457	5.4449e-44	37	37	148	0	119	0	0/0	143	281	280	227	53	0.1893	7.3126e-18	37	37	227	0	53	0	2.35443
TRINITY_DN21818_c0_g1_i1	CM008369.1	96.49	713	21	3	45	753	50066331	50067043	0	1175	587	TRINITY_DN21818_c0_g1_i1_587	C	T	ADP=249;WT=0;HET=2;HOM=0;NC=0	0/1	255	226	225	135	90	0.4	0.4	1.0756e-32	36	37	135	0	90	0	0/1	185	274	273	216	57	0.2088	2.6432e-19	37	37	216	0	57	0	1.91571
TRINITY_DN21818_c0_g2_i1	CM008369.1	96.49	713	21	3	45	753	50066331	50067043	0	1175	1482	TRINITY_DN21818_c0_g2_i1_1482	A	G	ADP=220;WT=0;HET=2;HOM=0;NC=0	0/1	255	256	255	135	120	0.4706	0.470588	6.4097e-45	36	36	0	135	0	120	0/1	167	187	186	136	50	0.2688	1.9603e-17	36	36	0	136	0	50	1.75059
TRINITY_DN21818_c0_g2_i1	CM008369.1	96.49	713	21	3	45	753	50066331	50067043	0	1175	723	TRINITY_DN21818_c0_g2_i1_723	C	T	ADP=243;WT=0;HET=2;HOM=0;NC=0	0/1	255	277	271	118	153	0.564576	0.5646	4.2049e-60	37	36	118	0	153	0	0/1	243	216	215	144	71	0.3302	4.0302e-25	36	35	144	0	71	0	1.7098
TRINITY_DN21818_c0_g1_i1	CM008369.1	96.49	713	21	3	45	753	50066331	50067043	0	1175	1482	TRINITY_DN21818_c0_g1_i1_1482	A	G	ADP=221;WT=0;HET=2;HOM=0;NC=0	0/1	255	241	241	122	119	0.4938	0.493776	4.3031e-45	37	37	0	122	0	119	0/1	199	202	201	142	59	0.2935	1.1625e-20	36	37	0	142	0	59	1.68219
TRINITY_DN21818_c0_g1_i1	CM008369.1	96.49	713	21	3	45	753	50066331	50067043	0	1175	412	TRINITY_DN21818_c0_g1_i1_412	A	C	ADP=282;WT=0;HET=2;HOM=0;NC=0	0/1	255	287	286	156	130	0.4545	0.454545	3.2727e-48	37	37	1	155	0	130	0/1	255	280	279	199	80	0.2867	1.0869e-27	36	37	4	195	0	80	1.58523
TRINITY_DN21818_c0_g1_i1	CM008369.1	96.49	713	21	3	45	753	50066331	50067043	0	1175	409	TRINITY_DN21818_c0_g1_i1_409	A	C	ADP=282;WT=0;HET=2;HOM=0;NC=0	0/1	255	290	289	159	130	0.4498	0.449827	4.2652e-48	36	37	1	158	0	130	0/1	255	278	276	196	80	0.2899	9.9829e-28	37	37	4	192	0	80	1.5519
TRINITY_DN21818_c0_g1_i1	CM008369.1	96.49	713	21	3	45	753	50066331	50067043	0	1175	413	TRINITY_DN21818_c0_g1_i1_413	T	C	ADP=279;WT=0;HET=2;HOM=0;NC=0	0/1	255	287	284	155	129	0.4542	0.454225	7.7362e-48	36	36	1	154	0	129	0/1	255	277	275	194	81	0.2945	4.0241e-28	36	37	4	190	0	81	1.54212
TRINITY_DN21818_c0_g1_i1	CM008369.1	96.49	713	21	3	45	753	50066331	50067043	0	1175	723	TRINITY_DN21818_c0_g1_i1_723	C	T	ADP=275;WT=0;HET=2;HOM=0;NC=0	0/1	255	296	295	141	153	0.5186	0.518644	1.2508e-58	37	37	0	141	0	153	0/1	255	255	255	169	86	0.3373	2.2202e-30	37	37	0	169	0	86	1.53784
TRINITY_DN21818_c0_g2_i1	CM008369.1	96.49	713	21	3	45	753	50066331	50067043	0	1175	409	TRINITY_DN21818_c0_g2_i1_409	A	C	ADP=321;WT=0;HET=2;HOM=0;NC=0	0/1	255	312	312	182	130	0.416667	0.4167	2.6026e-47	37	37	181	1	128	2	0/1	255	330	330	238	92	0.2788	1.2402e-31	37	37	234	4	92	0	1.4945
TRINITY_DN21818_c0_g2_i1	CM008369.1	96.49	713	21	3	45	753	50066331	50067043	0	1175	412	TRINITY_DN21818_c0_g2_i1_412	A	C	ADP=320;WT=0;HET=2;HOM=0;NC=0	0/1	255	311	311	181	130	0.418006	0.418	2.4234e-47	37	36	180	1	128	2	0/1	255	329	329	236	93	0.2827	5.0579e-32	37	37	232	4	93	0	1.47862
TRINITY_DN21818_c0_g2_i1	CM008369.1	96.49	713	21	3	45	753	50066331	50067043	0	1175	413	TRINITY_DN21818_c0_g2_i1_413	T	C	ADP=317;WT=0;HET=2;HOM=0;NC=0	0/1	255	310	309	180	129	0.417476	0.4175	5.6978e-47	37	37	179	1	127	2	0/1	255	326	325	233	92	0.2831	1.0851e-31	37	37	229	4	92	0	1.47466
TRINITY_DN18979_c0_g2_i1	CM008369.1	77.37	2930	622	35	130	3040	50111542	50108635	0	1700	767	TRINITY_DN18979_c0_g2_i1_767	T	G	ADP=8;WT=0;HET=0;HOM=2;NC=0	1_1	41	8	8	0	8	1	1	7.77e-05	0	37	0	0	0	8	1_1	46	9	9	0	9	1	2.0568e-05	0	37	0	0	0	9	1
TRINITY_DN23946_c0_g3_i1	CM008369.1	93.65	646	29	10	3	642	50503717	50504356	0	955	358	TRINITY_DN23946_c0_g3_i1_358	A	C	ADP=332;WT=0;HET=2;HOM=0;NC=0	0/1	255	387	386	206	180	0.466321	0.4663	6.5855e-67	37	37	206	0	180	0	0/1	181	285	279	223	56	0.2007	6.4362e-19	36	36	223	0	56	0	2.32347
TRINITY_DN23946_c0_g2_i1	CM008369.1	93.09	738	35	13	3	731	50503717	50504447	0	1066	358	TRINITY_DN23946_c0_g2_i1_358	A	C	ADP=316;WT=0;HET=2;HOM=0;NC=0	0/1	255	352	349	173	176	0.5043	0.504298	9.2518e-67	37	37	0	173	0	176	0/1	231	284	284	214	70	0.2465	6.5626e-24	36	37	0	214	0	70	2.04601
TRINITY_DN3104_c0_g1_i1	CM008369.1	87.2	930	57	20	35	909	50650809	50649887	0	1002	264	TRINITY_DN3104_c0_g1_i1_264	G	T	ADP=56;WT=0;HET=2;HOM=0;NC=0	0/1	178	63	63	20	43	0.68254	0.6825	1.3554e-18	37	37	20	0	43	0	0/1	98	49	49	22	26	0.5306	1.3341e-10	37	36	22	0	26	0	1.28635
TRINITY_DN22219_c0_g2_i1	CM008369.1	86.12	663	61	19	704	1339	50777152	50776494	0	686	1263	TRINITY_DN22219_c0_g2_i1_1263	A	G	ADP=28;WT=1;HET=1;HOM=0;NC=0	0/1	37	33	33	22	11	0.333333	0.3333	0.00018019	33	36	22	0	11	0	0/0	28	23	23	21	2	0.087	0.24444	35	36	21	0	2	0	3.83142
TRINITY_DN22219_c0_g2_i1	CM008369.1	86.12	663	61	19	704	1339	50777152	50776494	0	686	1168	TRINITY_DN22219_c0_g2_i1_1168	G	T	ADP=115;WT=0;HET=2;HOM=0;NC=0	0/1	255	137	131	55	76	0.5802	0.580153	1.9534e-30	35	35	0	55	0	76	0/1	97	104	100	71	29	0.29	1.7268e-10	37	36	0	71	0	29	2.00053
TRINITY_DN22219_c0_g2_i1	CM008369.1	86.12	663	61	19	704	1339	50777152	50776494	0	686	1170	TRINITY_DN22219_c0_g2_i1_1170	T	C	ADP=114;WT=0;HET=2;HOM=0;NC=0	0/1	255	138	128	50	78	0.6094	0.609375	9.2159e-32	36	37	0	50	0	78	0/1	112	105	101	68	33	0.3267	5.0672e-12	36	36	0	68	0	33	1.86506
TRINITY_DN22219_c0_g2_i1	CM008369.1	86.12	663	61	19	704	1339	50777152	50776494	0	686	86	TRINITY_DN22219_c0_g2_i1_86	T	C	ADP=2961;WT=0;HET=2;HOM=0;NC=0	0/1	255	3113	3095	1552	1543	0.4985	0.498546	0	37	37	0	1552	0	1543	0/1	255	2838	2828	2052	775	0.274	7.9436e-256	37	37	0	2052	0	775	1.81921
TRINITY_DN22219_c0_g2_i1	CM008369.1	86.12	663	61	19	704	1339	50777152	50776494	0	686	345	TRINITY_DN22219_c0_g2_i1_345	C	G	ADP=191;WT=0;HET=2;HOM=0;NC=0	0/1	255	197	195	86	109	0.559	0.558974	7.3714e-43	37	37	0	86	0	109	0/1	221	189	188	123	64	0.3404	7.8403e-23	37	37	0	123	0	64	1.64199
TRINITY_DN22219_c0_g2_i1	CM008369.1	86.12	663	61	19	704	1339	50777152	50776494	0	686	346	TRINITY_DN22219_c0_g2_i1_346	C	A	ADP=193;WT=0;HET=2;HOM=0;NC=0	0/1	255	198	198	89	109	0.5505	0.550505	1.1813e-42	37	37	0	89	0	109	0/1	224	189	189	124	65	0.3439	3.3957e-23	37	37	0	124	0	65	1.6007
TRINITY_DN22219_c0_g2_i1	CM008369.1	86.12	663	61	19	704	1339	50777152	50776494	0	686	357	TRINITY_DN22219_c0_g2_i1_357	C	T	ADP=218;WT=0;HET=2;HOM=0;NC=0	0/1	255	222	222	105	116	0.5225	0.522523	1.0315e-44	37	36	0	105	0	116	0/1	255	214	214	137	77	0.3598	1.5011e-27	37	36	0	137	0	77	1.45221
TRINITY_DN22219_c0_g2_i1	CM008369.1	86.12	663	61	19	704	1339	50777152	50776494	0	686	602	TRINITY_DN22219_c0_g2_i1_602	C	T	ADP=255;WT=0;HET=2;HOM=0;NC=0	0/1	255	279	279	137	141	0.5054	0.505376	1.0768e-53	36	37	0	137	0	141	0/1	255	232	232	149	82	0.3534	3.1297e-29	37	36	0	149	0	82	1.42985
TRINITY_DN22219_c0_g2_i1	CM008369.1	86.12	663	61	19	704	1339	50777152	50776494	0	686	170	TRINITY_DN22219_c0_g2_i1_170	C	T	ADP=144;WT=0;HET=2;HOM=0;NC=0	0/1	231	145	145	81	64	0.441379	0.4414	6.5508e-24	36	37	81	0	64	0	0/1	169	143	143	94	49	0.3427	1.2131e-17	36	37	94	0	49	0	1.28795
TRINITY_DN6099_c0_g1_i1	CM008369.1	98.68	227	3	0	1	227	51404592	51404818	2e-110	403	166	TRINITY_DN6099_c0_g1_i1_166	A	G	ADP=22;WT=1;HET=1;HOM=0;NC=0	0/1	35	22	22	12	10	0.4545	0.454545	0.00026061	36	37	12	0	10	0	0/0	14	23	23	18	5	0.2174	0.024548	37	37	18	0	5	0	2.09091
TRINITY_DN2439_c0_g1_i1	CM008369.1	97.28	1836	50	0	1041	2876	51405456	51403621	0	3114	1740	TRINITY_DN2439_c0_g1_i1_1740	T	C	ADP=64;WT=1;HET=1;HOM=0;NC=0	0/1	150	79	79	38	40	0.506329	0.5063	9.8334e-16	37	37	38	0	40	0	0/0	31	50	50	41	9	0.18	0.0013171	37	37	41	0	9	0	2.81294
TRINITY_DN2439_c0_g1_i1	CM008369.1	97.28	1836	50	0	1041	2876	51405456	51403621	0	3114	2295	TRINITY_DN2439_c0_g1_i1_2295	A	C	ADP=29;WT=0;HET=2;HOM=0;NC=0	0/1	55	32	30	15	15	0.5	0.5	2.9161e-06	37	37	0	15	0	15	0/1	26	29	29	21	8	0.2759	0.0022392	37	38	0	21	0	8	1.8125
TRINITY_DN2439_c0_g1_i1	CM008369.1	97.28	1836	50	0	1041	2876	51405456	51403621	0	3114	1151	TRINITY_DN2439_c0_g1_i1_1151	C	T	ADP=66;WT=0;HET=2;HOM=0;NC=0	0/1	122	92	92	57	35	0.380435	0.3804	5.2461e-13	37	36	57	0	35	0	0/1	51	42	41	26	15	0.3659	6.364e-06	37	37	26	0	15	0	1.03972
TRINITY_DN2439_c0_g1_i1	CM008369.1	97.28	1836	50	0	1041	2876	51405456	51403621	0	3114	1629	TRINITY_DN2439_c0_g1_i1_1629	G	A	ADP=64;WT=0;HET=2;HOM=0;NC=0	0/1	94	72	72	45	27	0.375	0.375	3.6614e-10	36	37	45	0	27	0	0/1	73	56	56	35	21	0.375	4.7115e-08	37	37	35	0	21	0	1
TRINITY_DN20830_c0_g2_i1	CM008369.1	94.62	446	14	6	1	446	51408081	51407646	0	682	81	TRINITY_DN20830_c0_g2_i1_81	G	C	ADP=28;WT=1;HET=1;HOM=0;NC=0	0/1	27	24	24	16	8	0.333333	0.3333	0.001949	37	37	16	0	8	0	0/0	32	34	33	29	4	0.1212	0.056777	36	32	29	0	4	0	2.75028
TRINITY_DN20830_c0_g2_i1	CM008369.1	94.62	446	14	6	1	446	51408081	51407646	0	682	136	TRINITY_DN20830_c0_g2_i1_136	C	T	ADP=32;WT=1;HET=1;HOM=0;NC=0	0/1	30	28	27	18	9	0.3333	0.333333	0.00088132	37	38	0	18	1	8	0/0	24	37	37	30	7	0.1892	0.005721	37	37	0	30	0	7	1.7619
TRINITY_DN20830_c0_g2_i1	CM008369.1	94.62	446	14	6	1	446	51408081	51407646	0	682	153	TRINITY_DN20830_c0_g2_i1_153	T	C	ADP=31;WT=0;HET=2;HOM=0;NC=0	0/1	26	28	28	20	8	0.2857	0.285714	0.002188	37	35	0	20	1	7	0/1	22	35	35	28	7	0.2	0.0056095	37	34	0	28	0	7	1.42857
TRINITY_DN8955_c0_g1_i1	CM008369.1	85.75	407	39	9	372	777	51567691	51568079	1e-112	412	205	TRINITY_DN8955_c0_g1_i1_205	G	A	ADP=14;WT=0;HET=2;HOM=0;NC=0	0/1	39	16	16	6	10	0.625	0.625	0.00012413	38	37	6	0	10	0	0/1	21	12	12	6	6	0.5	0.006865	37	38	6	0	6	0	1.25
TRINITY_DN8955_c0_g1_i1	CM008369.1	85.75	407	39	9	372	777	51567691	51568079	1e-112	412	204	TRINITY_DN8955_c0_g1_i1_204	G	A	ADP=14;WT=0;HET=2;HOM=0;NC=0	0/1	39	16	16	6	10	0.625	0.625	0.00012413	37	38	6	0	10	0	0/1	21	12	12	6	6	0.5	0.006865	37	38	6	0	6	0	1.25
TRINITY_DN8955_c0_g1_i1	CM008369.1	85.75	407	39	9	372	777	51567691	51568079	1e-112	412	215	TRINITY_DN8955_c0_g1_i1_215	A	T	ADP=14;WT=1;HET=1;HOM=0;NC=0	0/1	37	18	18	8	10	0.555556	0.5556	0.00017215	37	38	8	0	10	0	0/0	3	11	11	6	5	0.4545	0.017544	38	36	6	0	5	0	1.22234
TRINITY_DN8955_c0_g1_i1	CM008369.1	85.75	407	39	9	372	777	51567691	51568079	1e-112	412	208	TRINITY_DN8955_c0_g1_i1_208	G	T	ADP=14;WT=0;HET=2;HOM=0;NC=0	0/1	38	17	17	7	10	0.588235	0.5882	0.00014831	37	37	7	0	10	0	0/1	21	12	12	6	6	0.5	0.006865	37	38	6	0	6	0	1.17647
TRINITY_DN8955_c0_g1_i1	CM008369.1	85.75	407	39	9	372	777	51567691	51568079	1e-112	412	196	TRINITY_DN8955_c0_g1_i1_196	T	C	ADP=14;WT=0;HET=2;HOM=0;NC=0	0/1	44	16	16	5	11	0.6875	0.6875	3.3854e-05	36	37	0	5	0	11	0/1	31	12	12	4	8	0.6667	0.00067304	38	37	0	4	0	8	1.03125
TRINITY_DN11123_c0_g1_i1	CM008369.1	92.21	77	6	0	476	552	52043436	52043512	1e-21	110	486	TRINITY_DN11123_c0_g1_i1_486	C	G	ADP=36;WT=0;HET=2;HOM=0;NC=0	0/1	60	42	42	25	17	0.404762	0.4048	9.9678e-07	36	37	25	0	17	0	0/1	22	32	31	24	7	0.2258	0.0053469	36	38	24	0	7	0	1.79257
TRINITY_DN11123_c0_g1_i1	CM008369.1	92.21	77	6	0	476	552	52043436	52043512	1e-21	110	531	TRINITY_DN11123_c0_g1_i1_531	T	C	ADP=20;WT=1;HET=1;HOM=0;NC=0	0/1	31	26	26	15	9	0.346154	0.3462	0.00077962	26	37	15	0	9	0	0/0	11	15	15	12	3	0.2	0.11207	32	38	12	0	3	0	1.73077
TRINITY_DN11123_c0_g1_i1	CM008369.1	92.21	77	6	0	476	552	52043436	52043512	1e-21	110	237	TRINITY_DN11123_c0_g1_i1_237	T	G	ADP=16;WT=1;HET=1;HOM=0;NC=0	0/1	28	18	18	10	8	0.4444	0.444444	0.0014461	36	38	0	10	0	8	0/0	6	16	15	10	5	0.3333	0.021073	31	37	0	10	0	5	1.33333
TRINITY_DN18370_c0_g1_i3	CM008369.1	96.6	529	18	0	2	530	52053252	52053780	0	878	953	TRINITY_DN18370_c0_g1_i3_953	C	G	ADP=21;WT=0;HET=2;HOM=0;NC=0	0/1	46	20	20	8	12	0.6	0.6	2.2548e-05	36	37	0	8	0	12	0/1	27	23	23	15	8	0.3478	0.0018791	34	35	0	15	0	8	1.725
TRINITY_DN18370_c0_g1_i3	CM008369.1	96.6	529	18	0	2	530	52053252	52053780	0	878	951	TRINITY_DN18370_c0_g1_i3_951	C	T	ADP=20;WT=0;HET=2;HOM=0;NC=0	0/1	46	20	20	8	12	0.6	0.6	2.2548e-05	35	35	0	8	0	12	0/1	27	23	20	12	8	0.4	0.001638	37	31	0	12	0	8	1.5
TRINITY_DN18370_c0_g1_i1	CM008369.1	95.06	263	13	0	2	264	52053252	52053514	5e-113	414	872	TRINITY_DN18370_c0_g1_i1_872	C	G	ADP=18;WT=0;HET=2;HOM=0;NC=0	0/1	28	18	17	9	8	0.470588	0.4706	0.0013389	37	36	9	0	8	0	0/1	20	19	19	13	6	0.3158	0.009828	37	37	13	0	6	0	1.49015
TRINITY_DN18370_c0_g1_i1	CM008369.1	95.06	263	13	0	2	264	52053252	52053514	5e-113	414	870	TRINITY_DN18370_c0_g1_i1_870	C	T	ADP=18;WT=0;HET=2;HOM=0;NC=0	0/1	28	19	18	10	8	0.444444	0.4444	0.0014461	37	37	10	0	8	0	0/1	20	19	19	13	6	0.3158	0.009828	37	35	13	0	6	0	1.40736
TRINITY_DN20701_c0_g2_i1	CM008369.1	89.73	331	24	7	52	380	52061579	52061901	3e-113	414	433	TRINITY_DN20701_c0_g2_i1_433	T	A	ADP=13;WT=1;HET=1;HOM=0;NC=0	0/1	21	13	13	6	6	0.461538	0.4615	0.006865	37	36	6	0	6	0	0/0	14	13	13	10	1	0.0769	0.5	38	28	10	0	1	0	6.0018
TRINITY_DN20701_c0_g2_i1	CM008369.1	89.73	331	24	7	52	380	52061579	52061901	3e-113	414	437	TRINITY_DN20701_c0_g2_i1_437	A	C	ADP=11;WT=1;HET=1;HOM=0;NC=0	0/1	21	12	12	6	6	0.5	0.5	0.006865	38	36	6	0	6	0	0/0	14	11	11	10	1	0.0909	0.5	38	28	10	0	1	0	5.50055
TRINITY_DN20701_c0_g1_i1	CM008369.1	90.33	331	24	6	52	382	52061579	52061901	4e-117	427	470	TRINITY_DN20701_c0_g1_i1_470	T	C	ADP=11;WT=1;HET=1;HOM=0;NC=0	0/1	20	14	14	8	6	0.4286	0.428571	0.007971	37	37	0	8	0	6	0/0	8	8	8	7	1	0.125	0.5	38	38	0	7	0	1	3.42857
TRINITY_DN20701_c0_g2_i1	CM008369.1	89.73	331	24	7	52	380	52061579	52061901	3e-113	414	587	TRINITY_DN20701_c0_g2_i1_587	C	T	ADP=11;WT=1;HET=1;HOM=0;NC=0	0/1	21	13	13	7	6	0.461538	0.4615	0.0074534	37	36	7	0	6	0	0/0	4	10	10	7	3	0.3	0.10526	37	37	7	0	3	0	1.53846
TRINITY_DN20701_c0_g1_i1	CM008369.1	90.33	331	24	6	52	382	52061579	52061901	4e-117	427	589	TRINITY_DN20701_c0_g1_i1_589	C	T	ADP=15;WT=1;HET=1;HOM=0;NC=0	0/1	23	20	19	12	7	0.368421	0.3684	0.0039926	37	37	12	0	7	0	0/0	6	13	12	9	3	0.25	0.1087	37	36	9	0	3	0	1.47368
TRINITY_DN24729_c0_g1_i1	CM008369.1	89.43	265	20	2	129	393	52063548	52063804	2e-87	327	315	TRINITY_DN24729_c0_g1_i1_315	C	T	ADP=19;WT=1;HET=1;HOM=0;NC=0	0/1	31	21	21	12	9	0.428571	0.4286	0.0006592	36	38	10	2	9	0	0/0	11	17	17	13	4	0.2353	0.05132	35	38	13	0	4	0	1.82138
TRINITY_DN17580_c0_g1_i1	CM008369.1	86.9	336	11	9	1	310	52080209	52080537	6e-93	346	256	TRINITY_DN17580_c0_g1_i1_256	T	G	ADP=47;WT=0;HET=2;HOM=0;NC=0	0/1	125	61	61	28	33	0.540984	0.541	2.783e-13	36	35	28	0	33	0	0/1	63	33	33	16	17	0.5152	4.6376e-07	36	37	15	1	16	1	1.05005
TRINITY_DN24019_c0_g1_i3	CM008369.1	96.7	575	19	0	1087	1661	52928839	52929413	0	957	451	TRINITY_DN24019_c0_g1_i3_451	A	G	ADP=100;WT=0;HET=2;HOM=0;NC=0	0/1	255	103	100	36	64	0.64	0.64	1.164e-26	37	36	36	0	64	0	0/1	145	100	100	59	41	0.41	2.5144e-15	37	37	59	0	41	0	1.56098
TRINITY_DN25508_c0_g1_i1	CM008369.1	92.12	1091	34	19	14	1092	54630836	54629786	0	1491	251	TRINITY_DN25508_c0_g1_i1_251	C	A	ADP=138;WT=1;HET=0;HOM=1;NC=0	1_1	255	98	98	19	79	0.806122	0.8061	6.056e-37	37	37	19	0	78	1	0/0	156	179	179	159	20	0.1117	5.4387e-07	37	37	159	0	20	0	7.21685
TRINITY_DN25508_c0_g2_i1	CM008369.1	92.14	1094	34	19	14	1095	54630836	54629783	0	1496	251	TRINITY_DN25508_c0_g2_i1_251	C	A	ADP=110;WT=1;HET=0;HOM=1;NC=0	1_1	255	80	80	17	63	0.7875	0.7875	4.1053e-29	37	37	0	17	1	62	0/0	123	142	141	125	16	0.1135	9.7242e-06	37	37	0	125	0	16	6.93984
TRINITY_DN25508_c0_g1_i1	CM008369.1	92.12	1091	34	19	14	1092	54630836	54629786	0	1491	1030	TRINITY_DN25508_c0_g1_i1_1030	C	T	ADP=17;WT=1;HET=1;HOM=0;NC=0	0/1	35	14	14	5	9	0.642857	0.6429	0.00028986	37	35	5	0	9	0	0/0	21	21	20	18	2	0.1	0.24359	37	38	18	0	2	0	6.42857
TRINITY_DN25508_c0_g2_i1	CM008369.1	92.14	1094	34	19	14	1095	54630836	54629783	0	1496	771	TRINITY_DN25508_c0_g2_i1_771	T	A	ADP=36;WT=1;HET=0;HOM=1;NC=0	1_1	89	25	25	5	20	0.8	0.8	1.1273e-09	38	37	0	5	0	20	0/0	37	48	48	41	7	0.1458	0.0061774	37	37	0	41	0	7	5.48571
TRINITY_DN25508_c0_g1_i1	CM008369.1	92.12	1091	34	19	14	1092	54630836	54629786	0	1491	771	TRINITY_DN25508_c0_g1_i1_771	T	A	ADP=60;WT=1;HET=0;HOM=1;NC=0	1_1	139	42	39	8	31	0.794872	0.7949	1.1554e-14	38	36	8	0	31	0	0/0	55	82	82	69	13	0.1585	7.2906e-05	37	35	69	0	13	0	5.01496
TRINITY_DN25508_c0_g1_i1	CM008369.1	92.12	1091	34	19	14	1092	54630836	54629786	0	1491	808	TRINITY_DN25508_c0_g1_i1_808	T	C	ADP=54;WT=1;HET=1;HOM=0;NC=0	0/1	113	39	38	11	27	0.7105	0.710526	4.2271e-12	37	36	0	11	0	27	0/0	51	72	71	60	11	0.1549	0.00032124	36	35	0	60	0	11	4.58612
TRINITY_DN25508_c0_g2_i1	CM008369.1	92.14	1094	34	19	14	1095	54630836	54629783	0	1496	1030	TRINITY_DN25508_c0_g2_i1_1030	C	T	ADP=55;WT=1;HET=1;HOM=0;NC=0	0/1	109	48	47	19	28	0.5957	0.595745	1.0643e-11	36	36	0	19	0	28	0/0	49	66	64	55	9	0.1406	0.0014447	37	37	0	55	0	9	4.23641
TRINITY_DN25508_c0_g2_i1	CM008369.1	92.14	1094	34	19	14	1095	54630836	54629783	0	1496	808	TRINITY_DN25508_c0_g2_i1_808	T	C	ADP=52;WT=1;HET=0;HOM=1;NC=0	1_1	147	39	39	7	32	0.8205	0.820513	1.9666e-15	37	37	0	7	0	32	0/0	36	67	66	53	13	0.197	6.3478e-05	36	38	0	53	0	13	4.16568
TRINITY_DN25508_c0_g1_i1	CM008369.1	92.12	1091	34	19	14	1092	54630836	54629786	0	1491	835	TRINITY_DN25508_c0_g1_i1_835	T	G	ADP=69;WT=1;HET=0;HOM=1;NC=0	1_1	189	53	53	11	42	0.792453	0.7925	1.1855e-19	37	37	11	0	42	0	0/0	45	86	86	69	17	0.1977	3.1765e-06	37	37	69	0	17	0	4.00836
TRINITY_DN25508_c0_g2_i1	CM008369.1	92.14	1094	34	19	14	1095	54630836	54629783	0	1496	835	TRINITY_DN25508_c0_g2_i1_835	T	G	ADP=69;WT=0;HET=1;HOM=1;NC=0	1_1	202	52	51	8	43	0.8431	0.843137	5.5491e-21	37	37	0	8	0	43	0/1	72	87	87	65	22	0.2529	5.2156e-08	36	37	0	65	0	22	3.33422
TRINITY_DN25508_c0_g2_i1	CM008369.1	92.14	1094	34	19	14	1095	54630836	54629783	0	1496	1259	TRINITY_DN25508_c0_g2_i1_1259	T	G	ADP=11;WT=0;HET=0;HOM=2;NC=0	1_1	46	9	9	0	9	1	1	2.0568e-05	0	31	0	0	0	9	1_1	70	13	13	0	13	1	9.6148e-08	0	27	0	0	0	13	1
TRINITY_DN28392_c0_g1_i2	CM008369.1	95.59	657	16	8	13	662	56020776	56020126	0	1040	1306	TRINITY_DN28392_c0_g1_i2_1306	A	G	ADP=23;WT=1;HET=1;HOM=0;NC=0	0/1	74	31	31	12	19	0.6129	0.612903	3.2956e-08	36	36	0	12	0	19	0/0	8	16	16	12	4	0.25	0.050612	37	36	0	12	0	4	2.45161
TRINITY_DN28392_c0_g1_i3	CM008369.1	93.64	880	24	11	13	885	56020776	56019922	0	1286	1417	TRINITY_DN28392_c0_g1_i3_1417	G	C	ADP=25;WT=1;HET=1;HOM=0;NC=0	0/1	59	33	32	16	16	0.5	0.5	1.2304e-06	37	37	16	0	16	0	0/0	10	19	18	14	4	0.2222	0.051948	36	37	14	0	4	0	2.25023
TRINITY_DN28392_c0_g1_i2	CM008369.1	95.59	657	16	8	13	662	56020776	56020126	0	1040	50	TRINITY_DN28392_c0_g1_i2_50	A	G	ADP=14;WT=1;HET=1;HOM=0;NC=0	0/1	24	18	18	11	7	0.388889	0.3889	0.0038123	37	37	11	0	7	0	0/0	10	11	11	9	2	0.1818	0.2381	37	38	9	0	2	0	2.1391
TRINITY_DN28392_c0_g1_i2	CM008369.1	95.59	657	16	8	13	662	56020776	56020126	0	1040	1274	TRINITY_DN28392_c0_g1_i2_1274	G	C	ADP=29;WT=1;HET=1;HOM=0;NC=0	0/1	76	36	36	16	20	0.5556	0.555556	2.3419e-08	34	36	0	16	0	20	0/0	9	22	22	16	6	0.2727	0.01057	37	38	0	16	0	6	2.03704
TRINITY_DN28392_c0_g1_i2	CM008369.1	95.59	657	16	8	13	662	56020776	56020126	0	1040	1336	TRINITY_DN28392_c0_g1_i2_1336	G	A	ADP=20;WT=1;HET=1;HOM=0;NC=0	0/1	62	27	27	11	16	0.5926	0.592593	6.1806e-07	37	37	0	11	0	16	0/0	6	13	13	9	4	0.3077	0.047826	37	34	0	9	0	4	1.92593
TRINITY_DN28392_c0_g1_i4	CM008369.1	93.64	880	24	11	13	885	56020776	56019922	0	1286	1338	TRINITY_DN28392_c0_g1_i4_1338	G	A	ADP=18;WT=0;HET=2;HOM=0;NC=0	0/1	72	23	23	6	17	0.73913	0.7391	5.7694e-08	37	35	6	0	17	0	0/1	20	14	14	8	6	0.4286	0.007971	36	36	8	0	6	0	1.72452
TRINITY_DN28392_c0_g1_i2	CM008369.1	95.59	657	16	8	13	662	56020776	56020126	0	1040	1390	TRINITY_DN28392_c0_g1_i2_1390	T	C	ADP=18;WT=0;HET=2;HOM=0;NC=0	0/1	50	21	21	8	13	0.619	0.619048	7.9741e-06	37	33	0	8	0	13	0/1	20	16	16	10	6	0.375	0.008837	36	37	0	10	0	6	1.65079
TRINITY_DN28392_c0_g1_i2	CM008369.1	95.59	657	16	8	13	662	56020776	56020126	0	1040	907	TRINITY_DN28392_c0_g1_i2_907	G	A	ADP=20;WT=0;HET=2;HOM=0;NC=0	0/1	45	21	21	9	12	0.5714	0.571429	2.658e-05	35	35	0	9	0	12	0/1	23	19	19	12	7	0.3684	0.0039926	37	33	0	12	0	7	1.55102
TRINITY_DN28392_c0_g1_i4	CM008369.1	93.64	880	24	11	13	885	56020776	56019922	0	1286	1276	TRINITY_DN28392_c0_g1_i4_1276	G	C	ADP=25;WT=0;HET=2;HOM=0;NC=0	0/1	94	34	34	11	23	0.676471	0.6765	3.5675e-10	36	35	11	0	23	0	0/1	25	16	16	8	7	0.4375	0.0031609	37	34	8	0	7	0	1.54622
TRINITY_DN28392_c0_g1_i1	CM008369.1	95.59	657	16	8	13	662	56020776	56020126	0	1040	1165	TRINITY_DN28392_c0_g1_i1_1165	A	G	ADP=23;WT=0;HET=2;HOM=0;NC=0	0/1	79	27	27	8	19	0.703704	0.7037	1.2089e-08	37	37	8	0	19	0	0/1	32	19	19	10	9	0.4737	0.0005667	36	37	10	0	9	0	1.48555
TRINITY_DN28392_c0_g1_i3	CM008369.1	93.64	880	24	11	13	885	56020776	56019922	0	1286	1533	TRINITY_DN28392_c0_g1_i3_1533	T	C	ADP=18;WT=0;HET=2;HOM=0;NC=0	0/1	55	22	22	8	14	0.6364	0.636364	2.7817e-06	37	37	0	8	0	14	0/1	20	14	14	8	6	0.4286	0.007971	37	37	0	8	0	6	1.48485
TRINITY_DN28392_c0_g1_i1	CM008369.1	95.59	657	16	8	13	662	56020776	56020126	0	1040	907	TRINITY_DN28392_c0_g1_i1_907	G	A	ADP=43;WT=0;HET=2;HOM=0;NC=0	0/1	80	48	46	24	22	0.4783	0.478261	8.5409e-09	35	35	0	24	0	22	0/1	44	40	40	27	13	0.325	3.8184e-05	37	35	0	27	0	13	1.47157
TRINITY_DN28392_c0_g1_i4	CM008369.1	93.64	880	24	11	13	885	56020776	56019922	0	1286	1050	TRINITY_DN28392_c0_g1_i4_1050	G	A	ADP=44;WT=0;HET=2;HOM=0;NC=0	0/1	112	52	50	21	29	0.58	0.58	5.4249e-12	37	36	21	0	29	0	0/1	52	39	38	23	15	0.3947	5.4463e-06	36	36	23	0	15	0	1.46947
TRINITY_DN28392_c0_g1_i1	CM008369.1	95.59	657	16	8	13	662	56020776	56020126	0	1040	1195	TRINITY_DN28392_c0_g1_i1_1195	G	A	ADP=19;WT=0;HET=2;HOM=0;NC=0	0/1	64	24	24	8	16	0.666667	0.6667	3.2617e-07	34	37	8	0	16	0	0/1	25	15	15	8	7	0.4667	0.0031609	35	35	8	0	7	0	1.42847
TRINITY_DN28392_c0_g1_i1	CM008369.1	95.59	657	16	8	13	662	56020776	56020126	0	1040	1133	TRINITY_DN28392_c0_g1_i1_1133	G	C	ADP=26;WT=0;HET=2;HOM=0;NC=0	0/1	87	35	35	13	22	0.628571	0.6286	1.7197e-09	37	36	13	0	22	0	0/1	28	18	18	10	8	0.4444	0.0014461	37	37	10	0	8	0	1.41443
TRINITY_DN28392_c0_g1_i4	CM008369.1	93.64	880	24	11	13	885	56020776	56019922	0	1286	1392	TRINITY_DN28392_c0_g1_i4_1392	T	C	ADP=18;WT=0;HET=2;HOM=0;NC=0	0/1	54	23	23	9	14	0.6087	0.608696	3.4067e-06	36	37	0	9	0	14	0/1	21	13	13	7	6	0.4615	0.0074534	37	37	0	7	0	6	1.31884
TRINITY_DN28392_c0_g1_i4	CM008369.1	93.64	880	24	11	13	885	56020776	56019922	0	1286	1308	TRINITY_DN28392_c0_g1_i4_1308	A	G	ADP=21;WT=0;HET=2;HOM=0;NC=0	0/1	76	30	29	10	19	0.6552	0.655172	2.1144e-08	37	37	0	10	0	19	0/1	25	14	14	7	7	0.5	0.0028986	38	37	0	7	0	7	1.31034
TRINITY_DN28392_c0_g1_i3	CM008369.1	93.64	880	24	11	13	885	56020776	56019922	0	1286	1449	TRINITY_DN28392_c0_g1_i3_1449	A	G	ADP=21;WT=0;HET=2;HOM=0;NC=0	0/1	66	28	28	11	17	0.6071	0.607143	2.1913e-07	36	37	0	11	0	17	0/1	25	15	15	8	7	0.4667	0.0031609	35	37	0	8	0	7	1.30102
TRINITY_DN28392_c0_g1_i3	CM008369.1	93.64	880	24	11	13	885	56020776	56019922	0	1286	1050	TRINITY_DN28392_c0_g1_i3_1050	G	A	ADP=16;WT=0;HET=2;HOM=0;NC=0	0/1	38	17	17	7	10	0.5882	0.588235	0.00014831	36	38	0	7	0	10	0/1	25	15	15	8	7	0.4667	0.0031609	36	37	0	8	0	7	1.2605
TRINITY_DN28392_c0_g1_i4	CM008369.1	93.64	880	24	11	13	885	56020776	56019922	0	1286	50	TRINITY_DN28392_c0_g1_i4_50	A	G	ADP=15;WT=0;HET=2;HOM=0;NC=0	0/1	51	20	20	7	13	0.65	0.65	6.4422e-06	37	37	7	0	13	0	0/1	22	11	11	5	6	0.5455	0.006192	37	36	5	0	6	0	1.19157
TRINITY_DN28392_c0_g1_i1	CM008369.1	95.59	657	16	8	13	662	56020776	56020126	0	1040	1249	TRINITY_DN28392_c0_g1_i1_1249	T	C	ADP=14;WT=0;HET=2;HOM=0;NC=0	0/1	54	18	18	5	13	0.7222	0.722222	3.7078e-06	36	36	0	5	0	13	0/1	27	11	11	4	7	0.6364	0.001935	36	37	0	4	0	7	1.13492
TRINITY_DN28392_c0_g1_i3	CM008369.1	93.64	880	24	11	13	885	56020776	56019922	0	1286	1479	TRINITY_DN28392_c0_g1_i3_1479	G	A	ADP=24;WT=0;HET=2;HOM=0;NC=0	0/1	79	32	32	12	20	0.625	0.625	1.1508e-08	38	37	0	12	0	20	0/1	33	16	16	7	9	0.5625	0.00040786	35	36	0	7	0	9	1.11111
TRINITY_DN28392_c0_g1_i1	CM008369.1	95.59	657	16	8	13	662	56020776	56020126	0	1040	50	TRINITY_DN28392_c0_g1_i1_50	A	G	ADP=13;WT=0;HET=2;HOM=0;NC=0	0/1	21	13	13	7	6	0.461538	0.4615	0.0074534	38	38	7	0	6	0	0/1	21	13	13	7	6	0.4615	0.0074534	38	38	7	0	6	0	1.00008
TRINITY_DN21205_c0_g1_i1	CM008369.1	96.65	1014	28	3	5	1012	57122120	57121107	0	1679	1079	TRINITY_DN21205_c0_g1_i1_1079	C	T	ADP=8;WT=0;HET=0;HOM=2;NC=0	1_1	24	8	8	2	6	0.75	0.75	0.0034965	32	37	0	2	0	6	1_1	24	8	8	2	6	0.75	0.0034965	38	38	1	1	0	6	1
TRINITY_DN26250_c0_g2_i1	CM008369.1	96.46	339	8	2	48	382	57512540	57512202	4e-156	556	106	TRINITY_DN26250_c0_g2_i1_106	A	G	ADP=281;WT=1;HET=1;HOM=0;NC=0	0/1	255	309	274	169	105	0.383212	0.3832	9.876e-38	36	33	169	0	105	0	0/0	183	311	288	243	45	0.1562	4.4031e-15	36	31	243	0	45	0	2.45334
TRINITY_DN26250_c0_g3_i1	CM008369.1	89.05	913	54	15	48	916	57512540	57511630	0	1090	106	TRINITY_DN26250_c0_g3_i1_106	A	G	ADP=270;WT=1;HET=1;HOM=0;NC=0	0/1	255	303	266	171	95	0.357143	0.3571	8.6049e-34	36	33	171	0	95	0	0/0	183	302	274	233	41	0.1496	9.0221e-14	36	33	233	0	41	0	2.38732
TRINITY_DN26250_c0_g3_i1	CM008369.1	89.05	913	54	15	48	916	57512540	57511630	0	1090	341	TRINITY_DN26250_c0_g3_i1_341	G	A	ADP=367;WT=0;HET=2;HOM=0;NC=0	0/1	255	385	384	206	178	0.463542	0.4635	4.464e-66	37	37	206	0	178	0	0/1	255	357	351	264	87	0.2479	1.4521e-29	37	36	264	0	87	0	1.86987
TRINITY_DN26250_c0_g3_i1	CM008369.1	89.05	913	54	15	48	916	57512540	57511630	0	1090	312	TRINITY_DN26250_c0_g3_i1_312	G	A	ADP=612;WT=0;HET=2;HOM=0;NC=0	0/1	255	608	608	346	262	0.430921	0.4309	2.3586e-95	37	33	346	0	262	0	0/1	255	616	616	469	147	0.2386	2.7678e-49	37	33	469	0	147	0	1.80604
TRINITY_DN26250_c0_g2_i1	CM008369.1	96.46	339	8	2	48	382	57512540	57512202	4e-156	556	312	TRINITY_DN26250_c0_g2_i1_312	G	A	ADP=1196;WT=0;HET=2;HOM=0;NC=0	0/1	255	1200	1181	684	497	0.4208	0.42083	6.9865e-177	37	33	0	684	0	497	0/1	255	1228	1212	927	285	0.2351	1.5064e-92	37	33	0	927	0	285	1.78963
TRINITY_DN26250_c0_g3_i1	CM008369.1	89.05	913	54	15	48	916	57512540	57511630	0	1090	311	TRINITY_DN26250_c0_g3_i1_311	T	C	ADP=618;WT=0;HET=2;HOM=0;NC=0	0/1	255	618	618	356	262	0.423948	0.4239	5.0615e-95	37	33	356	0	262	0	0/1	255	619	619	472	147	0.2375	2.9238e-49	37	33	472	0	147	0	1.78505
TRINITY_DN26250_c0_g2_i1	CM008369.1	96.46	339	8	2	48	382	57512540	57512202	4e-156	556	268	TRINITY_DN26250_c0_g2_i1_268	T	G	ADP=1077;WT=0;HET=2;HOM=0;NC=0	0/1	255	1064	1062	557	505	0.4755	0.475518	6.3094e-185	37	37	0	557	0	505	0/1	255	1096	1092	801	291	0.2665	8.1586e-96	37	36	0	801	0	291	1.78442
TRINITY_DN26250_c0_g3_i1	CM008369.1	89.05	913	54	15	48	916	57512540	57511630	0	1090	317	TRINITY_DN26250_c0_g3_i1_317	T	C	ADP=601;WT=0;HET=2;HOM=0;NC=0	0/1	255	601	600	339	261	0.435	0.435	3.4612e-95	37	37	339	0	261	0	0/1	255	604	603	456	147	0.2438	2.1666e-49	37	37	456	0	147	0	1.78425
TRINITY_DN26250_c0_g2_i1	CM008369.1	96.46	339	8	2	48	382	57512540	57512202	4e-156	556	311	TRINITY_DN26250_c0_g2_i1_311	T	C	ADP=1179;WT=0;HET=2;HOM=0;NC=0	0/1	255	1175	1164	656	508	0.4364	0.436426	2.871e-182	37	34	0	656	0	508	0/1	255	1201	1194	899	295	0.2471	2.5052e-96	37	34	0	899	0	295	1.76642
TRINITY_DN26250_c0_g3_i1	CM008369.1	89.05	913	54	15	48	916	57512540	57511630	0	1090	268	TRINITY_DN26250_c0_g3_i1_268	T	G	ADP=903;WT=0;HET=2;HOM=0;NC=0	0/1	255	915	915	466	449	0.49071	0.4907	4.3631e-168	37	37	466	0	449	0	0/1	255	891	891	638	253	0.284	5.5748e-86	37	37	638	0	253	0	1.72785
TRINITY_DN26250_c0_g3_i1	CM008369.1	89.05	913	54	15	48	916	57512540	57511630	0	1090	558	TRINITY_DN26250_c0_g3_i1_558	A	T	ADP=8;WT=1;HET=0;HOM=1;NC=0	1_1	24	8	8	2	6	0.75	0.75	0.0034965	38	32	2	0	6	0	0/0	3	9	9	5	4	0.4444	0.041176	37	35	5	0	4	0	1.68767
TRINITY_DN26250_c0_g2_i1	CM008369.1	96.46	339	8	2	48	382	57512540	57512202	4e-156	556	317	TRINITY_DN26250_c0_g2_i1_317	T	C	ADP=1217;WT=0;HET=2;HOM=0;NC=0	0/1	255	1242	1229	680	548	0.4459	0.445891	9.8704e-198	37	37	0	680	0	548	0/1	255	1231	1206	887	319	0.2645	4.7333e-105	37	36	0	887	0	319	1.68572
TRINITY_DN26250_c0_g2_i1	CM008369.1	96.46	339	8	2	48	382	57512540	57512202	4e-156	556	341	TRINITY_DN26250_c0_g2_i1_341	G	A	ADP=1558;WT=0;HET=2;HOM=0;NC=0	0/1	255	1582	1563	923	640	0.409469	0.4095	6.7191e-227	36	36	923	0	640	0	0/1	255	1569	1554	1166	387	0.249	7.5763e-127	36	36	1166	0	387	0	1.64445
TRINITY_DN26250_c0_g3_i1	CM008369.1	89.05	913	54	15	48	916	57512540	57511630	0	1090	569	TRINITY_DN26250_c0_g3_i1_569	A	G	ADP=8;WT=1;HET=0;HOM=1;NC=0	1_1	24	8	8	2	6	0.75	0.75	0.0034965	38	38	2	0	6	0	0/0	1	8	8	4	4	0.5	0.038462	38	38	4	0	4	0	1.5
TRINITY_DN16550_c0_g1_i2	CM008369.1	96.15	78	3	0	591	668	57777337	57777260	5e-27	128	191	TRINITY_DN16550_c0_g1_i2_191	G	A	ADP=11;WT=1;HET=1;HOM=0;NC=0	0/1	34	15	15	6	9	0.6	0.6	0.00034983	31	36	6	0	9	0	0/0	1	8	8	4	4	0.5	0.038462	37	37	4	0	4	0	1.2
TRINITY_DN16550_c0_g1_i2	CM008369.1	96.15	78	3	0	591	668	57777337	57777260	5e-27	128	223	TRINITY_DN16550_c0_g1_i2_223	T	C	ADP=30;WT=0;HET=2;HOM=0;NC=0	0/1	52	40	40	25	15	0.375	0.375	6.0618e-06	36	37	25	0	15	0	0/1	23	20	20	13	7	0.35	0.004158	37	37	13	0	7	0	1.07143
TRINITY_DN12013_c0_g1_i1	CM008369.1	96.98	298	7	1	1	296	58172767	58173064	1e-138	499	718	TRINITY_DN12013_c0_g1_i1_718	G	C	ADP=15;WT=0;HET=1;HOM=1;NC=0	1_1	64	12	12	0	12	1	1	3.698e-07	0	37	0	0	0	12	0/1	37	19	19	9	10	0.5263	0.00019541	36	37	0	9	0	10	1.9
TRINITY_DN12013_c0_g1_i1	CM008369.1	96.98	298	7	1	1	296	58172767	58173064	1e-138	499	755	TRINITY_DN12013_c0_g1_i1_755	C	T	ADP=17;WT=0;HET=0;HOM=2;NC=0	1_1	93	17	17	0	17	1	1	4.2852e-10	0	36	0	0	0	17	1_1	55	17	17	4	13	0.7647	2.5647e-06	37	36	0	4	0	13	1.30769
TRINITY_DN12013_c0_g1_i1	CM008369.1	96.98	298	7	1	1	296	58172767	58173064	1e-138	499	761	TRINITY_DN12013_c0_g1_i1_761	C	T	ADP=17;WT=0;HET=0;HOM=2;NC=0	1_1	93	17	17	0	17	1	1	4.2852e-10	0	35	0	0	0	17	1_1	55	17	17	4	13	0.7647	2.5647e-06	37	36	0	4	0	13	1.30769
TRINITY_DN12013_c0_g1_i1	CM008369.1	96.98	298	7	1	1	296	58172767	58173064	1e-138	499	787	TRINITY_DN12013_c0_g1_i1_787	A	T	ADP=16;WT=0;HET=1;HOM=1;NC=0	1_1	76	20	20	2	16	0.8	0.8	2.0936e-08	38	36	0	2	0	16	0/1	36	13	13	4	9	0.6923	0.00022883	37	36	0	4	0	9	1.15556
TRINITY_DN12013_c0_g1_i1	CM008369.1	96.98	298	7	1	1	296	58172767	58173064	1e-138	499	840	TRINITY_DN12013_c0_g1_i1_840	A	G	ADP=14;WT=0;HET=0;HOM=2;NC=0	1_1	64	12	12	0	12	1	1	3.698e-07	0	35	0	0	0	12	1_1	87	16	16	0	16	1	1.6637e-09	0	37	0	0	0	16	1
TRINITY_DN12013_c0_g1_i1	CM008369.1	96.98	298	7	1	1	296	58172767	58173064	1e-138	499	835	TRINITY_DN12013_c0_g1_i1_835	T	A	ADP=11;WT=0;HET=0;HOM=2;NC=0	1_1	39	11	11	2	9	0.818182	0.8182	0.00011057	38	37	2	0	9	0	1_1	39	11	11	2	9	0.8182	0.00011057	36	37	2	0	9	0	0.999978
TRINITY_DN19400_c0_g1_i1	CM008369.1	89.41	529	21	11	186	682	59708873	59709398	2e-179	634	577	TRINITY_DN19400_c0_g1_i1_577	T	G	ADP=25;WT=1;HET=1;HOM=0;NC=0	0/1	29	35	35	26	9	0.2571	0.257143	0.0010857	36	38	0	26	0	9	0/0	21	15	15	14	1	0.0667	0.5	35	38	0	14	0	1	3.85714
TRINITY_DN28531_c0_g1_i1	CM008369.1	82.42	165	24	2	97	258	60794795	60794633	1e-30	139	152	TRINITY_DN28531_c0_g1_i1_152	G	A	ADP=22;WT=1;HET=1;HOM=0;NC=0	0/1	54	32	32	17	15	0.46875	0.4688	3.5464e-06	37	36	17	0	15	0	0/0	4	12	12	8	4	0.3333	0.046584	36	38	8	0	4	0	1.40639
TRINITY_DN28531_c0_g1_i1	CM008369.1	82.42	165	24	2	97	258	60794795	60794633	1e-30	139	158	TRINITY_DN28531_c0_g1_i1_158	C	A	ADP=16;WT=1;HET=1;HOM=0;NC=0	0/1	27	21	21	13	8	0.380952	0.381	0.0017241	37	36	13	0	8	0	0/0	7	11	11	8	3	0.2727	0.10714	36	38	8	0	3	0	1.39697
TRINITY_DN28531_c0_g1_i1	CM008369.1	82.42	165	24	2	97	258	60794795	60794633	1e-30	139	144	TRINITY_DN28531_c0_g1_i1_144	G	C	ADP=21;WT=1;HET=1;HOM=0;NC=0	0/1	54	31	31	16	15	0.483871	0.4839	3.2298e-06	37	37	16	0	15	0	0/0	4	11	11	7	4	0.3636	0.045113	38	38	7	0	4	0	1.33078
TRINITY_DN28531_c0_g1_i1	CM008369.1	82.42	165	24	2	97	258	60794795	60794633	1e-30	139	147	TRINITY_DN28531_c0_g1_i1_147	C	T	ADP=21;WT=1;HET=1;HOM=0;NC=0	0/1	54	31	31	16	15	0.483871	0.4839	3.2298e-06	37	37	16	0	15	0	0/0	4	11	11	7	4	0.3636	0.045113	37	38	7	0	4	0	1.33078
TRINITY_DN28531_c0_g1_i1	CM008369.1	82.42	165	24	2	97	258	60794795	60794633	1e-30	139	114	TRINITY_DN28531_c0_g1_i1_114	C	T	ADP=22;WT=0;HET=2;HOM=0;NC=0	0/1	87	30	30	9	21	0.7	0.7	1.7919e-09	37	37	0	9	0	21	0/1	29	15	15	7	8	0.5333	0.0010995	38	37	0	7	0	8	1.3125
TRINITY_DN28531_c0_g1_i1	CM008369.1	82.42	165	24	2	97	258	60794795	60794633	1e-30	139	96	TRINITY_DN28531_c0_g1_i1_96	A	G	ADP=21;WT=0;HET=1;HOM=1;NC=0	1_1	90	28	28	7	21	0.75	0.75	8.7917e-10	36	38	0	7	0	21	0/1	30	14	14	6	8	0.5714	0.00096618	34	37	0	6	0	8	1.3125
TRINITY_DN28531_c0_g1_i1	CM008369.1	82.42	165	24	2	97	258	60794795	60794633	1e-30	139	110	TRINITY_DN28531_c0_g1_i1_110	C	T	ADP=22;WT=0;HET=2;HOM=0;NC=0	0/1	87	30	30	9	21	0.7	0.7	1.7919e-09	37	38	0	9	0	21	0/1	29	15	15	7	8	0.5333	0.0010995	38	35	0	7	0	8	1.3125
TRINITY_DN28531_c0_g1_i1	CM008369.1	82.42	165	24	2	97	258	60794795	60794633	1e-30	139	99	TRINITY_DN28531_c0_g1_i1_99	C	A	ADP=21;WT=0;HET=2;HOM=0;NC=0	0/1	88	29	29	8	21	0.7241	0.724138	1.2841e-09	36	37	0	8	0	21	0/1	30	14	14	6	8	0.5714	0.00096618	37	36	0	6	0	8	1.26724
TRINITY_DN28531_c0_g1_i1	CM008369.1	82.42	165	24	2	97	258	60794795	60794633	1e-30	139	103	TRINITY_DN28531_c0_g1_i1_103	G	T	ADP=22;WT=0;HET=2;HOM=0;NC=0	0/1	87	30	30	9	21	0.7	0.7	1.7919e-09	37	37	0	9	0	21	0/1	30	14	14	6	8	0.5714	0.00096618	37	37	0	6	0	8	1.225
TRINITY_DN28531_c0_g1_i1	CM008369.1	82.42	165	24	2	97	258	60794795	60794633	1e-30	139	102	TRINITY_DN28531_c0_g1_i1_102	C	A	ADP=22;WT=0;HET=2;HOM=0;NC=0	0/1	87	30	30	9	21	0.7	0.7	1.7919e-09	37	37	0	9	0	21	0/1	30	14	14	6	8	0.5714	0.00096618	37	37	0	6	0	8	1.225
TRINITY_DN28531_c0_g1_i1	CM008369.1	82.42	165	24	2	97	258	60794795	60794633	1e-30	139	83	TRINITY_DN28531_c0_g1_i1_83	T	C	ADP=20;WT=0;HET=1;HOM=1;NC=0	1_1	90	28	28	7	21	0.75	0.75	8.7917e-10	37	37	0	7	0	21	0/1	31	12	12	4	8	0.6667	0.00067304	38	36	0	4	0	8	1.125
TRINITY_DN28531_c0_g1_i1	CM008369.1	82.42	165	24	2	97	258	60794795	60794633	1e-30	139	82	TRINITY_DN28531_c0_g1_i1_82	A	G	ADP=20;WT=0;HET=1;HOM=1;NC=0	1_1	90	28	28	7	21	0.75	0.75	8.7917e-10	38	37	0	7	0	21	0/1	31	12	12	4	8	0.6667	0.00067304	38	37	0	4	0	8	1.125
TRINITY_DN28531_c0_g1_i1	CM008369.1	82.42	165	24	2	97	258	60794795	60794633	1e-30	139	69	TRINITY_DN28531_c0_g1_i1_69	C	G	ADP=15;WT=0;HET=1;HOM=1;NC=0	1_1	71	20	20	4	16	0.8	0.8	7.7086e-08	37	36	0	4	0	16	0/1	32	11	11	3	8	0.7273	0.000516	38	35	0	3	0	8	1.1
TRINITY_DN28531_c0_g1_i1	CM008369.1	82.42	165	24	2	97	258	60794795	60794633	1e-30	139	66	TRINITY_DN28531_c0_g1_i1_66	C	T	ADP=15;WT=0;HET=1;HOM=1;NC=0	1_1	66	19	19	4	15	0.7895	0.789474	2.5053e-07	37	36	0	4	0	15	0/1	32	11	11	3	8	0.7273	0.000516	37	33	0	3	0	8	1.08553
TRINITY_DN892_c0_g1_i1	CM008369.1	91.47	211	16	2	1	210	61972347	61972556	5e-76	289	22	TRINITY_DN892_c0_g1_i1_22	T	C	ADP=15;WT=0;HET=1;HOM=1;NC=0	1_1	53	12	12	1	11	0.916667	0.9167	4.8074e-06	38	36	1	0	11	0	0/1	53	19	19	6	13	0.6842	5.0106e-06	37	37	6	0	11	2	1.33976
TRINITY_DN892_c0_g1_i1	CM008369.1	91.47	211	16	2	1	210	61972347	61972556	5e-76	289	31	TRINITY_DN892_c0_g1_i1_31	G	A	ADP=17;WT=0;HET=2;HOM=0;NC=0	0/1	35	14	14	5	9	0.642857	0.6429	0.00028986	38	37	5	0	9	0	0/1	41	20	20	9	11	0.55	7.2653e-05	37	38	6	3	11	0	1.16883
TRINITY_DN892_c0_g1_i1	CM008369.1	91.47	211	16	2	1	210	61972347	61972556	5e-76	289	174	TRINITY_DN892_c0_g1_i1_174	C	T	ADP=67;WT=0;HET=0;HOM=2;NC=0	1_1	158	28	28	0	28	1	1	1.3074e-16	0	35	0	0	0	28	1_1	255	108	107	3	104	0.972	1.5047e-58	36	36	1	2	0	104	1.02885
TRINITY_DN892_c0_g1_i1	CM008369.1	91.47	211	16	2	1	210	61972347	61972556	5e-76	289	198	TRINITY_DN892_c0_g1_i1_198	T	C	ADP=48;WT=0;HET=0;HOM=2;NC=0	1_1	92	21	19	1	18	0.9474	0.947368	5.6585e-10	38	37	0	1	0	18	1_1	255	77	77	6	71	0.9221	2.5749e-37	33	36	0	6	0	71	1.02743
TRINITY_DN892_c0_g1_i1	CM008369.1	91.47	211	16	2	1	210	61972347	61972556	5e-76	289	137	TRINITY_DN892_c0_g1_i1_137	A	G	ADP=125;WT=0;HET=0;HOM=2;NC=0	1_1	255	69	68	0	68	1	1	1.6809e-40	0	37	0	0	0	68	1_1	255	183	182	3	179	0.9835	6.6112e-103	30	37	0	3	1	178	1.01676
TRINITY_DN892_c0_g1_i1	CM008369.1	91.47	211	16	2	1	210	61972347	61972556	5e-76	289	168	TRINITY_DN892_c0_g1_i1_168	A	G	ADP=90;WT=0;HET=0;HOM=2;NC=0	1_1	236	41	41	0	41	1	1	2.3541e-24	0	34	0	0	0	41	1_1	255	140	140	2	138	0.9857	1.0817e-79	38	36	0	2	1	137	1.01449
TRINITY_DN892_c0_g1_i1	CM008369.1	91.47	211	16	2	1	210	61972347	61972556	5e-76	289	93	TRINITY_DN892_c0_g1_i1_93	T	C	ADP=87;WT=0;HET=0;HOM=2;NC=0	1_1	218	43	43	2	41	0.953488	0.9535	1.4915e-22	38	37	2	0	38	3	1_1	255	132	132	7	125	0.947	1.1732e-67	36	37	7	0	119	6	1.00685
TRINITY_DN892_c0_g1_i1	CM008369.1	91.47	211	16	2	1	210	61972347	61972556	5e-76	289	157	TRINITY_DN892_c0_g1_i1_157	C	T	ADP=111;WT=0;HET=0;HOM=2;NC=0	1_1	255	58	58	3	55	0.9483	0.948276	5.8604e-30	36	33	0	3	0	55	1_1	255	165	165	9	156	0.9455	3.4007e-84	37	35	1	8	0	156	1.00298
TRINITY_DN892_c0_g1_i1	CM008369.1	91.47	211	16	2	1	210	61972347	61972556	5e-76	289	62	TRINITY_DN892_c0_g1_i1_62	A	G	ADP=58;WT=0;HET=0;HOM=2;NC=0	1_1	132	30	28	2	26	0.928571	0.9286	5.6872e-14	38	35	2	0	24	2	1_1	255	99	88	6	82	0.9318	1.4154e-43	38	34	6	0	79	3	0.996535
TRINITY_DN892_c0_g1_i1	CM008369.1	91.47	211	16	2	1	210	61972347	61972556	5e-76	289	67	TRINITY_DN892_c0_g1_i1_67	A	G	ADP=76;WT=0;HET=0;HOM=2;NC=0	1_1	177	39	36	2	34	0.944444	0.9444	1.5887e-18	37	36	2	0	32	2	1_1	255	121	117	6	111	0.9487	2.9542e-60	37	36	6	0	105	6	0.995514
TRINITY_DN18031_c0_g2_i2	CM008369.1	95.45	505	16	2	32	530	62147618	62148121	0	798	1566	TRINITY_DN18031_c0_g2_i2_1566	T	C	ADP=120;WT=0;HET=2;HOM=0;NC=0	0/1	162	121	118	72	46	0.389831	0.3898	5.8901e-17	37	33	72	0	46	0	0/1	81	123	123	98	25	0.2033	7.6708e-09	37	34	98	0	25	0	1.91751
TRINITY_DN18031_c0_g2_i1	CM008369.1	95.45	505	16	2	32	530	62147618	62148121	0	798	1566	TRINITY_DN18031_c0_g2_i1_1566	T	C	ADP=382;WT=0;HET=2;HOM=0;NC=0	0/1	255	393	393	208	185	0.470738	0.4707	6.6124e-69	37	36	208	0	185	0	0/1	255	372	371	274	97	0.2615	4.5263e-33	37	35	274	0	97	0	1.80014
TRINITY_DN18031_c0_g2_i2	CM008369.1	95.45	505	16	2	32	530	62147618	62148121	0	798	1283	TRINITY_DN18031_c0_g2_i2_1283	C	T	ADP=391;WT=0;HET=2;HOM=0;NC=0	0/1	255	398	386	199	187	0.4845	0.484456	3.803e-70	37	37	2	197	0	187	0/1	255	403	397	290	107	0.2695	1.5594e-36	37	36	3	287	0	107	1.79747
TRINITY_DN18031_c0_g2_i1	CM008369.1	95.45	505	16	2	32	530	62147618	62148121	0	798	1283	TRINITY_DN18031_c0_g2_i1_1283	C	T	ADP=366;WT=0;HET=2;HOM=0;NC=0	0/1	255	372	372	194	178	0.478495	0.4785	1.362e-66	37	37	194	0	178	0	0/1	255	360	360	259	101	0.2806	1.0965e-34	37	37	259	0	101	0	1.70526
TRINITY_DN20689_c0_g2_i1	CM008369.1	97.15	631	16	2	1	629	62224021	62224651	0	1064	220	TRINITY_DN20689_c0_g2_i1_220	T	A	ADP=21;WT=1;HET=0;HOM=1;NC=0	1_1	65	16	16	2	14	0.875	0.875	2.5454e-07	38	37	2	0	14	0	0/0	20	26	26	22	4	0.1538	0.055222	37	37	22	0	4	0	5.68921
TRINITY_DN20689_c0_g2_i1	CM008369.1	97.15	631	16	2	1	629	62224021	62224651	0	1064	222	TRINITY_DN20689_c0_g2_i1_222	C	T	ADP=21;WT=1;HET=0;HOM=1;NC=0	1_1	65	16	16	2	14	0.875	0.875	2.5454e-07	38	38	2	0	14	0	0/0	20	26	26	22	4	0.1538	0.055222	37	38	22	0	4	0	5.68921
TRINITY_DN20689_c0_g2_i1	CM008369.1	97.15	631	16	2	1	629	62224021	62224651	0	1064	214	TRINITY_DN20689_c0_g2_i1_214	C	T	ADP=19;WT=1;HET=0;HOM=1;NC=0	1_1	55	14	14	2	12	0.857143	0.8571	2.9913e-06	38	37	2	0	12	0	0/0	21	25	25	21	4	0.16	0.054928	37	38	21	0	4	0	5.35714
TRINITY_DN20689_c0_g2_i1	CM008369.1	97.15	631	16	2	1	629	62224021	62224651	0	1064	242	TRINITY_DN20689_c0_g2_i1_242	T	C	ADP=19;WT=1;HET=0;HOM=1;NC=0	1_1	60	15	15	2	13	0.866667	0.8667	8.7675e-07	38	38	2	0	13	0	0/0	18	24	24	20	4	0.1667	0.05461	37	38	20	0	4	0	5.19896
TRINITY_DN20689_c0_g2_i1	CM008369.1	97.15	631	16	2	1	629	62224021	62224651	0	1064	209	TRINITY_DN20689_c0_g2_i1_209	G	A	ADP=18;WT=1;HET=0;HOM=1;NC=0	1_1	55	14	14	2	12	0.857143	0.8571	2.9913e-06	38	36	2	0	12	0	0/0	15	22	22	18	4	0.1818	0.053885	35	38	18	0	4	0	4.71476
TRINITY_DN20689_c0_g2_i1	CM008369.1	97.15	631	16	2	1	629	62224021	62224651	0	1064	124	TRINITY_DN20689_c0_g2_i1_124	A	G	ADP=11;WT=1;HET=1;HOM=0;NC=0	0/1	28	11	10	3	7	0.7	0.7	0.001548	38	35	3	0	7	0	0/0	13	13	13	11	2	0.1538	0.24	37	34	11	0	2	0	4.55137
TRINITY_DN20689_c0_g2_i1	CM008369.1	97.15	631	16	2	1	629	62224021	62224651	0	1064	237	TRINITY_DN20689_c0_g2_i1_237	G	A	ADP=20;WT=1;HET=0;HOM=1;NC=0	1_1	60	15	15	2	13	0.866667	0.8667	8.7675e-07	38	38	2	0	13	0	0/0	17	25	25	20	5	0.2	0.025076	37	34	20	0	5	0	4.33333
TRINITY_DN20689_c0_g2_i1	CM008369.1	97.15	631	16	2	1	629	62224021	62224651	0	1064	198	TRINITY_DN20689_c0_g2_i1_198	C	T	ADP=15;WT=1;HET=0;HOM=1;NC=0	1_1	55	14	14	2	12	0.857143	0.8571	2.9913e-06	37	36	2	0	12	0	0/0	11	17	17	13	4	0.2353	0.05132	37	38	13	0	4	0	3.64277
TRINITY_DN20689_c0_g2_i1	CM008369.1	97.15	631	16	2	1	629	62224021	62224651	0	1064	202	TRINITY_DN20689_c0_g2_i1_202	A	G	ADP=15;WT=1;HET=0;HOM=1;NC=0	1_1	49	13	13	2	11	0.846154	0.8462	1.0096e-05	38	38	2	0	11	0	0/0	11	17	17	13	4	0.2353	0.05132	37	38	13	0	4	0	3.59606
TRINITY_DN20689_c0_g2_i1	CM008369.1	97.15	631	16	2	1	629	62224021	62224651	0	1064	205	TRINITY_DN20689_c0_g2_i1_205	C	A	ADP=15;WT=1;HET=0;HOM=1;NC=0	1_1	49	13	13	2	11	0.846154	0.8462	1.0096e-05	38	38	2	0	11	0	0/0	11	17	17	13	4	0.2353	0.05132	38	38	13	0	4	0	3.59606
TRINITY_DN20689_c0_g2_i1	CM008369.1	97.15	631	16	2	1	629	62224021	62224651	0	1064	528	TRINITY_DN20689_c0_g2_i1_528	C	T	ADP=10;WT=1;HET=0;HOM=1;NC=0	1_1	29	9	9	2	7	0.7778	0.777778	0.0011312	37	36	0	2	0	7	0/0	6	12	12	9	3	0.25	0.1087	37	36	0	9	0	3	3.11111
TRINITY_DN20689_c0_g2_i1	CM008369.1	97.15	631	16	2	1	629	62224021	62224651	0	1064	529	TRINITY_DN20689_c0_g2_i1_529	T	C	ADP=10;WT=1;HET=0;HOM=1;NC=0	1_1	29	9	9	2	7	0.7778	0.777778	0.0011312	38	36	0	2	0	7	0/0	6	12	12	9	3	0.25	0.1087	36	38	0	9	0	3	3.11111
TRINITY_DN20689_c0_g2_i1	CM008369.1	97.15	631	16	2	1	629	62224021	62224651	0	1064	300	TRINITY_DN20689_c0_g2_i1_300	C	A	ADP=18;WT=0;HET=1;HOM=1;NC=0	1_1	29	9	9	2	7	0.7778	0.777778	0.0011312	38	29	0	2	0	7	0/1	22	27	27	20	7	0.2593	0.0050143	37	32	0	20	0	7	3
TRINITY_DN20689_c0_g2_i1	CM008369.1	97.15	631	16	2	1	629	62224021	62224651	0	1064	520	TRINITY_DN20689_c0_g2_i1_520	C	T	ADP=10;WT=1;HET=0;HOM=1;NC=0	1_1	29	9	9	2	7	0.7778	0.777778	0.0011312	38	37	0	2	0	7	0/0	7	11	11	8	3	0.2727	0.10714	36	38	0	8	0	3	2.85185
TRINITY_DN20689_c0_g2_i1	CM008369.1	97.15	631	16	2	1	629	62224021	62224651	0	1064	523	TRINITY_DN20689_c0_g2_i1_523	T	C	ADP=10;WT=1;HET=0;HOM=1;NC=0	1_1	29	9	9	2	7	0.7778	0.777778	0.0011312	36	34	0	2	0	7	0/0	7	11	11	8	3	0.2727	0.10714	35	38	0	8	0	3	2.85185
TRINITY_DN20689_c0_g2_i1	CM008369.1	97.15	631	16	2	1	629	62224021	62224651	0	1064	368	TRINITY_DN20689_c0_g2_i1_368	C	T	ADP=23;WT=1;HET=1;HOM=0;NC=0	0/1	42	19	19	8	11	0.5789	0.578947	6.2811e-05	37	34	0	8	0	11	0/0	16	28	28	22	6	0.2143	0.011603	35	37	0	22	0	6	2.70175
TRINITY_DN20689_c0_g2_i1	CM008369.1	97.15	631	16	2	1	629	62224021	62224651	0	1064	298	TRINITY_DN20689_c0_g2_i1_298	T	C	ADP=18;WT=0;HET=1;HOM=1;NC=0	1_1	29	9	9	2	7	0.7778	0.777778	0.0011312	38	29	0	2	0	7	0/1	26	27	27	19	8	0.2963	0.0021337	36	32	0	19	0	8	2.625
TRINITY_DN20689_c0_g2_i1	CM008369.1	97.15	631	16	2	1	629	62224021	62224651	0	1064	494	TRINITY_DN20689_c0_g2_i1_494	G	A	ADP=15;WT=1;HET=0;HOM=1;NC=0	1_1	52	15	15	3	12	0.8	0.8	5.2605e-06	38	37	3	0	12	0	0/0	6	15	15	10	5	0.3333	0.021073	37	38	10	0	5	0	2.40024
TRINITY_DN20689_c0_g2_i1	CM008369.1	97.15	631	16	2	1	629	62224021	62224651	0	1064	469	TRINITY_DN20689_c0_g2_i1_469	G	A	ADP=14;WT=1;HET=0;HOM=1;NC=0	1_1	47	14	14	3	11	0.785714	0.7857	1.6951e-05	36	36	3	0	11	0	0/0	6	15	15	10	5	0.3333	0.021073	37	38	10	0	5	0	2.35738
TRINITY_DN20689_c0_g2_i1	CM008369.1	97.15	631	16	2	1	629	62224021	62224651	0	1064	479	TRINITY_DN20689_c0_g2_i1_479	A	G	ADP=14;WT=1;HET=0;HOM=1;NC=0	1_1	42	14	13	3	10	0.769231	0.7692	5.3843e-05	38	38	3	0	10	0	0/0	6	15	15	10	5	0.3333	0.021073	35	38	10	0	5	0	2.30792
TRINITY_DN20689_c0_g2_i1	CM008369.1	97.15	631	16	2	1	629	62224021	62224651	0	1064	425	TRINITY_DN20689_c0_g2_i1_425	C	T	ADP=9;WT=1;HET=0;HOM=1;NC=0	1_1	24	8	8	2	6	0.75	0.75	0.0034965	38	37	2	0	6	0	0/0	3	11	11	6	5	0.4545	0.017544	38	35	6	0	5	0	1.65017
TRINITY_DN20689_c0_g2_i1	CM008369.1	97.15	631	16	2	1	629	62224021	62224651	0	1064	396	TRINITY_DN20689_c0_g2_i1_396	C	A	ADP=16;WT=1;HET=1;HOM=0;NC=0	0/1	20	14	14	8	6	0.428571	0.4286	0.007971	37	36	8	0	6	0	0/0	8	18	18	13	5	0.2778	0.022727	37	37	13	0	5	0	1.54273
TRINITY_DN20689_c0_g2_i1	CM008369.1	97.15	631	16	2	1	629	62224021	62224651	0	1064	443	TRINITY_DN20689_c0_g2_i1_443	T	G	ADP=10;WT=1;HET=1;HOM=0;NC=0	0/1	28	10	10	3	7	0.7	0.7	0.001548	38	37	3	0	7	0	0/0	3	11	11	6	5	0.4545	0.017544	38	38	6	0	5	0	1.54015
TRINITY_DN20689_c0_g2_i1	CM008369.1	97.15	631	16	2	1	629	62224021	62224651	0	1064	440	TRINITY_DN20689_c0_g2_i1_440	G	A	ADP=10;WT=1;HET=1;HOM=0;NC=0	0/1	28	10	10	3	7	0.7	0.7	0.001548	38	37	3	0	7	0	0/0	3	11	11	6	5	0.4545	0.017544	35	37	6	0	5	0	1.54015
TRINITY_DN20689_c0_g2_i1	CM008369.1	97.15	631	16	2	1	629	62224021	62224651	0	1064	451	TRINITY_DN20689_c0_g2_i1_451	A	C	ADP=10;WT=1;HET=1;HOM=0;NC=0	0/1	23	9	9	3	6	0.666667	0.6667	0.0045249	38	34	3	0	6	0	0/0	3	11	11	6	5	0.4545	0.017544	38	37	6	0	5	0	1.46681
TRINITY_DN20689_c0_g2_i1	CM008369.1	97.15	631	16	2	1	629	62224021	62224651	0	1064	393	TRINITY_DN20689_c0_g2_i1_393	G	A	ADP=15;WT=1;HET=1;HOM=0;NC=0	0/1	20	14	14	8	6	0.428571	0.4286	0.007971	37	38	8	0	6	0	0/0	8	17	17	12	5	0.2941	0.022239	37	37	12	0	5	0	1.45723
TRINITY_DN20689_c0_g1_i1	CM008369.1	94.51	255	13	1	1	254	62224021	62224275	5e-107	392	124	TRINITY_DN20689_c0_g1_i1_124	A	G	ADP=11;WT=1;HET=1;HOM=0;NC=0	0/1	36	13	13	4	9	0.692308	0.6923	0.00022883	38	37	4	0	9	0	0/0	1	9	9	4	5	0.5556	0.014706	38	38	4	0	5	0	1.24605
TRINITY_DN27476_c0_g1_i2	CM008369.1	88.66	1411	92	41	33	1413	63047867	63049239	0	1657	925	TRINITY_DN27476_c0_g1_i2_925	T	C	ADP=34;WT=1;HET=1;HOM=0;NC=0	0/1	131	49	48	16	32	0.6667	0.666667	7.5916e-14	37	36	0	16	0	32	0/0	25	21	21	19	2	0.0952	0.2439	36	38	0	19	0	2	7
TRINITY_DN27476_c0_g1_i2	CM008369.1	88.66	1411	92	41	33	1413	63047867	63049239	0	1657	927	TRINITY_DN27476_c0_g1_i2_927	C	T	ADP=34;WT=1;HET=1;HOM=0;NC=0	0/1	131	48	48	16	32	0.6667	0.666667	7.5916e-14	37	36	0	16	0	32	0/0	25	21	21	19	2	0.0952	0.2439	35	38	0	19	0	2	7
TRINITY_DN27476_c0_g1_i2	CM008369.1	88.66	1411	92	41	33	1413	63047867	63049239	0	1657	37	TRINITY_DN27476_c0_g1_i2_37	T	A	ADP=9;WT=1;HET=1;HOM=0;NC=0	0/1	27	11	11	4	7	0.636364	0.6364	0.001935	34	30	4	0	7	0	0/0	8	8	8	7	1	0.125	0.5	33	31	7	0	1	0	5.09091
TRINITY_DN27476_c0_g1_i2	CM008369.1	88.66	1411	92	41	33	1413	63047867	63049239	0	1657	768	TRINITY_DN27476_c0_g1_i2_768	G	A	ADP=65;WT=1;HET=1;HOM=0;NC=0	0/1	174	72	72	28	44	0.6111	0.611111	3.3771e-18	37	36	0	28	0	44	0/0	46	58	58	50	8	0.1379	0.0030172	37	36	0	50	0	8	4.43056
TRINITY_DN27476_c0_g1_i2	CM008369.1	88.66	1411	92	41	33	1413	63047867	63049239	0	1657	777	TRINITY_DN27476_c0_g1_i2_777	G	A	ADP=63;WT=1;HET=1;HOM=0;NC=0	0/1	191	72	72	25	47	0.6528	0.652778	6.8419e-20	37	36	0	25	0	47	0/0	40	54	54	46	8	0.1481	0.0029557	37	36	0	46	0	8	4.40625
TRINITY_DN27476_c0_g1_i2	CM008369.1	88.66	1411	92	41	33	1413	63047867	63049239	0	1657	784	TRINITY_DN27476_c0_g1_i2_784	G	A	ADP=59;WT=1;HET=1;HOM=0;NC=0	0/1	183	69	69	24	45	0.6522	0.652174	4.6119e-19	36	37	0	24	0	45	0/0	35	49	49	41	8	0.1633	0.0028658	37	37	0	41	0	8	3.99457
TRINITY_DN27476_c0_g1_i2	CM008369.1	88.66	1411	92	41	33	1413	63047867	63049239	0	1657	782	TRINITY_DN27476_c0_g1_i2_782	A	G	ADP=59;WT=1;HET=1;HOM=0;NC=0	0/1	183	69	69	24	45	0.6522	0.652174	4.6119e-19	37	37	0	24	0	45	0/0	35	49	49	41	8	0.1633	0.0028658	37	36	0	41	0	8	3.99457
TRINITY_DN27476_c0_g1_i2	CM008369.1	88.66	1411	92	41	33	1413	63047867	63049239	0	1657	815	TRINITY_DN27476_c0_g1_i2_815	A	G	ADP=44;WT=0;HET=1;HOM=1;NC=0	1_1	174	53	53	13	40	0.7547	0.754717	3.2601e-18	37	37	0	13	0	40	0/1	22	35	35	28	7	0.2	0.0056095	36	38	0	28	0	7	3.77358
TRINITY_DN27476_c0_g1_i2	CM008369.1	88.66	1411	92	41	33	1413	63047867	63049239	0	1657	821	TRINITY_DN27476_c0_g1_i2_821	C	A	ADP=46;WT=0;HET=2;HOM=0;NC=0	0/1	169	56	56	16	40	0.7143	0.714286	1.0539e-17	37	37	0	16	0	40	0/1	22	36	36	27	7	0.2059	0.0055492	37	38	0	27	0	7	3.67347
TRINITY_DN27476_c0_g1_i2	CM008369.1	88.66	1411	92	41	33	1413	63047867	63049239	0	1657	814	TRINITY_DN27476_c0_g1_i2_814	A	C	ADP=43;WT=0;HET=1;HOM=1;NC=0	1_1	174	53	53	13	40	0.7547	0.754717	3.2601e-18	37	37	0	13	0	40	0/1	22	35	34	27	7	0.2059	0.0055492	36	37	0	27	0	7	3.66577
TRINITY_DN27476_c0_g1_i2	CM008369.1	88.66	1411	92	41	33	1413	63047867	63049239	0	1657	644	TRINITY_DN27476_c0_g1_i2_644	G	A	ADP=73;WT=1;HET=1;HOM=0;NC=0	0/1	225	89	89	33	56	0.629213	0.6292	3.0109e-23	37	37	33	0	56	0	0/0	37	57	57	47	10	0.1754	0.0006345	37	37	47	0	10	0	3.58731
TRINITY_DN27476_c0_g1_i2	CM008369.1	88.66	1411	92	41	33	1413	63047867	63049239	0	1657	796	TRINITY_DN27476_c0_g1_i2_796	C	A	ADP=46;WT=0;HET=2;HOM=0;NC=0	0/1	192	62	62	17	45	0.7258	0.725806	5.2553e-20	37	37	0	17	0	45	0/1	22	31	31	24	7	0.2258	0.0053469	36	35	0	24	0	7	3.21429
TRINITY_DN27476_c0_g1_i2	CM008369.1	88.66	1411	92	41	33	1413	63047867	63049239	0	1657	633	TRINITY_DN27476_c0_g1_i2_633	C	A	ADP=73;WT=1;HET=1;HOM=0;NC=0	0/1	204	88	88	36	52	0.590909	0.5909	3.7947e-21	37	37	36	0	52	0	0/0	34	59	58	47	11	0.1897	0.00028966	37	36	47	0	11	0	3.11497
TRINITY_DN27476_c0_g1_i2	CM008369.1	88.66	1411	92	41	33	1413	63047867	63049239	0	1657	807	TRINITY_DN27476_c0_g1_i2_807	T	A	ADP=47;WT=0;HET=2;HOM=0;NC=0	0/1	147	54	54	18	36	0.666667	0.6667	1.6668e-15	37	37	18	0	36	0	0/1	32	41	41	31	10	0.2439	0.00052405	36	38	31	0	10	0	2.73336
TRINITY_DN27476_c0_g1_i2	CM008369.1	88.66	1411	92	41	33	1413	63047867	63049239	0	1657	1210	TRINITY_DN27476_c0_g1_i2_1210	C	G	ADP=900;WT=1;HET=1;HOM=0;NC=0	0/1	255	982	973	541	432	0.443988	0.444	7.6845e-158	37	37	541	0	432	0	0/0	398	836	828	669	159	0.192	3.0658e-52	37	37	669	0	159	0	2.31244
TRINITY_DN27476_c0_g1_i2	CM008369.1	88.66	1411	92	41	33	1413	63047867	63049239	0	1657	1228	TRINITY_DN27476_c0_g1_i2_1228	A	G	ADP=1156;WT=0;HET=2;HOM=0;NC=0	0/1	255	1299	1276	699	577	0.4522	0.452194	6.4432e-209	36	37	1	698	0	577	0/1	255	1064	1037	815	222	0.2141	3.1956e-71	36	37	1	814	0	222	2.11228
TRINITY_DN27476_c0_g1_i1	CM008369.1	91.33	415	24	7	33	437	63047867	63048279	5e-156	556	504	TRINITY_DN27476_c0_g1_i1_504	A	G	ADP=1879;WT=0;HET=2;HOM=0;NC=0	0/1	255	1795	1779	932	846	0.475548	0.4755	6.85769999999978e-311	37	37	931	1	846	0	0/1	255	1995	1979	1499	479	0.242	7.9604e-157	37	37	1498	1	479	0	1.96507
TRINITY_DN27476_c0_g1_i1	CM008369.1	91.33	415	24	7	33	437	63047867	63048279	5e-156	556	342	TRINITY_DN27476_c0_g1_i1_342	G	A	ADP=3384;WT=0;HET=2;HOM=0;NC=0	0/1	255	3876	3845	1827	2017	0.5246	0.524577	0	37	36	0	1827	0	2017	0/1	255	2939	2924	2137	786	0.2688	6.6465e-259	37	36	0	2137	0	786	1.95148
TRINITY_DN27476_c0_g1_i1	CM008369.1	91.33	415	24	7	33	437	63047867	63048279	5e-156	556	348	TRINITY_DN27476_c0_g1_i1_348	G	A	ADP=3442;WT=0;HET=2;HOM=0;NC=0	0/1	255	3907	3853	1822	2027	0.5261	0.526084	0	37	36	0	1822	0	2027	0/1	255	3080	3031	2212	818	0.2699	1.6318e-267	37	36	0	2212	0	818	1.94934
TRINITY_DN27476_c0_g1_i1	CM008369.1	91.33	415	24	7	33	437	63047867	63048279	5e-156	556	351	TRINITY_DN27476_c0_g1_i1_351	G	A	ADP=3479;WT=0;HET=2;HOM=0;NC=0	0/1	255	3920	3873	1861	2012	0.5195	0.519494	0	37	37	0	1861	0	2012	0/1	255	3117	3086	2259	826	0.2677	6.4835e-270	37	37	0	2259	0	826	1.94087
TRINITY_DN27476_c0_g1_i2	CM008369.1	88.66	1411	92	41	33	1413	63047867	63049239	0	1657	348	TRINITY_DN27476_c0_g1_i2_348	G	A	ADP=2214;WT=0;HET=2;HOM=0;NC=0	0/1	255	2511	2481	1302	1176	0.474002	0.474	0	37	36	1302	0	1176	0	0/1	255	1960	1947	1467	480	0.2465	1.8801e-157	37	37	1467	0	480	0	1.92293
TRINITY_DN27476_c0_g1_i2	CM008369.1	88.66	1411	92	41	33	1413	63047867	63049239	0	1657	342	TRINITY_DN27476_c0_g1_i2_342	G	A	ADP=2346;WT=0;HET=2;HOM=0;NC=0	0/1	255	2695	2668	1343	1325	0.496627	0.4966	0	37	37	1343	0	1325	0	0/1	255	2047	2024	1499	525	0.2594	4.0145e-171	37	37	1499	0	525	0	1.91452
TRINITY_DN27476_c0_g1_i2	CM008369.1	88.66	1411	92	41	33	1413	63047867	63049239	0	1657	351	TRINITY_DN27476_c0_g1_i2_351	G	A	ADP=2061;WT=0;HET=2;HOM=0;NC=0	0/1	255	2322	2321	1182	1139	0.490737	0.4907	0	36	37	1182	0	1139	0	0/1	255	1803	1802	1330	470	0.2608	3.9935e-155	37	37	1330	0	470	0	1.88166
TRINITY_DN27476_c0_g1_i1	CM008369.1	91.33	415	24	7	33	437	63047867	63048279	5e-156	556	486	TRINITY_DN27476_c0_g1_i1_486	C	G	ADP=1943;WT=0;HET=2;HOM=0;NC=0	0/1	255	1687	1674	967	707	0.422342	0.4223	1.9405e-252	37	37	966	1	707	0	0/1	255	2242	2212	1707	504	0.2278	6.369e-162	37	37	1707	0	504	0	1.854
TRINITY_DN27476_c0_g1_i2	CM008369.1	88.66	1411	92	41	33	1413	63047867	63049239	0	1657	199	TRINITY_DN27476_c0_g1_i2_199	C	T	ADP=1696;WT=0;HET=2;HOM=0;NC=0	0/1	255	1956	1954	766	1186	0.60696	0.607	0	37	37	764	2	1181	5	0/1	255	1440	1439	940	499	0.3468	2.6345e-171	37	37	938	2	497	2	1.75017
TRINITY_DN27476_c0_g1_i1	CM008369.1	91.33	415	24	7	33	437	63047867	63048279	5e-156	556	199	TRINITY_DN27476_c0_g1_i1_199	C	T	ADP=1699;WT=0;HET=2;HOM=0;NC=0	0/1	255	1951	1950	796	1154	0.591795	0.5918	0	37	37	792	4	1148	6	0/1	255	1448	1448	940	506	0.3494	5.4852e-174	37	37	939	1	504	2	1.69375
TRINITY_DN27476_c0_g1_i1	CM008369.1	91.33	415	24	7	33	437	63047867	63048279	5e-156	556	72	TRINITY_DN27476_c0_g1_i1_72	G	A	ADP=17;WT=0;HET=2;HOM=0;NC=0	0/1	62	21	21	6	15	0.7143	0.714286	5.4994e-07	37	36	0	6	0	15	0/1	21	13	13	7	6	0.4615	0.0074534	37	35	0	7	0	6	1.54762
TRINITY_DN27476_c0_g1_i1	CM008369.1	91.33	415	24	7	33	437	63047867	63048279	5e-156	556	75	TRINITY_DN27476_c0_g1_i1_75	C	A	ADP=17;WT=0;HET=2;HOM=0;NC=0	0/1	62	21	21	6	15	0.7143	0.714286	5.4994e-07	37	35	0	6	0	15	0/1	21	13	13	7	6	0.4615	0.0074534	37	35	0	7	0	6	1.54762
TRINITY_DN27476_c0_g1_i2	CM008369.1	88.66	1411	92	41	33	1413	63047867	63049239	0	1657	75	TRINITY_DN27476_c0_g1_i2_75	C	A	ADP=24;WT=0;HET=1;HOM=1;NC=0	1_1	111	26	26	3	23	0.8846	0.884615	7.3681e-12	33	36	0	3	0	23	0/1	50	22	22	9	13	0.5909	9.5813e-06	38	37	0	9	0	13	1.49704
TRINITY_DN27476_c0_g1_i1	CM008369.1	91.33	415	24	7	33	437	63047867	63048279	5e-156	556	653	TRINITY_DN27476_c0_g1_i1_653	T	C	ADP=119;WT=0;HET=2;HOM=0;NC=0	0/1	196	152	149	93	56	0.375839	0.3758	2.2895e-20	37	37	90	3	55	1	0/1	76	91	90	67	23	0.2556	2.3785e-08	37	36	66	1	22	1	1.47042
TRINITY_DN27476_c0_g1_i2	CM008369.1	88.66	1411	92	41	33	1413	63047867	63049239	0	1657	72	TRINITY_DN27476_c0_g1_i2_72	G	A	ADP=91;WT=0;HET=1;HOM=1;NC=0	1_1	255	119	119	20	99	0.831933	0.8319	3.1068e-47	37	36	20	0	99	0	0/1	154	64	64	25	39	0.6094	3.5019e-16	37	36	25	0	39	0	1.36517
TRINITY_DN27476_c0_g1_i2	CM008369.1	88.66	1411	92	41	33	1413	63047867	63049239	0	1657	62	TRINITY_DN27476_c0_g1_i2_62	G	T	ADP=29;WT=0;HET=2;HOM=0;NC=0	0/1	102	37	37	12	25	0.675676	0.6757	5.2839e-11	32	34	12	0	25	0	0/1	40	22	22	11	11	0.5	9.1981e-05	36	35	11	0	11	0	1.35135
TRINITY_DN27476_c0_g1_i1	CM008369.1	91.33	415	24	7	33	437	63047867	63048279	5e-156	556	62	TRINITY_DN27476_c0_g1_i1_62	G	T	ADP=38;WT=0;HET=1;HOM=1;NC=0	1_1	198	47	47	6	41	0.87234	0.8723	1.4122e-20	33	34	6	0	41	0	0/1	76	29	29	10	19	0.6552	2.1144e-08	34	34	10	0	19	0	1.33141
TRINITY_DN27476_c0_g1_i2	CM008369.1	88.66	1411	92	41	33	1413	63047867	63049239	0	1657	1377	TRINITY_DN27476_c0_g1_i2_1377	T	C	ADP=139;WT=0;HET=2;HOM=0;NC=0	0/1	244	161	161	93	68	0.42236	0.4224	3.9423e-25	37	37	90	3	67	1	0/1	137	118	117	77	40	0.3419	1.6032e-14	37	37	76	1	40	0	1.23533
TRINITY_DN27476_c0_g1_i1	CM008369.1	91.33	415	24	7	33	437	63047867	63048279	5e-156	556	588	TRINITY_DN27476_c0_g1_i1_588	G	C	ADP=1118;WT=0;HET=0;HOM=2;NC=0	1_1	255	1381	1374	71	1301	0.94687	0.9469	0	37	36	71	0	1301	0	1_1	255	866	862	43	819	0.9501	0	34	36	43	0	818	1	0.996601
TRINITY_DN27476_c0_g1_i2	CM008369.1	88.66	1411	92	41	33	1413	63047867	63049239	0	1657	1348	TRINITY_DN27476_c0_g1_i2_1348	C	G	ADP=925;WT=0;HET=0;HOM=2;NC=0	1_1	255	1095	1084	148	935	0.862546	0.8625	0	37	37	146	2	935	0	1_1	255	771	766	101	665	0.8681	0	37	37	100	1	665	0	0.993602
TRINITY_DN27476_c0_g1_i1	CM008369.1	91.33	415	24	7	33	437	63047867	63048279	5e-156	556	591	TRINITY_DN27476_c0_g1_i1_591	G	C	ADP=1112;WT=0;HET=0;HOM=2;NC=0	1_1	255	1417	1369	84	1284	0.937911	0.9379	0	36	36	84	0	1284	0	1_1	255	888	856	46	810	0.9463	0	35	36	46	0	809	1	0.991135
TRINITY_DN27476_c0_g1_i1	CM008369.1	91.33	415	24	7	33	437	63047867	63048279	5e-156	556	620	TRINITY_DN27476_c0_g1_i1_620	T	A	ADP=943;WT=0;HET=0;HOM=2;NC=0	1_1	255	1175	1168	141	1027	0.879281	0.8793	0	37	36	138	3	1026	1	1_1	255	724	719	81	638	0.8873	2.30101193237644e-319	37	36	81	0	637	1	0.990962
TRINITY_DN27476_c0_g2_i1	CM008369.1	88.37	258	22	2	25	281	63048989	63049239	3e-80	303	245	TRINITY_DN27476_c0_g2_i1_245	T	C	ADP=582;WT=0;HET=2;HOM=0;NC=0	0/1	255	694	686	412	274	0.399417	0.3994	3.7543e-98	37	37	411	1	274	0	0/1	255	483	478	306	172	0.3598	1.0365e-60	37	37	306	0	171	1	1.11011
TRINITY_DN10586_c0_g2_i1	CM008369.1	84.81	428	26	10	65	460	63232201	63231781	3e-107	394	235	TRINITY_DN10586_c0_g2_i1_235	C	T	ADP=21;WT=1;HET=1;HOM=0;NC=0	0/1	48	25	25	12	13	0.52	0.52	1.4654e-05	37	36	12	0	13	0	0/0	8	19	18	12	5	0.2778	0.022239	35	37	12	0	5	0	1.87185
TRINITY_DN17828_c0_g1_i1	CM008369.1	97.94	1651	30	4	9	1657	63686320	63687968	0	2857	384	TRINITY_DN17828_c0_g1_i1_384	A	G	ADP=117;WT=1;HET=1;HOM=0;NC=0	0/1	64	98	98	78	20	0.2041	0.204082	3.2429e-07	37	35	0	78	0	20	0/0	185	137	137	131	6	0.0438	0.014776	37	38	0	131	0	6	4.65986
TRINITY_DN17828_c0_g1_i1	CM008369.1	97.94	1651	30	4	9	1657	63686320	63687968	0	2857	382	TRINITY_DN17828_c0_g1_i1_382	T	C	ADP=114;WT=1;HET=1;HOM=0;NC=0	0/1	61	95	94	75	19	0.2021	0.202128	6.941e-07	35	36	0	75	0	19	0/0	182	135	135	129	6	0.0444	0.014763	37	38	0	129	0	6	4.54787
TRINITY_DN17828_c0_g1_i1	CM008369.1	97.94	1651	30	4	9	1657	63686320	63687968	0	2857	370	TRINITY_DN17828_c0_g1_i1_370	A	G	ADP=113;WT=1;HET=1;HOM=0;NC=0	0/1	69	90	88	67	21	0.2386	0.238636	1.2307e-07	36	35	0	67	0	21	0/0	168	138	138	130	8	0.058	0.0035194	37	37	0	130	0	8	4.11648
TRINITY_DN17828_c0_g1_i1	CM008369.1	97.94	1651	30	4	9	1657	63686320	63687968	0	2857	347	TRINITY_DN17828_c0_g1_i1_347	G	C	ADP=83;WT=1;HET=1;HOM=0;NC=0	0/1	75	63	63	41	22	0.3492	0.349206	2.5731e-08	35	36	0	41	0	22	0/0	107	104	104	95	9	0.0865	0.0016306	37	37	0	95	0	9	4.03527
TRINITY_DN17828_c0_g1_i1	CM008369.1	97.94	1651	30	4	9	1657	63686320	63687968	0	2857	374	TRINITY_DN17828_c0_g1_i1_374	G	C	ADP=112;WT=1;HET=1;HOM=0;NC=0	0/1	69	88	88	67	21	0.2386	0.238636	1.2307e-07	37	37	0	67	0	21	0/0	157	136	136	127	9	0.0662	0.0017037	37	33	0	127	0	9	3.60606
TRINITY_DN17828_c0_g1_i1	CM008369.1	97.94	1651	30	4	9	1657	63686320	63687968	0	2857	336	TRINITY_DN17828_c0_g1_i1_336	G	A	ADP=67;WT=1;HET=1;HOM=0;NC=0	0/1	29	41	41	32	9	0.2195	0.219512	0.0011955	36	35	0	32	0	9	0/0	112	94	94	88	6	0.0638	0.014392	37	35	0	88	0	6	3.43902
TRINITY_DN17828_c0_g1_i1	CM008369.1	97.94	1651	30	4	9	1657	63686320	63687968	0	2857	332	TRINITY_DN17828_c0_g1_i1_332	C	T	ADP=55;WT=1;HET=1;HOM=0;NC=0	0/1	22	35	35	28	7	0.2	0.2	0.0056095	36	24	0	28	0	7	0/0	90	76	76	71	5	0.0658	0.029201	37	28	0	71	0	5	3.04
TRINITY_DN17828_c0_g1_i1	CM008369.1	97.94	1651	30	4	9	1657	63686320	63687968	0	2857	1409	TRINITY_DN17828_c0_g1_i1_1409	T	A	ADP=52;WT=1;HET=1;HOM=0;NC=0	0/1	46	58	58	44	14	0.241379	0.2414	2.5055e-05	35	37	44	0	14	0	0/0	47	47	47	42	5	0.1064	0.027945	35	36	42	0	5	0	2.2686
TRINITY_DN17828_c0_g1_i1	CM008369.1	97.94	1651	30	4	9	1657	63686320	63687968	0	2857	886	TRINITY_DN17828_c0_g1_i1_886	C	T	ADP=62;WT=0;HET=2;HOM=0;NC=0	0/1	150	74	74	30	39	0.5652	0.527027	8.7033e-16	36	34	0	30	0	39	0/1	39	50	50	37	12	0.2449	0.00011358	37	34	0	37	0	12	2.19595
TRINITY_DN17828_c0_g1_i1	CM008369.1	97.94	1651	30	4	9	1657	63686320	63687968	0	2857	264	TRINITY_DN17828_c0_g1_i1_264	T	C	ADP=44;WT=1;HET=1;HOM=0;NC=0	0/1	22	29	29	22	7	0.241379	0.2414	0.0051909	36	38	22	0	7	0	0/0	54	59	59	52	7	0.1186	0.0064707	37	38	52	0	7	0	2.03524
TRINITY_DN17828_c0_g1_i1	CM008369.1	97.94	1651	30	4	9	1657	63686320	63687968	0	2857	223	TRINITY_DN17828_c0_g1_i1_223	G	A	ADP=25;WT=1;HET=1;HOM=0;NC=0	0/1	23	21	21	14	7	0.3333	0.333333	0.0043101	37	38	0	14	0	7	0/0	21	30	30	25	5	0.1667	0.026093	34	38	0	25	0	5	2
TRINITY_DN17828_c0_g1_i1	CM008369.1	97.94	1651	30	4	9	1657	63686320	63687968	0	2857	762	TRINITY_DN17828_c0_g1_i1_762	T	A	ADP=106;WT=1;HET=1;HOM=0;NC=0	0/1	71	107	107	85	22	0.2056	0.205607	7.1631e-08	36	37	0	85	0	22	0/0	98	106	106	95	11	0.1038	0.0003716	37	37	0	95	0	11	1.98131
TRINITY_DN17828_c0_g1_i1	CM008369.1	97.94	1651	30	4	9	1657	63686320	63687968	0	2857	776	TRINITY_DN17828_c0_g1_i1_776	A	G	ADP=113;WT=1;HET=1;HOM=0;NC=0	0/1	91	121	121	93	28	0.2314	0.231405	6.3639e-10	36	37	0	93	0	28	0/0	88	105	105	92	13	0.1238	8.222e-05	36	38	0	92	0	13	1.86904
TRINITY_DN17828_c0_g1_i1	CM008369.1	97.94	1651	30	4	9	1657	63686320	63687968	0	2857	269	TRINITY_DN17828_c0_g1_i1_269	A	C	ADP=37;WT=1;HET=1;HOM=0;NC=0	0/1	23	26	26	19	7	0.269231	0.2692	0.0049169	37	38	19	0	7	0	0/0	37	48	48	41	7	0.1458	0.0061774	37	37	41	0	7	0	1.84658
TRINITY_DN17828_c0_g1_i1	CM008369.1	97.94	1651	30	4	9	1657	63686320	63687968	0	2857	779	TRINITY_DN17828_c0_g1_i1_779	T	C	ADP=110;WT=1;HET=1;HOM=0;NC=0	0/1	92	119	119	91	28	0.2353	0.235294	6.1526e-10	34	37	0	91	0	28	0/0	82	101	101	88	13	0.1287	8.0858e-05	36	37	0	88	0	13	1.82805
TRINITY_DN17828_c0_g1_i1	CM008369.1	97.94	1651	30	4	9	1657	63686320	63687968	0	2857	1706	TRINITY_DN17828_c0_g1_i1_1706	A	G	ADP=26;WT=1;HET=1;HOM=0;NC=0	0/1	23	23	23	16	7	0.304348	0.3043	0.0045803	37	37	16	0	7	0	0/0	22	29	29	24	5	0.1724	0.025917	35	36	24	0	5	0	1.76536
TRINITY_DN17828_c0_g1_i1	CM008369.1	97.94	1651	30	4	9	1657	63686320	63687968	0	2857	241	TRINITY_DN17828_c0_g1_i1_241	C	T	ADP=23;WT=1;HET=1;HOM=0;NC=0	0/1	23	19	19	12	7	0.3684	0.368421	0.0039926	35	37	0	12	0	7	0/0	16	27	27	21	6	0.2222	0.011461	36	36	0	21	0	6	1.65789
TRINITY_DN17828_c0_g1_i1	CM008369.1	97.94	1651	30	4	9	1657	63686320	63687968	0	2857	739	TRINITY_DN17828_c0_g1_i1_739	C	T	ADP=117;WT=1;HET=1;HOM=0;NC=0	0/1	95	124	124	95	29	0.233871	0.2339	2.9145e-10	36	37	95	0	29	0	0/0	79	110	110	94	16	0.1455	8.4808e-06	37	36	94	0	16	0	1.60736
TRINITY_DN17828_c0_g1_i1	CM008369.1	97.94	1651	30	4	9	1657	63686320	63687968	0	2857	1686	TRINITY_DN17828_c0_g1_i1_1686	C	T	ADP=28;WT=1;HET=1;HOM=0;NC=0	0/1	22	27	27	20	7	0.259259	0.2593	0.0050143	37	36	20	0	7	0	0/0	21	30	30	25	5	0.1667	0.026093	37	35	25	0	5	0	1.55524
TRINITY_DN17828_c0_g1_i1	CM008369.1	97.94	1651	30	4	9	1657	63686320	63687968	0	2857	1705	TRINITY_DN17828_c0_g1_i1_1705	C	T	ADP=26;WT=1;HET=1;HOM=0;NC=0	0/1	23	23	23	16	7	0.304348	0.3043	0.0045803	36	37	16	0	7	0	0/0	18	29	29	23	6	0.2069	0.011736	37	33	23	0	6	0	1.47099
TRINITY_DN17828_c0_g1_i1	CM008369.1	97.94	1651	30	4	9	1657	63686320	63687968	0	2857	694	TRINITY_DN17828_c0_g1_i1_694	G	A	ADP=105;WT=1;HET=1;HOM=0;NC=0	0/1	85	109	108	82	26	0.240741	0.2407	2.692e-09	37	37	82	0	26	0	0/0	67	103	103	86	17	0.165	3.7189e-06	37	37	85	1	17	0	1.45903
TRINITY_DN17828_c0_g1_i1	CM008369.1	97.94	1651	30	4	9	1657	63686320	63687968	0	2857	698	TRINITY_DN17828_c0_g1_i1_698	C	G	ADP=105;WT=1;HET=1;HOM=0;NC=0	0/1	85	108	108	82	26	0.240741	0.2407	2.692e-09	37	37	82	0	26	0	0/0	64	102	102	85	17	0.1667	3.6904e-06	37	37	84	1	17	0	1.44416
TRINITY_DN17828_c0_g1_i1	CM008369.1	97.94	1651	30	4	9	1657	63686320	63687968	0	2857	697	TRINITY_DN17828_c0_g1_i1_697	A	T	ADP=105;WT=1;HET=1;HOM=0;NC=0	0/1	85	108	108	82	26	0.240741	0.2407	2.692e-09	36	37	82	0	26	0	0/0	65	102	102	84	17	0.1667	3.6616e-06	37	37	83	1	17	0	1.44416
TRINITY_DN17828_c0_g1_i1	CM008369.1	97.94	1651	30	4	9	1657	63686320	63687968	0	2857	1391	TRINITY_DN17828_c0_g1_i1_1391	T	C	ADP=57;WT=0;HET=2;HOM=0;NC=0	0/1	60	60	60	42	18	0.3	0.3	8.5119e-07	35	31	0	42	0	18	0/1	39	55	55	43	12	0.2182	0.00012473	36	37	0	43	0	12	1.375
TRINITY_DN17828_c0_g1_i1	CM008369.1	97.94	1651	30	4	9	1657	63686320	63687968	0	2857	852	TRINITY_DN17828_c0_g1_i1_852	T	A	ADP=70;WT=0;HET=2;HOM=0;NC=0	0/1	73	81	81	59	22	0.2716	0.271605	4.5762e-08	36	36	0	59	0	22	0/1	38	60	60	48	12	0.2	0.00013273	37	37	0	48	0	12	1.35802
TRINITY_DN17828_c0_g1_i1	CM008369.1	97.94	1651	30	4	9	1657	63686320	63687968	0	2857	867	TRINITY_DN17828_c0_g1_i1_867	A	T	ADP=66;WT=1;HET=1;HOM=0;NC=0	0/1	55	77	77	60	17	0.2208	0.220779	2.8308e-06	36	34	0	60	0	17	0/0	35	56	56	46	10	0.1786	0.00062917	37	38	0	46	0	10	1.23636
TRINITY_DN17828_c0_g1_i1	CM008369.1	97.94	1651	30	4	9	1657	63686320	63687968	0	2857	813	TRINITY_DN17828_c0_g1_i1_813	A	G	ADP=100;WT=0;HET=2;HOM=0;NC=0	0/1	85	109	109	83	26	0.2385	0.238532	2.7406e-09	37	37	0	83	0	26	0/1	61	91	91	72	19	0.2088	6.6872e-07	37	36	0	72	0	19	1.14244
TRINITY_DN17828_c0_g1_i1	CM008369.1	97.94	1651	30	4	9	1657	63686320	63687968	0	2857	1386	TRINITY_DN17828_c0_g1_i1_1386	A	G	ADP=51;WT=0;HET=2;HOM=0;NC=0	0/1	49	55	55	40	15	0.2727	0.272727	1.0121e-05	36	33	0	40	0	15	0/1	39	48	48	36	12	0.25	0.00011153	37	38	0	36	0	12	1.09091
TRINITY_DN17828_c0_g1_i1	CM008369.1	97.94	1651	30	4	9	1657	63686320	63687968	0	2857	839	TRINITY_DN17828_c0_g1_i1_839	G	A	ADP=82;WT=0;HET=2;HOM=0;NC=0	0/1	75	96	96	73	23	0.2396	0.239583	2.6678e-08	35	37	0	73	0	23	0/1	48	68	68	53	15	0.2206	1.2834e-05	37	37	0	53	0	15	1.08611
TRINITY_DN17828_c0_g1_i1	CM008369.1	97.94	1651	30	4	9	1657	63686320	63687968	0	2857	1382	TRINITY_DN17828_c0_g1_i1_1382	C	T	ADP=70;WT=0;HET=2;HOM=0;NC=0	0/1	59	75	75	57	18	0.24	0.24	1.1982e-06	36	35	57	0	18	0	0/1	52	66	66	50	16	0.2424	5.4307e-06	36	37	50	0	16	0	0.990099
TRINITY_DN14998_c0_g1_i1	CM008369.1	91.63	824	31	12	1	791	63691633	63690815	0	1105	394	TRINITY_DN14998_c0_g1_i1_394	G	C	ADP=64;WT=0;HET=2;HOM=0;NC=0	0/1	169	79	79	35	44	0.557	0.556962	1.1883e-17	38	37	0	35	0	44	0/1	43	51	50	37	13	0.26	4.9906e-05	36	37	0	37	0	13	2.14216
TRINITY_DN3417_c0_g1_i1	CM008369.1	93.95	281	14	2	160	439	63947596	63947874	1e-115	422	322	TRINITY_DN3417_c0_g1_i1_322	G	A	ADP=60;WT=1;HET=1;HOM=0;NC=0	0/1	91	52	52	27	25	0.4808	0.480769	6.4344e-10	36	36	0	27	0	25	0/0	59	68	68	60	8	0.1176	0.0031411	37	37	0	60	0	8	4.08654
TRINITY_DN3417_c0_g1_i1	CM008369.1	93.95	281	14	2	160	439	63947596	63947874	1e-115	422	398	TRINITY_DN3417_c0_g1_i1_398	G	A	ADP=78;WT=1;HET=1;HOM=0;NC=0	0/1	79	68	65	42	23	0.3538	0.353846	1.1134e-08	37	36	0	42	0	23	0/0	52	93	92	75	17	0.1848	3.383e-06	37	36	0	75	0	17	1.91493
TRINITY_DN22630_c0_g1_i1	CM008369.1	90.57	159	12	2	166	321	64010200	64010042	4e-51	207	433	TRINITY_DN22630_c0_g1_i1_433	T	A	ADP=174;WT=0;HET=2;HOM=0;NC=0	0/1	255	199	196	92	104	0.5306	0.530612	2.8036e-40	37	37	0	92	0	104	0/1	100	155	152	121	31	0.2039	8.4753e-11	37	37	0	121	0	31	2.60171
TRINITY_DN22630_c0_g1_i1	CM008369.1	90.57	159	12	2	166	321	64010200	64010042	4e-51	207	312	TRINITY_DN22630_c0_g1_i1_312	G	A	ADP=362;WT=0;HET=2;HOM=0;NC=0	0/1	255	405	405	195	210	0.518519	0.5185	3.7487e-80	37	37	195	0	210	0	0/1	232	319	319	248	71	0.2226	5.2509e-24	37	37	248	0	71	0	2.32937
TRINITY_DN27409_c0_g1_i2	CM008369.1	94	517	26	4	64	579	64370329	64369817	0	778	612	TRINITY_DN27409_c0_g1_i2_612	T	G	ADP=119;WT=0;HET=2;HOM=0;NC=0	0/1	249	120	119	54	65	0.5462	0.546218	1.2574e-25	37	37	0	54	0	65	0/1	149	124	120	77	43	0.3583	1.1336e-15	37	37	0	77	0	43	1.52433
TRINITY_DN27409_c0_g1_i1	CM008369.1	94	517	26	4	64	579	64370329	64369817	0	778	612	TRINITY_DN27409_c0_g1_i1_612	T	G	ADP=229;WT=0;HET=2;HOM=0;NC=0	0/1	255	219	219	109	110	0.5023	0.502283	6.4166e-42	36	37	0	109	0	110	0/1	255	245	239	159	80	0.3347	2.822e-28	36	37	0	159	0	80	1.50057
TRINITY_DN25620_c0_g1_i1	CM008369.1	95	500	20	4	493	991	64373234	64372739	0	780	304	TRINITY_DN25620_c0_g1_i1_304	G	A	ADP=465;WT=0;HET=2;HOM=0;NC=0	0/1	255	536	536	249	287	0.5354	0.535448	2.4061e-110	37	37	0	249	0	287	0/1	255	394	394	310	84	0.2132	3.6262e-28	36	36	0	310	0	84	2.5115
TRINITY_DN25620_c0_g2_i1	CM008369.1	87.58	451	26	13	16	443	64373967	64373524	1e-137	496	304	TRINITY_DN25620_c0_g2_i1_304	G	A	ADP=523;WT=0;HET=2;HOM=0;NC=0	0/1	255	599	598	280	318	0.531773	0.5318	6.0583e-122	37	37	280	0	318	0	0/1	255	452	449	348	101	0.2249	6.8955e-34	37	37	348	0	101	0	2.36448
TRINITY_DN25620_c0_g1_i2	CM008369.1	87.58	451	26	13	16	443	64373967	64373524	2e-137	496	304	TRINITY_DN25620_c0_g1_i2_304	G	A	ADP=456;WT=0;HET=2;HOM=0;NC=0	0/1	255	542	542	285	257	0.4742	0.47417	1.2103e-95	37	37	0	285	0	257	0/1	255	371	371	282	88	0.2372	8.991e-30	37	35	0	282	2	86	1.99906
TRINITY_DN25306_c0_g2_i1	CM008369.1	97.27	220	5	1	65	284	64374446	64374664	2e-100	372	461	TRINITY_DN25306_c0_g2_i1_461	T	C	ADP=14;WT=1;HET=1;HOM=0;NC=0	0/1	23	9	9	3	6	0.6667	0.666667	0.0045249	38	36	0	3	0	6	0/0	21	20	20	18	2	0.1	0.24359	36	37	0	18	0	2	6.66667
TRINITY_DN25306_c0_g2_i1	CM008369.1	97.27	220	5	1	65	284	64374446	64374664	2e-100	372	67	TRINITY_DN25306_c0_g2_i1_67	G	T	ADP=53;WT=0;HET=2;HOM=0;NC=0	0/1	61	38	38	21	17	0.447368	0.4474	7.5297e-07	37	37	21	0	17	0	0/1	45	71	69	55	14	0.2029	2.9344e-05	36	37	55	0	14	0	2.20487
TRINITY_DN25306_c0_g3_i1	CM008369.1	95.08	589	25	1	1	585	64375157	64375745	0	924	953	TRINITY_DN25306_c0_g3_i1_953	C	T	ADP=13;WT=1;HET=0;HOM=1;NC=0	1_1	39	11	11	2	9	0.8182	0.818182	0.00011057	38	37	0	2	0	9	0/0	16	15	15	13	2	0.1333	0.24138	36	38	0	13	0	2	6.13636
TRINITY_DN25306_c0_g3_i1	CM008369.1	95.08	589	25	1	1	585	64375157	64375745	0	924	928	TRINITY_DN25306_c0_g3_i1_928	C	A	ADP=14;WT=1;HET=0;HOM=1;NC=0	1_1	37	12	12	3	9	0.75	0.75	0.00016826	37	35	0	3	0	9	0/0	14	18	17	14	3	0.1765	0.11364	36	33	0	14	0	3	4.25
TRINITY_DN25306_c0_g3_i1	CM008369.1	95.08	589	25	1	1	585	64375157	64375745	0	924	691	TRINITY_DN25306_c0_g3_i1_691	T	G	ADP=36;WT=0;HET=2;HOM=0;NC=0	0/1	61	40	38	21	17	0.4474	0.447368	7.5297e-07	35	37	0	21	0	17	0/1	22	38	34	27	7	0.2059	0.0055492	35	38	0	27	0	7	2.17293
TRINITY_DN25306_c0_g3_i1	CM008369.1	95.08	589	25	1	1	585	64375157	64375745	0	924	378	TRINITY_DN25306_c0_g3_i1_378	C	T	ADP=12;WT=0;HET=1;HOM=1;NC=0	1_1	24	8	8	2	6	0.75	0.75	0.0034965	38	38	0	2	0	6	0/1	20	16	16	10	6	0.375	0.008837	36	38	0	10	0	6	2
TRINITY_DN25306_c0_g3_i1	CM008369.1	95.08	589	25	1	1	585	64375157	64375745	0	924	830	TRINITY_DN25306_c0_g3_i1_830	C	T	ADP=11;WT=1;HET=1;HOM=0;NC=0	0/1	21	12	12	6	6	0.5	0.5	0.006865	38	37	6	0	6	0	0/0	4	10	10	7	3	0.3	0.10526	36	38	7	0	3	0	1.66667
TRINITY_DN25306_c0_g1_i1	CM008369.1	95.81	430	15	1	761	1190	64376271	64376697	0	691	67	TRINITY_DN25306_c0_g1_i1_67	G	T	ADP=52;WT=1;HET=1;HOM=0;NC=0	0/1	75	47	47	26	21	0.446809	0.4468	2.6363e-08	37	37	26	0	21	0	0/0	62	57	57	52	5	0.0877	0.028522	37	37	52	0	5	0	5.09474
TRINITY_DN25306_c0_g1_i1	CM008369.1	95.81	430	15	1	761	1190	64376271	64376697	0	691	1035	TRINITY_DN25306_c0_g1_i1_1035	C	A	ADP=10;WT=1;HET=0;HOM=1;NC=0	1_1	29	9	9	2	7	0.777778	0.7778	0.0011312	38	30	2	0	7	0	0/0	10	14	12	10	2	0.1667	0.23913	33	35	10	0	2	0	4.66573
TRINITY_DN25306_c0_g1_i1	CM008369.1	95.81	430	15	1	761	1190	64376271	64376697	0	691	798	TRINITY_DN25306_c0_g1_i1_798	T	G	ADP=37;WT=0;HET=2;HOM=0;NC=0	0/1	81	38	37	15	21	0.567568	0.5676	7.2058e-09	35	37	15	0	21	0	0/1	29	39	37	28	9	0.2432	0.0011256	37	37	28	0	9	0	2.33375
TRINITY_DN25306_c0_g1_i1	CM008369.1	95.81	430	15	1	761	1190	64376271	64376697	0	691	1060	TRINITY_DN25306_c0_g1_i1_1060	C	T	ADP=15;WT=1;HET=1;HOM=0;NC=0	0/1	20	14	14	8	6	0.4286	0.428571	0.007971	37	31	0	8	0	6	0/0	11	17	17	13	4	0.2353	0.05132	36	38	0	13	0	4	1.82143
TRINITY_DN25306_c0_g1_i1	CM008369.1	95.81	430	15	1	761	1190	64376271	64376697	0	691	504	TRINITY_DN25306_c0_g1_i1_504	A	G	ADP=121;WT=0;HET=2;HOM=0;NC=0	0/1	167	102	102	56	46	0.45098	0.451	1.8899e-17	37	37	56	0	46	0	0/1	119	141	141	105	36	0.2553	1.1197e-12	37	37	105	0	36	0	1.76647
TRINITY_DN25306_c0_g1_i1	CM008369.1	95.81	430	15	1	761	1190	64376271	64376697	0	691	461	TRINITY_DN25306_c0_g1_i1_461	T	C	ADP=121;WT=0;HET=2;HOM=0;NC=0	0/1	165	106	106	60	46	0.433962	0.434	2.6202e-17	37	37	60	0	46	0	0/1	119	136	136	100	36	0.2647	1.0038e-12	37	37	100	0	36	0	1.63945
TRINITY_DN19748_c0_g1_i1	CM008369.1	96.08	510	18	2	1	509	64381599	64382107	0	830	384	TRINITY_DN19748_c0_g1_i1_384	T	C	ADP=13;WT=0;HET=1;HOM=1;NC=0	1_1	29	9	9	2	7	0.7778	0.777778	0.0011312	36	37	0	2	0	7	0/1	28	17	17	9	8	0.4706	0.0013389	37	37	0	9	0	8	1.65278
TRINITY_DN19748_c0_g1_i1	CM008369.1	96.08	510	18	2	1	509	64381599	64382107	0	830	732	TRINITY_DN19748_c0_g1_i1_732	C	T	ADP=26;WT=0;HET=1;HOM=1;NC=0	1_1	90	29	28	7	21	0.75	0.75	8.7917e-10	35	30	0	7	0	21	0/1	64	24	24	8	16	0.6667	3.2617e-07	34	34	1	7	0	16	1.125
TRINITY_DN3785_c0_g1_i1	CM008369.1	97.37	228	6	0	1	228	64395137	64395364	6e-106	388	135	TRINITY_DN3785_c0_g1_i1_135	A	G	ADP=37;WT=1;HET=1;HOM=0;NC=0	0/1	38	28	28	17	11	0.392857	0.3929	0.00014422	37	37	17	0	11	0	0/0	77	47	47	46	1	0.0213	0.5	37	38	46	0	1	0	18.444
TRINITY_DN3785_c0_g1_i1	CM008369.1	97.37	228	6	0	1	228	64395137	64395364	6e-106	388	116	TRINITY_DN3785_c0_g1_i1_116	A	G	ADP=42;WT=1;HET=1;HOM=0;NC=0	0/1	37	30	30	19	11	0.366667	0.3667	0.0001594	37	38	19	0	11	0	0/0	81	55	55	53	2	0.0364	0.24771	36	37	53	0	2	0	10.0733
TRINITY_DN3785_c0_g1_i1	CM008369.1	97.37	228	6	0	1	228	64395137	64395364	6e-106	388	109	TRINITY_DN3785_c0_g1_i1_109	C	T	ADP=42;WT=1;HET=1;HOM=0;NC=0	0/1	37	30	30	19	11	0.366667	0.3667	0.0001594	37	37	19	0	11	0	0/0	81	55	55	53	2	0.0364	0.24771	37	38	53	0	2	0	10.0733
TRINITY_DN3785_c0_g1_i1	CM008369.1	97.37	228	6	0	1	228	64395137	64395364	6e-106	388	110	TRINITY_DN3785_c0_g1_i1_110	G	A	ADP=42;WT=1;HET=1;HOM=0;NC=0	0/1	37	30	30	19	11	0.366667	0.3667	0.0001594	37	37	19	0	11	0	0/0	77	55	54	52	2	0.037	0.24766	37	38	52	0	2	0	9.90991
TRINITY_DN3785_c0_g1_i1	CM008369.1	97.37	228	6	0	1	228	64395137	64395364	6e-106	388	126	TRINITY_DN3785_c0_g1_i1_126	C	T	ADP=41;WT=1;HET=1;HOM=0;NC=0	0/1	37	30	30	19	11	0.366667	0.3667	0.0001594	38	38	19	0	11	0	0/0	78	53	53	51	2	0.0377	0.24762	36	38	51	0	2	0	9.72591
TRINITY_DN3785_c0_g1_i1	CM008369.1	97.37	228	6	0	1	228	64395137	64395364	6e-106	388	130	TRINITY_DN3785_c0_g1_i1_130	A	C	ADP=37;WT=1;HET=1;HOM=0;NC=0	0/1	38	28	28	17	11	0.392857	0.3929	0.00014422	36	38	17	0	11	0	0/0	67	48	47	45	2	0.0426	0.24731	36	37	45	0	2	0	9.222
TRINITY_DN3785_c0_g1_i1	CM008369.1	97.37	228	6	0	1	228	64395137	64395364	6e-106	388	93	TRINITY_DN3785_c0_g1_i1_93	C	T	ADP=32;WT=1;HET=1;HOM=0;NC=0	0/1	23	20	20	13	7	0.35	0.35	0.004158	38	38	13	0	7	0	0/0	60	45	45	42	2	0.0444	0.24713	36	38	42	0	2	0	7.88288
TRINITY_DN3785_c0_g1_i1	CM008369.1	97.37	228	6	0	1	228	64395137	64395364	6e-106	388	94	TRINITY_DN3785_c0_g1_i1_94	A	G	ADP=32;WT=1;HET=1;HOM=0;NC=0	0/1	23	20	20	13	7	0.35	0.35	0.004158	37	38	13	0	7	0	0/0	60	44	44	42	2	0.0455	0.24713	37	38	42	0	2	0	7.69231
TRINITY_DN3785_c0_g1_i1	CM008369.1	97.37	228	6	0	1	228	64395137	64395364	6e-106	388	66	TRINITY_DN3785_c0_g1_i1_66	G	C	ADP=11;WT=0;HET=1;HOM=1;NC=0	1_1	29	9	9	2	7	0.7778	0.777778	0.0011312	38	34	0	2	0	7	0/1	25	14	14	7	7	0.5	0.0028986	37	37	0	7	0	7	1.55556
TRINITY_DN30458_c0_g5_i1	CM008369.1	87.5	184	20	3	1023	1203	66833650	66833467	3e-51	209	285	TRINITY_DN30458_c0_g5_i1_285	T	C	ADP=27;WT=1;HET=1;HOM=0;NC=0	0/1	22	32	32	25	7	0.21875	0.2188	0.0054182	37	35	25	0	7	0	0/0	14	23	23	18	5	0.2174	0.024548	37	31	18	0	5	0	1.00621
TRINITY_DN1326_c0_g1_i1	CM008369.1	85.12	652	59	18	1	641	67934664	67934040	7e-179	632	485	TRINITY_DN1326_c0_g1_i1_485	A	G	ADP=11;WT=0;HET=0;HOM=2;NC=0	1_1	46	9	9	0	9	1	1	2.0568e-05	0	38	0	0	9	0	1_1	42	13	13	3	10	0.7692	5.3843e-05	38	37	3	0	10	0	1.30005
TRINITY_DN1326_c0_g1_i1	CM008369.1	85.12	652	59	18	1	641	67934664	67934040	7e-179	632	479	TRINITY_DN1326_c0_g1_i1_479	G	C	ADP=11;WT=0;HET=0;HOM=2;NC=0	1_1	46	9	9	0	9	1	1	2.0568e-05	0	37	0	0	9	0	1_1	42	13	13	3	10	0.7692	5.3843e-05	38	38	3	0	10	0	1.30005
TRINITY_DN1326_c0_g1_i1	CM008369.1	85.12	652	59	18	1	641	67934664	67934040	7e-179	632	490	TRINITY_DN1326_c0_g1_i1_490	G	T	ADP=11;WT=0;HET=0;HOM=2;NC=0	1_1	52	10	10	0	10	1	1	5.4125e-06	0	36	0	0	10	0	1_1	42	13	13	3	10	0.7692	5.3843e-05	38	36	3	0	10	0	1.30005
TRINITY_DN1326_c0_g1_i1	CM008369.1	85.12	652	59	18	1	641	67934664	67934040	7e-179	632	464	TRINITY_DN1326_c0_g1_i1_464	A	T	ADP=14;WT=0;HET=0;HOM=2;NC=0	1_1	58	11	11	0	11	1	1	1.4176e-06	0	36	0	0	11	0	1_1	68	18	18	3	15	0.8333	1.4655e-07	38	38	3	0	15	0	1.20005
TRINITY_DN1326_c0_g1_i1	CM008369.1	85.12	652	59	18	1	641	67934664	67934040	7e-179	632	433	TRINITY_DN1326_c0_g1_i1_433	T	A	ADP=12;WT=0;HET=0;HOM=2;NC=0	1_1	41	8	8	0	8	1	1	7.77e-05	0	34	0	0	0	8	1_1	87	16	16	0	16	1	1.6637e-09	0	36	0	0	0	16	1
TRINITY_DN1326_c0_g1_i1	CM008369.1	85.12	652	59	18	1	641	67934664	67934040	7e-179	632	524	TRINITY_DN1326_c0_g1_i1_524	T	A	ADP=11;WT=0;HET=0;HOM=2;NC=0	1_1	58	11	11	0	11	1	1	1.4176e-06	0	37	0	0	0	11	1_1	64	12	12	0	12	1	3.698e-07	0	38	0	0	0	12	1
TRINITY_DN26311_c0_g1_i2	CM008369.1	96.91	2168	52	6	6	2167	68342114	68339956	0	3618	1444	TRINITY_DN26311_c0_g1_i2_1444	A	T	ADP=55;WT=0;HET=2;HOM=0;NC=0	0/1	214	75	73	22	51	0.6986	0.69863	3.4963e-22	36	36	0	22	0	51	0/1	33	38	38	28	10	0.2632	0.00049525	36	37	0	28	0	10	2.65479
TRINITY_DN26311_c0_g1_i1	CM008369.1	96.91	2168	52	6	6	2167	68342114	68339956	0	3618	1444	TRINITY_DN26311_c0_g1_i1_1444	A	T	ADP=58;WT=0;HET=1;HOM=1;NC=0	1_1	249	76	76	19	57	0.75	0.75	1.221e-25	37	37	19	0	57	0	0/1	48	40	40	26	14	0.35	1.5388e-05	37	37	26	0	14	0	2.14286
TRINITY_DN25558_c0_g1_i1	CM008369.1	96.14	1426	34	6	1309	2719	68469578	68470997	0	2309	1685	TRINITY_DN25558_c0_g1_i1_1685	C	G	ADP=69;WT=1;HET=1;HOM=0;NC=0	0/1	144	79	79	40	39	0.4937	0.493671	3.2981e-15	37	36	0	40	0	39	0/0	36	59	59	48	11	0.1864	0.0002925	37	37	1	47	0	11	2.64787
TRINITY_DN25558_c0_g1_i4	CM008369.1	96.14	1426	34	6	1406	2816	68469578	68470997	0	2309	1782	TRINITY_DN25558_c0_g1_i4_1782	C	G	ADP=43;WT=0;HET=2;HOM=0;NC=0	0/1	83	45	41	19	22	0.536585	0.5366	4.8137e-09	37	36	19	0	22	0	0/1	32	47	46	36	10	0.2174	0.00056532	35	37	35	1	10	0	2.46819
TRINITY_DN25558_c0_g1_i1	CM008369.1	96.14	1426	34	6	1309	2719	68469578	68470997	0	2309	1373	TRINITY_DN25558_c0_g1_i1_1373	C	T	ADP=106;WT=0;HET=2;HOM=0;NC=0	0/1	196	111	108	55	53	0.4907	0.490741	2.087e-20	37	36	0	55	0	53	0/1	68	105	105	84	21	0.2	1.5709e-07	37	36	0	84	0	21	2.4537
TRINITY_DN25558_c0_g1_i2	CM008369.1	96.14	1426	34	6	1234	2644	68469578	68470997	0	2309	201	TRINITY_DN25558_c0_g1_i2_201	G	A	ADP=517;WT=1;HET=1;HOM=0;NC=0	0/1	255	508	503	280	222	0.4414	0.441352	2.3362e-81	37	37	0	280	0	222	0/0	257	537	532	428	103	0.1936	4.09e-34	37	37	0	428	0	103	2.2796
TRINITY_DN25558_c0_g1_i1	CM008369.1	96.14	1426	34	6	1309	2719	68469578	68470997	0	2309	201	TRINITY_DN25558_c0_g1_i1_201	G	A	ADP=139;WT=0;HET=2;HOM=0;NC=0	0/1	229	141	139	76	63	0.4532	0.453237	1.1019e-23	37	37	0	76	0	63	0/1	90	143	139	111	28	0.2014	8.2129e-10	37	37	0	111	0	28	2.25
TRINITY_DN25558_c0_g1_i3	CM008369.1	96.14	1426	34	6	1331	2741	68469578	68470997	0	2309	406	TRINITY_DN25558_c0_g1_i3_406	T	C	ADP=386;WT=1;HET=1;HOM=0;NC=0	0/1	255	402	394	236	158	0.401015	0.401	6.3506e-57	37	37	236	0	158	0	0/0	196	390	378	308	70	0.1852	2.4975e-23	37	36	308	0	70	0	2.16531
TRINITY_DN25558_c0_g1_i1	CM008369.1	96.14	1426	34	6	1309	2719	68469578	68470997	0	2309	229	TRINITY_DN25558_c0_g1_i1_229	T	C	ADP=278;WT=0;HET=2;HOM=0;NC=0	0/1	255	272	272	138	134	0.492647	0.4926	1.1504e-50	36	36	138	0	134	0	0/1	213	285	284	219	65	0.2289	4.3053e-22	37	37	219	0	65	0	2.15224
TRINITY_DN25558_c0_g1_i4	CM008369.1	96.14	1426	34	6	1406	2816	68469578	68470997	0	2309	229	TRINITY_DN25558_c0_g1_i4_229	T	C	ADP=123;WT=0;HET=2;HOM=0;NC=0	0/1	209	121	121	64	57	0.4711	0.471074	1.1085e-21	35	36	0	64	0	57	0/1	91	126	126	98	28	0.2222	6.8879e-10	36	37	0	98	0	28	2.11983
TRINITY_DN25558_c0_g1_i4	CM008369.1	96.14	1426	34	6	1406	2816	68469578	68470997	0	2309	201	TRINITY_DN25558_c0_g1_i4_201	G	A	ADP=277;WT=0;HET=2;HOM=0;NC=0	0/1	255	284	284	168	116	0.408451	0.4085	4.0504e-42	37	36	168	0	116	0	0/1	178	270	270	215	55	0.2037	1.2947e-18	37	37	215	0	55	0	2.00516
TRINITY_DN25558_c0_g1_i2	CM008369.1	96.14	1426	34	6	1234	2644	68469578	68470997	0	2309	229	TRINITY_DN25558_c0_g1_i2_229	T	C	ADP=674;WT=0;HET=2;HOM=0;NC=0	0/1	255	690	687	388	299	0.4352	0.435226	5.8028e-109	36	36	0	388	1	298	0/1	255	662	662	516	146	0.2205	1.377e-48	37	37	0	516	0	146	1.97342
TRINITY_DN25558_c0_g1_i2	CM008369.1	96.14	1426	34	6	1234	2644	68469578	68470997	0	2309	2395	TRINITY_DN25558_c0_g1_i2_2395	G	T	ADP=47;WT=0;HET=2;HOM=0;NC=0	0/1	78	54	53	31	22	0.4151	0.415094	1.5031e-08	37	37	0	31	0	22	0/1	29	44	42	33	9	0.2143	0.0012112	36	37	0	33	0	9	1.93711
TRINITY_DN25558_c0_g1_i4	CM008369.1	96.14	1426	34	6	1406	2816	68469578	68470997	0	2309	1470	TRINITY_DN25558_c0_g1_i4_1470	C	T	ADP=145;WT=0;HET=2;HOM=0;NC=0	0/1	216	154	153	92	61	0.398693	0.3987	2.3243e-22	37	37	92	0	61	0	0/1	94	138	138	109	29	0.2101	3.5986e-10	37	37	109	0	29	0	1.89763
TRINITY_DN25558_c0_g1_i3	CM008369.1	96.14	1426	34	6	1331	2741	68469578	68470997	0	2309	430	TRINITY_DN25558_c0_g1_i3_430	G	T	ADP=456;WT=0;HET=2;HOM=0;NC=0	0/1	255	480	480	275	204	0.425	0.425	3.3305e-74	37	36	268	7	203	1	0/1	255	432	432	335	97	0.2245	1.4404e-32	37	36	333	2	93	4	1.8931
TRINITY_DN25558_c0_g1_i2	CM008369.1	96.14	1426	34	6	1234	2644	68469578	68470997	0	2309	430	TRINITY_DN25558_c0_g1_i2_430	G	T	ADP=349;WT=0;HET=2;HOM=0;NC=0	0/1	255	355	355	222	133	0.3746	0.374648	2.0071e-47	37	36	7	215	1	132	0/1	227	344	344	273	70	0.2035	1.6712e-23	37	35	2	271	4	66	1.84113
TRINITY_DN25558_c0_g1_i2	CM008369.1	96.14	1426	34	6	1234	2644	68469578	68470997	0	2309	406	TRINITY_DN25558_c0_g1_i2_406	T	C	ADP=302;WT=0;HET=2;HOM=0;NC=0	0/1	255	295	294	183	111	0.3776	0.377551	9.6034e-40	36	37	7	176	1	110	0/1	211	311	311	246	65	0.209	6.443e-22	36	36	2	244	4	61	1.80644
TRINITY_DN25558_c0_g1_i4	CM008369.1	96.14	1426	34	6	1406	2816	68469578	68470997	0	2309	2567	TRINITY_DN25558_c0_g1_i4_2567	G	T	ADP=35;WT=1;HET=1;HOM=0;NC=0	0/1	39	47	44	32	12	0.272727	0.2727	0.0001027	34	36	32	0	12	0	0/0	20	26	26	22	4	0.1538	0.055222	36	36	22	0	4	0	1.77326
TRINITY_DN25558_c0_g1_i3	CM008369.1	96.14	1426	34	6	1331	2741	68469578	68470997	0	2309	201	TRINITY_DN25558_c0_g1_i3_201	G	A	ADP=586;WT=0;HET=2;HOM=0;NC=0	0/1	255	592	590	314	275	0.466102	0.4661	6.5721e-102	37	36	314	0	275	0	0/1	255	584	583	428	154	0.2642	3.618e-52	37	37	428	0	154	0	1.7642
TRINITY_DN25558_c0_g1_i3	CM008369.1	96.14	1426	34	6	1331	2741	68469578	68470997	0	2309	229	TRINITY_DN25558_c0_g1_i3_229	T	C	ADP=702;WT=0;HET=2;HOM=0;NC=0	0/1	255	719	715	388	327	0.457343	0.4573	1.8565e-120	37	36	388	0	327	0	0/1	255	692	689	510	179	0.2598	2.119e-60	37	37	510	0	179	0	1.76036
TRINITY_DN25558_c0_g1_i4	CM008369.1	96.14	1426	34	6	1406	2816	68469578	68470997	0	2309	505	TRINITY_DN25558_c0_g1_i4_505	G	T	ADP=369;WT=0;HET=2;HOM=0;NC=0	0/1	255	374	373	230	143	0.3834	0.383378	3.7748e-51	37	36	2	228	3	140	0/1	255	365	365	283	81	0.2219	2.7402e-27	36	35	2	281	2	79	1.72757
TRINITY_DN25558_c0_g1_i1	CM008369.1	96.14	1426	34	6	1309	2719	68469578	68470997	0	2309	505	TRINITY_DN25558_c0_g1_i1_505	G	T	ADP=483;WT=0;HET=2;HOM=0;NC=0	0/1	255	487	486	280	205	0.421811	0.4218	1.9081e-74	37	36	278	2	202	3	0/1	255	481	481	361	120	0.2495	1.5255e-40	36	36	359	2	118	2	1.69062
TRINITY_DN25558_c0_g1_i2	CM008369.1	96.14	1426	34	6	1234	2644	68469578	68470997	0	2309	1298	TRINITY_DN25558_c0_g1_i2_1298	C	T	ADP=118;WT=0;HET=2;HOM=0;NC=0	0/1	191	124	121	68	53	0.438	0.438017	7.009e-20	37	36	0	68	0	53	0/1	103	117	116	85	31	0.2672	4.5919e-11	37	37	0	85	0	31	1.63903
TRINITY_DN25558_c0_g1_i1	CM008369.1	96.14	1426	34	6	1309	2719	68469578	68470997	0	2309	481	TRINITY_DN25558_c0_g1_i1_481	T	C	ADP=424;WT=0;HET=2;HOM=0;NC=0	0/1	255	421	414	265	148	0.357488	0.3575	2.6845e-52	36	37	265	0	148	0	0/1	255	451	435	339	95	0.2189	7.7434e-32	37	36	338	1	95	0	1.63311
TRINITY_DN25558_c0_g1_i4	CM008369.1	96.14	1426	34	6	1406	2816	68469578	68470997	0	2309	481	TRINITY_DN25558_c0_g1_i4_481	T	C	ADP=407;WT=0;HET=2;HOM=0;NC=0	0/1	255	402	397	233	164	0.413098	0.4131	2.0816e-59	37	37	233	0	164	0	0/1	255	428	418	310	107	0.256	2.4671e-36	36	37	310	0	107	0	1.61366
TRINITY_DN25558_c0_g1_i3	CM008369.1	96.14	1426	34	6	1331	2741	68469578	68470997	0	2309	2492	TRINITY_DN25558_c0_g1_i3_2492	G	T	ADP=41;WT=0;HET=2;HOM=0;NC=0	0/1	55	46	46	30	16	0.347826	0.3478	3.1446e-06	35	36	30	0	16	0	0/1	25	38	37	29	8	0.2162	0.0025617	35	36	29	0	8	0	1.60882
TRINITY_DN25558_c0_g1_i1	CM008369.1	96.14	1426	34	6	1309	2719	68469578	68470997	0	2309	2470	TRINITY_DN25558_c0_g1_i1_2470	G	T	ADP=40;WT=0;HET=2;HOM=0;NC=0	0/1	72	44	43	23	20	0.465116	0.4651	5.2508e-08	35	37	23	0	20	0	0/1	36	37	37	26	11	0.2973	0.00020455	35	36	26	0	11	0	1.56447
TRINITY_DN25558_c0_g1_i3	CM008369.1	96.14	1426	34	6	1331	2741	68469578	68470997	0	2309	1395	TRINITY_DN25558_c0_g1_i3_1395	C	T	ADP=154;WT=0;HET=2;HOM=0;NC=0	0/1	227	158	158	94	64	0.405063	0.4051	1.6948e-23	36	37	94	0	64	0	0/1	133	150	150	110	40	0.2667	4.5019e-14	37	37	110	0	40	0	1.5188
TRINITY_DN25558_c0_g1_i2	CM008369.1	96.14	1426	34	6	1234	2644	68469578	68470997	0	2309	1610	TRINITY_DN25558_c0_g1_i2_1610	C	G	ADP=43;WT=0;HET=2;HOM=0;NC=0	0/1	72	44	44	24	20	0.454545	0.4545	5.7286e-08	37	36	23	1	20	0	0/1	43	42	42	29	13	0.3095	4.0777e-05	36	37	29	0	13	0	1.46864
TRINITY_DN25558_c0_g1_i3	CM008369.1	96.14	1426	34	6	1331	2741	68469578	68470997	0	2309	1707	TRINITY_DN25558_c0_g1_i3_1707	C	G	ADP=45;WT=0;HET=2;HOM=0;NC=0	0/1	57	53	52	35	17	0.326923	0.3269	1.5975e-06	36	36	35	0	17	0	0/1	36	40	39	28	11	0.2821	0.00021547	36	37	27	1	11	0	1.15889
TRINITY_DN3440_c0_g1_i1	CM008369.1	95.77	567	15	2	3	561	69003340	69003905	0	905	136	TRINITY_DN3440_c0_g1_i1_136	C	T	ADP=2818;WT=1;HET=1;HOM=0;NC=0	0/1	255	2762	2757	1820	936	0.3395	0.339499	4.16838244739801e-319	36	36	0	1820	0	936	0/0	1390	2884	2880	2333	544	0.189	3.6712e-172	36	36	0	2333	0	544	1.79735
TRINITY_DN3440_c0_g1_i1	CM008369.1	95.77	567	15	2	3	561	69003340	69003905	0	905	217	TRINITY_DN3440_c0_g1_i1_217	G	A	ADP=3872;WT=0;HET=2;HOM=0;NC=0	0/1	255	3940	3868	2136	1727	0.4467	0.446484	0	37	36	1	2135	2	1725	0/1	255	3956	3877	2853	1024	0.2641	0	37	36	2	2851	0	1024	1.69045
TRINITY_DN3440_c0_g1_i1	CM008369.1	95.77	567	15	2	3	561	69003340	69003905	0	905	556	TRINITY_DN3440_c0_g1_i1_556	G	A	ADP=1104;WT=0;HET=2;HOM=0;NC=0	0/1	255	1467	1161	775	317	0.273	0.27304	1.3799e-105	30	22	311	464	73	244	0/1	255	1319	1047	739	216	0.2063	1.0237e-71	31	22	287	452	54	162	1.32349
TRINITY_DN3440_c0_g1_i1	CM008369.1	95.77	567	15	2	3	561	69003340	69003905	0	905	532	TRINITY_DN3440_c0_g1_i1_532	G	T	ADP=2904;WT=0;HET=2;HOM=0;NC=0	0/1	255	3415	2890	1703	1154	0.3993	0.399308	0	33	30	389	1314	361	793	0/1	255	3424	2919	1937	955	0.3272	4.94065645841247e-324	34	30	421	1516	303	652	1.2205
TRINITY_DN3440_c0_g1_i1	CM008369.1	95.77	567	15	2	3	561	69003340	69003905	0	905	502	TRINITY_DN3440_c0_g1_i1_502	T	C	ADP=3939;WT=0;HET=2;HOM=0;NC=0	0/1	255	3956	3940	2740	994	0.252284	0.2657	0	36	35	2673	67	945	49	0/1	255	3960	3939	2930	770	0.2078	7.8881e-245	36	35	2852	78	741	29	1.21407
TRINITY_DN3440_c0_g1_i1	CM008369.1	95.77	567	15	2	3	561	69003340	69003905	0	905	544	TRINITY_DN3440_c0_g1_i1_544	C	T	ADP=2793;WT=0;HET=2;HOM=0;NC=0	0/1	255	3212	2849	1705	1120	0.3931	0.39312	0	31	31	570	1135	322	798	0/1	255	3181	2738	1832	891	0.3255	7.8017e-302	32	31	554	1278	250	641	1.20804
TRINITY_DN3440_c0_g1_i1	CM008369.1	95.77	567	15	2	3	561	69003340	69003905	0	905	538	TRINITY_DN3440_c0_g1_i1_538	T	C	ADP=2942;WT=0;HET=2;HOM=0;NC=0	0/1	255	3322	2898	2057	834	0.2879	0.287785	2.4353e-277	33	31	599	1458	330	504	0/1	255	3316	2986	2256	728	0.2439	6.1028e-237	33	31	593	1663	254	474	1.18039
TRINITY_DN3440_c0_g1_i1	CM008369.1	95.77	567	15	2	3	561	69003340	69003905	0	905	484	TRINITY_DN3440_c0_g1_i1_484	A	G	ADP=3826;WT=0;HET=2;HOM=0;NC=0	0/1	255	3934	3837	2132	1679	0.437581	0.4378	0	35	34	2096	36	1578	101	0/1	255	3922	3816	2234	1557	0.408	0	35	33	2186	48	1474	83	1.0725
TRINITY_DN13208_c0_g1_i1	CM008369.1	87.55	538	44	13	1	517	69004130	69004665	2e-169	601	307	TRINITY_DN13208_c0_g1_i1_307	A	T	ADP=2444;WT=0;HET=2;HOM=0;NC=0	0/1	255	2414	2412	1110	1300	0.539	0.538972	0	36	37	0	1110	0	1300	0/1	255	2479	2477	1581	895	0.3613	3.7943e-308	36	37	1	1580	1	894	1.49166
TRINITY_DN13208_c0_g1_i1	CM008369.1	87.55	538	44	13	1	517	69004130	69004665	2e-169	601	255	TRINITY_DN13208_c0_g1_i1_255	T	C	ADP=3517;WT=0;HET=2;HOM=0;NC=0	0/1	255	3569	3558	1898	1657	0.4657	0.465711	0	36	37	0	1898	0	1657	0/1	255	3496	3477	2306	1170	0.3366	0	36	37	0	2306	0	1170	1.384
TRINITY_DN13208_c0_g1_i1	CM008369.1	87.55	538	44	13	1	517	69004130	69004665	2e-169	601	20	TRINITY_DN13208_c0_g1_i1_20	A	G	ADP=59;WT=0;HET=2;HOM=0;NC=0	0/1	49	55	55	40	15	0.2727	0.272727	1.0121e-05	33	33	0	40	0	15	0/1	56	63	63	46	17	0.2698	2.193e-06	33	37	0	46	0	17	1.0107
TRINITY_DN30303_c0_g1_i2	CM008369.1	96.57	1080	30	3	3	1076	69114701	69113623	0	1783	628	TRINITY_DN30303_c0_g1_i2_628	T	C	ADP=17;WT=1;HET=1;HOM=0;NC=0	0/1	56	21	21	7	14	0.6667	0.666667	2.1998e-06	35	37	0	7	0	14	0/0	18	13	13	12	1	0.0769	0.5	37	25	0	12	0	1	8.66667
TRINITY_DN30303_c0_g1_i5	CM008369.1	96.57	1080	30	3	3	1076	69114701	69113623	0	1783	977	TRINITY_DN30303_c0_g1_i5_977	G	A	ADP=9;WT=1;HET=1;HOM=0;NC=0	0/1	23	9	9	3	6	0.666667	0.6667	0.0045249	37	37	3	0	6	0	0/0	11	9	9	8	1	0.1111	0.5	36	38	8	0	1	0	6.0006
TRINITY_DN30303_c0_g1_i4	CM008369.1	96.57	1080	30	3	3	1076	69114701	69113623	0	1783	628	TRINITY_DN30303_c0_g1_i4_628	T	C	ADP=15;WT=1;HET=1;HOM=0;NC=0	0/1	46	20	20	8	12	0.6	0.6	2.2548e-05	37	36	8	0	12	0	0/0	11	10	10	9	1	0.1	0.5	36	36	9	0	1	0	6
TRINITY_DN30303_c0_g1_i5	CM008369.1	96.57	1080	30	3	3	1076	69114701	69113623	0	1783	628	TRINITY_DN30303_c0_g1_i5_628	T	C	ADP=17;WT=1;HET=1;HOM=0;NC=0	0/1	57	20	20	6	14	0.7	0.7	1.6702e-06	37	36	6	0	14	0	0/0	12	14	14	12	2	0.1429	0.24074	36	38	12	0	2	0	4.89853
TRINITY_DN30303_c0_g1_i4	CM008369.1	96.57	1080	30	3	3	1076	69114701	69113623	0	1783	977	TRINITY_DN30303_c0_g1_i4_977	G	A	ADP=19;WT=1;HET=1;HOM=0;NC=0	0/1	39	23	23	12	11	0.4783	0.478261	0.00010135	37	37	0	12	0	11	0/0	15	16	16	14	2	0.125	0.24194	36	38	0	14	0	2	3.82609
TRINITY_DN30303_c0_g1_i1	CM008369.1	96.57	1080	30	3	3	1076	69114701	69113623	0	1783	977	TRINITY_DN30303_c0_g1_i1_977	G	A	ADP=15;WT=1;HET=1;HOM=0;NC=0	0/1	25	13	13	6	7	0.538462	0.5385	0.0026087	38	38	5	1	7	0	0/0	14	18	17	14	3	0.1765	0.11364	37	38	12	2	3	0	3.05077
TRINITY_DN30303_c0_g1_i2	CM008369.1	96.57	1080	30	3	3	1076	69114701	69113623	0	1783	187	TRINITY_DN30303_c0_g1_i2_187	T	C	ADP=17;WT=1;HET=1;HOM=0;NC=0	0/1	32	20	20	11	9	0.45	0.45	0.00061425	38	36	11	0	9	0	0/0	11	15	15	12	3	0.2	0.11207	37	38	12	0	3	0	2.25
TRINITY_DN30303_c0_g1_i1	CM008369.1	96.57	1080	30	3	3	1076	69114701	69113623	0	1783	628	TRINITY_DN30303_c0_g1_i1_628	T	C	ADP=14;WT=1;HET=1;HOM=0;NC=0	0/1	36	13	13	4	9	0.6923	0.692308	0.00022883	38	38	0	4	0	9	0/0	6	15	15	10	5	0.3333	0.021073	37	33	0	10	0	5	2.07692
TRINITY_DN30303_c0_g1_i1	CM008369.1	96.57	1080	30	3	3	1076	69114701	69113623	0	1783	187	TRINITY_DN30303_c0_g1_i1_187	T	C	ADP=22;WT=1;HET=1;HOM=0;NC=0	0/1	51	29	29	15	14	0.482759	0.4828	7.6466e-06	37	37	15	0	14	0	0/0	8	15	15	11	4	0.2667	0.049808	37	38	11	0	4	0	1.81012
TRINITY_DN30303_c0_g1_i5	CM008369.1	96.57	1080	30	3	3	1076	69114701	69113623	0	1783	187	TRINITY_DN30303_c0_g1_i5_187	T	C	ADP=17;WT=1;HET=1;HOM=0;NC=0	0/1	44	23	23	11	12	0.5217	0.521739	3.4748e-05	36	37	0	11	0	12	0/0	4	12	12	8	4	0.3333	0.046584	38	36	0	8	0	4	1.56522
TRINITY_DN30303_c0_g1_i4	CM008369.1	96.57	1080	30	3	3	1076	69114701	69113623	0	1783	187	TRINITY_DN30303_c0_g1_i4_187	T	C	ADP=23;WT=0;HET=2;HOM=0;NC=0	0/1	38	28	28	17	11	0.392857	0.3929	0.00014422	35	38	17	0	11	0	0/1	23	19	19	12	7	0.3684	0.0039926	37	38	12	0	6	1	1.06639
TRINITY_DN20727_c0_g3_i1	CM008369.1	94.57	682	31	4	1	680	70116404	70115727	0	1050	618	TRINITY_DN20727_c0_g3_i1_618	T	C	ADP=138;WT=1;HET=1;HOM=0;NC=0	0/1	255	160	160	87	73	0.45625	0.4562	2.2136e-27	36	36	87	0	73	0	0/0	59	117	116	93	23	0.1983	3.5549e-08	36	37	93	0	23	0	2.30081
TRINITY_DN20727_c0_g3_i1	CM008369.1	94.57	682	31	4	1	680	70116404	70115727	0	1050	503	TRINITY_DN20727_c0_g3_i1_503	A	T	ADP=150;WT=0;HET=2;HOM=0;NC=0	0/1	255	168	165	70	95	0.5758	0.575758	8.5419e-38	37	37	0	70	0	95	0/1	123	136	135	98	37	0.2741	4.1504e-13	37	37	0	98	0	37	2.10074
TRINITY_DN20727_c0_g1_i1	CM008369.1	94.44	683	31	5	1	681	70116404	70115727	0	1044	504	TRINITY_DN20727_c0_g1_i1_504	A	T	ADP=163;WT=0;HET=2;HOM=0;NC=0	0/1	255	170	168	80	88	0.5238	0.52381	4.7179e-34	37	36	0	80	0	88	0/1	143	160	159	116	43	0.2704	4.2319e-15	36	36	0	116	0	43	1.93688
TRINITY_DN20727_c0_g1_i1	CM008369.1	94.44	683	31	5	1	681	70116404	70115727	0	1044	619	TRINITY_DN20727_c0_g1_i1_619	T	C	ADP=154;WT=0;HET=2;HOM=0;NC=0	0/1	255	178	178	91	86	0.483146	0.4831	1.2455e-32	36	36	91	0	86	0	0/1	116	131	130	95	35	0.2692	2.0584e-12	37	37	95	0	35	0	1.79475
TRINITY_DN30082_c0_g1_i1	CM008369.1	95.38	693	20	5	135	823	70380024	70380708	0	1092	662	TRINITY_DN30082_c0_g1_i1_662	G	A	ADP=296;WT=0;HET=2;HOM=0;NC=0	0/1	255	273	272	121	151	0.555147	0.5551	5.2642e-59	37	37	121	0	151	0	0/1	255	321	320	238	82	0.2562	5.2949e-28	37	37	238	0	82	0	2.16685
[truncated: 4,882 more rows]

## Sheet: QTL_SNPs
CHROM	subject	identity	alignmnet_length	No.mismatches	gapopen	qstart	qend	Sstart	Send	evalue	bitscore	POS	SNP_name	REF	ALT	INFO	Genotype	Geno.quality	SDPepth	Rdepth	ref.Depth	Var.Depth	var.freq	var.feq	p.value	ref.Aquality	var.Aqulity	ref.Fdepth	ref.Rdepth	var.Fdepth	var.Rdepth	Genotype.1	Geno.quality.1	SDPepth.1	Rdepth.1	ref.Depth.1	Var.Depth.1	var.feq.1	p.value.1	ref.Aquality.1	var.Aqulity.1	ref.Fdepth.1	ref.Rdepth.1	var.Fdepth.1	var.Rdepth.1	feq_ratio
[truncated: 53 more rows]

[truncated: 2 more sheets: >4BFR_SNPs, Sheet2]
