# Supplementary material for: Bulked segregant analysis RNA-seq (BSR-Seq) validated a stem resistance locus in Aegilops umbellulata, a wild relative of wheat
Source: PLoS One. 2019 Sep 20;14(9):e0215492. doi: 10.1371/journal.pone.0215492 (PMC6754143; doi:10.1371/journal.pone.0215492)
Supplement: S5 Table — (XLSX) [file pone.0215492.s006.xlsx]

## Sheet: SP
query	subject	%identity	alignmnet length	No. mismatches	gapopen	qstart	qend	Sstart	Send	evalue	bitscore
TRINITY_DN849_c0_g1::TRINITY_DN849_c0_g1_i1::g.439::m.439	GAT2_ARATH	70.54	387	114	0	2	388	66	452	0	558
TRINITY_DN934_c0_g1::TRINITY_DN934_c0_g1_i1::g.517::m.517	TBG2_ORYSJ	96.59	469	16	0	1	469	1	469	0	959
TRINITY_DN975_c0_g1::TRINITY_DN975_c0_g1_i1::g.555::m.555	BAME1_ARATH	77.98	495	107	1	1	493	503	997	0	795
TRINITY_DN977_c0_g1::TRINITY_DN977_c0_g1_i1::g.559::m.559	NAT2_ARATH	76.29	350	83	0	1	350	114	463	0	557
TRINITY_DN977_c0_g2::TRINITY_DN977_c0_g2_i1::g.561::m.561	NAT2_ARATH	76	350	84	0	1	350	114	463	0	553
TRINITY_DN1058_c0_g1::TRINITY_DN1058_c0_g1_i1::g.615::m.615	HAK1_ORYSJ	73.22	407	99	4	1	399	397	801	0	601
TRINITY_DN1405_c0_g1::TRINITY_DN1405_c0_g1_i1::g.930::m.930	4CLL4_ORYSJ	89.34	544	56	2	56	598	10	552	0	967
TRINITY_DN1421_c0_g1::TRINITY_DN1421_c0_g1_i1::g.957::m.957	MA652_ARATH	64.26	582	195	6	1	582	10	578	0	721
TRINITY_DN1421_c0_g2::TRINITY_DN1421_c0_g2_i1::g.959::m.959	MA652_ARATH	64.26	582	195	6	1	582	10	578	0	721
TRINITY_DN1506_c0_g2::TRINITY_DN1506_c0_g2_i1::g.1088::m.1088	KN14H_ORYSJ	80.78	791	143	3	1	785	1	788	0	1315
TRINITY_DN1513_c0_g2::TRINITY_DN1513_c0_g2_i1::g.1102::m.1102	CSN5A_ARATH	77.44	359	73	2	5	362	4	355	0	549
TRINITY_DN1525_c0_g1::TRINITY_DN1525_c0_g1_i1::g.1117::m.1117	DNPEP_ASPOR	66.73	505	144	4	26	525	13	498	0	696
TRINITY_DN1525_c0_g2::TRINITY_DN1525_c0_g2_i1::g.1118::m.1118	DNPEP_ASPOR	66.73	505	144	4	26	525	13	498	0	696
TRINITY_DN1532_c0_g1::TRINITY_DN1532_c0_g1_i1::g.1133::m.1133	ERG6_NEUCR	69.66	379	113	2	1	377	1	379	0	549
TRINITY_DN1533_c0_g1::TRINITY_DN1533_c0_g1_i1::g.1134::m.1134	SEC24_CHAGB	71.22	483	122	7	38	517	45	513	0	626
TRINITY_DN1609_c0_g1::TRINITY_DN1609_c0_g1_i1::g.1210::m.1210	MER3_ORYSJ	91.96	373	30	0	1	373	172	544	0	733
TRINITY_DN1643_c0_g1::TRINITY_DN1643_c0_g1_i1::g.1250::m.1250	CAPP1_ARATH	81.63	381	70	0	12	392	393	773	0	632
TRINITY_DN1643_c0_g2::TRINITY_DN1643_c0_g2_i1::g.1255::m.1255	CAPP2_SORBI	81.18	510	95	1	1	510	258	766	0	857
TRINITY_DN1681_c0_g1::TRINITY_DN1681_c0_g1_i1::g.1299::m.1299	HEX6_RICCO	64.04	445	160	0	1	445	66	510	0	610
TRINITY_DN1681_c0_g2::TRINITY_DN1681_c0_g2_i1::g.1303::m.1303	HEX6_RICCO	64.04	445	160	0	1	445	66	510	0	610
TRINITY_DN1719_c0_g1::TRINITY_DN1719_c0_g1_i1::g.1362::m.1362	PP267_ARATH	55.49	546	228	9	5	538	49	591	0	595
TRINITY_DN1752_c0_g1::TRINITY_DN1752_c0_g1_i1::g.1413::m.1413	AB3F_ARATH	73.15	607	157	5	4	609	1	602	0	913
TRINITY_DN1752_c0_g2::TRINITY_DN1752_c0_g2_i1::g.1416::m.1416	AB3F_ARATH	74.79	718	175	5	4	720	1	713	0	1114
TRINITY_DN1802_c0_g1::TRINITY_DN1802_c0_g1_i1::g.1450::m.1450	RPK2_ARATH	54.5	1112	418	16	126	1157	46	1149	0	1092
TRINITY_DN1825_c0_g1::TRINITY_DN1825_c0_g1_i1::g.1474::m.1474	MA651_ARATH	65.12	582	194	5	1	579	1	576	0	739
TRINITY_DN1854_c0_g1::TRINITY_DN1854_c0_g1_i1::g.1499::m.1499	SYT5_ARATH	69.96	566	164	2	1	566	1	560	0	838
TRINITY_DN1854_c0_g2::TRINITY_DN1854_c0_g2_i1::g.1501::m.1501	SYT5_ARATH	68.53	483	146	2	1	483	1	477	0	697
TRINITY_DN1896_c0_g1::TRINITY_DN1896_c0_g1_i1::g.1561::m.1561	CP51_UNCNE	72.59	405	109	1	13	415	13	417	0	615
TRINITY_DN1908_c0_g1::TRINITY_DN1908_c0_g1_i1::g.1578::m.1578	EIF3D_SCLS1	85.99	564	77	2	1	563	15	577	0	932
TRINITY_DN1908_c0_g2::TRINITY_DN1908_c0_g2_i1::g.1579::m.1579	EIF3D_SCLS1	87.83	345	41	1	2	346	16	359	0	550
TRINITY_DN1918_c0_g1::TRINITY_DN1918_c0_g1_i1::g.1592::m.1592	PSKR1_DAUCA	52.49	1025	442	10	38	1048	28	1021	0	1009
TRINITY_DN2001_c0_g1::TRINITY_DN2001_c0_g1_i1::g.1728::m.1728	XLG3_ARATH	59.55	618	193	9	1	600	11	589	0	683
TRINITY_DN2011_c0_g1::TRINITY_DN2011_c0_g1_i1::g.1740::m.1740	TCPZ_SCHPO	71.8	500	141	0	6	505	4	503	0	742
TRINITY_DN2011_c0_g2::TRINITY_DN2011_c0_g2_i1::g.1742::m.1742	TCPZ_SCHPO	70.05	364	109	0	4	367	140	503	0	539
TRINITY_DN2053_c0_g1::TRINITY_DN2053_c0_g1_i1::g.1785::m.1785	AGO4B_ORYSJ	81.95	925	150	8	28	949	1	911	0	1548
TRINITY_DN2053_c0_g2::TRINITY_DN2053_c0_g2_i1::g.1788::m.1788	AGO4B_ORYSJ	81.95	925	150	8	30	951	1	911	0	1546
TRINITY_DN2090_c0_g1::TRINITY_DN2090_c0_g1_i1::g.1824::m.1824	HIS4_ARATH	76.74	546	126	1	35	579	47	592	0	872
TRINITY_DN2148_c0_g1::TRINITY_DN2148_c0_g1_i1::g.1916::m.1916	CIPKB_ORYSJ	81.29	497	91	2	1	496	1	496	0	811
TRINITY_DN2148_c0_g2::TRINITY_DN2148_c0_g2_i1::g.1919::m.1919	CIPKB_ORYSJ	85.59	333	47	1	1	333	1	332	0	600
TRINITY_DN2156_c0_g1::TRINITY_DN2156_c0_g1_i1::g.1935::m.1935	DRP5A_ARATH	78.05	410	90	0	1	410	69	478	0	685
TRINITY_DN2215_c0_g2::TRINITY_DN2215_c0_g2_i1::g.1974::m.1974	ARFP_ORYSJ	81.01	753	120	6	1	746	319	1055	0	998
TRINITY_DN2321_c0_g1::TRINITY_DN2321_c0_g1_i1::g.2062::m.2062	KN12G_ORYSJ	92.31	351	27	0	1	351	31	381	0	665
TRINITY_DN2386_c0_g2::TRINITY_DN2386_c0_g2_i1::g.2120::m.2120	HMA2_ARATH	55.62	703	310	2	22	723	2	703	0	818
TRINITY_DN2576_c0_g1::TRINITY_DN2576_c0_g1_i1::g.2262::m.2262	NDA1_ARATH	72.38	449	120	3	112	559	65	510	0	662
TRINITY_DN2693_c0_g1::TRINITY_DN2693_c0_g1_i1::g.2346::m.2346	FAL1_SCLS1	98.8	332	4	0	1	332	68	399	0	678
TRINITY_DN2792_c0_g1::TRINITY_DN2792_c0_g1_i1::g.2442::m.2442	BAME1_ARATH	65.68	472	160	2	3	473	67	537	0	625
TRINITY_DN2823_c0_g1::TRINITY_DN2823_c0_g1_i1::g.2479::m.2479	USP_ORYSI	88.71	620	64	4	1	618	1	616	0	1140
TRINITY_DN2966_c0_g1::TRINITY_DN2966_c0_g1_i1::g.2567::m.2567	PHOX2_ARATH	55.04	754	264	15	49	767	35	748	0	720
TRINITY_DN2996_c0_g1::TRINITY_DN2996_c0_g1_i1::g.2584::m.2584	B3GT2_ARATH	70.96	396	106	3	14	400	12	407	0	602
TRINITY_DN2996_c0_g2::TRINITY_DN2996_c0_g2_i1::g.2586::m.2586	B3GT2_ARATH	69.77	397	98	3	14	389	12	407	0	589
TRINITY_DN3130_c0_g1::TRINITY_DN3130_c0_g1_i1::g.2744::m.2744	AB38G_ORYSJ	83.11	367	62	0	1	367	1143	1509	0	624
TRINITY_DN3130_c0_g2::TRINITY_DN3130_c0_g2_i1::g.2746::m.2746	AB38G_ORYSJ	88.27	588	69	0	1	588	922	1509	0	1065
TRINITY_DN3263_c0_g1::TRINITY_DN3263_c0_g1_i1::g.2855::m.2855	PUB04_ORYSJ	82.66	721	118	3	10	725	10	728	0	1150
TRINITY_DN3471_c0_g1::TRINITY_DN3471_c0_g1_i1::g.2991::m.2991	MUB1_NEOFI	51.38	578	241	16	1	565	52	602	0	531
TRINITY_DN3471_c0_g2::TRINITY_DN3471_c0_g2_i1::g.2992::m.2992	MUB1_NEOFI	51.38	578	241	16	1	565	52	602	0	531
TRINITY_DN3483_c0_g2::TRINITY_DN3483_c0_g2_i1::g.3002::m.3002	TBR_ARATH	53.77	491	211	6	327	808	120	603	0	558
TRINITY_DN3517_c0_g1::TRINITY_DN3517_c0_g1_i1::g.3029::m.3029	ZDHC9_ARATH	64.65	430	142	7	1	426	1	424	0	552
TRINITY_DN3685_c0_g1::TRINITY_DN3685_c0_g1_i1::g.3150::m.3150	PP410_ARATH	57.86	420	177	0	1	420	176	595	0	526
TRINITY_DN3706_c0_g1::TRINITY_DN3706_c0_g1_i1::g.3169::m.3169	RL3_ASPFU	85.97	392	55	0	1	392	1	392	0	721
TRINITY_DN3799_c0_g1::TRINITY_DN3799_c0_g1_i1::g.3224::m.3224	U496D_ORYSI	71.05	456	129	1	57	509	1	456	0	650
TRINITY_DN3799_c0_g2::TRINITY_DN3799_c0_g2_i1::g.3227::m.3227	U496D_ORYSI	71.05	456	129	1	57	509	1	456	0	650
TRINITY_DN4051_c0_g1::TRINITY_DN4051_c0_g1_i1::g.3396::m.3396	GLU2A_ORYSJ	91.19	908	79	1	50	956	12	919	0	1694
TRINITY_DN4051_c0_g2::TRINITY_DN4051_c0_g2_i1::g.3401::m.3401	GLU2A_ORYSJ	91.08	908	80	1	50	956	12	919	0	1692
TRINITY_DN4140_c0_g1::TRINITY_DN4140_c0_g1_i1::g.3460::m.3460	AB4B_ARATH	64.17	882	302	5	1	872	404	1281	0	1159
TRINITY_DN4140_c0_g2::TRINITY_DN4140_c0_g2_i1::g.3461::m.3461	AB4B_ARATH	59.17	676	262	5	1	666	404	1075	0	815
TRINITY_DN4173_c0_g1::TRINITY_DN4173_c0_g1_i1::g.3484::m.3484	ELP3_YEAST	72.24	353	93	1	22	374	5	352	0	546
TRINITY_DN4174_c0_g2::TRINITY_DN4174_c0_g2_i1::g.3488::m.3488	PCNA_ORYSJ	97.34	263	7	0	30	292	1	263	0	529
TRINITY_DN4204_c0_g1::TRINITY_DN4204_c0_g1_i1::g.3505::m.3505	BGA11_ORYSJ	73.72	548	135	4	1	540	293	839	0	873
TRINITY_DN4204_c0_g2::TRINITY_DN4204_c0_g2_i1::g.3508::m.3508	BGA11_ORYSJ	73.72	548	135	4	1	540	293	839	0	873
TRINITY_DN4370_c0_g1::TRINITY_DN4370_c0_g1_i1::g.3615::m.3615	NADHK_ORYSJ	82.52	326	55	2	31	355	1	325	0	523
TRINITY_DN4561_c0_g2::TRINITY_DN4561_c0_g2_i1::g.3752::m.3752	NDUA9_NEUCR	74.93	371	88	1	9	374	5	375	0	595
TRINITY_DN4613_c0_g1::TRINITY_DN4613_c0_g1_i1::g.3776::m.3776	DEXHC_ARATH	71.04	511	145	2	1	510	1659	2167	0	788
TRINITY_DN4613_c0_g2::TRINITY_DN4613_c0_g2_i1::g.3778::m.3778	DEXHC_ARATH	71.04	511	145	2	1	510	1659	2167	0	788
TRINITY_DN4690_c0_g1::TRINITY_DN4690_c0_g1_i1::g.3827::m.3827	PP297_ARATH	41.46	726	416	5	161	886	52	768	0	601
TRINITY_DN4718_c0_g1::TRINITY_DN4718_c0_g1_i1::g.3852::m.3852	SDHA_SCHPO	78.26	322	68	1	29	348	2	323	0	538
TRINITY_DN4824_c0_g1::TRINITY_DN4824_c0_g1_i1::g.3921::m.3921	SHL2_ORYSJ	77.26	1104	235	7	1	1104	128	1215	0	1705
TRINITY_DN4952_c0_g1::TRINITY_DN4952_c0_g1_i1::g.4019::m.4019	RH10_ORYSJ	83.38	343	52	2	70	410	27	366	0	592
TRINITY_DN4952_c0_g2::TRINITY_DN4952_c0_g2_i1::g.4023::m.4023	RH10_ORYSJ	80.49	451	80	4	70	517	27	472	0	731
TRINITY_DN4972_c0_g1::TRINITY_DN4972_c0_g1_i1::g.4036::m.4036	COG4_ARATH	70.25	484	137	2	2	485	262	738	0	721
TRINITY_DN5399_c0_g1::TRINITY_DN5399_c0_g1_i1::g.4260::m.4260	CZOG1_MAIZE	64.21	475	151	9	3	471	6	467	0	558
TRINITY_DN5491_c0_g1::TRINITY_DN5491_c0_g1_i1::g.4310::m.4310	PIP_ARATH	71.43	350	92	3	43	385	31	379	0	530
TRINITY_DN5491_c0_g2::TRINITY_DN5491_c0_g2_i1::g.4314::m.4314	PIP_ARATH	71.43	350	92	3	70	412	31	379	0	532
TRINITY_DN5491_c0_g3::TRINITY_DN5491_c0_g3_i1::g.4318::m.4318	PIP_ARATH	77.29	317	71	1	6	321	63	379	0	530
TRINITY_DN5558_c0_g1::TRINITY_DN5558_c0_g1_i1::g.4350::m.4350	HSP60_EMENI	83.94	573	86	2	1	569	1	571	0	966
TRINITY_DN5938_c0_g1::TRINITY_DN5938_c0_g1_i1::g.4505::m.4505	KN12G_ORYSJ	67.96	490	142	5	1	476	391	879	0	633
TRINITY_DN5981_c0_g2::TRINITY_DN5981_c0_g2_i1::g.4514::m.4514	MPPB_ARATH	60.22	455	179	2	31	485	74	526	0	572
TRINITY_DN6096_c0_g1::TRINITY_DN6096_c0_g1_i1::g.4574::m.4574	E135_ARATH	56	450	184	2	1	450	45	480	0	523
TRINITY_DN6314_c0_g1::TRINITY_DN6314_c0_g1_i1::g.4668::m.4668	TCPE_SCHPO	76.14	415	99	0	7	421	4	418	0	675
TRINITY_DN6423_c0_g1::TRINITY_DN6423_c0_g1_i1::g.4745::m.4745	C3H11_ORYSJ	88.65	370	38	2	1	370	1	366	0	607
TRINITY_DN6523_c0_g1::TRINITY_DN6523_c0_g1_i1::g.4799::m.4799	PUR8_PSEAE	57.52	452	191	1	79	529	5	456	0	562
TRINITY_DN6523_c0_g2::TRINITY_DN6523_c0_g2_i1::g.4801::m.4801	PUR8_PSEAE	57.52	452	191	1	79	529	5	456	0	562
TRINITY_DN6613_c0_g1::TRINITY_DN6613_c0_g1_i1::g.4862::m.4862	EX84C_ARATH	48.11	607	270	13	6	596	1	578	0	547
TRINITY_DN6613_c0_g2::TRINITY_DN6613_c0_g2_i1::g.4865::m.4865	EX84C_ARATH	50.31	799	341	16	6	778	1	769	0	733
TRINITY_DN6616_c0_g1::TRINITY_DN6616_c0_g1_i1::g.4867::m.4867	SIR_MAIZE	90.28	432	39	2	1	431	1	430	0	814
TRINITY_DN6851_c0_g1::TRINITY_DN6851_c0_g1_i1::g.5029::m.5029	C76M5_ORYSJ	66.54	508	153	4	31	532	5	501	0	643
TRINITY_DN6855_c0_g1::TRINITY_DN6855_c0_g1_i1::g.5032::m.5032	PRS7_YEAST	77.32	463	75	3	18	450	5	467	0	719
TRINITY_DN7667_c0_g1::TRINITY_DN7667_c0_g1_i1::g.5591::m.5591	CSLD1_ORYSJ	92.1	519	35	4	1	516	612	1127	0	981
TRINITY_DN7867_c0_g2::TRINITY_DN7867_c0_g2_i1::g.5795::m.5795	AB1D_ARATH	80.11	362	71	1	1	362	177	537	0	613
TRINITY_DN7937_c0_g2::TRINITY_DN7937_c0_g2_i1::g.5845::m.5845	PDI23_ORYSJ	89.37	442	45	2	10	450	1	441	0	766
TRINITY_DN7985_c0_g2::TRINITY_DN7985_c0_g2_i1::g.5889::m.5889	GLR27_ARATH	39.33	923	525	14	74	978	37	942	0	655
TRINITY_DN8037_c0_g1::TRINITY_DN8037_c0_g1_i1::g.5930::m.5930	ALDR_HORVU	96.12	258	10	0	1	258	63	320	0	521
TRINITY_DN8304_c0_g1::TRINITY_DN8304_c0_g1_i1::g.6119::m.6119	TC132_ARATH	65.03	752	251	8	326	1071	454	1199	0	983
TRINITY_DN8304_c0_g2::TRINITY_DN8304_c0_g2_i1::g.6122::m.6122	TC132_ARATH	65.03	752	251	8	442	1187	454	1199	0	977
TRINITY_DN8467_c0_g1::TRINITY_DN8467_c0_g1_i1::g.6244::m.6244	AGT23_ARATH	72.64	413	107	3	1	408	1	412	0	635
TRINITY_DN8467_c0_g2::TRINITY_DN8467_c0_g2_i1::g.6247::m.6247	AGT23_ARATH	78.72	329	70	0	14	342	84	412	0	563
TRINITY_DN8599_c0_g1::TRINITY_DN8599_c0_g1_i1::g.6331::m.6331	FH1_ORYSJ	90.8	424	36	2	2	423	497	919	0	799
TRINITY_DN8753_c0_g1::TRINITY_DN8753_c0_g1_i1::g.6437::m.6437	CIPKD_ORYSJ	83.91	317	49	2	1	316	34	349	0	550
TRINITY_DN8826_c0_g1::TRINITY_DN8826_c0_g1_i1::g.6511::m.6511	NYC1_ORYSJ	90.1	505	42	4	40	539	3	504	0	919
TRINITY_DN8837_c0_g2::TRINITY_DN8837_c0_g2_i1::g.6543::m.6543	COI2_ORYSJ	86.76	589	73	2	1	584	1	589	0	1033
TRINITY_DN8866_c0_g2::TRINITY_DN8866_c0_g2_i1::g.6568::m.6568	TBR_ARATH	69.52	351	107	0	1	351	251	601	0	555
TRINITY_DN8915_c0_g1::TRINITY_DN8915_c0_g1_i1::g.6655::m.6655	FLOT1_ORYSJ	87.6	484	56	1	1	480	1	484	0	843
TRINITY_DN8931_c0_g1::TRINITY_DN8931_c0_g1_i1::g.6669::m.6669	PUB12_ORYSJ	83	594	92	5	1	588	13	603	0	974
TRINITY_DN8931_c0_g2::TRINITY_DN8931_c0_g2_i1::g.6675::m.6675	PUB12_ORYSJ	87.78	450	52	2	2	449	155	603	0	801
TRINITY_DN8942_c0_g1::TRINITY_DN8942_c0_g1_i1::g.6691::m.6691	ARGJ1_BOTFB	70.82	401	116	1	34	433	12	412	0	589
TRINITY_DN8942_c0_g2::TRINITY_DN8942_c0_g2_i1::g.6692::m.6692	ARGJ1_BOTFB	70.57	401	117	1	34	433	12	412	0	587
TRINITY_DN8963_c0_g1::TRINITY_DN8963_c0_g1_i1::g.6731::m.6731	ALDH_DAVTA	54.11	499	221	4	63	560	3	494	0	563
TRINITY_DN9016_c0_g1::TRINITY_DN9016_c0_g1_i1::g.6798::m.6798	AB31G_ORYSJ	91.36	590	50	1	2	590	476	1065	0	1071
TRINITY_DN9040_c0_g1::TRINITY_DN9040_c0_g1_i1::g.6817::m.6817	CSLF8_ORYSJ	84.96	419	63	0	26	444	87	505	0	766
TRINITY_DN9063_c0_g1::TRINITY_DN9063_c0_g1_i1::g.6859::m.6859	BCAT2_HUMLU	69.92	399	115	3	14	410	13	408	0	572
TRINITY_DN9063_c0_g2::TRINITY_DN9063_c0_g2_i1::g.6861::m.6861	BCAT2_HUMLU	69.92	399	115	3	14	410	13	408	0	572
TRINITY_DN9121_c0_g1::TRINITY_DN9121_c0_g1_i1::g.6926::m.6926	Y1743_ARATH	53.69	948	406	13	31	970	41	963	0	981
TRINITY_DN9210_c0_g1::TRINITY_DN9210_c0_g1_i1::g.7019::m.7019	RFC1_ORYSJ	87.6	855	99	3	1	854	153	1001	0	1437
TRINITY_DN9210_c0_g2::TRINITY_DN9210_c0_g2_i1::g.7020::m.7020	RFC1_ORYSJ	87.98	832	93	3	1	831	153	978	0	1400
TRINITY_DN9227_c0_g1::TRINITY_DN9227_c0_g1_i1::g.7031::m.7031	C71C2_MAIZE	58.46	520	194	9	35	543	14	522	0	576
TRINITY_DN9265_c0_g2::TRINITY_DN9265_c0_g2_i1::g.7077::m.7077	HPPD_HORVU	93.48	322	21	0	38	359	20	341	0	612
TRINITY_DN9301_c0_g2::TRINITY_DN9301_c0_g2_i1::g.7099::m.7099	POLLU_ORYSJ	86.07	811	104	5	9	816	138	942	0	1346
TRINITY_DN9308_c0_g1::TRINITY_DN9308_c0_g1_i1::g.7110::m.7110	Y1044_ARATH	68.33	521	147	9	5	507	2	522	0	739
TRINITY_DN9308_c0_g2::TRINITY_DN9308_c0_g2_i1::g.7111::m.7111	Y1044_ARATH	68.33	521	147	9	5	507	2	522	0	739
TRINITY_DN9424_c0_g1::TRINITY_DN9424_c0_g1_i1::g.7249::m.7249	SSG1B_HORVU	96.64	565	19	0	35	599	1	565	0	1143
TRINITY_DN9424_c0_g2::TRINITY_DN9424_c0_g2_i1::g.7251::m.7251	SSG1B_HORVU	95.88	364	15	0	1	364	202	565	0	724
TRINITY_DN9436_c0_g1::TRINITY_DN9436_c0_g1_i1::g.7259::m.7259	AMPL2_ORYSJ	90	550	52	2	72	618	49	598	0	978
TRINITY_DN9436_c0_g2::TRINITY_DN9436_c0_g2_i1::g.7263::m.7263	AMPL2_ORYSJ	87.85	428	49	2	72	496	49	476	0	731
TRINITY_DN9438_c0_g1::TRINITY_DN9438_c0_g1_i1::g.7269::m.7269	IMB1_SCHPO	50	740	358	4	1	734	16	749	0	704
TRINITY_DN9442_c0_g1::TRINITY_DN9442_c0_g1_i1::g.7274::m.7274	C98A1_SORBI	78.79	330	66	2	1	327	134	462	0	544
TRINITY_DN9494_c0_g1::TRINITY_DN9494_c0_g1_i2::g.7353::m.7353	PRR1_ORYSJ	76.88	519	116	3	1	516	1	518	0	776
TRINITY_DN9529_c0_g1::TRINITY_DN9529_c0_g1_i1::g.7406::m.7406	SEC24_CHAGB	85.29	435	63	1	1	435	512	945	0	785
TRINITY_DN9558_c0_g1::TRINITY_DN9558_c0_g1_i1::g.7429::m.7429	CYPR4_CYNCA	67.75	493	144	8	159	640	5	493	0	689
TRINITY_DN9558_c0_g2::TRINITY_DN9558_c0_g2_i1::g.7433::m.7433	CYPR4_CYNCA	67.74	403	116	7	159	551	5	403	0	552
TRINITY_DN9561_c0_g1::TRINITY_DN9561_c0_g1_i1::g.7442::m.7442	RH17_ORYSJ	85.37	588	79	2	42	629	11	591	0	1018
TRINITY_DN9561_c0_g2::TRINITY_DN9561_c0_g2_i1::g.7443::m.7443	RH17_ORYSJ	81.87	342	45	2	22	363	3	327	0	566
TRINITY_DN9567_c0_g1::TRINITY_DN9567_c0_g1_i1::g.7456::m.7456	SUCB_ORYSJ	93.13	422	29	0	1	422	1	422	0	808
TRINITY_DN9567_c0_g2::TRINITY_DN9567_c0_g2_i1::g.7458::m.7458	SUCB_ORYSJ	93.32	389	26	0	5	393	34	422	0	740
TRINITY_DN9585_c0_g1::TRINITY_DN9585_c0_g1_i1::g.7490::m.7490	NDH2_YARLI	58.61	517	207	4	75	585	67	582	0	619
TRINITY_DN9595_c0_g1::TRINITY_DN9595_c0_g1_i1::g.7509::m.7509	GLGB_EMENI	72.32	672	186	0	34	705	6	677	0	1075
TRINITY_DN9595_c0_g2::TRINITY_DN9595_c0_g2_i1::g.7510::m.7510	GLGB_EMENI	76.57	431	101	0	21	451	247	677	0	713
TRINITY_DN9606_c0_g1::TRINITY_DN9606_c0_g1_i1::g.7528::m.7528	GYRA_ORYSJ	84.65	834	120	4	49	877	78	908	0	1456
TRINITY_DN9607_c0_g1::TRINITY_DN9607_c0_g1_i1::g.7536::m.7536	P4KG7_ARATH	58.89	664	239	9	32	675	1	650	0	726
TRINITY_DN9612_c0_g1::TRINITY_DN9612_c0_g1_i1::g.7543::m.7543	CESA3_ORYSJ	89.88	642	63	2	1	640	1	642	0	1202
TRINITY_DN9615_c0_g1::TRINITY_DN9615_c0_g1_i1::g.7550::m.7550	CBL_NEUCR	78.32	392	85	0	36	427	38	429	0	665
TRINITY_DN9623_c0_g1::TRINITY_DN9623_c0_g1_i1::g.7556::m.7556	CLO_ARATH	71.3	669	184	3	1	669	1	661	0	994
TRINITY_DN9623_c0_g1::TRINITY_DN9623_c0_g1_i1::g.7557::m.7557	CLO_ARATH	85.71	301	43	0	1	301	686	986	0	561
TRINITY_DN9623_c0_g2::TRINITY_DN9623_c0_g2_i1::g.7560::m.7560	CLO_ARATH	76.06	994	230	3	1	994	1	986	0	1595
TRINITY_DN9664_c0_g1::TRINITY_DN9664_c0_g1_i1::g.7617::m.7617	LUT5_ARATH	73.33	540	143	1	127	666	57	595	0	817
TRINITY_DN9664_c0_g2::TRINITY_DN9664_c0_g2_i1::g.7621::m.7621	LUT5_ARATH	73.33	540	143	1	127	666	57	595	0	817
TRINITY_DN9684_c0_g1::TRINITY_DN9684_c0_g1_i1::g.7667::m.7667	RCO1_NEUCR	82.06	340	55	2	1	335	263	601	0	578
TRINITY_DN9690_c0_g1::TRINITY_DN9690_c0_g1_i1::g.7672::m.7672	TOC75_ORYSJ	73.23	706	177	6	78	782	123	817	0	1075
TRINITY_DN9692_c0_g1::TRINITY_DN9692_c0_g1_i1::g.7682::m.7682	DCVR_ORYSJ	81.33	407	70	4	3	406	2	405	0	635
TRINITY_DN9697_c0_g1::TRINITY_DN9697_c0_g1_i1::g.7694::m.7694	CIGR2_ORYSJ	83.78	555	79	4	1	555	1	544	0	960
TRINITY_DN9697_c0_g2::TRINITY_DN9697_c0_g2_i1::g.7697::m.7697	CIGR2_ORYSJ	83.78	555	79	4	1	555	1	544	0	960
TRINITY_DN9722_c0_g1::TRINITY_DN9722_c0_g1_i1::g.7723::m.7723	SPE1_ORYSJ	90.88	669	56	3	45	713	39	702	0	1172
TRINITY_DN9741_c0_g2::TRINITY_DN9741_c0_g2_i1::g.7768::m.7768	GAUT1_ARATH	71.05	677	174	8	64	736	15	673	0	984
TRINITY_DN9764_c0_g2::TRINITY_DN9764_c0_g2_i1::g.7816::m.7816	PP363_ARATH	42.21	822	452	10	41	853	87	894	0	684
TRINITY_DN9765_c0_g1::TRINITY_DN9765_c0_g1_i1::g.7819::m.7819	NSF_ARATH	72.3	740	198	3	12	745	2	740	0	1114
TRINITY_DN9765_c0_g2::TRINITY_DN9765_c0_g2_i1::g.7821::m.7821	NSF_ARATH	72.83	714	188	2	66	774	28	740	0	1090
TRINITY_DN9768_c0_g1::TRINITY_DN9768_c0_g1_i1::g.7824::m.7824	PP285_ARATH	54.85	773	332	7	12	783	134	890	0	855
TRINITY_DN9777_c0_g1::TRINITY_DN9777_c0_g1_i1::g.7842::m.7842	SKIP_ARATH	68.92	576	157	10	48	610	7	573	0	726
TRINITY_DN9777_c0_g2::TRINITY_DN9777_c0_g2_i1::g.7848::m.7848	SKIP_ARATH	68.67	616	167	12	48	647	7	612	0	763
TRINITY_DN9782_c0_g1::TRINITY_DN9782_c0_g1_i1::g.7859::m.7859	IMA1A_ORYSJ	90.98	521	42	3	1	517	1	520	0	976
TRINITY_DN9801_c0_g1::TRINITY_DN9801_c0_g1_i1::g.7892::m.7892	ILVB_YEAST	63.53	595	206	4	1	592	101	687	0	763
TRINITY_DN9801_c0_g2::TRINITY_DN9801_c0_g2_i1::g.7893::m.7893	ILVB_YEAST	61.46	646	235	5	53	692	50	687	0	796
TRINITY_DN9806_c0_g1::TRINITY_DN9806_c0_g1_i1::g.7899::m.7899	HOG1_BLUGR	99.16	357	3	0	1	357	1	357	0	738
TRINITY_DN9807_c0_g2::TRINITY_DN9807_c0_g2_i1::g.7900::m.7900	ARLY_ARATH	73.13	469	126	0	43	511	46	514	0	729
TRINITY_DN9807_c0_g2::TRINITY_DN9807_c0_g2_i2::g.7904::m.7904	ARLY_ARATH	73.3	412	110	0	2	413	104	515	0	647
TRINITY_DN9810_c0_g1::TRINITY_DN9810_c0_g1_i1::g.7914::m.7914	CORO_SCHPO	61.33	406	154	2	1	406	1	403	0	551
TRINITY_DN9817_c0_g1::TRINITY_DN9817_c0_g1_i1::g.7922::m.7922	HMDH_MAIZE	82.37	556	85	3	12	557	16	568	0	919
TRINITY_DN9817_c0_g2::TRINITY_DN9817_c0_g2_i1::g.7925::m.7925	HMDH_MAIZE	82.37	556	85	3	12	557	16	568	0	919
TRINITY_DN9841_c0_g1::TRINITY_DN9841_c0_g1_i1::g.7972::m.7972	CKX9_ORYSJ	84.05	301	48	0	1	301	221	521	0	544
TRINITY_DN9855_c0_g1::TRINITY_DN9855_c0_g1_i1::g.7987::m.7987	HERK_ARATH	58.56	818	320	9	43	853	25	830	0	941
TRINITY_DN9856_c0_g1::TRINITY_DN9856_c0_g1_i1::g.7990::m.7990	HDA8_ARATH	69.57	368	110	2	26	391	8	375	0	545
TRINITY_DN9858_c0_g1::TRINITY_DN9858_c0_g1_i1::g.7996::m.7996	KIPK1_ARATH	67.25	461	140	4	334	783	474	934	0	634
TRINITY_DN9858_c0_g2::TRINITY_DN9858_c0_g2_i1::g.7999::m.7999	KIPK1_ARATH	67.25	461	140	4	334	783	474	934	0	634
TRINITY_DN9869_c0_g1::TRINITY_DN9869_c0_g1_i1::g.8015::m.8015	PP312_ARATH	59.54	435	175	1	1	434	250	684	0	562
TRINITY_DN9869_c0_g2::TRINITY_DN9869_c0_g2_i1::g.8017::m.8017	PP312_ARATH	59.54	435	175	1	1	434	250	684	0	562
TRINITY_DN9889_c0_g1::TRINITY_DN9889_c0_g1_i1::g.8054::m.8054	B3GTK_ARATH	68.35	455	137	3	1	450	232	684	0	691
TRINITY_DN9890_c0_g1::TRINITY_DN9890_c0_g1_i1::g.8056::m.8056	Y1559_ARATH	74.76	515	114	7	153	654	102	613	0	759
TRINITY_DN9897_c0_g1::TRINITY_DN9897_c0_g1_i1::g.8071::m.8071	ALN_ORYSJ	87.55	506	63	0	23	528	2	507	0	898
TRINITY_DN9897_c0_g2::TRINITY_DN9897_c0_g2_i1::g.8075::m.8075	ALN_ORYSJ	87.72	464	57	0	23	486	2	465	0	827
TRINITY_DN9911_c0_g1::TRINITY_DN9911_c0_g1_i1::g.8113::m.8113	PP265_ARATH	62.95	413	151	2	273	684	246	657	0	558
TRINITY_DN9911_c0_g2::TRINITY_DN9911_c0_g2_i1::g.8116::m.8116	PP265_ARATH	52.84	687	291	7	40	725	3	657	0	737
TRINITY_DN9950_c0_g1::TRINITY_DN9950_c0_g1_i1::g.8188::m.8188	ALE2_ARATH	58.69	627	242	8	94	718	98	709	0	688
TRINITY_DN9950_c0_g2::TRINITY_DN9950_c0_g2_i1::g.8192::m.8192	ALE2_ARATH	55.56	702	286	10	20	719	32	709	0	689
TRINITY_DN9971_c0_g2::TRINITY_DN9971_c0_g2_i1::g.8242::m.8242	KCC1_EMENI	67.23	412	116	3	1	393	1	412	0	563
TRINITY_DN9972_c0_g2::TRINITY_DN9972_c0_g2_i1::g.8245::m.8245	BIOB_ARATH	78.63	379	76	2	2	379	1	375	0	631
TRINITY_DN9974_c0_g1::TRINITY_DN9974_c0_g1_i1::g.8250::m.8250	SYYM_ARATH	64.52	482	131	4	67	547	69	511	0	625
TRINITY_DN9974_c0_g2::TRINITY_DN9974_c0_g2_i1::g.8251::m.8251	SYYM_ARATH	64.14	474	130	4	67	539	69	503	0	611
TRINITY_DN9976_c0_g1::TRINITY_DN9976_c0_g1_i1::g.8252::m.8252	RHM1_ARATH	83.76	665	102	3	5	663	4	668	0	1174
TRINITY_DN9986_c0_g1::TRINITY_DN9986_c0_g1_i1::g.8259::m.8259	SH3P2_ARATH	69.11	369	113	1	1	369	1	368	0	523
TRINITY_DN10023_c0_g2::TRINITY_DN10023_c0_g2_i1::g.8313::m.8313	RFC4_ORYSJ	94.28	332	19	0	25	356	3	334	0	651
TRINITY_DN10078_c0_g2::TRINITY_DN10078_c0_g2_i1::g.8419::m.8419	FTZ21_ARATH	71.11	443	117	4	39	472	37	477	0	565
TRINITY_DN10088_c0_g1::TRINITY_DN10088_c0_g1_i1::g.8433::m.8433	HLB1_ARATH	66.37	452	127	7	90	519	117	565	0	595
TRINITY_DN10121_c0_g1::TRINITY_DN10121_c0_g1_i1::g.8485::m.8485	B3GT2_ARATH	68.25	378	111	3	2	371	15	391	0	556
TRINITY_DN10126_c0_g1::TRINITY_DN10126_c0_g1_i1::g.8490::m.8490	HXK3_ORYSJ	82.34	453	76	3	1	452	49	498	0	744
TRINITY_DN10153_c0_g1::TRINITY_DN10153_c0_g1_i1::g.8526::m.8526	HXK6_ORYSJ	89.08	458	49	1	51	507	49	506	0	845
TRINITY_DN10153_c0_g2::TRINITY_DN10153_c0_g2_i1::g.8533::m.8533	HXK6_ORYSJ	89.08	458	49	1	51	507	49	506	0	845
TRINITY_DN10181_c0_g1::TRINITY_DN10181_c0_g1_i1::g.8597::m.8597	EF1A_AURPU	90.87	460	39	2	1	458	1	459	0	857
TRINITY_DN10197_c0_g1::TRINITY_DN10197_c0_g1_i1::g.8619::m.8619	CD48E_ARATH	88.62	369	42	0	3	371	1	369	0	681
TRINITY_DN10210_c0_g1::TRINITY_DN10210_c0_g1_i1::g.8627::m.8627	PMT7_ARATH	63.35	543	194	3	13	552	12	552	0	737
TRINITY_DN10210_c0_g2::TRINITY_DN10210_c0_g2_i1::g.8629::m.8629	PMT7_ARATH	63.45	591	211	3	13	600	12	600	0	806
TRINITY_DN10253_c0_g1::TRINITY_DN10253_c0_g1_i1::g.8682::m.8682	FTSH6_ORYSJ	87.3	488	60	2	3	488	196	683	0	836
TRINITY_DN10274_c0_g1::TRINITY_DN10274_c0_g1_i1::g.8709::m.8709	ACC2_ORYSJ	84.1	1830	252	9	1	1803	509	2326	0	3140
TRINITY_DN10274_c0_g2::TRINITY_DN10274_c0_g2_i1::g.8711::m.8711	ACC2_ORYSJ	84.15	1830	253	8	1	1805	509	2326	0	3146
TRINITY_DN10279_c0_g1::TRINITY_DN10279_c0_g1_i1::g.8716::m.8716	SC15B_ARATH	56.95	813	310	10	38	842	7	787	0	912
TRINITY_DN10286_c0_g1::TRINITY_DN10286_c0_g1_i1::g.8725::m.8725	FTSZ1_ARATH	83.33	354	54	2	23	373	45	396	0	537
TRINITY_DN10302_c0_g1::TRINITY_DN10302_c0_g1_i1::g.8753::m.8753	NHX2_ARATH	70.73	533	134	5	11	531	17	539	0	765
TRINITY_DN10325_c0_g1::TRINITY_DN10325_c0_g1_i1::g.8803::m.8803	FPPS_NEUCR	75.22	347	86	0	5	351	1	347	0	565
TRINITY_DN10344_c0_g1::TRINITY_DN10344_c0_g1_i1::g.8848::m.8848	TMK1_ARATH	62.99	716	251	8	1	706	231	942	0	883
TRINITY_DN10344_c0_g2::TRINITY_DN10344_c0_g2_i1::g.8855::m.8855	TMK1_ARATH	59.18	926	352	13	8	918	28	942	0	1061
TRINITY_DN10352_c0_g2::TRINITY_DN10352_c0_g2_i1::g.8867::m.8867	PP342_ARATH	53.03	792	372	0	130	921	113	904	0	880
TRINITY_DN10371_c0_g1::TRINITY_DN10371_c0_g1_i1::g.8896::m.8896	RFA1B_ORYSJ	78.81	623	127	3	31	648	6	628	0	1026
TRINITY_DN10373_c0_g1::TRINITY_DN10373_c0_g1_i1::g.8908::m.8908	AT18D_ARATH	71.85	373	94	2	38	410	29	390	0	572
TRINITY_DN10373_c0_g2::TRINITY_DN10373_c0_g2_i1::g.8911::m.8911	AT18D_ARATH	71.85	373	94	2	38	410	29	390	0	572
TRINITY_DN10462_c0_g1::TRINITY_DN10462_c0_g1_i1::g.9040::m.9040	TCPG_SCHPO	74.87	378	93	2	1	378	1	376	0	601
TRINITY_DN10462_c0_g2::TRINITY_DN10462_c0_g2_i1::g.9042::m.9042	TCPG_SCHPO	74.93	367	91	1	9	375	11	376	0	588
TRINITY_DN10561_c0_g1::TRINITY_DN10561_c0_g1_i1::g.9159::m.9159	METC_ARATH	78.8	382	81	0	152	533	82	463	0	653
TRINITY_DN10670_c0_g2::TRINITY_DN10670_c0_g2_i1::g.9260::m.9260	SCRK6_ARATH	70.91	385	108	3	1	383	1	383	0	547
TRINITY_DN10880_c0_g2::TRINITY_DN10880_c0_g2_i1::g.9449::m.9449	NIPA4_ARATH	77.27	330	64	4	1	330	24	342	0	523
TRINITY_DN10948_c0_g1::TRINITY_DN10948_c0_g1_i1::g.9529::m.9529	LCYB_ARATH	74.53	369	93	1	1	368	133	501	0	603
TRINITY_DN10948_c0_g2::TRINITY_DN10948_c0_g2_i1::g.9535::m.9535	LCYB_ARATH	72.81	456	123	1	51	505	46	501	0	721
TRINITY_DN10993_c0_g1::TRINITY_DN10993_c0_g1_i1::g.9598::m.9598	ORP2A_ARATH	56.42	748	264	16	3	720	1	716	0	818
TRINITY_DN11112_c0_g2::TRINITY_DN11112_c0_g2_i1::g.9699::m.9699	PPR19_ARATH	55.62	498	217	2	20	513	36	533	0	580
TRINITY_DN11194_c0_g1::TRINITY_DN11194_c0_g1_i1::g.9812::m.9812	DNPEP_RICCO	71.52	481	123	3	3	471	12	490	0	749
TRINITY_DN11194_c0_g2::TRINITY_DN11194_c0_g2_i1::g.9814::m.9814	DNPEP_RICCO	72.29	415	102	2	14	416	77	490	0	656
TRINITY_DN11254_c0_g1::TRINITY_DN11254_c0_g1_i1::g.9861::m.9861	PPR86_ARATH	55.2	538	192	2	14	551	2	490	0	606
TRINITY_DN11497_c0_g1::TRINITY_DN11497_c0_g1_i1::g.10131::m.10131	G6PD2_ARATH	82.06	524	81	2	81	591	69	592	0	910
TRINITY_DN11497_c0_g2::TRINITY_DN11497_c0_g2_i1::g.10137::m.10137	G6PD2_ARATH	82.06	524	81	2	34	544	69	592	0	909
TRINITY_DN11683_c0_g1::TRINITY_DN11683_c0_g1_i1::g.10306::m.10306	PP1_EMENI	96.56	320	11	0	2	321	4	323	0	648
TRINITY_DN11918_c0_g1::TRINITY_DN11918_c0_g1_i1::g.10460::m.10460	LOX5_ORYSJ	86.97	898	105	2	25	910	2	899	0	1540
TRINITY_DN11918_c0_g2::TRINITY_DN11918_c0_g2_i1::g.10465::m.10465	LOX5_ORYSJ	92.79	624	45	0	1	624	276	899	0	1159
TRINITY_DN11943_c0_g1::TRINITY_DN11943_c0_g1_i1::g.10478::m.10478	MYST1_ORYSJ	92	450	24	2	27	464	1	450	0	820
TRINITY_DN11962_c0_g1::TRINITY_DN11962_c0_g1_i1::g.10493::m.10493	PRPD_YARLI	60.57	487	184	4	48	534	19	497	0	622
TRINITY_DN11974_c0_g2::TRINITY_DN11974_c0_g2_i1::g.10507::m.10507	KOR1_ORYSJ	92.88	309	22	0	1	309	218	526	0	602
TRINITY_DN12294_c0_g2::TRINITY_DN12294_c0_g2_i1::g.10755::m.10755	MTA70_ORYSJ	84.01	713	94	7	8	708	1	705	0	1099
TRINITY_DN12356_c0_g1::TRINITY_DN12356_c0_g1_i1::g.10814::m.10814	SYV_NEUCR	54.68	673	299	6	1	670	413	1082	0	787
TRINITY_DN12705_c0_g1::TRINITY_DN12705_c0_g1_i1::g.11012::m.11012	BRI1_ORYSJ	83.85	1096	172	4	87	1180	29	1121	0	1798
TRINITY_DN12788_c0_g1::TRINITY_DN12788_c0_g1_i1::g.11057::m.11057	SAPK3_ORYSJ	87.71	301	30	2	1	301	33	326	0	544
TRINITY_DN12802_c0_g1::TRINITY_DN12802_c0_g1_i1::g.11068::m.11068	CEPR2_ARATH	49.15	649	322	4	22	667	28	671	0	613
TRINITY_DN12802_c0_g2::TRINITY_DN12802_c0_g2_i1::g.11070::m.11070	CEPR2_ARATH	49.15	649	322	4	22	667	28	671	0	613
TRINITY_DN12879_c0_g2::TRINITY_DN12879_c0_g2_i1::g.11130::m.11130	FRS11_ARATH	64.18	656	219	8	1	654	23	664	0	882
TRINITY_DN13074_c0_g1::TRINITY_DN13074_c0_g1_i1::g.11275::m.11275	AB8I_ARATH	76.26	476	112	1	117	592	83	557	0	760
TRINITY_DN13074_c0_g2::TRINITY_DN13074_c0_g2_i1::g.11279::m.11279	AB8I_ARATH	76.26	476	112	1	117	592	83	557	0	760
TRINITY_DN13181_c0_g1::TRINITY_DN13181_c0_g1_i1::g.11339::m.11339	MDR_ORYSJ	87.19	445	57	0	11	455	15	459	0	799
TRINITY_DN13289_c0_g1::TRINITY_DN13289_c0_g1_i1::g.11422::m.11422	ENO_PENCH	88.58	438	50	0	1	438	1	438	0	782
TRINITY_DN13289_c0_g2::TRINITY_DN13289_c0_g2_i1::g.11423::m.11423	ENO_PENCH	89.93	298	30	0	7	304	141	438	0	553
TRINITY_DN13873_c0_g2::TRINITY_DN13873_c0_g2_i1::g.11842::m.11842	PLCD2_ARATH	53.4	588	257	7	3	585	5	580	0	620
TRINITY_DN13874_c0_g1::TRINITY_DN13874_c0_g1_i1::g.11846::m.11846	ARFQ_ORYSJ	83.63	617	84	5	1	600	240	856	0	933
TRINITY_DN13874_c0_g2::TRINITY_DN13874_c0_g2_i1::g.11848::m.11848	ARFQ_ORYSJ	82.61	552	79	5	1	535	240	791	0	801
TRINITY_DN13921_c0_g1::TRINITY_DN13921_c0_g1_i1::g.11874::m.11874	STOP1_ORYSJ	78.93	522	104	5	1	520	5	522	0	836
TRINITY_DN13921_c0_g2::TRINITY_DN13921_c0_g2_i1::g.11876::m.11876	STOP1_ORYSJ	78.93	522	104	5	1	520	5	522	0	836
TRINITY_DN13951_c0_g1::TRINITY_DN13951_c0_g1_i1::g.11907::m.11907	CH62_MAIZE	93.32	374	25	0	1	374	203	576	0	703
TRINITY_DN14016_c0_g1::TRINITY_DN14016_c0_g1_i1::g.11934::m.11934	HSP78_SCHPO	62.27	750	262	5	40	785	48	780	0	931
TRINITY_DN14116_c0_g1::TRINITY_DN14116_c0_g1_i1::g.12013::m.12013	C71E1_SORBI	61.25	529	181	9	4	518	13	531	0	635
TRINITY_DN14116_c0_g2::TRINITY_DN14116_c0_g2_i1::g.12015::m.12015	C71E1_SORBI	61.25	529	181	9	4	518	13	531	0	635
TRINITY_DN14145_c0_g2::TRINITY_DN14145_c0_g2_i1::g.12037::m.12037	AB11G_ARATH	77.11	498	104	3	1	489	198	694	0	755
TRINITY_DN14167_c0_g1::TRINITY_DN14167_c0_g1_i1::g.12051::m.12051	RSP5_CHATD	87.88	429	51	1	1	428	392	820	0	805
TRINITY_DN14366_c0_g1::TRINITY_DN14366_c0_g1_i1::g.12176::m.12176	CRNL1_HUMAN	53.34	793	336	8	18	806	67	829	0	807
TRINITY_DN14366_c0_g2::TRINITY_DN14366_c0_g2_i1::g.12180::m.12180	CRNL1_HUMAN	53.34	793	336	8	18	806	67	829	0	807
TRINITY_DN14397_c0_g1::TRINITY_DN14397_c0_g1_i1::g.12199::m.12199	TOM70_NEUCR	71.4	472	133	1	1	472	151	620	0	702
TRINITY_DN14447_c0_g2::TRINITY_DN14447_c0_g2_i1::g.12250::m.12250	MMSA_MOUSE	59.95	422	166	2	1	421	113	532	0	531
TRINITY_DN14467_c0_g1::TRINITY_DN14467_c0_g1_i1::g.12261::m.12261	NADE_YEAST	56.38	580	240	7	1	576	123	693	0	661
TRINITY_DN14498_c0_g1::TRINITY_DN14498_c0_g1_i1::g.12283::m.12283	MIK2_ARATH	43.46	849	419	10	9	803	200	1041	0	688
TRINITY_DN14666_c0_g1::TRINITY_DN14666_c0_g1_i1::g.12413::m.12413	FIMB_SCHPO	67.44	476	151	4	1	475	141	613	0	672
TRINITY_DN14673_c0_g1::TRINITY_DN14673_c0_g1_i1::g.12416::m.12416	ERF1Y_ARATH	86.94	314	40	1	1	314	122	434	0	576
TRINITY_DN14709_c0_g1::TRINITY_DN14709_c0_g1_i1::g.12436::m.12436	AZG2_ARATH	60.65	526	198	6	8	529	9	529	0	632
TRINITY_DN14737_c0_g1::TRINITY_DN14737_c0_g1_i1::g.12452::m.12452	S130B_ARATH	82.56	814	140	1	1	814	403	1214	0	1418
TRINITY_DN14737_c0_g1::TRINITY_DN14737_c0_g1_i1::g.12453::m.12453	S130B_ARATH	76.01	396	84	2	1	396	1	385	0	632
TRINITY_DN14737_c0_g2::TRINITY_DN14737_c0_g2_i1::g.12455::m.12455	S130B_ARATH	80.44	1227	227	3	1	1227	1	1214	0	2075
TRINITY_DN14750_c0_g1::TRINITY_DN14750_c0_g1_i1::g.12462::m.12462	TOC75_ORYSJ	96.85	444	14	0	1	444	374	817	0	893
TRINITY_DN14768_c0_g1::TRINITY_DN14768_c0_g1_i1::g.12481::m.12481	SCH9_YEAST	68.64	389	118	3	319	707	324	708	0	573
TRINITY_DN14834_c0_g1::TRINITY_DN14834_c0_g1_i1::g.12540::m.12540	C71E1_SORBI	59.43	530	196	7	8	521	1	527	0	631
TRINITY_DN14834_c0_g2::TRINITY_DN14834_c0_g2_i1::g.12544::m.12544	C71E1_SORBI	59.06	530	198	7	8	521	1	527	0	629
TRINITY_DN14888_c0_g1::TRINITY_DN14888_c0_g1_i1::g.12603::m.12603	Y1848_ARATH	53.27	657	281	9	39	682	7	650	0	677
TRINITY_DN15001_c0_g1::TRINITY_DN15001_c0_g1_i1::g.12667::m.12667	RPN8_NEUCR	78.67	347	65	3	9	351	1	342	0	531
TRINITY_DN15084_c0_g1::TRINITY_DN15084_c0_g1_i1::g.12717::m.12717	ODPA3_ORYSJ	90.36	415	35	3	85	495	12	425	0	752
TRINITY_DN15090_c0_g1::TRINITY_DN15090_c0_g1_i1::g.12727::m.12727	Y1103_ORYSJ	68.8	375	105	5	1	364	1	374	0	526
TRINITY_DN15090_c0_g2::TRINITY_DN15090_c0_g2_i1::g.12729::m.12729	Y1103_ORYSJ	68.8	375	105	5	1	364	1	374	0	526
TRINITY_DN15318_c0_g2::TRINITY_DN15318_c0_g2_i1::g.12899::m.12899	HOX29_ORYSI	77.11	450	82	8	1	435	418	861	0	687
TRINITY_DN15355_c0_g1::TRINITY_DN15355_c0_g1_i1::g.12938::m.12938	CCX4_ARATH	65.77	555	185	3	18	568	88	641	0	746
TRINITY_DN15468_c0_g1::TRINITY_DN15468_c0_g1_i1::g.13009::m.13009	CESA6_ORYSJ	92.75	331	24	0	1	331	762	1092	0	624
TRINITY_DN15468_c0_g2::TRINITY_DN15468_c0_g2_i1::g.13012::m.13012	CESA6_ORYSJ	92.75	331	24	0	1	331	762	1092	0	624
TRINITY_DN15511_c0_g1::TRINITY_DN15511_c0_g1_i1::g.13038::m.13038	OPLA_ARATH	79.45	1265	247	5	1	1253	1	1264	0	2065
TRINITY_DN15511_c0_g2::TRINITY_DN15511_c0_g2_i1::g.13040::m.13040	OPLA_ARATH	77.86	849	182	3	1	843	1	849	0	1355
TRINITY_DN15511_c0_g2::TRINITY_DN15511_c0_g2_i1::g.13041::m.13041	OPLA_ARATH	82.21	399	64	2	1	393	867	1264	0	679
TRINITY_DN15693_c0_g1::TRINITY_DN15693_c0_g1_i1::g.13152::m.13152	RSE1_EMENI	77.42	890	201	0	1	890	320	1209	0	1460
TRINITY_DN15695_c0_g1::TRINITY_DN15695_c0_g1_i1::g.13153::m.13153	UN932_ARATH	63.5	452	156	3	51	500	4	448	0	589
TRINITY_DN15695_c0_g2::TRINITY_DN15695_c0_g2_i1::g.13155::m.13155	UN932_ARATH	63.5	452	156	3	51	500	4	448	0	589
TRINITY_DN15721_c0_g1::TRINITY_DN15721_c0_g1_i1::g.13176::m.13176	ILP1_ARATH	44.04	897	413	17	137	1008	76	908	0	637
TRINITY_DN15858_c0_g1::TRINITY_DN15858_c0_g1_i1::g.13283::m.13283	ADO3_ORYSJ	88.99	563	60	1	17	577	67	629	0	1038
TRINITY_DN15940_c0_g1::TRINITY_DN15940_c0_g1_i1::g.13323::m.13323	SNL6_ORYSJ	86.63	374	39	2	1	363	1	374	0	630
TRINITY_DN15940_c0_g2::TRINITY_DN15940_c0_g2_i1::g.13328::m.13328	SNL6_ORYSJ	86.63	374	39	2	50	412	1	374	0	629
TRINITY_DN16133_c0_g1::TRINITY_DN16133_c0_g1_i1::g.13470::m.13470	STP5_ARATH	51.57	479	227	2	4	477	19	497	0	525
TRINITY_DN16206_c0_g2::TRINITY_DN16206_c0_g2_i1::g.13566::m.13566	AGUA_ARATH	63.61	371	133	1	72	442	8	376	0	518
TRINITY_DN16370_c0_g2::TRINITY_DN16370_c0_g2_i1::g.13658::m.13658	DUR3_ORYSJ	87.84	707	80	3	8	713	5	706	0	1185
TRINITY_DN16612_c0_g1::TRINITY_DN16612_c0_g1_i1::g.13834::m.13834	PRS6A_SCHPO	71.36	447	119	1	1	447	1	438	0	666
TRINITY_DN16716_c0_g1::TRINITY_DN16716_c0_g1_i1::g.13901::m.13901	SEC23_MAGO7	91.11	450	38	2	1	450	323	770	0	864
TRINITY_DN16725_c0_g1::TRINITY_DN16725_c0_g1_i1::g.13906::m.13906	Y4523_ARATH	65.32	444	150	2	1	441	69	511	0	619
TRINITY_DN16804_c0_g1::TRINITY_DN16804_c0_g1_i1::g.13955::m.13955	PHSG_YEAST	68.11	486	140	6	1	471	322	807	0	653
TRINITY_DN16885_c0_g1::TRINITY_DN16885_c0_g1_i1::g.14017::m.14017	SYLC_NEUCR	64.5	507	178	2	1	507	449	953	0	706
TRINITY_DN16885_c0_g2::TRINITY_DN16885_c0_g2_i1::g.14018::m.14018	SYLC_NEUCR	64.5	507	178	2	1	507	449	953	0	707
TRINITY_DN17004_c0_g1::TRINITY_DN17004_c0_g1_i1::g.14092::m.14092	DIM_ARATH	79.79	559	113	0	1	559	1	559	0	960
TRINITY_DN17009_c0_g1::TRINITY_DN17009_c0_g1_i1::g.14096::m.14096	CLPB2_ORYSJ	91.83	955	64	6	31	974	27	978	0	1740
TRINITY_DN17009_c0_g2::TRINITY_DN17009_c0_g2_i1::g.14101::m.14101	CLPB2_ORYSJ	91.64	574	34	6	31	593	27	597	0	1031
TRINITY_DN17009_c0_g2::TRINITY_DN17009_c0_g2_i1::g.14102::m.14102	CLPB2_ORYSJ	91.91	383	31	0	7	389	596	978	0	712
TRINITY_DN17046_c0_g1::TRINITY_DN17046_c0_g1_i1::g.14121::m.14121	SYK_ORYSJ	85.88	609	78	2	36	644	2	602	0	1038
TRINITY_DN17046_c0_g2::TRINITY_DN17046_c0_g2_i1::g.14124::m.14124	SYK_ORYSJ	92.24	464	36	0	1	464	139	602	0	907
TRINITY_DN17062_c0_g1::TRINITY_DN17062_c0_g1_i1::g.14143::m.14143	CIPK5_ORYSJ	81.56	347	61	2	1	347	118	461	0	594
TRINITY_DN17152_c0_g1::TRINITY_DN17152_c0_g1_i1::g.14195::m.14195	GCSP_NOSP7	52.17	623	252	10	73	688	23	606	0	627
TRINITY_DN17306_c0_g1::TRINITY_DN17306_c0_g1_i1::g.14275::m.14275	CCA21_ORYSJ	75.25	493	115	6	1	490	1	489	0	731
TRINITY_DN17486_c0_g1::TRINITY_DN17486_c0_g1_i1::g.14440::m.14440	RUBB_SECCE	99.63	270	1	0	1	270	215	484	0	532
TRINITY_DN17501_c0_g1::TRINITY_DN17501_c0_g1_i1::g.14449::m.14449	PP330_ARATH	60.5	438	169	3	1	437	161	595	0	576
TRINITY_DN17620_c0_g1::TRINITY_DN17620_c0_g1_i1::g.14593::m.14593	PMTH_ARATH	65.01	623	206	4	5	627	13	623	0	873
TRINITY_DN17620_c0_g2::TRINITY_DN17620_c0_g2_i1::g.14597::m.14597	PMTH_ARATH	65.01	623	206	4	5	627	13	623	0	873
TRINITY_DN17620_c0_g3::TRINITY_DN17620_c0_g3_i1::g.14602::m.14602	PMTH_ARATH	65.01	623	206	4	5	627	13	623	0	873
TRINITY_DN17670_c0_g1::TRINITY_DN17670_c0_g1_i1::g.14657::m.14657	1A1C_SOYBN	60.86	488	180	4	1	485	4	483	0	640
TRINITY_DN17681_c0_g1::TRINITY_DN17681_c0_g1_i1::g.14677::m.14677	HIS6B_ARATH	72.13	409	109	2	62	466	9	416	0	608
TRINITY_DN17696_c0_g3::TRINITY_DN17696_c0_g3_i1::g.14687::m.14687	ERF1Y_ARATH	86.42	427	58	0	76	502	6	432	0	775
TRINITY_DN17708_c0_g1::TRINITY_DN17708_c0_g1_i1::g.14692::m.14692	ATPA_NEUCR	87.61	557	61	3	1	557	1	549	0	1000
TRINITY_DN17718_c0_g2::TRINITY_DN17718_c0_g2_i1::g.14709::m.14709	PEPR2_ARATH	40.43	794	446	10	2	783	222	1000	0	562
TRINITY_DN17729_c0_g1::TRINITY_DN17729_c0_g1_i1::g.14739::m.14739	ARFY_ORYSJ	78.57	896	176	7	8	892	9	899	0	1377
TRINITY_DN17729_c0_g2::TRINITY_DN17729_c0_g2_i1::g.14743::m.14743	ARFY_ORYSJ	70.86	604	160	7	1	593	301	899	0	813
TRINITY_DN17769_c0_g1::TRINITY_DN17769_c0_g1_i1::g.14831::m.14831	AT10_ORYSJ	80.86	444	72	5	1	433	1	442	0	670
TRINITY_DN17776_c0_g2::TRINITY_DN17776_c0_g2_i1::g.14846::m.14846	CSN1_ARATH	67.74	434	136	2	44	473	4	437	0	615
TRINITY_DN17777_c0_g1::TRINITY_DN17777_c0_g1_i2::g.14854::m.14854	RH57_ORYSJ	83.52	546	80	3	1	543	1	539	0	910
TRINITY_DN17802_c0_g2::TRINITY_DN17802_c0_g2_i1::g.14881::m.14881	EFL1_HUMAN	36.48	1176	523	21	16	1043	19	1118	0	696
TRINITY_DN17850_c0_g1::TRINITY_DN17850_c0_g1_i1::g.14982::m.14982	HMA5_ARATH	58.71	930	376	4	123	1046	52	979	0	1099
TRINITY_DN17850_c0_g1::TRINITY_DN17850_c0_g1_i2::g.14987::m.14987	HMA5_ARATH	66.13	626	210	1	38	663	356	979	0	848
TRINITY_DN17853_c0_g1::TRINITY_DN17853_c0_g1_i1::g.14996::m.14996	AGD3_ARATH	70.45	846	208	15	1	832	1	818	0	1139
TRINITY_DN17861_c0_g3::TRINITY_DN17861_c0_g3_i1::g.15030::m.15030	ACEA_ORYSJ	91.54	473	36	2	1	470	101	572	0	898
TRINITY_DN17862_c0_g1::TRINITY_DN17862_c0_g1_i1::g.15034::m.15034	EIF3H_BOTFB	71.78	365	102	1	42	405	1	365	0	554
TRINITY_DN17875_c0_g1::TRINITY_DN17875_c0_g1_i1::g.15047::m.15047	ATG11_ARATH	45.91	1150	568	12	23	1139	14	1142	0	949
TRINITY_DN17875_c0_g2::TRINITY_DN17875_c0_g2_i1::g.15052::m.15052	ATG11_ARATH	44.96	1012	526	10	23	1023	14	1005	0	816
TRINITY_DN17885_c0_g2::TRINITY_DN17885_c0_g2_i1::g.15069::m.15069	PMI1_ARATH	45.4	892	395	25	10	872	14	842	0	646
TRINITY_DN17885_c0_g3::TRINITY_DN17885_c0_g3_i1::g.15075::m.15075	PMI1_ARATH	45.4	892	395	25	10	872	14	842	0	646
TRINITY_DN17950_c0_g1::TRINITY_DN17950_c0_g1_i1::g.15186::m.15186	S40A1_ORYSJ	72.2	446	106	4	1	441	48	480	0	579
TRINITY_DN18014_c0_g1::TRINITY_DN18014_c0_g1_i1::g.15309::m.15309	PARP3_ORYSJ	80.41	832	154	3	1	824	1	831	0	1392
TRINITY_DN18014_c0_g2::TRINITY_DN18014_c0_g2_i1::g.15313::m.15313	PARP3_ORYSJ	79.35	673	130	3	1	665	1	672	0	1109
TRINITY_DN18025_c0_g1::TRINITY_DN18025_c0_g1_i1::g.15330::m.15330	PP350_ARATH	45.19	759	400	7	63	816	57	804	0	686
TRINITY_DN18025_c0_g2::TRINITY_DN18025_c0_g2_i1::g.15334::m.15334	PP350_ARATH	45.19	759	400	7	63	816	57	804	0	686
TRINITY_DN18025_c0_g3::TRINITY_DN18025_c0_g3_i1::g.15338::m.15338	PP350_ARATH	45.19	759	400	7	63	816	57	804	0	686
TRINITY_DN18028_c0_g1::TRINITY_DN18028_c0_g1_i1::g.15353::m.15353	RPN1_NEUCR	70.31	751	200	5	1	742	1	737	0	1079
TRINITY_DN18031_c0_g2::TRINITY_DN18031_c0_g2_i1::g.15356::m.15356	IBR3_ARATH	69.23	832	244	4	1	831	1	821	0	1204
TRINITY_DN18031_c0_g2::TRINITY_DN18031_c0_g2_i2::g.15359::m.15359	IBR3_ARATH	79.43	418	85	1	10	426	404	821	0	689
TRINITY_DN18041_c0_g1::TRINITY_DN18041_c0_g1_i1::g.15373::m.15373	ASNS2_YEAST	63.36	584	193	7	1	579	1	568	0	754
TRINITY_DN18041_c0_g1::TRINITY_DN18041_c0_g1_i2::g.15374::m.15374	ASNS2_YEAST	63.36	584	193	7	1	579	1	568	0	754
TRINITY_DN18046_c0_g1::TRINITY_DN18046_c0_g1_i1::g.15379::m.15379	DPYD_ARATH	79.85	402	76	2	40	437	26	426	0	678
TRINITY_DN18059_c0_g1::TRINITY_DN18059_c0_g1_i1::g.15413::m.15413	RH50_ORYSJ	76.64	655	134	10	23	673	1	640	0	971
TRINITY_DN18082_c0_g2::TRINITY_DN18082_c0_g2_i1::g.15445::m.15445	PMTF_ARATH	61.81	563	189	6	9	564	13	556	0	726
TRINITY_DN18082_c0_g2::TRINITY_DN18082_c0_g2_i2::g.15448::m.15448	PMTF_ARATH	61.9	630	214	6	9	631	13	623	0	822
TRINITY_DN18106_c0_g1::TRINITY_DN18106_c0_g1_i1::g.15477::m.15477	Y3475_ARATH	43.03	732	389	10	1	719	286	1002	0	560
TRINITY_DN18112_c0_g1::TRINITY_DN18112_c0_g1_i1::g.15480::m.15480	SDP6_ARATH	82.82	326	56	0	1	326	304	629	0	586
TRINITY_DN18112_c0_g2::TRINITY_DN18112_c0_g2_i1::g.15482::m.15482	SDP6_ARATH	82.21	562	100	0	3	564	68	629	0	985
TRINITY_DN18164_c0_g1::TRINITY_DN18164_c0_g1_i1::g.15550::m.15550	BUB32_ARATH	83.33	330	55	0	70	399	8	337	0	588
TRINITY_DN18213_c0_g1::TRINITY_DN18213_c0_g1_i1::g.15643::m.15643	MP704_ORYSJ	73.83	535	102	10	1	521	1	511	0	746
TRINITY_DN18213_c0_g1::TRINITY_DN18213_c0_g1_i2::g.15647::m.15647	MP704_ORYSJ	73.83	535	102	10	1	521	1	511	0	746
TRINITY_DN18215_c0_g1::TRINITY_DN18215_c0_g1_i1::g.15652::m.15652	SUS4_ORYSJ	91.07	459	41	0	1	459	1	459	0	881
TRINITY_DN18237_c0_g1::TRINITY_DN18237_c0_g1_i1::g.15683::m.15683	PRP4L_ARATH	63.97	458	163	2	85	541	89	545	0	619
TRINITY_DN18271_c0_g1::TRINITY_DN18271_c0_g1_i1::g.15723::m.15723	SDE3_ARATH	57.22	886	364	10	2	878	5	884	0	1028
TRINITY_DN18271_c0_g1::TRINITY_DN18271_c0_g1_i2::g.15726::m.15726	SDE3_ARATH	59.27	626	242	8	1	618	264	884	0	749
TRINITY_DN18272_c0_g1::TRINITY_DN18272_c0_g1_i1::g.15730::m.15730	OST1A_ORYSJ	87.89	454	55	0	21	474	25	478	0	840
TRINITY_DN18272_c0_g1::TRINITY_DN18272_c0_g1_i2::g.15734::m.15734	OST1A_ORYSJ	85.79	591	84	0	21	611	25	615	0	1029
TRINITY_DN18287_c0_g1::TRINITY_DN18287_c0_g1_i2::g.15776::m.15776	CATA_BLUGH	98.32	297	5	0	1	297	1	297	0	617
TRINITY_DN18289_c0_g1::TRINITY_DN18289_c0_g1_i1::g.15779::m.15779	RLI1_CHATD	83	606	103	0	1	606	1	606	0	1075
TRINITY_DN18291_c0_g2::TRINITY_DN18291_c0_g2_i1::g.15780::m.15780	GTOMC_ORYSJ	88.27	307	35	1	52	357	53	359	0	565
TRINITY_DN18304_c0_g2::TRINITY_DN18304_c0_g2_i1::g.15808::m.15808	BCAT2_HUMLU	70.13	375	103	4	1	371	1	370	0	519
TRINITY_DN18304_c0_g3::TRINITY_DN18304_c0_g3_i1::g.15812::m.15812	BCAT2_HUMLU	68.6	414	120	5	1	410	1	408	0	561
TRINITY_DN18331_c0_g1::TRINITY_DN18331_c0_g1_i1::g.15850::m.15850	XB33_ORYSJ	88.92	352	38	1	1	351	1	352	0	635
TRINITY_DN18331_c0_g1::TRINITY_DN18331_c0_g1_i2::g.15853::m.15853	XB33_ORYSJ	87.84	329	40	0	1	329	192	520	0	600
TRINITY_DN18331_c0_g1::TRINITY_DN18331_c0_g1_i3::g.15855::m.15855	XB33_ORYSJ	90	520	51	1	1	519	1	520	0	962
TRINITY_DN18333_c0_g1::TRINITY_DN18333_c0_g1_i2::g.15860::m.15860	P2SAF_ORYSJ	83.6	372	34	3	47	393	26	395	0	594
TRINITY_DN18333_c0_g1::TRINITY_DN18333_c0_g1_i3::g.15863::m.15863	P2SAF_ORYSJ	83.72	393	37	3	47	414	26	416	0	632
TRINITY_DN18345_c0_g1::TRINITY_DN18345_c0_g1_i1::g.15874::m.15874	ATPB_HORVU	99.74	383	1	0	1	383	63	445	0	774
TRINITY_DN18345_c0_g2::TRINITY_DN18345_c0_g2_i1::g.15875::m.15875	ATPB_HORVU	99.73	367	1	0	1	367	79	445	0	740
TRINITY_DN18345_c0_g3::TRINITY_DN18345_c0_g3_i1::g.15876::m.15876	ATPB_HORVU	99.73	367	1	0	1	367	79	445	0	740
TRINITY_DN18366_c0_g1::TRINITY_DN18366_c0_g1_i1::g.15905::m.15905	HD16N_ORYSJ	76.51	481	111	2	1	480	228	707	0	798
TRINITY_DN18366_c0_g1::TRINITY_DN18366_c0_g1_i2::g.15908::m.15908	HD16N_ORYSJ	73.74	594	151	4	6	597	117	707	0	942
TRINITY_DN18397_c0_g1::TRINITY_DN18397_c0_g1_i1::g.15958::m.15958	YDR09_YEAST	52.61	536	249	4	13	547	22	553	0	569
TRINITY_DN18397_c0_g1::TRINITY_DN18397_c0_g1_i2::g.15959::m.15959	YDR09_YEAST	52.61	536	249	4	13	547	22	553	0	569
TRINITY_DN18476_c0_g3::TRINITY_DN18476_c0_g3_i1::g.16061::m.16061	MAPK_FUSSO	94.05	353	20	1	3	355	4	355	0	674
TRINITY_DN18501_c0_g1::TRINITY_DN18501_c0_g1_i1::g.16080::m.16080	PPR58_ARATH	56.18	566	236	7	1	558	62	623	0	649
TRINITY_DN18501_c0_g1::TRINITY_DN18501_c0_g1_i2::g.16083::m.16083	PPR58_ARATH	56.18	566	236	7	1	558	62	623	0	649
TRINITY_DN18695_c0_g1::TRINITY_DN18695_c0_g1_i1::g.16284::m.16284	Y1154_ARATH	60.47	516	149	5	75	580	2	472	0	620
TRINITY_DN18744_c0_g1::TRINITY_DN18744_c0_g1_i1::g.16337::m.16337	DHE2_ORYSJ	93.22	295	20	0	1	295	1	295	0	578
TRINITY_DN18744_c0_g2::TRINITY_DN18744_c0_g2_i1::g.16339::m.16339	DHE2_ORYSJ	92.7	411	30	0	1	411	1	411	0	809
TRINITY_DN18802_c0_g1::TRINITY_DN18802_c0_g1_i1::g.16401::m.16401	PI5K4_ARATH	60.2	794	286	12	2	783	4	779	0	927
TRINITY_DN18808_c0_g1::TRINITY_DN18808_c0_g1_i1::g.16421::m.16421	GT21_ORYSJ	93.83	389	24	0	43	431	45	433	0	774
TRINITY_DN18809_c0_g2::TRINITY_DN18809_c0_g2_i1::g.16425::m.16425	Y3475_ARATH	41.79	780	439	7	29	799	21	794	0	583
TRINITY_DN18828_c0_g1::TRINITY_DN18828_c0_g1_i1::g.16448::m.16448	TRPB2_MAIZE	93.38	408	25	1	147	554	38	443	0	793
TRINITY_DN18837_c0_g1::TRINITY_DN18837_c0_g1_i1::g.16457::m.16457	ANM3_ORYSJ	72.6	365	83	2	17	364	55	419	0	531
TRINITY_DN18837_c0_g1::TRINITY_DN18837_c0_g1_i2::g.16460::m.16460	ANM3_ORYSJ	76.01	567	118	3	17	566	55	620	0	875
TRINITY_DN18844_c0_g2::TRINITY_DN18844_c0_g2_i1::g.16472::m.16472	GUN10_ORYSJ	90.19	622	58	3	1	621	1	620	0	1058
TRINITY_DN18996_c0_g1::TRINITY_DN18996_c0_g1_i1::g.16659::m.16659	LYS9_MAGO7	72.95	451	118	2	1	448	1	450	0	702
TRINITY_DN19022_c0_g3::TRINITY_DN19022_c0_g3_i1::g.16684::m.16684	NLE1_ARATH	74.46	462	117	1	58	519	11	471	0	745
TRINITY_DN19031_c0_g1::TRINITY_DN19031_c0_g1_i1::g.16708::m.16708	E13B_WHEAT	98.32	357	4	1	1	357	1	355	0	706
TRINITY_DN19051_c0_g1::TRINITY_DN19051_c0_g1_i1::g.16744::m.16744	MYO2_LACK1	62.71	480	157	5	4	474	242	708	0	625
TRINITY_DN19116_c0_g1::TRINITY_DN19116_c0_g1_i1::g.16814::m.16814	C97B2_SOYBN	74.08	571	142	4	2	571	8	573	0	877
TRINITY_DN19116_c0_g2::TRINITY_DN19116_c0_g2_i1::g.16815::m.16815	C97B1_PEA	77.61	402	88	2	31	431	42	442	0	643
TRINITY_DN19116_c0_g2::TRINITY_DN19116_c0_g2_i2::g.16817::m.16817	C97B1_PEA	77.61	402	88	2	31	431	42	442	0	643
TRINITY_DN19145_c0_g1::TRINITY_DN19145_c0_g1_i3::g.16862::m.16862	CSK2A_NEUCR	91.15	305	27	0	1	305	1	305	0	548
TRINITY_DN19145_c0_g1::TRINITY_DN19145_c0_g1_i4::g.16863::m.16863	CSK2A_NEUCR	88.69	336	38	0	1	336	1	336	0	590
TRINITY_DN19176_c0_g3::TRINITY_DN19176_c0_g3_i1::g.16900::m.16900	MCM5_ORYSJ	93.67	648	38	2	1	648	85	729	0	1259
TRINITY_DN19187_c0_g1::TRINITY_DN19187_c0_g1_i1::g.16914::m.16914	HRD3_ORYSJ	90.38	655	62	1	49	702	39	693	0	1168
TRINITY_DN19224_c0_g1::TRINITY_DN19224_c0_g1_i1::g.16968::m.16968	PDI15_ORYSJ	83.61	482	66	2	5	484	63	533	0	808
TRINITY_DN19224_c0_g2::TRINITY_DN19224_c0_g2_i1::g.16971::m.16971	PDI15_ORYSJ	85.58	416	58	1	5	418	63	478	0	721
TRINITY_DN19294_c0_g1::TRINITY_DN19294_c0_g1_i1::g.17069::m.17069	PPP7_ARATH	63.73	408	144	4	46	452	6	410	0	531
TRINITY_DN19355_c0_g1::TRINITY_DN19355_c0_g1_i1::g.17144::m.17144	SBT26_ARATH	74.43	618	157	1	13	629	18	635	0	961
TRINITY_DN19450_c0_g1::TRINITY_DN19450_c0_g1_i1::g.17285::m.17285	CARA_CHAGB	80.94	404	73	1	45	448	62	461	0	699
TRINITY_DN19456_c0_g2::TRINITY_DN19456_c0_g2_i1::g.17296::m.17296	PUB44_ARATH	53.19	799	345	9	23	817	24	797	0	803
TRINITY_DN19467_c0_g2::TRINITY_DN19467_c0_g2_i1::g.17308::m.17308	SPXM3_ORYSJ	89.77	440	43	1	1	440	261	698	0	746
TRINITY_DN19492_c0_g1::TRINITY_DN19492_c0_g1_i1::g.17343::m.17343	COPA_SCHPO	69.4	402	121	2	11	411	3	403	0	629
TRINITY_DN19492_c0_g3::TRINITY_DN19492_c0_g3_i1::g.17345::m.17345	COPA_SCHPO	64.39	660	232	3	11	669	3	660	0	935
TRINITY_DN19516_c0_g1::TRINITY_DN19516_c0_g1_i1::g.17390::m.17390	TBL33_ARATH	58.94	436	148	3	15	448	18	424	0	547
TRINITY_DN19545_c0_g1::TRINITY_DN19545_c0_g1_i1::g.17441::m.17441	UBA3_ARATH	74.37	394	100	1	1	393	57	450	0	616
TRINITY_DN19551_c0_g1::TRINITY_DN19551_c0_g1_i1::g.17450::m.17450	DMC1_LILLO	88.27	341	39	1	5	344	9	349	0	616
TRINITY_DN19551_c0_g1::TRINITY_DN19551_c0_g1_i2::g.17454::m.17454	DMC1_LILLO	90.75	281	26	0	15	295	69	349	0	532
TRINITY_DN19593_c0_g1::TRINITY_DN19593_c0_g1_i1::g.17519::m.17519	PPA2_ARATH	58.37	502	186	6	1	487	163	656	0	619
TRINITY_DN19613_c0_g1::TRINITY_DN19613_c0_g1_i1::g.17549::m.17549	HMCS_ARATH	75.43	460	109	2	8	465	4	461	0	745
TRINITY_DN19616_c0_g1::TRINITY_DN19616_c0_g1_i1::g.17567::m.17567	GRP78_NEUCR	80.51	662	122	2	9	670	7	661	0	1070
TRINITY_DN19625_c0_g1::TRINITY_DN19625_c0_g1_i1::g.17580::m.17580	AT18A_ARATH	65.26	403	116	2	116	511	36	421	0	533
TRINITY_DN19625_c0_g1::TRINITY_DN19625_c0_g1_i2::g.17583::m.17583	AT18A_ARATH	64.86	407	115	2	116	515	36	421	0	534
TRINITY_DN19638_c0_g3::TRINITY_DN19638_c0_g3_i1::g.17606::m.17606	TBA1_HORVU	99.67	299	1	0	1	299	5	303	0	615
TRINITY_DN19683_c0_g1::TRINITY_DN19683_c0_g1_i1::g.17685::m.17685	ASE1_ARATH	65.53	470	153	5	65	534	74	534	0	623
TRINITY_DN19702_c0_g1::TRINITY_DN19702_c0_g1_i1::g.17714::m.17714	ANM5_ORYSJ	89.86	651	64	1	1	651	1	649	0	1234
TRINITY_DN19702_c0_g1::TRINITY_DN19702_c0_g1_i2::g.17718::m.17718	ANM5_ORYSJ	86.81	652	63	2	1	652	1	629	0	1182
TRINITY_DN19702_c0_g1::TRINITY_DN19702_c0_g1_i3::g.17722::m.17722	ANM5_ORYSJ	86.66	652	57	3	1	645	1	629	0	1173
TRINITY_DN19702_c0_g1::TRINITY_DN19702_c0_g1_i4::g.17726::m.17726	ANM5_ORYSJ	89.71	651	58	2	1	644	1	649	0	1225
TRINITY_DN19769_c0_g1::TRINITY_DN19769_c0_g1_i1::g.17826::m.17826	CDC23_ARATH	68.55	531	160	3	22	550	54	579	0	773
TRINITY_DN19769_c0_g1::TRINITY_DN19769_c0_g1_i2::g.17830::m.17830	CDC23_ARATH	66.11	599	180	6	46	642	2	579	0	817
TRINITY_DN19790_c0_g1::TRINITY_DN19790_c0_g1_i1::g.17858::m.17858	LEUC_RHIPU	65.45	738	247	6	9	745	3	733	0	991
TRINITY_DN19868_c0_g1::TRINITY_DN19868_c0_g1_i1::g.17966::m.17966	SYIC_ARATH	67.79	1192	360	8	1	1171	1	1189	0	1699
TRINITY_DN19912_c0_g1::TRINITY_DN19912_c0_g1_i1::g.18051::m.18051	GAUTB_ARATH	64.49	535	186	2	6	536	1	535	0	724
TRINITY_DN19912_c0_g1::TRINITY_DN19912_c0_g1_i2::g.18053::m.18053	GAUTB_ARATH	64.49	535	186	2	6	536	1	535	0	724
TRINITY_DN19980_c1_g1::TRINITY_DN19980_c1_g1_i1::g.18165::m.18165	ACOC_ORYSJ	95.79	285	12	0	1	285	520	804	0	570
TRINITY_DN19983_c0_g1::TRINITY_DN19983_c0_g1_i1::g.18168::m.18168	Y3475_ARATH	42.53	1011	532	18	57	1044	25	1009	0	738
TRINITY_DN19983_c0_g2::TRINITY_DN19983_c0_g2_i1::g.18171::m.18171	Y3475_ARATH	43.34	886	465	14	57	925	25	890	0	666
TRINITY_DN20011_c0_g1::TRINITY_DN20011_c0_g1_i1::g.18218::m.18218	TBL17_ARATH	66.12	369	121	2	145	509	130	498	0	543
TRINITY_DN20011_c0_g2::TRINITY_DN20011_c0_g2_i1::g.18219::m.18219	TBL17_ARATH	66.12	369	121	2	145	509	130	498	0	543
TRINITY_DN20069_c0_g1::TRINITY_DN20069_c0_g1_i2::g.18305::m.18305	MCA1_ARATH	74.66	367	87	5	53	416	4	367	0	536
TRINITY_DN20101_c0_g1::TRINITY_DN20101_c0_g1_i1::g.18335::m.18335	PRS8_YEAST	77.34	384	87	0	6	389	22	405	0	623
TRINITY_DN20198_c0_g1::TRINITY_DN20198_c0_g1_i1::g.18445::m.18445	GLYM_NEUCR	75.23	428	104	2	1	427	117	543	0	681
TRINITY_DN20198_c0_g1::TRINITY_DN20198_c0_g1_i2::g.18446::m.18446	GLYM_NEUCR	74.18	488	124	2	27	513	57	543	0	764
TRINITY_DN20212_c0_g1::TRINITY_DN20212_c0_g1_i1::g.18458::m.18458	LONM_ORYSJ	85.36	1004	118	4	1	980	1	999	0	1670
TRINITY_DN20240_c0_g1::TRINITY_DN20240_c0_g1_i1::g.18508::m.18508	HKT1_ORYSJ	67.71	415	131	2	1	414	117	529	0	568
TRINITY_DN20240_c0_g2::TRINITY_DN20240_c0_g2_i1::g.18510::m.18510	HKT1_ORYSJ	68.88	527	161	2	8	533	5	529	0	731
TRINITY_DN20308_c0_g1::TRINITY_DN20308_c0_g1_i1::g.18623::m.18623	LHTL8_ARATH	57.2	514	202	5	3	501	7	517	0	583
TRINITY_DN20405_c0_g1::TRINITY_DN20405_c0_g1_i1::g.18699::m.18699	KN13B_ORYSJ	86.48	710	85	6	51	752	1	707	0	1235
TRINITY_DN20405_c0_g1::TRINITY_DN20405_c0_g1_i2::g.18702::m.18702	KN13B_ORYSJ	85.02	414	61	1	1	413	294	707	0	721
TRINITY_DN20414_c0_g1::TRINITY_DN20414_c0_g1_i1::g.18714::m.18714	BXL7_ARATH	54.95	748	317	7	31	767	22	760	0	840
TRINITY_DN20579_c0_g2::TRINITY_DN20579_c0_g2_i1::g.18929::m.18929	FAS2_EMEND	73.75	400	101	1	1	400	1	396	0	567
TRINITY_DN20584_c0_g2::TRINITY_DN20584_c0_g2_i1::g.18939::m.18939	DGDG2_LOTJA	65.52	467	157	2	1	467	1	463	0	674
TRINITY_DN20670_c0_g1::TRINITY_DN20670_c0_g1_i1::g.19088::m.19088	PUR8_YEAST	57.94	485	199	4	1	483	1	482	0	581
TRINITY_DN20692_c0_g1::TRINITY_DN20692_c0_g1_i2::g.19103::m.19103	FKB62_ARATH	77.14	525	117	3	44	567	28	550	0	828
TRINITY_DN20692_c0_g1::TRINITY_DN20692_c0_g1_i3::g.19104::m.19104	FKB62_ARATH	77.85	492	106	3	44	534	28	517	0	782
TRINITY_DN20904_c0_g1::TRINITY_DN20904_c0_g1_i1::g.19468::m.19468	GRS11_ORYSJ	84.93	438	60	2	23	454	54	491	0	753
TRINITY_DN20904_c0_g2::TRINITY_DN20904_c0_g2_i1::g.19469::m.19469	GRS11_ORYSJ	85.51	490	65	2	6	489	2	491	0	829
TRINITY_DN20953_c0_g1::TRINITY_DN20953_c0_g1_i1::g.19509::m.19509	SUB2_MAGO7	82.73	440	72	3	1	440	1	436	0	769
TRINITY_DN21045_c0_g1::TRINITY_DN21045_c0_g1_i1::g.19630::m.19630	UTR2_ARATH	77.46	346	75	2	6	350	2	345	0	534
TRINITY_DN21056_c0_g1::TRINITY_DN21056_c0_g1_i1::g.19645::m.19645	STP13_ARATH	84.37	499	74	3	1	496	1	498	0	860
TRINITY_DN21059_c0_g1::TRINITY_DN21059_c0_g1_i1::g.19656::m.19656	FAS2_EMEND	79.74	459	89	2	1	456	393	850	0	789
TRINITY_DN21129_c0_g1::TRINITY_DN21129_c0_g1_i1::g.19734::m.19734	BOP1_ORYSJ	85.29	680	92	4	34	712	6	678	0	1197
TRINITY_DN21129_c0_g1::TRINITY_DN21129_c0_g1_i2::g.19738::m.19738	BOP1_ORYSJ	82.79	488	76	4	34	520	6	486	0	824
TRINITY_DN21154_c0_g1::TRINITY_DN21154_c0_g1_i1::g.19769::m.19769	KAPA_EMENI	80.14	554	105	3	1	550	1	553	0	890
TRINITY_DN21158_c0_g1::TRINITY_DN21158_c0_g1_i1::g.19772::m.19772	THIC2_ARATH	73.99	419	104	2	1	418	1	415	0	635
TRINITY_DN21158_c0_g1::TRINITY_DN21158_c0_g1_i2::g.19776::m.19776	THIC2_ARATH	75.85	381	87	2	1	380	1	377	0	592
TRINITY_DN21199_c0_g1::TRINITY_DN21199_c0_g1_i1::g.19873::m.19873	IF2P_SCHPO	58.08	582	226	7	699	1269	480	1054	0	694
TRINITY_DN21199_c0_g1::TRINITY_DN21199_c0_g1_i2::g.19881::m.19881	IF2P_SCHPO	57.26	606	240	8	699	1292	480	1078	0	717
TRINITY_DN21225_c0_g1::TRINITY_DN21225_c0_g1_i1::g.19929::m.19929	NCPR_ASPFU	62.91	523	190	2	1	520	1	522	0	699
TRINITY_DN21239_c0_g2::TRINITY_DN21239_c0_g2_i1::g.19942::m.19942	RPK2_ARATH	51.75	1113	407	14	33	1021	44	1150	0	999
TRINITY_DN21253_c0_g1::TRINITY_DN21253_c0_g1_i1::g.19975::m.19975	UFL1_ORYSJ	89.4	585	54	3	58	641	1	578	0	1070
TRINITY_DN21265_c0_g2::TRINITY_DN21265_c0_g2_i1::g.19996::m.19996	TAF6_ARATH	58.75	560	207	8	84	630	1	549	0	642
TRINITY_DN21307_c0_g1::TRINITY_DN21307_c0_g1_i1::g.20080::m.20080	SCKL1_ARATH	62.62	428	153	2	99	526	51	471	0	555
TRINITY_DN21307_c0_g2::TRINITY_DN21307_c0_g2_i1::g.20084::m.20084	SCKL1_ARATH	62.62	428	153	2	99	526	51	471	0	555
TRINITY_DN21345_c0_g1::TRINITY_DN21345_c0_g1_i1::g.20116::m.20116	P4KG7_ARATH	56.31	666	240	12	1	631	1	650	0	699
TRINITY_DN21345_c0_g2::TRINITY_DN21345_c0_g2_i1::g.20121::m.20121	P4KG7_ARATH	56.31	666	240	12	1	631	1	650	0	699
TRINITY_DN21345_c0_g3::TRINITY_DN21345_c0_g3_i1::g.20126::m.20126	P4KG7_ARATH	56.31	666	240	12	1	631	1	650	0	699
TRINITY_DN21350_c0_g1::TRINITY_DN21350_c0_g1_i1::g.20136::m.20136	P5CS1_ORYSJ	87.99	716	86	0	76	791	1	716	0	1298
TRINITY_DN21366_c0_g1::TRINITY_DN21366_c0_g1_i1::g.20155::m.20155	PRS7B_ORYSJ	97.09	378	2	1	1	369	49	426	0	746
TRINITY_DN21366_c0_g1::TRINITY_DN21366_c0_g1_i2::g.20158::m.20158	PRS7B_ORYSJ	99.47	378	2	0	1	378	49	426	0	772
TRINITY_DN21415_c0_g1::TRINITY_DN21415_c0_g1_i1::g.20251::m.20251	BADH_HORVU	91.17	351	30	1	1	351	1	350	0	635
TRINITY_DN21415_c0_g3::TRINITY_DN21415_c0_g3_i1::g.20256::m.20256	BADH_HORVU	94.27	506	28	1	1	506	1	505	0	960
TRINITY_DN21416_c0_g2::TRINITY_DN21416_c0_g2_i1::g.20261::m.20261	ACT_BOTFU	99.68	314	1	0	1	314	62	375	0	652
TRINITY_DN21420_c0_g1::TRINITY_DN21420_c0_g1_i1::g.20265::m.20265	Y1684_ARATH	58.33	648	257	5	1	640	261	903	0	754
TRINITY_DN21443_c0_g1::TRINITY_DN21443_c0_g1_i1::g.20304::m.20304	HKT6_ORYSJ	72.18	532	143	2	1	528	1	531	0	737
TRINITY_DN21471_c0_g2::TRINITY_DN21471_c0_g2_i1::g.20354::m.20354	G6PD4_ARATH	69.62	474	141	3	148	620	153	624	0	702
TRINITY_DN21494_c0_g1::TRINITY_DN21494_c0_g1_i1::g.20394::m.20394	ORP2A_ARATH	61.19	621	195	11	1	612	132	715	0	743
TRINITY_DN21501_c0_g1::TRINITY_DN21501_c0_g1_i2::g.20410::m.20410	RNC1_MAIZE	91.27	527	44	1	10	536	1	525	0	983
TRINITY_DN21569_c0_g2::TRINITY_DN21569_c0_g2_i1::g.20543::m.20543	BAM3_ARATH	70.43	460	133	1	133	589	86	545	0	721
TRINITY_DN21570_c0_g2::TRINITY_DN21570_c0_g2_i1::g.20547::m.20547	EHD3_ORYSJ	58.5	535	190	12	28	547	22	539	0	598
TRINITY_DN21582_c0_g1::TRINITY_DN21582_c0_g1_i1::g.20575::m.20575	AB16G_ARATH	70.28	387	104	2	1	376	237	623	0	553
TRINITY_DN21593_c0_g1::TRINITY_DN21593_c0_g1_i1::g.20593::m.20593	GNOM_ARATH	66.64	1463	423	14	106	1520	1	1446	0	1944
TRINITY_DN21593_c0_g1::TRINITY_DN21593_c0_g1_i2::g.20600::m.20600	GNOM_ARATH	75.46	1031	249	3	4	1031	417	1446	0	1619
TRINITY_DN21770_c0_g1::TRINITY_DN21770_c0_g1_i1::g.20863::m.20863	HXK5_ORYSJ	88.05	435	52	0	1	435	72	506	0	786
TRINITY_DN21779_c0_g1::TRINITY_DN21779_c0_g1_i1::g.20882::m.20882	OAT_ORYSJ	89.64	473	41	3	1	466	1	472	0	859
TRINITY_DN21779_c0_g2::TRINITY_DN21779_c0_g2_i1::g.20884::m.20884	OAT_ORYSJ	93	414	29	0	1	414	59	472	0	800
TRINITY_DN21780_c0_g1::TRINITY_DN21780_c0_g1_i1::g.20885::m.20885	SPY_HORVU	96.36	659	15	3	1	653	289	944	0	1318
TRINITY_DN21780_c0_g1::TRINITY_DN21780_c0_g1_i2::g.20887::m.20887	SPY_HORVU	96.41	948	21	5	103	1041	1	944	0	1878
TRINITY_DN21792_c0_g3::TRINITY_DN21792_c0_g3_i1::g.20910::m.20910	AMY1_HORVU	97.04	439	11	2	1	438	1	438	0	872
TRINITY_DN21792_c0_g4::TRINITY_DN21792_c0_g4_i1::g.20912::m.20912	AMY1_HORVU	97.04	439	11	2	1	438	1	438	0	872
TRINITY_DN21800_c0_g2::TRINITY_DN21800_c0_g2_i1::g.20931::m.20931	RH24_ORYSJ	94.74	418	22	0	1	418	193	610	0	823
TRINITY_DN21800_c0_g2::TRINITY_DN21800_c0_g2_i2::g.20933::m.20933	RH24_ORYSJ	91.64	610	46	2	43	647	1	610	0	1090
TRINITY_DN21818_c0_g1::TRINITY_DN21818_c0_g1_i1::g.20960::m.20960	TGA21_ORYSJ	91.96	336	25	2	1	336	1	334	0	582
TRINITY_DN21818_c0_g2::TRINITY_DN21818_c0_g2_i1::g.20962::m.20962	TGA21_ORYSJ	91.96	336	25	2	1	336	1	334	0	582
TRINITY_DN21836_c0_g1::TRINITY_DN21836_c0_g1_i1::g.21010::m.21010	MIP2_ARATH	40.64	2485	1303	39	7	2442	8	2369	0	1781
TRINITY_DN21847_c0_g1::TRINITY_DN21847_c0_g1_i2::g.21041::m.21041	PDI53_ORYSJ	79.59	387	75	4	35	418	40	425	0	611
TRINITY_DN21857_c0_g1::TRINITY_DN21857_c0_g1_i1::g.21056::m.21056	PDR2_ARATH	72.5	1178	318	4	1	1173	1	1177	0	1773
TRINITY_DN21857_c0_g1::TRINITY_DN21857_c0_g1_i2::g.21059::m.21059	PDR2_ARATH	72.5	1178	318	4	1	1173	1	1177	0	1773
TRINITY_DN21857_c0_g1::TRINITY_DN21857_c0_g1_i3::g.21063::m.21063	PDR2_ARATH	74.28	696	176	1	1	693	1	696	0	1089
TRINITY_DN21857_c0_g1::TRINITY_DN21857_c0_g1_i4::g.21067::m.21067	PDR2_ARATH	74.28	696	176	1	1	693	1	696	0	1089
TRINITY_DN21873_c0_g1::TRINITY_DN21873_c0_g1_i1::g.21099::m.21099	SERA2_ARATH	73.88	578	146	2	46	619	48	624	0	870
TRINITY_DN21902_c0_g1::TRINITY_DN21902_c0_g1_i1::g.21161::m.21161	R51A2_MAIZE	93.29	343	20	1	28	370	1	340	0	655
TRINITY_DN21918_c0_g2::TRINITY_DN21918_c0_g2_i1::g.21188::m.21188	PRS7_SPIOL	98.28	348	6	0	1	348	79	426	0	707
TRINITY_DN21918_c0_g2::TRINITY_DN21918_c0_g2_i2::g.21189::m.21189	PRS7B_ORYSJ	97.42	426	11	0	32	457	1	426	0	857
TRINITY_DN21931_c0_g1::TRINITY_DN21931_c0_g1_i1::g.21204::m.21204	CDC16_ARATH	72.54	539	146	2	47	583	1	539	0	808
TRINITY_DN21931_c0_g2::TRINITY_DN21931_c0_g2_i1::g.21206::m.21206	CDC16_ARATH	73.88	379	97	2	47	423	1	379	0	565
TRINITY_DN21941_c0_g1::TRINITY_DN21941_c0_g1_i1::g.21226::m.21226	PUR2_ARATH	73.01	478	122	2	42	519	58	528	0	711
TRINITY_DN21942_c0_g1::TRINITY_DN21942_c0_g1_i1::g.21228::m.21228	RH39_ORYSJ	79.7	532	88	6	1	513	1	531	0	825
TRINITY_DN21975_c0_g4::TRINITY_DN21975_c0_g4_i1::g.21290::m.21290	HIS1_ORYSJ	79.22	409	79	3	55	462	1	404	0	643
TRINITY_DN21979_c0_g1::TRINITY_DN21979_c0_g1_i1::g.21296::m.21296	KLCR2_ARATH	60.36	661	212	9	49	699	33	653	0	783
TRINITY_DN21987_c0_g2::TRINITY_DN21987_c0_g2_i1::g.21313::m.21313	NDUA9_ARATH	75.55	364	87	1	69	432	35	396	0	563
TRINITY_DN22015_c0_g1::TRINITY_DN22015_c0_g1_i1::g.21370::m.21370	SCRL2_ORYSJ	67.13	1363	339	21	1	1283	1	1334	0	1616
TRINITY_DN22015_c0_g1::TRINITY_DN22015_c0_g1_i2::g.21373::m.21373	SCRL2_ORYSJ	67.08	1364	339	22	1	1284	1	1334	0	1612
TRINITY_DN22031_c0_g1::TRINITY_DN22031_c0_g1_i1::g.21403::m.21403	P2C11_ORYSJ	85.4	315	45	1	29	343	1	314	0	563
TRINITY_DN22031_c0_g2::TRINITY_DN22031_c0_g2_i1::g.21405::m.21405	P2C11_ORYSJ	89.45	275	29	0	29	303	1	275	0	526
TRINITY_DN22031_c0_g3::TRINITY_DN22031_c0_g3_i1::g.21407::m.21407	P2C11_ORYSJ	89.59	317	33	0	29	345	1	317	0	606
TRINITY_DN22114_c0_g1::TRINITY_DN22114_c0_g1_i2::g.21556::m.21556	NIN3_ORYSJ	84.91	338	44	1	1	338	276	606	0	610
TRINITY_DN22121_c0_g1::TRINITY_DN22121_c0_g1_i1::g.21564::m.21564	ALMT9_ARATH	56.38	541	214	6	63	586	63	598	0	601
TRINITY_DN22210_c0_g1::TRINITY_DN22210_c0_g1_i1::g.21730::m.21730	ODPB3_ORYSJ	86.26	393	48	3	2	393	4	391	0	683
TRINITY_DN22307_c0_g1::TRINITY_DN22307_c0_g1_i1::g.21922::m.21922	FAS2_ORYSJ	79.8	505	96	3	51	549	1	505	0	825
TRINITY_DN22319_c0_g1::TRINITY_DN22319_c0_g1_i1::g.21950::m.21950	MAG2_ARATH	51.37	547	248	7	1	535	254	794	0	573
TRINITY_DN22319_c0_g1::TRINITY_DN22319_c0_g1_i2::g.21955::m.21955	MAG2_ARATH	49.55	781	371	10	24	788	21	794	0	751
TRINITY_DN22371_c0_g1::TRINITY_DN22371_c0_g1_i1::g.22051::m.22051	EIF3E_SCLS1	82.79	430	74	0	5	434	22	451	0	757
TRINITY_DN22377_c0_g1::TRINITY_DN22377_c0_g1_i1::g.22061::m.22061	Y1044_ARATH	63.24	525	182	4	1	517	1	522	0	709
TRINITY_DN22377_c0_g2::TRINITY_DN22377_c0_g2_i1::g.22063::m.22063	Y1044_ARATH	61.74	413	147	4	1	405	113	522	0	537
TRINITY_DN22380_c0_g4::TRINITY_DN22380_c0_g4_i1::g.22068::m.22068	HLB1_ARATH	64.52	465	135	7	162	609	114	565	0	587
TRINITY_DN22389_c0_g1::TRINITY_DN22389_c0_g1_i1::g.22091::m.22091	VPS11_ARATH	69.47	950	266	6	65	1013	1	927	0	1404
TRINITY_DN22403_c0_g2::TRINITY_DN22403_c0_g2_i1::g.22119::m.22119	CSLF8_ORYSJ	84.32	421	66	0	1	421	466	886	0	739
TRINITY_DN22406_c0_g1::TRINITY_DN22406_c0_g1_i1::g.22127::m.22127	SSY1_WHEAT	98.61	647	7	1	1	645	1	647	0	1316
TRINITY_DN22406_c0_g1::TRINITY_DN22406_c0_g1_i2::g.22131::m.22131	SSY1_WHEAT	100	369	0	0	1	369	279	647	0	773
TRINITY_DN22410_c0_g1::TRINITY_DN22410_c0_g1_i1::g.22142::m.22142	AP4E_ARATH	59.74	626	207	10	1	612	344	938	0	719
TRINITY_DN22410_c0_g1::TRINITY_DN22410_c0_g1_i1::g.22143::m.22143	AP4E_ARATH	79.7	335	68	0	61	395	1	335	0	561
TRINITY_DN22410_c0_g1::TRINITY_DN22410_c0_g1_i2::g.22147::m.22147	AP4E_ARATH	67.39	963	281	10	61	1015	1	938	0	1299
TRINITY_DN22415_c0_g1::TRINITY_DN22415_c0_g1_i1::g.22161::m.22161	LAC4_ORYSJ	83.87	465	73	2	1	464	116	579	0	811
TRINITY_DN22424_c0_g2::TRINITY_DN22424_c0_g2_i1::g.22168::m.22168	PTR19_ARATH	66.1	590	173	5	11	585	5	582	0	774
TRINITY_DN22424_c0_g3::TRINITY_DN22424_c0_g3_i1::g.22173::m.22173	PTR19_ARATH	64.76	471	139	5	1	456	124	582	0	616
TRINITY_DN22454_c0_g1::TRINITY_DN22454_c0_g1_i1::g.22214::m.22214	DEXHE_ARATH	80.4	546	107	0	1	546	1120	1665	0	951
TRINITY_DN22454_c0_g2::TRINITY_DN22454_c0_g2_i1::g.22215::m.22215	DEXHE_ARATH	72.22	1616	420	10	82	1678	60	1665	0	2431
TRINITY_DN22454_c0_g2::TRINITY_DN22454_c0_g2_i2::g.22218::m.22218	DEXHE_ARATH	78.99	1285	267	2	1	1284	383	1665	0	2181
TRINITY_DN22464_c0_g1::TRINITY_DN22464_c0_g1_i1::g.22230::m.22230	NDB3_ARATH	65.79	573	185	4	45	607	9	580	0	774
TRINITY_DN22476_c0_g2::TRINITY_DN22476_c0_g2_i1::g.22239::m.22239	FB252_ARATH	65.55	447	147	3	96	539	60	502	0	620
TRINITY_DN22491_c0_g1::TRINITY_DN22491_c0_g1_i1::g.22260::m.22260	GAMYB_ORYSJ	85.13	491	66	2	1	486	63	551	0	843
TRINITY_DN22524_c0_g1::TRINITY_DN22524_c0_g1_i1::g.22308::m.22308	YAO_ORYSJ	68.69	527	141	8	1	519	1	511	0	677
TRINITY_DN22618_c0_g1::TRINITY_DN22618_c0_g1_i1::g.22499::m.22499	MIK2_ARATH	44.01	802	434	7	1	791	248	1045	0	643
TRINITY_DN22618_c0_g2::TRINITY_DN22618_c0_g2_i1::g.22500::m.22500	MIK2_ARATH	43.77	706	382	7	1	695	248	949	0	559
TRINITY_DN22619_c0_g1::TRINITY_DN22619_c0_g1_i1::g.22501::m.22501	PI5K1_ARATH	67.52	508	145	6	1	505	108	598	0	709
TRINITY_DN22649_c0_g1::TRINITY_DN22649_c0_g1_i1::g.22540::m.22540	XPOT_ORYSJ	81.14	981	183	2	43	1022	1	980	0	1554
TRINITY_DN22649_c0_g2::TRINITY_DN22649_c0_g2_i1::g.22544::m.22544	XPOT_ORYSJ	81.14	981	183	2	43	1022	1	980	0	1554
TRINITY_DN22655_c1_g1::TRINITY_DN22655_c1_g1_i1::g.22555::m.22555	PDAT1_ARATH	71.92	691	174	4	1	691	1	671	0	1021
TRINITY_DN22655_c1_g2::TRINITY_DN22655_c1_g2_i1::g.22558::m.22558	PDAT1_ARATH	70.89	450	113	3	1	450	1	432	0	650
TRINITY_DN22677_c0_g1::TRINITY_DN22677_c0_g1_i1::g.22591::m.22591	FOX2_NEUCR	75.24	618	148	3	41	657	4	617	0	931
TRINITY_DN22681_c0_g1::TRINITY_DN22681_c0_g1_i1::g.22599::m.22599	NRT24_ORYSJ	85.95	370	51	1	1	369	99	468	0	560
TRINITY_DN22716_c0_g1::TRINITY_DN22716_c0_g1_i1::g.22693::m.22693	LACS9_ARATH	78.62	407	87	0	2	408	284	690	0	697
TRINITY_DN22724_c0_g1::TRINITY_DN22724_c0_g1_i1::g.22702::m.22702	SEC23_MAGO7	87.27	330	39	2	1	329	1	328	0	599
TRINITY_DN22779_c0_g2::TRINITY_DN22779_c0_g2_i1::g.22767::m.22767	SPT61_ARATH	59.33	1426	525	22	8	1414	45	1434	0	1603
TRINITY_DN22795_c0_g2::TRINITY_DN22795_c0_g2_i1::g.22788::m.22788	PMTS_ARATH	48.6	714	347	8	19	717	16	724	0	721
TRINITY_DN22825_c0_g2::TRINITY_DN22825_c0_g2_i1::g.22842::m.22842	SYDC2_ARATH	65.13	519	162	2	49	548	40	558	0	713
TRINITY_DN22831_c0_g1::TRINITY_DN22831_c0_g1_i1::g.22852::m.22852	Y1357_ARATH	55.12	811	343	11	23	823	27	826	0	909
TRINITY_DN22831_c0_g2::TRINITY_DN22831_c0_g2_i1::g.22855::m.22855	Y1357_ARATH	55.95	756	313	10	28	772	103	849	0	853
TRINITY_DN22832_c0_g2::TRINITY_DN22832_c0_g2_i1::g.22857::m.22857	C3H27_ORYSJ	74.23	881	203	12	1	869	31	899	0	1222
TRINITY_DN22930_c0_g1::TRINITY_DN22930_c0_g1_i1::g.22978::m.22978	PPA15_ARATH	61.35	458	159	8	3	458	88	529	0	577
TRINITY_DN22941_c0_g1::TRINITY_DN22941_c0_g1_i1::g.22987::m.22987	OOPDA_ARATH	79.17	360	75	0	1	360	405	764	0	623
TRINITY_DN22941_c0_g2::TRINITY_DN22941_c0_g2_i1::g.22989::m.22989	OOPDA_ARATH	79.48	385	79	0	1	385	405	789	0	665
TRINITY_DN22942_c0_g1::TRINITY_DN22942_c0_g1_i1::g.22991::m.22991	HOS1_ARATH	40.68	944	482	17	12	928	22	914	0	681
TRINITY_DN22992_c0_g1::TRINITY_DN22992_c0_g1_i1::g.23081::m.23081	NPGR1_ARATH	50.7	718	324	7	5	717	1	693	0	693
TRINITY_DN22992_c0_g1::TRINITY_DN22992_c0_g1_i2::g.23083::m.23083	NPGR1_ARATH	50.7	718	324	7	5	717	1	693	0	693
TRINITY_DN22997_c0_g1::TRINITY_DN22997_c0_g1_i1::g.23089::m.23089	SYHC_ORYSJ	73.75	400	104	1	110	508	36	435	0	551
TRINITY_DN22997_c0_g1::TRINITY_DN22997_c0_g1_i2::g.23092::m.23092	SYHC_ORYSJ	73.75	400	104	1	135	533	36	435	0	551
TRINITY_DN22997_c0_g1::TRINITY_DN22997_c0_g1_i3::g.23095::m.23095	SYHC_ORYSJ	79.52	454	92	1	110	562	36	489	0	704
TRINITY_DN22997_c0_g1::TRINITY_DN22997_c0_g1_i4::g.23098::m.23098	SYHC_ORYSJ	79.52	454	92	1	135	587	36	489	0	704
TRINITY_DN23014_c0_g2::TRINITY_DN23014_c0_g2_i1::g.23110::m.23110	DHSO_ARATH	77.81	365	80	1	1	365	1	364	0	587
TRINITY_DN23024_c0_g1::TRINITY_DN23024_c0_g1_i1::g.23121::m.23121	SAHH_CANAL	80.13	448	89	0	2	449	3	450	0	751
TRINITY_DN23035_c0_g1::TRINITY_DN23035_c0_g1_i1::g.23128::m.23128	KEG_ARATH	65.91	1631	532	10	1	1619	5	1623	0	2198
TRINITY_DN23065_c0_g1::TRINITY_DN23065_c0_g1_i1::g.23178::m.23178	CDKD1_ORYSJ	89.88	425	41	2	39	462	1	424	0	776
TRINITY_DN23119_c0_g1::TRINITY_DN23119_c0_g1_i1::g.23254::m.23254	LKHA4_ORYSJ	90.61	458	39	2	202	656	155	611	0	860
TRINITY_DN23119_c0_g2::TRINITY_DN23119_c0_g2_i1::g.23258::m.23258	LKHA4_ORYSJ	91.19	613	52	2	51	663	1	611	0	1156
TRINITY_DN23147_c0_g1::TRINITY_DN23147_c0_g1_i1::g.23317::m.23317	LOX1_HORVU	79.63	535	106	3	1	533	1	534	0	894
TRINITY_DN23147_c0_g2::TRINITY_DN23147_c0_g2_i1::g.23321::m.23321	LOX1_HORVU	92.07	328	25	1	1	327	1	328	0	626
TRINITY_DN23148_c0_g1::TRINITY_DN23148_c0_g1_i1::g.23323::m.23323	RIBA1_ORYSJ	86.43	538	69	1	80	613	1	538	0	949
TRINITY_DN23191_c0_g1::TRINITY_DN23191_c0_g1_i1::g.23375::m.23375	CK5P1_ORYSJ	82.68	589	84	3	45	617	14	600	0	1003
TRINITY_DN23191_c0_g2::TRINITY_DN23191_c0_g2_i1::g.23376::m.23376	CK5P1_ORYSJ	89.54	497	52	0	1	497	104	600	0	949
TRINITY_DN23227_c0_g1::TRINITY_DN23227_c0_g1_i1::g.23440::m.23440	PS10B_ARATH	89.78	401	38	2	22	421	1	399	0	740
TRINITY_DN23278_c0_g1::TRINITY_DN23278_c0_g1_i1::g.23537::m.23537	SMC4_ARATH	73.76	423	108	1	4	426	815	1234	0	635
TRINITY_DN23281_c0_g1::TRINITY_DN23281_c0_g1_i1::g.23541::m.23541	NPH3_ORYSJ	75.86	406	65	11	1	382	108	504	0	528
TRINITY_DN23312_c0_g2::TRINITY_DN23312_c0_g2_i1::g.23590::m.23590	CAP2_ARATH	63.24	672	180	14	5	635	4	649	0	744
TRINITY_DN23313_c0_g1::TRINITY_DN23313_c0_g1_i1::g.23592::m.23592	ARFE_ORYSJ	93.79	338	21	0	1	338	55	392	0	645
TRINITY_DN23322_c0_g1::TRINITY_DN23322_c0_g1_i1::g.23615::m.23615	KPRO_MAIZE	57.68	508	199	5	1	502	5	502	0	594
TRINITY_DN23324_c0_g1::TRINITY_DN23324_c0_g1_i1::g.23618::m.23618	RBBP_ARATH	59.49	548	198	11	1	547	1	525	0	597
TRINITY_DN23393_c0_g1::TRINITY_DN23393_c0_g1_i1::g.23709::m.23709	CISY_ASPNG	81.68	464	81	2	1	460	1	464	0	812
TRINITY_DN23438_c0_g1::TRINITY_DN23438_c0_g1_i1::g.23779::m.23779	DJC15_ORYSJ	84.53	433	62	2	14	446	20	447	0	681
TRINITY_DN23440_c0_g2::TRINITY_DN23440_c0_g2_i1::g.23789::m.23789	FKS1_ASPNC	86.47	414	56	0	1	414	1022	1435	0	754
TRINITY_DN23520_c0_g1::TRINITY_DN23520_c0_g1_i2::g.23929::m.23929	PIRL4_ORYSJ	77.46	568	121	3	4	565	8	574	0	826
TRINITY_DN23551_c0_g2::TRINITY_DN23551_c0_g2_i1::g.23963::m.23963	PHT42_ORYSJ	83.05	537	80	6	1	528	1	535	0	823
TRINITY_DN23551_c0_g2::TRINITY_DN23551_c0_g2_i2::g.23967::m.23967	PHT42_ORYSJ	81.66	469	75	6	1	460	1	467	0	694
TRINITY_DN23574_c0_g1::TRINITY_DN23574_c0_g1_i1::g.24026::m.24026	D14_ORYSJ	93.94	264	16	0	38	301	55	318	0	511
TRINITY_DN23624_c0_g1::TRINITY_DN23624_c0_g1_i1::g.24107::m.24107	C7016_ORYSJ	76.2	374	88	1	37	410	30	402	0	607
TRINITY_DN23624_c0_g1::TRINITY_DN23624_c0_g1_i2::g.24109::m.24109	C7016_ORYSJ	76.2	374	88	1	37	410	30	402	0	607
TRINITY_DN23624_c0_g1::TRINITY_DN23624_c0_g1_i3::g.24111::m.24111	C7016_ORYSJ	75.37	475	116	1	37	511	30	503	0	771
TRINITY_DN23624_c0_g1::TRINITY_DN23624_c0_g1_i4::g.24113::m.24113	C7016_ORYSJ	75.37	475	116	1	37	511	30	503	0	771
TRINITY_DN23650_c0_g2::TRINITY_DN23650_c0_g2_i2::g.24172::m.24172	DEGP2_ARATH	73.37	522	138	1	82	602	86	607	0	808
TRINITY_DN23675_c0_g1::TRINITY_DN23675_c0_g1_i1::g.24226::m.24226	TPS6_ARATH	74.69	719	181	1	2	719	138	856	0	1168
TRINITY_DN23675_c0_g2::TRINITY_DN23675_c0_g2_i1::g.24227::m.24227	TPS6_ARATH	75.96	628	150	1	2	628	138	765	0	1036
TRINITY_DN23683_c0_g1::TRINITY_DN23683_c0_g1_i1::g.24244::m.24244	SLAC1_ARATH	63.79	533	167	10	30	560	45	553	0	660
TRINITY_DN23683_c0_g2::TRINITY_DN23683_c0_g2_i1::g.24247::m.24247	SLAC1_ARATH	65.61	410	125	8	30	437	45	440	0	524
TRINITY_DN23690_c0_g1::TRINITY_DN23690_c0_g1_i1::g.24257::m.24257	LEU3_SORMA	73.5	366	96	1	24	388	1	366	0	533
TRINITY_DN23761_c0_g1::TRINITY_DN23761_c0_g1_i1::g.24384::m.24384	PUB42_ARATH	44.38	818	437	9	198	1011	230	1033	0	694
TRINITY_DN23761_c0_g1::TRINITY_DN23761_c0_g1_i2::g.24389::m.24389	PUB42_ARATH	44.38	818	437	9	198	1011	230	1033	0	694
TRINITY_DN23761_c0_g1::TRINITY_DN23761_c0_g1_i3::g.24394::m.24394	PUB42_ARATH	45.27	645	343	5	5	649	399	1033	0	558
TRINITY_DN23761_c0_g1::TRINITY_DN23761_c0_g1_i4::g.24401::m.24401	PUB42_ARATH	45.27	645	343	5	5	649	399	1033	0	558
TRINITY_DN23768_c0_g2::TRINITY_DN23768_c0_g2_i1::g.24423::m.24423	BCAL2_ARATH	72.91	550	149	0	12	561	3	552	0	856
TRINITY_DN23813_c0_g1::TRINITY_DN23813_c0_g1_i1::g.24472::m.24472	MSL10_ARATH	53.99	489	219	4	11	495	170	656	0	539
TRINITY_DN23813_c0_g1::TRINITY_DN23813_c0_g1_i2::g.24476::m.24476	MSL10_ARATH	52.66	564	261	4	11	570	170	731	0	617
TRINITY_DN23869_c0_g1::TRINITY_DN23869_c0_g1_i1::g.24569::m.24569	PAO_MAIZE	72.29	480	129	4	51	528	23	500	0	734
TRINITY_DN23869_c0_g1::TRINITY_DN23869_c0_g1_i2::g.24575::m.24575	PAO_MAIZE	72.29	480	129	4	51	528	23	500	0	733
TRINITY_DN23871_c0_g1::TRINITY_DN23871_c0_g1_i1::g.24580::m.24580	PKP2_ARATH	83.85	514	81	1	64	577	68	579	0	913
TRINITY_DN23871_c0_g2::TRINITY_DN23871_c0_g2_i1::g.24582::m.24582	PKP2_ARATH	83.85	514	81	1	64	577	68	579	0	913
TRINITY_DN23874_c0_g2::TRINITY_DN23874_c0_g2_i1::g.24588::m.24588	Y1385_ARATH	61.8	568	166	8	53	595	1	542	0	676
TRINITY_DN23874_c0_g3::TRINITY_DN23874_c0_g3_i1::g.24594::m.24594	Y1385_ARATH	61.8	568	166	8	53	595	1	542	0	676
TRINITY_DN23885_c0_g1::TRINITY_DN23885_c0_g1_i1::g.24616::m.24616	DEAH2_ARATH	85.88	524	66	3	1	518	1	522	0	926
TRINITY_DN23885_c0_g1::TRINITY_DN23885_c0_g1_i2::g.24618::m.24618	PRP43_ARATH	80.56	432	59	2	1	429	171	580	0	701
TRINITY_DN23885_c0_g1::TRINITY_DN23885_c0_g1_i3::g.24621::m.24621	PRP43_ARATH	80.56	432	59	2	1	429	171	580	0	701
TRINITY_DN23887_c0_g2::TRINITY_DN23887_c0_g2_i1::g.24626::m.24626	GAUT1_ARATH	76.21	538	124	2	35	571	139	673	0	884
TRINITY_DN23887_c0_g2::TRINITY_DN23887_c0_g2_i2::g.24629::m.24629	GAUT1_ARATH	72.87	575	144	4	21	589	105	673	0	887
TRINITY_DN23916_c0_g2::TRINITY_DN23916_c0_g2_i1::g.24700::m.24700	NHX2_ARATH	74.86	525	124	2	16	532	13	537	0	810
TRINITY_DN23916_c0_g2::TRINITY_DN23916_c0_g2_i2::g.24704::m.24704	NHX2_ARATH	79.21	428	89	0	16	443	13	440	0	696
TRINITY_DN23918_c0_g1::TRINITY_DN23918_c0_g1_i1::g.24711::m.24711	FENR2_ORYSJ	87.34	379	44	2	17	392	1	378	0	696
TRINITY_DN23918_c0_g2::TRINITY_DN23918_c0_g2_i1::g.24713::m.24713	FENR2_ORYSJ	85.03	294	40	2	17	307	1	293	0	523
TRINITY_DN23920_c0_g2::TRINITY_DN23920_c0_g2_i1::g.24716::m.24716	TRA1_YEAST	26.61	3412	2051	86	6	3206	4	3173	0	1097
TRINITY_DN23920_c0_g3::TRINITY_DN23920_c0_g3_i1::g.24719::m.24719	TRA1_YEAST	26.28	2165	1297	55	6	1998	4	2041	0	646
TRINITY_DN23927_c0_g1::TRINITY_DN23927_c0_g1_i1::g.24741::m.24741	SL11_ORYSJ	65.6	529	178	3	1	525	120	648	0	685
TRINITY_DN23927_c0_g2::TRINITY_DN23927_c0_g2_i1::g.24743::m.24743	PUB13_ARATH	58.08	637	254	4	48	673	2	636	0	732
TRINITY_DN23946_c0_g3::TRINITY_DN23946_c0_g3_i1::g.24771::m.24771	NSN1_ARATH	63.45	550	181	5	58	592	13	557	0	650
TRINITY_DN23947_c0_g1::TRINITY_DN23947_c0_g1_i2::g.24777::m.24777	2AB2D_ARATH	62.13	544	180	6	10	536	1	535	0	698
TRINITY_DN23961_c0_g1::TRINITY_DN23961_c0_g1_i1::g.24826::m.24826	RRA3_ARATH	69.61	385	105	4	13	387	46	428	0	564
TRINITY_DN23961_c0_g3::TRINITY_DN23961_c0_g3_i1::g.24828::m.24828	RRA3_ARATH	67.46	418	120	5	73	475	12	428	0	595
TRINITY_DN23974_c0_g3::TRINITY_DN23974_c0_g3_i1::g.24854::m.24854	ASOL_TOBAC	52.2	546	249	6	1	535	1	545	0	561
TRINITY_DN23992_c0_g1::TRINITY_DN23992_c0_g1_i1::g.24883::m.24883	PANB1_ORYSJ	89.61	356	24	2	67	409	8	363	0	587
TRINITY_DN24046_c0_g2::TRINITY_DN24046_c0_g2_i1::g.25036::m.25036	RH1_ORYSJ	83.65	526	80	3	1	526	2	521	0	897
TRINITY_DN24064_c0_g2::TRINITY_DN24064_c0_g2_i1::g.25073::m.25073	E70A1_ARATH	70.67	600	175	1	5	604	2	600	0	872
TRINITY_DN24064_c0_g2::TRINITY_DN24064_c0_g2_i2::g.25078::m.25078	E70A1_ARATH	70.67	600	175	1	5	604	2	600	0	872
TRINITY_DN24064_c0_g4::TRINITY_DN24064_c0_g4_i1::g.25083::m.25083	E70A1_ARATH	69.7	637	192	1	5	641	2	637	0	914
TRINITY_DN24065_c0_g1::TRINITY_DN24065_c0_g1_i1::g.25088::m.25088	HSFA1_ORYSJ	77.04	479	86	7	1	476	49	506	0	747
TRINITY_DN24083_c0_g1::TRINITY_DN24083_c0_g1_i2::g.25131::m.25131	PP124_ARATH	52.79	807	367	8	97	899	49	845	0	902
TRINITY_DN24084_c0_g1::TRINITY_DN24084_c0_g1_i1::g.25138::m.25138	ERG24_ARATH	70.25	363	108	0	11	373	7	369	0	533
TRINITY_DN24084_c0_g3::TRINITY_DN24084_c0_g3_i1::g.25140::m.25140	ERG24_ARATH	70.25	363	108	0	11	373	7	369	0	533
TRINITY_DN24100_c0_g1::TRINITY_DN24100_c0_g1_i1::g.25172::m.25172	Y5977_ARATH	45.32	951	453	20	102	1017	25	943	0	691
TRINITY_DN24107_c0_g1::TRINITY_DN24107_c0_g1_i1::g.25188::m.25188	SUT2_ORYSJ	86.46	480	64	1	25	504	20	498	0	810
TRINITY_DN24107_c0_g1::TRINITY_DN24107_c0_g1_i2::g.25194::m.25194	SUT2_ORYSJ	87.47	431	53	1	25	455	20	449	0	747
TRINITY_DN24116_c0_g2::TRINITY_DN24116_c0_g2_i1::g.25222::m.25222	UBC24_ARATH	44.66	889	412	17	20	839	20	897	0	712
TRINITY_DN24116_c0_g2::TRINITY_DN24116_c0_g2_i2::g.25223::m.25223	UBC24_ARATH	44.66	889	412	17	20	839	20	897	0	712
TRINITY_DN24126_c0_g1::TRINITY_DN24126_c0_g1_i1::g.25235::m.25235	P2C60_ORYSJ	90.82	392	36	0	1	392	1	392	0	754
TRINITY_DN24126_c0_g2::TRINITY_DN24126_c0_g2_i1::g.25237::m.25237	P2C60_ORYSJ	90.82	392	36	0	1	392	1	392	0	754
TRINITY_DN24126_c0_g3::TRINITY_DN24126_c0_g3_i1::g.25241::m.25241	P2C60_ORYSJ	90.82	392	36	0	1	392	1	392	0	754
TRINITY_DN24126_c0_g4::TRINITY_DN24126_c0_g4_i1::g.25247::m.25247	P2C60_ORYSJ	90.82	392	36	0	1	392	1	392	0	754
TRINITY_DN24147_c0_g1::TRINITY_DN24147_c0_g1_i1::g.25285::m.25285	OPR5_ORYSJ	72.3	361	94	3	3	361	7	363	0	549
TRINITY_DN24147_c0_g2::TRINITY_DN24147_c0_g2_i1::g.25287::m.25287	OPR5_ORYSJ	66.24	394	94	4	3	394	7	363	0	532
TRINITY_DN24158_c0_g1::TRINITY_DN24158_c0_g1_i1::g.25297::m.25297	NOC2L_ORYSJ	78.01	391	77	2	1	391	1	382	0	585
TRINITY_DN24158_c0_g1::TRINITY_DN24158_c0_g1_i2::g.25303::m.25303	NOC2L_ORYSJ	82.5	503	83	3	1	499	256	757	0	767
TRINITY_DN24158_c0_g1::TRINITY_DN24158_c0_g1_i3::g.25307::m.25307	NOC2L_ORYSJ	81.21	761	135	4	1	757	1	757	0	1145
TRINITY_DN24159_c0_g2::TRINITY_DN24159_c0_g2_i1::g.25319::m.25319	C3H56_ORYSJ	78.07	383	49	8	1	364	1	367	0	517
TRINITY_DN24161_c0_g1::TRINITY_DN24161_c0_g1_i1::g.25321::m.25321	MA653_ARATH	52.87	662	256	10	1	627	64	704	0	629
TRINITY_DN24184_c1_g2::TRINITY_DN24184_c1_g2_i1::g.25380::m.25380	CAX1B_ORYSJ	78.74	414	85	1	25	435	31	444	0	607
TRINITY_DN24201_c0_g1::TRINITY_DN24201_c0_g1_i1::g.25417::m.25417	PUB57_ORYSJ	69.01	384	105	3	5	375	121	503	0	540
TRINITY_DN24201_c0_g2::TRINITY_DN24201_c0_g2_i1::g.25419::m.25419	PUB57_ORYSJ	67.85	395	113	3	93	474	110	503	0	545
TRINITY_DN24220_c0_g2::TRINITY_DN24220_c0_g2_i1::g.25451::m.25451	PYRD_ORYSJ	85.59	472	60	2	11	477	1	469	0	778
TRINITY_DN24243_c0_g1::TRINITY_DN24243_c0_g1_i1::g.25504::m.25504	PPR28_ARATH	54.89	501	219	2	58	551	89	589	0	608
TRINITY_DN24243_c0_g1::TRINITY_DN24243_c0_g1_i2::g.25507::m.25507	PPR28_ARATH	54.89	501	219	2	58	551	89	589	0	608
TRINITY_DN24258_c0_g2::TRINITY_DN24258_c0_g2_i1::g.25537::m.25537	ARP7_ORYSJ	87.29	362	44	1	1	362	1	360	0	656
TRINITY_DN24261_c0_g1::TRINITY_DN24261_c0_g1_i1::g.25555::m.25555	COBL1_ORYSJ	73.05	449	116	3	11	459	2	445	0	696
TRINITY_DN24273_c0_g1::TRINITY_DN24273_c0_g1_i1::g.25576::m.25576	DEXH3_ARATH	67.17	658	210	3	101	756	114	767	0	901
TRINITY_DN24273_c0_g1::TRINITY_DN24273_c0_g1_i2::g.25577::m.25577	DEXH3_ARATH	64.07	1066	371	6	101	1160	114	1173	0	1399
TRINITY_DN24273_c0_g1::TRINITY_DN24273_c0_g1_i3::g.25581::m.25581	DEXH3_ARATH	66.31	748	244	4	1	744	430	1173	0	1014
TRINITY_DN24277_c0_g1::TRINITY_DN24277_c0_g1_i1::g.25598::m.25598	DJC27_ORYSJ	80.41	582	108	3	53	628	1	582	0	920
TRINITY_DN24277_c0_g2::TRINITY_DN24277_c0_g2_i1::g.25601::m.25601	DJC27_ORYSJ	82.67	329	57	0	1	329	254	582	0	573
TRINITY_DN24279_c0_g2::TRINITY_DN24279_c0_g2_i1::g.25604::m.25604	TBA2_ELEIN	96.64	417	14	0	1	417	4	420	0	848
TRINITY_DN24288_c0_g1::TRINITY_DN24288_c0_g1_i1::g.25625::m.25625	PP281_ARATH	51.06	754	365	3	1	752	1	752	0	803
TRINITY_DN24288_c0_g1::TRINITY_DN24288_c0_g1_i2::g.25628::m.25628	PP281_ARATH	51.06	754	365	3	1	752	1	752	0	803
TRINITY_DN24297_c0_g1::TRINITY_DN24297_c0_g1_i1::g.25649::m.25649	C9MT2_GIBZE	67.12	368	121	0	14	381	11	378	0	540
TRINITY_DN24315_c0_g1::TRINITY_DN24315_c0_g1_i1::g.25683::m.25683	MTNA_HORVU	96.19	367	14	0	50	416	1	367	0	690
TRINITY_DN24315_c0_g1::TRINITY_DN24315_c0_g1_i2::g.25684::m.25684	MTNA_HORVU	96.24	346	13	0	42	387	22	367	0	652
TRINITY_DN24358_c0_g1::TRINITY_DN24358_c0_g1_i1::g.25732::m.25732	RFS6_ARATH	68.34	398	116	4	2	398	361	749	0	574
TRINITY_DN24391_c0_g1::TRINITY_DN24391_c0_g1_i1::g.25839::m.25839	PPIL2_ARATH	71.86	597	159	5	1	590	1	595	0	867
TRINITY_DN24454_c0_g1::TRINITY_DN24454_c0_g1_i1::g.25967::m.25967	AB1B_ARATH	76.8	1306	274	7	73	1375	2	1281	0	2029
TRINITY_DN24466_c0_g1::TRINITY_DN24466_c0_g1_i2::g.26009::m.26009	C71E1_SORBI	52.71	480	223	4	29	505	47	525	0	528
TRINITY_DN24492_c0_g1::TRINITY_DN24492_c0_g1_i1::g.26039::m.26039	STP5_ARATH	51.69	503	237	4	1	498	1	502	0	533
TRINITY_DN24528_c0_g1::TRINITY_DN24528_c0_g1_i1::g.26118::m.26118	OPR1_ORYSJ	74.72	360	86	2	40	398	15	370	0	571
TRINITY_DN24528_c0_g2::TRINITY_DN24528_c0_g2_i1::g.26120::m.26120	OPR1_ORYSJ	74.49	345	83	2	27	370	30	370	0	542
TRINITY_DN24543_c0_g1::TRINITY_DN24543_c0_g1_i1::g.26153::m.26153	XPF_ARATH	59.43	700	251	7	2	698	287	956	0	780
TRINITY_DN24543_c0_g1::TRINITY_DN24543_c0_g1_i2::g.26155::m.26155	XPF_ARATH	57.62	998	374	13	2	994	3	956	0	1065
TRINITY_DN24543_c0_g1::TRINITY_DN24543_c0_g1_i3::g.26158::m.26158	XPF_ARATH	54.92	854	336	13	2	850	3	812	0	833
TRINITY_DN24561_c0_g2::TRINITY_DN24561_c0_g2_i1::g.26200::m.26200	P2C64_ORYSJ	78.87	478	49	3	1	478	1	426	0	727
TRINITY_DN24561_c0_g2::TRINITY_DN24561_c0_g2_i2::g.26204::m.26204	P2C64_ORYSJ	87.67	430	49	2	1	430	1	426	0	749
TRINITY_DN24588_c0_g1::TRINITY_DN24588_c0_g1_i1::g.26265::m.26265	PP147_ARATH	55.32	564	245	3	27	590	18	574	0	633
TRINITY_DN24603_c0_g1::TRINITY_DN24603_c0_g1_i3::g.26297::m.26297	ASHR1_ARATH	56.78	472	198	2	24	489	4	475	0	564
TRINITY_DN24665_c0_g1::TRINITY_DN24665_c0_g1_i1::g.26469::m.26469	AMT11_ORYSJ	92.58	485	35	1	29	512	2	486	0	913
TRINITY_DN24667_c0_g2::TRINITY_DN24667_c0_g2_i2::g.26476::m.26476	PSBP_WHEAT	98.46	259	3	1	1	259	1	258	0	516
TRINITY_DN24672_c0_g1::TRINITY_DN24672_c0_g1_i1::g.26487::m.26487	C7101_ARATH	63.36	494	170	3	17	510	12	494	0	647
TRINITY_DN24673_c0_g1::TRINITY_DN24673_c0_g1_i1::g.26489::m.26489	PPR57_ARATH	50.67	748	357	7	2	744	50	790	0	781
TRINITY_DN24701_c0_g1::TRINITY_DN24701_c0_g1_i1::g.26538::m.26538	BIG3_ARATH	63.66	677	208	13	83	750	1	648	0	801
TRINITY_DN24701_c0_g2::TRINITY_DN24701_c0_g2_i1::g.26541::m.26541	BIG2_ARATH	67.6	1821	518	26	83	1859	1	1793	0	2370
TRINITY_DN24707_c0_g1::TRINITY_DN24707_c0_g1_i1::g.26556::m.26556	LCF1_YEAST	46.8	703	348	8	15	695	2	700	0	640
TRINITY_DN24707_c0_g3::TRINITY_DN24707_c0_g3_i1::g.26564::m.26564	LCF1_YEAST	46.8	703	348	8	15	695	2	700	0	640
TRINITY_DN24721_c0_g1::TRINITY_DN24721_c0_g1_i2::g.26585::m.26585	ILVH2_ARATH	72.62	409	110	2	83	490	81	488	0	619
TRINITY_DN24722_c0_g1::TRINITY_DN24722_c0_g1_i1::g.26586::m.26586	PRDA1_ORYSJ	85.79	359	50	1	42	400	25	382	0	632
TRINITY_DN24722_c0_g1::TRINITY_DN24722_c0_g1_i2::g.26589::m.26589	PRDA1_ORYSJ	73.54	359	46	2	42	352	25	382	0	519
TRINITY_DN24723_c0_g2::TRINITY_DN24723_c0_g2_i1::g.26596::m.26596	VPS41_SOLLC	67.46	928	276	7	8	912	36	960	0	1323
TRINITY_DN24746_c0_g1::TRINITY_DN24746_c0_g1_i1::g.26659::m.26659	RH20_ORYSJ	94.35	496	26	1	1	496	1	494	0	944
TRINITY_DN24746_c0_g1::TRINITY_DN24746_c0_g1_i2::g.26660::m.26660	RH20_ORYSJ	93.02	301	19	1	1	301	1	299	0	554
TRINITY_DN24746_c0_g1::TRINITY_DN24746_c0_g1_i3::g.26662::m.26662	RH20_ORYSJ	92.93	283	18	1	39	321	19	299	0	518
TRINITY_DN24746_c0_g1::TRINITY_DN24746_c0_g1_i4::g.26664::m.26664	RH20_ORYSJ	94.35	478	25	1	39	516	19	494	0	908
TRINITY_DN24751_c0_g1::TRINITY_DN24751_c0_g1_i1::g.26670::m.26670	TMN11_ARATH	79.82	649	127	3	33	680	13	658	0	1054
TRINITY_DN24759_c0_g2::TRINITY_DN24759_c0_g2_i1::g.26682::m.26682	SUT4_ORYSJ	86.62	441	58	1	9	449	153	592	0	790
TRINITY_DN24759_c0_g3::TRINITY_DN24759_c0_g3_i1::g.26684::m.26684	SUT4_ORYSJ	82.89	596	95	3	1	593	1	592	0	1010
TRINITY_DN24762_c0_g1::TRINITY_DN24762_c0_g1_i1::g.26686::m.26686	TF2H2_ARATH	74.29	385	92	3	167	545	26	409	0	600
TRINITY_DN24762_c0_g1::TRINITY_DN24762_c0_g1_i2::g.26688::m.26688	TF2H2_ARATH	74.79	349	81	3	167	509	26	373	0	546
TRINITY_DN24766_c0_g1::TRINITY_DN24766_c0_g1_i1::g.26693::m.26693	RH47B_ORYSJ	86.05	509	69	2	31	539	67	573	0	893
TRINITY_DN24775_c0_g1::TRINITY_DN24775_c0_g1_i1::g.26708::m.26708	PP222_ARATH	54.85	742	278	10	25	719	44	775	0	778
TRINITY_DN24775_c0_g2::TRINITY_DN24775_c0_g2_i1::g.26713::m.26713	PP222_ARATH	54.85	742	278	10	25	719	44	775	0	778
TRINITY_DN24778_c0_g1::TRINITY_DN24778_c0_g1_i1::g.26718::m.26718	Y1523_ARATH	64.95	505	165	10	22	518	45	545	0	650
TRINITY_DN24778_c0_g3::TRINITY_DN24778_c0_g3_i1::g.26720::m.26720	Y1523_ARATH	64.75	505	167	9	22	519	45	545	0	652
TRINITY_DN24799_c0_g2::TRINITY_DN24799_c0_g2_i1::g.26751::m.26751	CXE16_ARATH	62.28	456	113	8	1	407	1	446	0	544
TRINITY_DN24859_c0_g3::TRINITY_DN24859_c0_g3_i1::g.26853::m.26853	LIAS_MAIZE	89.87	385	36	2	33	417	1	382	0	696
TRINITY_DN24905_c0_g1::TRINITY_DN24905_c0_g1_i1::g.26962::m.26962	IDHP_ASPNG	78.21	413	90	0	41	453	85	497	0	690
TRINITY_DN24913_c1_g1::TRINITY_DN24913_c1_g1_i1::g.26970::m.26970	HSP7M_PEA	84.23	482	69	1	1	482	201	675	0	816
TRINITY_DN24936_c0_g1::TRINITY_DN24936_c0_g1_i1::g.27048::m.27048	TIR1B_ORYSJ	90.61	522	49	0	1	522	1	522	0	988
TRINITY_DN24936_c0_g1::TRINITY_DN24936_c0_g1_i2::g.27055::m.27055	TIR1B_ORYSJ	85.75	393	56	0	13	405	130	522	0	697
TRINITY_DN24936_c0_g1::TRINITY_DN24936_c0_g1_i4::g.27070::m.27070	TIR1B_ORYSJ	91.48	317	27	0	1	317	1	317	0	604
TRINITY_DN24970_c0_g1::TRINITY_DN24970_c0_g1_i1::g.27142::m.27142	MPK9_ORYSJ	66	447	123	8	1	424	260	700	0	545
TRINITY_DN24974_c0_g1::TRINITY_DN24974_c0_g1_i1::g.27155::m.27155	GMAN2_ARATH	67.24	1108	332	12	107	1204	85	1171	0	1539
TRINITY_DN24974_c0_g2::TRINITY_DN24974_c0_g2_i1::g.27159::m.27159	GMAN2_ARATH	59.7	526	202	8	7	524	648	1171	0	634
TRINITY_DN25008_c0_g1::TRINITY_DN25008_c0_g1_i1::g.27220::m.27220	PP320_ARATH	51.96	791	368	3	293	1081	91	871	0	841
TRINITY_DN25014_c0_g1::TRINITY_DN25014_c0_g1_i1::g.27231::m.27231	SYEC_SCHPO	55.13	604	260	6	30	628	111	708	0	710
TRINITY_DN25032_c0_g1::TRINITY_DN25032_c0_g1_i1::g.27284::m.27284	PI3K1_SOYBN	76.56	815	178	4	79	882	2	814	0	1306
TRINITY_DN25032_c0_g1::TRINITY_DN25032_c0_g1_i2::g.27288::m.27288	PI3K1_SOYBN	76.56	815	178	4	79	882	2	814	0	1306
TRINITY_DN25039_c0_g1::TRINITY_DN25039_c0_g1_i1::g.27315::m.27315	AP3BA_ARATH	44.73	910	428	16	1	873	104	975	0	714
TRINITY_DN25048_c0_g1::TRINITY_DN25048_c0_g1_i2::g.27344::m.27344	ADT_ORYSJ	92.69	383	24	2	1	380	1	382	0	699
TRINITY_DN25048_c0_g1::TRINITY_DN25048_c0_g1_i3::g.27346::m.27346	ADT_ORYSJ	91.23	285	21	2	1	282	1	284	0	514
TRINITY_DN25070_c0_g1::TRINITY_DN25070_c0_g1_i1::g.27409::m.27409	GET3_SCLS1	90.67	343	29	1	1	343	1	340	0	613
TRINITY_DN25092_c0_g1::TRINITY_DN25092_c0_g1_i1::g.27462::m.27462	PIRL6_ORYSJ	81.03	585	111	0	1	585	1	585	0	877
TRINITY_DN25092_c0_g1::TRINITY_DN25092_c0_g1_i2::g.27464::m.27464	PIRL6_ORYSJ	80.48	543	106	0	1	543	1	543	0	802
TRINITY_DN25095_c0_g1::TRINITY_DN25095_c0_g1_i1::g.27466::m.27466	UAP2_ARATH	74.58	354	88	1	20	371	27	380	0	566
TRINITY_DN25095_c0_g1::TRINITY_DN25095_c0_g1_i3::g.27471::m.27471	UAP1_ARATH	77.49	422	94	1	1	421	84	505	0	702
TRINITY_DN25095_c0_g1::TRINITY_DN25095_c0_g1_i4::g.27473::m.27473	UAP2_ARATH	76.89	476	108	1	20	493	27	502	0	783
TRINITY_DN25114_c0_g1::TRINITY_DN25114_c0_g1_i2::g.27505::m.27505	PS12A_ARATH	78.86	440	93	0	48	487	2	441	0	719
TRINITY_DN25121_c0_g1::TRINITY_DN25121_c0_g1_i1::g.27520::m.27520	WRK46_HORVU	95.06	567	21	2	1	560	7	573	0	1074
TRINITY_DN25121_c0_g1::TRINITY_DN25121_c0_g1_i2::g.27521::m.27521	WRK46_HORVU	96.02	377	14	1	1	376	7	383	0	706
TRINITY_DN25121_c0_g1::TRINITY_DN25121_c0_g1_i3::g.27522::m.27522	WRK46_HORVU	95.94	567	22	1	1	566	7	573	0	1090
TRINITY_DN25121_c0_g1::TRINITY_DN25121_c0_g1_i4::g.27523::m.27523	WRK46_HORVU	94.69	377	13	2	1	370	7	383	0	690
TRINITY_DN25153_c0_g1::TRINITY_DN25153_c0_g1_i1::g.27609::m.27609	ITN1_ARATH	72.44	577	156	2	125	699	15	590	0	855
TRINITY_DN25157_c0_g2::TRINITY_DN25157_c0_g2_i1::g.27622::m.27622	P4KA1_ARATH	62.86	2041	628	30	1	1924	1	2028	0	2463
TRINITY_DN25159_c0_g3::TRINITY_DN25159_c0_g3_i1::g.27636::m.27636	C3H18_ORYSJ	79.92	513	94	5	1	513	1	504	0	797
TRINITY_DN25170_c0_g2::TRINITY_DN25170_c0_g2_i1::g.27671::m.27671	BAT1_ORYSJ	65.06	415	145	0	1	415	105	519	0	521
TRINITY_DN25185_c0_g1::TRINITY_DN25185_c0_g1_i1::g.27731::m.27731	TCPB_SCHPO	70.97	527	151	1	5	531	2	526	0	770
TRINITY_DN25193_c0_g1::TRINITY_DN25193_c0_g1_i1::g.27760::m.27760	PPOC_ORYSJ	89.82	501	51	0	31	531	36	536	0	901
TRINITY_DN25193_c0_g1::TRINITY_DN25193_c0_g1_i3::g.27764::m.27764	PPOC_ORYSJ	89.13	368	40	0	31	398	36	403	0	651
TRINITY_DN25223_c0_g2::TRINITY_DN25223_c0_g2_i1::g.27814::m.27814	AB15G_ARATH	61.79	513	189	3	2	508	179	690	0	657
TRINITY_DN25242_c0_g1::TRINITY_DN25242_c0_g1_i1::g.27874::m.27874	CFM3_ORYSJ	49.53	638	308	5	332	969	149	772	0	590
TRINITY_DN25242_c0_g1::TRINITY_DN25242_c0_g1_i2::g.27880::m.27880	CFM3_ORYSJ	49.53	638	308	5	332	969	149	772	0	590
TRINITY_DN25256_c0_g1::TRINITY_DN25256_c0_g1_i2::g.27918::m.27918	ATG3_SCLS1	75.07	365	82	6	1	359	1	362	0	523
TRINITY_DN25268_c0_g1::TRINITY_DN25268_c0_g1_i1::g.27955::m.27955	CSCL1_ARATH	66.75	803	247	5	1	784	1	802	0	1060
TRINITY_DN25268_c0_g1::TRINITY_DN25268_c0_g1_i2::g.27957::m.27957	CSCL1_ARATH	67.14	700	214	4	12	696	104	802	0	920
TRINITY_DN25268_c0_g1::TRINITY_DN25268_c0_g1_i3::g.27959::m.27959	CSCL1_ARATH	66.91	677	208	4	14	675	127	802	0	914
TRINITY_DN25270_c0_g1::TRINITY_DN25270_c0_g1_i3::g.27965::m.27965	PMA1_SOLLC	90.75	400	37	0	1	400	557	956	0	752
TRINITY_DN25270_c0_g1::TRINITY_DN25270_c0_g1_i4::g.27967::m.27967	PMA1_SOLLC	88.01	292	35	0	1	292	665	956	0	541
TRINITY_DN25281_c0_g1::TRINITY_DN25281_c0_g1_i1::g.27982::m.27982	AB11B_ARATH	70.17	523	154	1	1	521	755	1277	0	773
TRINITY_DN25281_c0_g1::TRINITY_DN25281_c0_g1_i2::g.27984::m.27984	AB11B_ARATH	68.06	407	128	1	1	405	755	1161	0	586
TRINITY_DN25286_c0_g2::TRINITY_DN25286_c0_g2_i2::g.28005::m.28005	GMPP3_ORYSJ	94.46	361	20	0	1	361	1	361	0	708
TRINITY_DN25286_c0_g2::TRINITY_DN25286_c0_g2_i3::g.28009::m.28009	GMPP3_ORYSJ	93.85	325	20	0	23	347	37	361	0	637
TRINITY_DN25287_c0_g1::TRINITY_DN25287_c0_g1_i1::g.28018::m.28018	AUG5_ARATH	59.57	784	280	5	16	770	10	785	0	921
TRINITY_DN25349_c0_g1::TRINITY_DN25349_c0_g1_i2::g.28168::m.28168	ABAH3_ORYSJ	82.7	497	75	4	5	499	8	495	0	847
TRINITY_DN25349_c0_g1::TRINITY_DN25349_c0_g1_i5::g.28177::m.28177	ABAH3_ORYSJ	83.13	415	59	4	5	417	8	413	0	708
TRINITY_DN25349_c0_g1::TRINITY_DN25349_c0_g1_i6::g.28182::m.28182	ABAH3_ORYSJ	84	450	61	4	5	452	8	448	0	775
TRINITY_DN25352_c0_g1::TRINITY_DN25352_c0_g1_i1::g.28188::m.28188	LAC7_ORYSJ	75.32	393	89	3	6	392	169	559	0	593
TRINITY_DN25352_c0_g1::TRINITY_DN25352_c0_g1_i2::g.28191::m.28191	LAC7_ORYSJ	78.81	538	106	3	87	618	24	559	0	860
TRINITY_DN25352_c0_g1::TRINITY_DN25352_c0_g1_i4::g.28197::m.28197	LAC7_ORYSJ	77.82	496	102	3	87	576	24	517	0	776
TRINITY_DN25361_c0_g3::TRINITY_DN25361_c0_g3_i1::g.28234::m.28234	ACS_ARATH	68.16	402	118	5	17	413	30	426	0	556
TRINITY_DN25382_c0_g1::TRINITY_DN25382_c0_g1_i1::g.28297::m.28297	P2C52_ORYSJ	80.65	367	67	2	1	367	124	486	0	557
TRINITY_DN25387_c0_g2::TRINITY_DN25387_c0_g2_i1::g.28318::m.28318	COQ5_ORYSJ	85.62	299	38	1	51	349	1	294	0	530
TRINITY_DN25402_c0_g1::TRINITY_DN25402_c0_g1_i1::g.28350::m.28350	SYHC_ORYSJ	86.14	339	46	1	1	339	451	788	0	601
TRINITY_DN25480_c0_g1::TRINITY_DN25480_c0_g1_i1::g.28501::m.28501	DDB2_ORYSJ	80.54	442	76	3	33	464	1	442	0	705
TRINITY_DN25480_c0_g1::TRINITY_DN25480_c0_g1_i2::g.28506::m.28506	DDB2_ORYSJ	80.14	584	104	4	33	604	1	584	0	908
TRINITY_DN25480_c0_g2::TRINITY_DN25480_c0_g2_i1::g.28510::m.28510	DDB2_ORYSJ	77.99	368	71	3	33	390	1	368	0	555
TRINITY_DN25487_c0_g1::TRINITY_DN25487_c0_g1_i1::g.28528::m.28528	FEN11_ORYSI	88.27	324	38	0	14	337	1	324	0	607
TRINITY_DN25487_c0_g1::TRINITY_DN25487_c0_g1_i2::g.28529::m.28529	FEN11_ORYSI	87.53	369	46	0	14	382	1	369	0	680
TRINITY_DN25496_c0_g1::TRINITY_DN25496_c0_g1_i1::g.28555::m.28555	CH62_MAIZE	90.31	578	52	2	65	640	1	576	0	1054
TRINITY_DN25496_c0_g2::TRINITY_DN25496_c0_g2_i1::g.28558::m.28558	RUBA_WHEAT	99.78	446	1	0	37	482	2	447	0	882
TRINITY_DN25496_c0_g2::TRINITY_DN25496_c0_g2_i2::g.28562::m.28562	RUBA_WHEAT	99.82	542	1	0	37	578	2	543	0	1076
TRINITY_DN25496_c0_g3::TRINITY_DN25496_c0_g3_i1::g.28566::m.28566	RUBA_PEA	81.75	570	103	1	1	569	1	570	0	924
TRINITY_DN25496_c0_g3::TRINITY_DN25496_c0_g3_i2::g.28572::m.28572	RUBA_PEA	82.81	570	88	2	1	560	1	570	0	940
TRINITY_DN25513_c0_g1::TRINITY_DN25513_c0_g1_i2::g.28619::m.28619	DTX48_ARATH	57.87	489	199	2	14	502	21	502	0	533
TRINITY_DN25525_c0_g2::TRINITY_DN25525_c0_g2_i1::g.28663::m.28663	BIODA_ORYSJ	80.73	633	120	1	1	633	191	821	0	1065
TRINITY_DN25525_c0_g2::TRINITY_DN25525_c0_g2_i3::g.28667::m.28667	BIODA_ORYSJ	80.14	438	87	0	13	450	384	821	0	751
TRINITY_DN25525_c0_g2::TRINITY_DN25525_c0_g2_i4::g.28669::m.28669	BIODA_ORYSJ	79.26	405	82	1	1	405	191	593	0	655
TRINITY_DN25530_c0_g1::TRINITY_DN25530_c0_g1_i1::g.28675::m.28675	BPM1_ARATH	72.8	375	101	1	94	467	32	406	0	580
TRINITY_DN25530_c0_g1::TRINITY_DN25530_c0_g1_i2::g.28678::m.28678	BPM1_ARATH	72.8	375	101	1	94	467	32	406	0	580
TRINITY_DN25541_c0_g1::TRINITY_DN25541_c0_g1_i1::g.28699::m.28699	CHSG_ASPFU	80.04	536	93	4	13	542	19	546	0	861
TRINITY_DN25558_c0_g1::TRINITY_DN25558_c0_g1_i1::g.28737::m.28737	OBGC1_ORYSJ	73.18	757	175	10	28	778	17	751	0	950
TRINITY_DN25558_c0_g1::TRINITY_DN25558_c0_g1_i2::g.28742::m.28742	OBGC1_ORYSJ	73.18	757	175	10	28	778	17	751	0	950
TRINITY_DN25558_c0_g1::TRINITY_DN25558_c0_g1_i3::g.28747::m.28747	OBGC1_ORYSJ	73.31	637	142	10	28	658	17	631	0	755
TRINITY_DN25558_c0_g1::TRINITY_DN25558_c0_g1_i4::g.28753::m.28753	OBGC1_ORYSJ	73.31	637	142	10	28	658	17	631	0	755
TRINITY_DN25573_c0_g1::TRINITY_DN25573_c0_g1_i2::g.28799::m.28799	COX15_ARATH	71.53	411	110	2	104	514	52	455	0	593
TRINITY_DN25573_c0_g1::TRINITY_DN25573_c0_g1_i4::g.28800::m.28800	COX15_ARATH	71.53	411	110	2	104	514	52	455	0	593
TRINITY_DN25576_c0_g1::TRINITY_DN25576_c0_g1_i2::g.28805::m.28805	TOCC_ORYSJ	90.61	426	40	0	95	520	45	470	0	822
TRINITY_DN25625_c0_g1::TRINITY_DN25625_c0_g1_i1::g.28953::m.28953	HSL1_ARATH	57.95	780	315	7	129	900	14	788	0	882
TRINITY_DN25636_c0_g1::TRINITY_DN25636_c0_g1_i1::g.28985::m.28985	MPK6_ORYSJ	95.71	280	12	0	1	280	97	376	0	566
TRINITY_DN25636_c0_g1::TRINITY_DN25636_c0_g1_i2::g.28986::m.28986	MPK6_ORYSJ	93.1	319	22	0	1	319	1	319	0	608
TRINITY_DN25636_c0_g1::TRINITY_DN25636_c0_g1_i3::g.28988::m.28988	MPK6_ORYSJ	93.1	319	22	0	1	319	1	319	0	608
TRINITY_DN25636_c0_g1::TRINITY_DN25636_c0_g1_i4::g.28990::m.28990	MPK6_ORYSJ	93.62	376	24	0	1	376	1	376	0	728
TRINITY_DN25636_c0_g1::TRINITY_DN25636_c0_g1_i5::g.28992::m.28992	MPK6_ORYSJ	93.62	376	24	0	1	376	1	376	0	728
TRINITY_DN25636_c0_g1::TRINITY_DN25636_c0_g1_i6::g.28994::m.28994	MPK6_ORYSJ	95.71	280	12	0	1	280	97	376	0	566
TRINITY_DN25658_c0_g1::TRINITY_DN25658_c0_g1_i1::g.29040::m.29040	HAK2_ORYSJ	85.71	784	111	1	1	784	1	783	0	1414
TRINITY_DN25659_c0_g1::TRINITY_DN25659_c0_g1_i1::g.29041::m.29041	ARP9_ORYSI	82.39	494	78	3	1	488	1	491	0	849
TRINITY_DN25659_c0_g2::TRINITY_DN25659_c0_g2_i1::g.29044::m.29044	ARP9_ORYSI	82.85	589	92	3	1	583	1	586	0	1027
TRINITY_DN25659_c0_g2::TRINITY_DN25659_c0_g2_i2::g.29047::m.29047	ARP9_ORYSI	82.85	589	92	3	1	583	1	586	0	1027
TRINITY_DN25674_c0_g1::TRINITY_DN25674_c0_g1_i1::g.29071::m.29071	ARFS_ORYSJ	83.89	1142	168	8	26	1163	32	1161	0	1707
TRINITY_DN25674_c0_g1::TRINITY_DN25674_c0_g1_i2::g.29075::m.29075	ARFS_ORYSJ	83.58	1090	164	7	1	1087	84	1161	0	1612
TRINITY_DN25674_c0_g1::TRINITY_DN25674_c0_g1_i3::g.29077::m.29077	ARFS_ORYSJ	83.91	1075	159	6	26	1097	32	1095	0	1595
TRINITY_DN25695_c0_g1::TRINITY_DN25695_c0_g1_i2::g.29126::m.29126	C2GR1_ARATH	50.52	766	327	12	1	763	89	805	0	731
TRINITY_DN25695_c0_g1::TRINITY_DN25695_c0_g1_i4::g.29130::m.29130	C2GR1_ARATH	49.85	977	437	13	1	974	89	1015	0	939
TRINITY_DN25695_c0_g1::TRINITY_DN25695_c0_g1_i6::g.29133::m.29133	C2GR1_ARATH	49.95	975	435	13	1	972	89	1013	0	937
TRINITY_DN25695_c0_g1::TRINITY_DN25695_c0_g1_i8::g.29136::m.29136	C2GR1_ARATH	50.52	766	327	12	1	763	89	805	0	731
TRINITY_DN25704_c0_g1::TRINITY_DN25704_c0_g1_i1::g.29168::m.29168	Y5713_ARATH	67.72	347	112	0	24	370	33	379	0	524
TRINITY_DN25725_c0_g1::TRINITY_DN25725_c0_g1_i1::g.29224::m.29224	CNIF1_ARATH	74.39	410	105	0	60	469	52	461	0	635
TRINITY_DN25736_c0_g1::TRINITY_DN25736_c0_g1_i1::g.29245::m.29245	PPR80_ARATH	45.61	638	345	2	49	684	52	689	0	602
TRINITY_DN25775_c0_g1::TRINITY_DN25775_c0_g1_i1::g.29314::m.29314	PIX7_ARATH	71.21	455	110	10	18	461	46	490	0	644
TRINITY_DN25784_c1_g2::TRINITY_DN25784_c1_g2_i1::g.29327::m.29327	LRK42_ARATH	56.09	476	203	5	1	471	196	670	0	533
TRINITY_DN25796_c0_g2::TRINITY_DN25796_c0_g2_i1::g.29371::m.29371	PP2A2_BLUGH	99.61	254	1	0	1	254	75	328	0	535
TRINITY_DN25796_c0_g2::TRINITY_DN25796_c0_g2_i2::g.29373::m.29373	PP2A2_BLUGH	97.63	253	6	0	1	253	75	327	0	526
TRINITY_DN25839_c0_g1::TRINITY_DN25839_c0_g1_i1::g.29481::m.29481	CD48C_ARATH	51.24	806	324	18	19	781	20	799	0	709
TRINITY_DN25844_c0_g1::TRINITY_DN25844_c0_g1_i1::g.29498::m.29498	AB51G_ORYSJ	83.4	482	80	0	10	491	71	552	0	818
TRINITY_DN25865_c0_g1::TRINITY_DN25865_c0_g1_i1::g.29563::m.29563	DI3L2_ARATH	46.34	1025	469	19	23	1021	86	1055	0	849
TRINITY_DN25865_c0_g1::TRINITY_DN25865_c0_g1_i2::g.29567::m.29567	DI3L2_ARATH	46.27	897	412	16	23	894	86	937	0	745
TRINITY_DN25874_c0_g2::TRINITY_DN25874_c0_g2_i1::g.29596::m.29596	MO25N_ARATH	74.78	337	85	0	1	337	1	337	0	541
TRINITY_DN25898_c0_g1::TRINITY_DN25898_c0_g1_i1::g.29659::m.29659	SPE1_AVESA	77.88	425	81	4	2	423	193	607	0	668
TRINITY_DN25914_c0_g1::TRINITY_DN25914_c0_g1_i1::g.29708::m.29708	GCN2_ARATH	51.08	1253	557	17	20	1249	22	1241	0	1211
TRINITY_DN25922_c0_g1::TRINITY_DN25922_c0_g1_i1::g.29724::m.29724	ORP1C_ARATH	73.12	506	121	3	1	506	155	645	0	713
TRINITY_DN25922_c0_g2::TRINITY_DN25922_c0_g2_i1::g.29729::m.29729	ORP1C_ARATH	73.73	670	161	3	1	670	155	809	0	979
TRINITY_DN25924_c0_g1::TRINITY_DN25924_c0_g1_i1::g.29734::m.29734	PGLR_VITVI	62.88	431	156	1	37	463	55	485	0	593
TRINITY_DN25924_c0_g1::TRINITY_DN25924_c0_g1_i2::g.29738::m.29738	PGLR_VITVI	67.59	435	135	2	80	510	53	485	0	644
TRINITY_DN25978_c0_g2::TRINITY_DN25978_c0_g2_i1::g.29871::m.29871	CSC1_ARATH	72.46	374	99	1	1	370	1	374	0	577
TRINITY_DN25978_c0_g2::TRINITY_DN25978_c0_g2_i2::g.29872::m.29872	CSC1_ARATH	72.46	374	99	1	1	370	1	374	0	577
TRINITY_DN25982_c0_g1::TRINITY_DN25982_c0_g1_i1::g.29881::m.29881	LACS2_ARATH	58.67	421	173	1	10	429	11	431	0	538
TRINITY_DN25990_c0_g1::TRINITY_DN25990_c0_g1_i1::g.29902::m.29902	PP1_MAIZE	94.3	316	18	0	5	320	1	316	0	627
TRINITY_DN25990_c0_g1::TRINITY_DN25990_c0_g1_i2::g.29907::m.29907	PP1_MAIZE	94.3	316	18	0	5	320	1	316	0	627
TRINITY_DN26002_c1_g1::TRINITY_DN26002_c1_g1_i2::g.29942::m.29942	SIZ1_ORYSJ	55.61	633	211	12	3	573	199	823	0	632
TRINITY_DN26002_c1_g1::TRINITY_DN26002_c1_g1_i3::g.29947::m.29947	SIZ1_ORYSJ	55.13	838	290	19	1	767	1	823	0	842
TRINITY_DN26033_c0_g1::TRINITY_DN26033_c0_g1_i1::g.30059::m.30059	FBK22_ARATH	69.77	387	113	1	1	387	51	433	0	584
TRINITY_DN26033_c0_g1::TRINITY_DN26033_c0_g1_i3::g.30061::m.30061	FBK22_ARATH	68.88	437	132	1	35	471	1	433	0	645
TRINITY_DN26033_c0_g1::TRINITY_DN26033_c0_g1_i5::g.30064::m.30064	FBK22_ARATH	69.77	387	113	1	1	387	51	433	0	584
TRINITY_DN26033_c0_g1::TRINITY_DN26033_c0_g1_i6::g.30066::m.30066	FBK22_ARATH	69.77	387	113	1	1	387	51	433	0	584
TRINITY_DN26033_c0_g1::TRINITY_DN26033_c0_g1_i7::g.30068::m.30068	FBK22_ARATH	69.19	422	126	1	14	435	16	433	0	631
TRINITY_DN26033_c0_g1::TRINITY_DN26033_c0_g1_i8::g.30071::m.30071	FBK22_ARATH	68.88	437	132	1	35	471	1	433	0	645
TRINITY_DN26033_c0_g1::TRINITY_DN26033_c0_g1_i9::g.30073::m.30073	FBK22_ARATH	69.77	387	113	1	1	387	51	433	0	584
TRINITY_DN26061_c0_g2::TRINITY_DN26061_c0_g2_i1::g.30143::m.30143	SFH8_ARATH	63.65	630	209	10	58	677	1	620	0	801
TRINITY_DN26061_c0_g2::TRINITY_DN26061_c0_g2_i2::g.30145::m.30145	SFH8_ARATH	63.65	630	209	10	58	677	1	620	0	801
TRINITY_DN26073_c0_g2::TRINITY_DN26073_c0_g2_i1::g.30196::m.30196	ODO1_DICDI	50.98	1018	456	8	17	1007	5	1006	0	1074
TRINITY_DN26075_c0_g1::TRINITY_DN26075_c0_g1_i1::g.30204::m.30204	RAE1_ARATH	73.7	346	86	2	17	359	1	344	0	547
TRINITY_DN26075_c0_g3::TRINITY_DN26075_c0_g3_i1::g.30205::m.30205	RAE1_ARATH	73.59	337	84	2	17	350	1	335	0	531
TRINITY_DN26081_c1_g1::TRINITY_DN26081_c1_g1_i1::g.30215::m.30215	PROT2_ORYSJ	75.71	424	103	0	16	439	11	434	0	672
TRINITY_DN26081_c1_g1::TRINITY_DN26081_c1_g1_i2::g.30219::m.30219	PROT2_ORYSJ	76	425	102	0	26	450	10	434	0	685
TRINITY_DN26084_c0_g1::TRINITY_DN26084_c0_g1_i1::g.30232::m.30232	SDP1_ARATH	77.95	458	95	4	2	457	69	522	0	753
TRINITY_DN26084_c0_g1::TRINITY_DN26084_c0_g1_i2::g.30235::m.30235	SDP1_ARATH	67.31	728	190	9	2	722	69	755	0	979
TRINITY_DN26096_c0_g1::TRINITY_DN26096_c0_g1_i1::g.30273::m.30273	KN14R_ORYSJ	88.02	576	65	2	1	575	211	783	0	1043
TRINITY_DN26110_c0_g1::TRINITY_DN26110_c0_g1_i1::g.30288::m.30288	GMPP1_ORYSJ	94.32	352	20	0	1	352	10	361	0	684
TRINITY_DN26110_c0_g1::TRINITY_DN26110_c0_g1_i2::g.30293::m.30293	GMPP1_ORYSJ	94.04	302	18	0	1	302	60	361	0	588
TRINITY_DN26171_c0_g1::TRINITY_DN26171_c0_g1_i1::g.30428::m.30428	CTBP_ARATH	64.64	577	175	14	1	568	80	636	0	681
TRINITY_DN26171_c0_g2::TRINITY_DN26171_c0_g2_i1::g.30431::m.30431	CTBP_ARATH	64.83	634	196	14	106	730	21	636	0	756
TRINITY_DN26195_c0_g1::TRINITY_DN26195_c0_g1_i1::g.30485::m.30485	XA21_ORYSI	59.17	987	386	8	35	1011	33	1012	0	1023
TRINITY_DN26195_c0_g1::TRINITY_DN26195_c0_g1_i2::g.30487::m.30487	XA21_ORYSJ	54.34	668	293	7	28	684	37	703	0	588
TRINITY_DN26195_c0_g1::TRINITY_DN26195_c0_g1_i3::g.30491::m.30491	XA21_ORYSI	59.58	866	334	7	35	890	33	892	0	896
TRINITY_DN26195_c0_g1::TRINITY_DN26195_c0_g1_i4::g.30494::m.30494	XA21_ORYSJ	54.34	668	293	7	28	684	37	703	0	588
TRINITY_DN26196_c0_g2::TRINITY_DN26196_c0_g2_i1::g.30501::m.30501	FBT2_ARATH	57.72	473	195	2	41	508	27	499	0	582
TRINITY_DN26198_c0_g2::TRINITY_DN26198_c0_g2_i1::g.30507::m.30507	DRP1C_ARATH	81.92	614	105	4	1	609	2	614	0	1051
TRINITY_DN26198_c0_g2::TRINITY_DN26198_c0_g2_i4::g.30515::m.30515	DRP1C_ARATH	85.58	430	60	2	1	429	2	430	0	776
TRINITY_DN26217_c0_g1::TRINITY_DN26217_c0_g1_i1::g.30555::m.30555	ABAH1_ORYSJ	86.53	401	52	1	1	401	1	399	0	726
TRINITY_DN26217_c0_g1::TRINITY_DN26217_c0_g1_i2::g.30560::m.30560	ABAH1_ORYSJ	85.71	364	50	1	1	364	1	362	0	647
TRINITY_DN26217_c0_g1::TRINITY_DN26217_c0_g1_i3::g.30566::m.30566	ABAH1_ORYSJ	85.71	364	50	1	1	364	1	362	0	647
TRINITY_DN26217_c0_g1::TRINITY_DN26217_c0_g1_i4::g.30571::m.30571	ABAH1_ORYSJ	87.1	473	59	1	1	473	1	471	0	864
TRINITY_DN26218_c0_g1::TRINITY_DN26218_c0_g1_i1::g.30578::m.30578	CBPYA_SCLS1	67.83	544	158	4	7	535	1	542	0	788
TRINITY_DN26221_c0_g1::TRINITY_DN26221_c0_g1_i1::g.30583::m.30583	NHD1_ARATH	80.68	502	97	0	97	598	75	576	0	796
TRINITY_DN26221_c0_g1::TRINITY_DN26221_c0_g1_i2::g.30586::m.30586	NHD1_ARATH	81.41	495	92	0	26	520	82	576	0	794
TRINITY_DN26222_c0_g2::TRINITY_DN26222_c0_g2_i2::g.30592::m.30592	BECN1_ARATH	60.37	487	175	6	195	673	15	491	0	583
TRINITY_DN26225_c0_g1::TRINITY_DN26225_c0_g1_i1::g.30602::m.30602	NMD3_CHATD	66.41	518	169	3	12	526	1	516	0	731
TRINITY_DN26241_c0_g1::TRINITY_DN26241_c0_g1_i2::g.30660::m.30660	CKI1_SCHPO	58.42	457	170	7	3	452	2	445	0	535
TRINITY_DN26248_c0_g1::TRINITY_DN26248_c0_g1_i1::g.30684::m.30684	HKT9_ORYSJ	73.78	370	95	1	1	370	1	368	0	537
TRINITY_DN26248_c0_g1::TRINITY_DN26248_c0_g1_i2::g.30687::m.30687	HKT9_ORYSJ	68.26	501	157	1	1	501	1	499	0	673
TRINITY_DN26253_c0_g1::TRINITY_DN26253_c0_g1_i1::g.30702::m.30702	KMO_ASPFU	52.81	481	208	6	22	490	7	480	0	526
TRINITY_DN26266_c0_g1::TRINITY_DN26266_c0_g1_i1::g.30726::m.30726	RH35A_ORYSJ	89.03	611	60	2	43	646	17	627	0	1054
TRINITY_DN26267_c0_g1::TRINITY_DN26267_c0_g1_i3::g.30736::m.30736	LCB1A_ORYSJ	91.59	428	36	0	1	428	1	428	0	809
TRINITY_DN26267_c0_g1::TRINITY_DN26267_c0_g1_i4::g.30741::m.30741	LCB1A_ORYSJ	91.59	428	36	0	1	428	1	428	0	809
TRINITY_DN26267_c0_g1::TRINITY_DN26267_c0_g1_i5::g.30742::m.30742	LCB1A_ORYSJ	90.93	485	44	0	1	485	1	485	0	906
TRINITY_DN26267_c0_g1::TRINITY_DN26267_c0_g1_i6::g.30743::m.30743	LCB1A_ORYSJ	90.93	485	44	0	1	485	1	485	0	906
TRINITY_DN26270_c0_g1::TRINITY_DN26270_c0_g1_i1::g.30750::m.30750	EIF3L_BOTFB	88.63	475	54	0	9	483	1	475	0	903
TRINITY_DN26288_c0_g1::TRINITY_DN26288_c0_g1_i1::g.30825::m.30825	CIPKA_ORYSJ	78.28	442	92	2	1	438	1	442	0	707
TRINITY_DN26288_c0_g1::TRINITY_DN26288_c0_g1_i2::g.30828::m.30828	CIPKA_ORYSJ	78.28	442	92	2	1	438	1	442	0	707
TRINITY_DN26290_c0_g1::TRINITY_DN26290_c0_g1_i1::g.30833::m.30833	COPD1_ORYSJ	90.53	285	27	0	1	285	240	524	0	545
TRINITY_DN26299_c0_g3::TRINITY_DN26299_c0_g3_i1::g.30857::m.30857	DOX1_ARATH	62.05	614	226	2	10	622	16	623	0	804
TRINITY_DN26299_c0_g3::TRINITY_DN26299_c0_g3_i2::g.30861::m.30861	DOX1_ARATH	61.33	556	208	2	10	564	16	565	0	714
TRINITY_DN26311_c0_g1::TRINITY_DN26311_c0_g1_i1::g.30884::m.30884	HAK7_ORYSJ	83.7	411	64	3	12	420	41	450	0	711
TRINITY_DN26311_c0_g1::TRINITY_DN26311_c0_g1_i1::g.30885::m.30885	HAK7_ORYSJ	86.23	363	45	3	34	392	450	811	0	631
TRINITY_DN26311_c0_g1::TRINITY_DN26311_c0_g1_i2::g.30888::m.30888	HAK7_ORYSJ	86.23	363	45	3	34	392	450	811	0	631
TRINITY_DN26314_c0_g1::TRINITY_DN26314_c0_g1_i2::g.30913::m.30913	MYO17_ARATH	48.12	744	338	8	61	765	787	1521	0	622
TRINITY_DN26314_c0_g1::TRINITY_DN26314_c0_g1_i3::g.30918::m.30918	MYO17_ARATH	48.12	744	338	8	61	765	787	1521	0	622
TRINITY_DN26337_c0_g1::TRINITY_DN26337_c0_g1_i2::g.30969::m.30969	IF4B1_WHEAT	99.07	324	3	0	14	337	204	527	0	633
TRINITY_DN26353_c0_g1::TRINITY_DN26353_c0_g1_i1::g.31020::m.31020	FH8_ORYSJ	83.91	516	56	6	6	509	384	884	0	855
TRINITY_DN26354_c0_g1::TRINITY_DN26354_c0_g1_i1::g.31024::m.31024	NRDC_ARATH	60.06	934	364	6	136	1066	97	1024	0	1193
TRINITY_DN26357_c0_g1::TRINITY_DN26357_c0_g1_i3::g.31054::m.31054	DNJ16_ARATH	64.54	423	138	5	1	416	19	436	0	555
TRINITY_DN26369_c0_g2::TRINITY_DN26369_c0_g2_i1::g.31094::m.31094	ISOA3_ARATH	68.63	765	232	5	15	775	4	764	0	1095
TRINITY_DN26369_c0_g2::TRINITY_DN26369_c0_g2_i2::g.31096::m.31096	ISOA3_ARATH	77.8	464	101	1	1	464	303	764	0	773
TRINITY_DN26384_c0_g1::TRINITY_DN26384_c0_g1_i1::g.31122::m.31122	HEX6_RICCO	60.61	490	190	2	7	496	11	497	0	613
TRINITY_DN26405_c0_g2::TRINITY_DN26405_c0_g2_i2::g.31190::m.31190	VPE1_ORYSJ	76.99	465	104	1	27	488	29	493	0	733
TRINITY_DN26422_c0_g1::TRINITY_DN26422_c0_g1_i3::g.31248::m.31248	FH7_ORYSJ	84.3	293	46	0	1	293	1	293	0	545
TRINITY_DN26422_c0_g1::TRINITY_DN26422_c0_g1_i4::g.31250::m.31250	FH7_ORYSJ	67.5	683	171	6	1	674	1	641	0	855
TRINITY_DN26444_c0_g1::TRINITY_DN26444_c0_g1_i1::g.31296::m.31296	TI110_ARATH	58.62	493	194	4	1	490	514	999	0	574
TRINITY_DN26444_c0_g1::TRINITY_DN26444_c0_g1_i2::g.31297::m.31297	TI110_ARATH	58.29	621	247	6	1	616	386	999	0	707
TRINITY_DN26466_c0_g1::TRINITY_DN26466_c0_g1_i1::g.31345::m.31345	RIR2_NEUCR	82.08	346	59	2	49	393	67	410	0	611
TRINITY_DN26471_c0_g1::TRINITY_DN26471_c0_g1_i1::g.31351::m.31351	U496A_ORYSJ	87.95	390	43	2	1	388	1	388	0	627
TRINITY_DN26484_c0_g2::TRINITY_DN26484_c0_g2_i1::g.31377::m.31377	ERF1_PODAS	90.85	426	39	0	1	426	1	426	0	801
TRINITY_DN26503_c0_g2::TRINITY_DN26503_c0_g2_i1::g.31428::m.31428	C3H45_ORYSJ	85.12	672	71	14	1	650	1	665	0	925
TRINITY_DN26509_c0_g2::TRINITY_DN26509_c0_g2_i1::g.31465::m.31465	CTR1_ARATH	58.5	706	234	9	141	833	161	820	0	770
TRINITY_DN26509_c0_g2::TRINITY_DN26509_c0_g2_i2::g.31468::m.31468	CTR1_ARATH	58.5	706	234	9	141	833	161	820	0	770
TRINITY_DN26519_c0_g1::TRINITY_DN26519_c0_g1_i1::g.31492::m.31492	E70A1_ARATH	66.78	602	192	2	128	729	7	600	0	805
TRINITY_DN26519_c0_g1::TRINITY_DN26519_c0_g1_i3::g.31499::m.31499	E70A1_ARATH	66.51	633	204	2	128	760	7	631	0	847
TRINITY_DN26519_c0_g1::TRINITY_DN26519_c0_g1_i4::g.31505::m.31505	E70A1_ARATH	66.73	517	167	1	128	644	7	518	0	712
TRINITY_DN26536_c0_g1::TRINITY_DN26536_c0_g1_i1::g.31570::m.31570	LCBK1_ARATH	58.19	751	279	14	15	743	19	756	0	823
TRINITY_DN26536_c0_g1::TRINITY_DN26536_c0_g1_i2::g.31574::m.31574	LCBK1_ARATH	58.19	751	279	14	15	743	19	756	0	823
TRINITY_DN26536_c0_g2::TRINITY_DN26536_c0_g2_i1::g.31576::m.31576	LCBK1_ARATH	64.81	486	155	8	1	481	282	756	0	612
TRINITY_DN26551_c0_g2::TRINITY_DN26551_c0_g2_i1::g.31607::m.31607	AB4B_ARATH	65.45	492	163	3	5	490	295	785	0	645
TRINITY_DN26551_c0_g2::TRINITY_DN26551_c0_g2_i4::g.31614::m.31614	AB4B_ARATH	64.3	745	256	4	36	774	45	785	0	957
TRINITY_DN26551_c0_g2::TRINITY_DN26551_c0_g2_i5::g.31619::m.31619	AB21B_ARATH	71.3	561	160	1	36	596	62	621	0	815
TRINITY_DN26568_c0_g2::TRINITY_DN26568_c0_g2_i1::g.31674::m.31674	NPR3_ORYSJ	70.25	437	112	5	27	453	24	452	0	587
TRINITY_DN26568_c0_g2::TRINITY_DN26568_c0_g2_i2::g.31680::m.31680	NPR3_ORYSJ	75.72	486	104	4	27	506	24	501	0	712
TRINITY_DN26568_c0_g2::TRINITY_DN26568_c0_g2_i3::g.31685::m.31685	NPR3_ORYSJ	70.25	437	112	5	27	453	24	452	0	587
TRINITY_DN26568_c0_g2::TRINITY_DN26568_c0_g2_i4::g.31693::m.31693	NPR3_ORYSJ	73.88	601	137	7	1	593	1	589	0	820
TRINITY_DN26579_c0_g1::TRINITY_DN26579_c0_g1_i2::g.31721::m.31721	VPS54_ARATH	51.52	990	428	13	40	992	51	1025	0	968
TRINITY_DN26579_c0_g1::TRINITY_DN26579_c0_g1_i3::g.31723::m.31723	VPS54_ARATH	50.61	820	353	13	40	822	51	855	0	775
TRINITY_DN26581_c0_g1::TRINITY_DN26581_c0_g1_i1::g.31729::m.31729	MED14_ARATH	59.59	787	269	12	1	756	921	1689	0	893
TRINITY_DN26581_c0_g1::TRINITY_DN26581_c0_g1_i2::g.31732::m.31732	MED14_ARATH	60.67	778	250	14	1	731	921	1689	0	891
TRINITY_DN26591_c0_g1::TRINITY_DN26591_c0_g1_i1::g.31756::m.31756	FABI1_ORYSJ	87.35	332	41	1	1	331	1	332	0	558
TRINITY_DN26591_c0_g2::TRINITY_DN26591_c0_g2_i1::g.31758::m.31758	FABI1_ORYSJ	88.53	375	42	1	1	374	1	375	0	642
TRINITY_DN26612_c0_g1::TRINITY_DN26612_c0_g1_i1::g.31809::m.31809	ODO1_DICDI	55.19	781	311	7	52	800	38	811	0	886
TRINITY_DN26612_c0_g1::TRINITY_DN26612_c0_g1_i2::g.31813::m.31813	ODO1_DICDI	55.19	781	311	7	52	800	38	811	0	886
TRINITY_DN26653_c0_g1::TRINITY_DN26653_c0_g1_i1::g.31909::m.31909	AB4C_ARATH	62.33	1508	516	17	27	1506	31	1514	0	1845
TRINITY_DN26653_c0_g2::TRINITY_DN26653_c0_g2_i1::g.31918::m.31918	AB4C_ARATH	68.89	691	191	3	5	678	833	1516	0	957
TRINITY_DN26654_c1_g3::TRINITY_DN26654_c1_g3_i1::g.31924::m.31924	APY7_ARATH	52.5	720	294	13	1	706	55	740	0	684
TRINITY_DN26679_c0_g1::TRINITY_DN26679_c0_g1_i3::g.32015::m.32015	KMS1_ARATH	63.46	405	145	2	23	427	15	416	0	545
TRINITY_DN26680_c0_g1::TRINITY_DN26680_c0_g1_i1::g.32020::m.32020	KN14I_ORYSJ	95.49	488	21	1	17	504	12	498	0	983
TRINITY_DN26680_c0_g2::TRINITY_DN26680_c0_g2_i1::g.32022::m.32022	KN14I_ORYSJ	90.48	1240	115	2	17	1256	12	1248	0	2300
TRINITY_DN26722_c0_g1::TRINITY_DN26722_c0_g1_i1::g.32158::m.32158	Y2165_ARATH	48.05	616	297	10	132	742	253	850	0	568
TRINITY_DN26728_c0_g1::TRINITY_DN26728_c0_g1_i1::g.32184::m.32184	4CLL9_ORYSJ	84.35	556	85	2	64	618	1	555	0	952
TRINITY_DN26736_c0_g2::TRINITY_DN26736_c0_g2_i1::g.32208::m.32208	RUBB_PEA	82.61	506	74	4	40	540	1	497	0	805
TRINITY_DN26736_c0_g2::TRINITY_DN26736_c0_g2_i2::g.32209::m.32209	RUBB_PEA	81.91	608	84	5	1	597	1	593	0	979
TRINITY_DN26736_c0_g2::TRINITY_DN26736_c0_g2_i3::g.32211::m.32211	RUBB_PEA	82.11	503	64	5	1	492	1	488	0	800
TRINITY_DN26736_c0_g2::TRINITY_DN26736_c0_g2_i4::g.32213::m.32213	RUBB_PEA	83.55	602	85	4	40	636	1	593	0	983
TRINITY_DN26747_c0_g1::TRINITY_DN26747_c0_g1_i1::g.32238::m.32238	TCPH_SCHPO	74.6	378	95	1	1	378	182	558	0	602
TRINITY_DN26759_c0_g1::TRINITY_DN26759_c0_g1_i1::g.32268::m.32268	VHAA1_ARATH	78.2	399	84	1	1	396	417	815	0	646
TRINITY_DN26796_c0_g1::TRINITY_DN26796_c0_g1_i1::g.32362::m.32362	MGDG1_ORYSJ	93.01	329	23	0	1	329	129	457	0	621
TRINITY_DN26796_c0_g1::TRINITY_DN26796_c0_g1_i2::g.32363::m.32363	MGDG1_ORYSJ	92.38	407	31	0	1	407	129	535	0	771
TRINITY_DN26804_c0_g1::TRINITY_DN26804_c0_g1_i1::g.32380::m.32380	ERCC2_ARATH	73.85	608	148	4	39	642	1	601	0	945
TRINITY_DN26804_c0_g1::TRINITY_DN26804_c0_g1_i2::g.32385::m.32385	ERCC2_ARATH	76.61	761	167	4	39	795	1	754	0	1230
TRINITY_DN26816_c0_g1::TRINITY_DN26816_c0_g1_i1::g.32416::m.32416	HAK1_ORYSJ	68.71	572	150	7	1	549	236	801	0	794
TRINITY_DN26816_c0_g1::TRINITY_DN26816_c0_g1_i2::g.32420::m.32420	HAK1_ORYSJ	65.95	464	129	7	1	441	344	801	0	603
TRINITY_DN26816_c0_g1::TRINITY_DN26816_c0_g1_i3::g.32425::m.32425	HAK1_ORYSJ	65.95	464	129	7	1	441	344	801	0	603
TRINITY_DN26816_c0_g1::TRINITY_DN26816_c0_g1_i4::g.32430::m.32430	HAK1_ORYSJ	69.53	804	208	9	2	774	4	801	0	1131
TRINITY_DN26839_c0_g1::TRINITY_DN26839_c0_g1_i2::g.32493::m.32493	CCB15_ORYSJ	65.06	415	115	7	37	429	41	447	0	522
TRINITY_DN26846_c0_g1::TRINITY_DN26846_c0_g1_i1::g.32505::m.32505	LACS1_ARATH	62.35	656	247	0	9	664	4	659	0	903
TRINITY_DN26846_c0_g1::TRINITY_DN26846_c0_g1_i2::g.32506::m.32506	LACS1_ARATH	63.32	398	146	0	2	399	262	659	0	550
TRINITY_DN26846_c0_g1::TRINITY_DN26846_c0_g1_i3::g.32507::m.32507	LACS1_ARATH	62.35	656	247	0	9	664	4	659	0	903
TRINITY_DN26866_c0_g1::TRINITY_DN26866_c0_g1_i2::g.32582::m.32582	ARI8_ARATH	59.11	582	210	9	90	659	2	567	0	681
TRINITY_DN26869_c0_g1::TRINITY_DN26869_c0_g1_i1::g.32594::m.32594	STC_RICCO	69.18	503	152	2	67	568	5	505	0	694
TRINITY_DN26869_c0_g2::TRINITY_DN26869_c0_g2_i1::g.32596::m.32596	STC_RICCO	67.37	518	164	3	67	583	5	518	0	691
TRINITY_DN26879_c1_g1::TRINITY_DN26879_c1_g1_i1::g.32625::m.32625	YSL5_ORYSJ	82.95	645	106	3	48	689	23	666	0	1113
TRINITY_DN26879_c1_g1::TRINITY_DN26879_c1_g1_i2::g.32630::m.32630	YSL5_ORYSJ	86.25	291	38	1	48	336	23	313	0	528
TRINITY_DN26879_c1_g1::TRINITY_DN26879_c1_g1_i4::g.32641::m.32641	YSL5_ORYSJ	82.42	455	78	2	1	454	213	666	0	781
TRINITY_DN26943_c0_g1::TRINITY_DN26943_c0_g1_i1::g.32842::m.32842	FB304_ARATH	56.31	1069	420	11	1	1034	311	1367	0	1184
TRINITY_DN26948_c0_g1::TRINITY_DN26948_c0_g1_i1::g.32861::m.32861	6PGD2_ORYSJ	92.92	480	34	0	20	499	23	502	0	915
TRINITY_DN26950_c0_g1::TRINITY_DN26950_c0_g1_i2::g.32864::m.32864	MCCB_DROME	58.6	558	197	5	21	546	23	578	0	664
TRINITY_DN26970_c0_g1::TRINITY_DN26970_c0_g1_i1::g.32893::m.32893	DBP5_SCLS1	65.73	464	150	2	34	497	11	465	0	644
TRINITY_DN26973_c0_g2::TRINITY_DN26973_c0_g2_i1::g.32905::m.32905	TLP1_ORYSJ	94.35	283	16	0	1	283	74	356	0	530
TRINITY_DN27002_c0_g2::TRINITY_DN27002_c0_g2_i1::g.32975::m.32975	CSLF6_ORYSJ	86.01	486	60	3	1	482	1	482	0	817
TRINITY_DN27012_c0_g1::TRINITY_DN27012_c0_g1_i1::g.33010::m.33010	ACL1_SORMK	89.95	398	40	0	1	398	277	674	0	749
TRINITY_DN27019_c0_g1::TRINITY_DN27019_c0_g1_i1::g.33042::m.33042	PPR49_ARATH	72.08	548	150	2	2	546	313	860	0	854
TRINITY_DN27019_c0_g2::TRINITY_DN27019_c0_g2_i1::g.33046::m.33046	PPR49_ARATH	54.88	882	346	15	1	852	1	860	0	919
TRINITY_DN27019_c0_g2::TRINITY_DN27019_c0_g2_i2::g.33053::m.33053	PPR49_ARATH	54.88	882	346	15	1	852	1	860	0	919
TRINITY_DN27028_c0_g1::TRINITY_DN27028_c0_g1_i1::g.33087::m.33087	GATL7_ARATH	73.61	360	90	3	1	358	1	357	0	545
TRINITY_DN27030_c0_g1::TRINITY_DN27030_c0_g1_i1::g.33091::m.33091	GAUTE_ARATH	75.06	409	101	1	1	408	124	532	0	654
TRINITY_DN27030_c0_g1::TRINITY_DN27030_c0_g1_i2::g.33092::m.33092	GAUTE_ARATH	71.17	496	140	3	31	525	39	532	0	739
TRINITY_DN27055_c0_g1::TRINITY_DN27055_c0_g1_i1::g.33185::m.33185	LCB2_SCHPO	56.17	600	237	5	101	685	11	599	0	681
TRINITY_DN27069_c0_g2::TRINITY_DN27069_c0_g2_i1::g.33219::m.33219	WDR12_ORYSJ	84.72	432	63	2	3	434	7	435	0	761
TRINITY_DN27069_c0_g2::TRINITY_DN27069_c0_g2_i3::g.33223::m.33223	WDR12_ORYSJ	84.72	432	63	2	3	434	7	435	0	761
TRINITY_DN27069_c0_g2::TRINITY_DN27069_c0_g2_i5::g.33227::m.33227	WDR12_ORYSJ	84.72	432	63	2	3	434	7	435	0	761
TRINITY_DN27085_c0_g1::TRINITY_DN27085_c0_g1_i1::g.33265::m.33265	URH1_ORYSJ	87.96	324	39	0	15	338	1	324	0	597
TRINITY_DN27085_c0_g1::TRINITY_DN27085_c0_g1_i2::g.33266::m.33266	URH1_ORYSJ	89.04	301	33	0	1	301	24	324	0	560
TRINITY_DN27090_c0_g1::TRINITY_DN27090_c0_g1_i1::g.33279::m.33279	SUV3M_ORYSJ	84.31	561	88	0	13	573	19	579	0	992
TRINITY_DN27098_c0_g1::TRINITY_DN27098_c0_g1_i1::g.33298::m.33298	FTHS_ARATH	86.05	631	88	0	84	714	4	634	0	1132
TRINITY_DN27111_c0_g1::TRINITY_DN27111_c0_g1_i1::g.33335::m.33335	ERF1Z_ARATH	90.76	433	39	1	5	437	4	435	0	823
TRINITY_DN27111_c0_g2::TRINITY_DN27111_c0_g2_i1::g.33336::m.33336	ERF1Z_ARATH	90.76	433	39	1	5	437	4	435	0	823
TRINITY_DN27141_c0_g1::TRINITY_DN27141_c0_g1_i2::g.33424::m.33424	CK5P3_ARATH	57.25	510	185	9	37	531	57	548	0	537
TRINITY_DN27141_c0_g1::TRINITY_DN27141_c0_g1_i3::g.33425::m.33425	CK5P3_ARATH	57.42	566	209	8	1	552	1	548	0	617
TRINITY_DN27150_c0_g1::TRINITY_DN27150_c0_g1_i1::g.33447::m.33447	RH12_ORYSJ	92.82	432	30	1	32	462	90	521	0	836
TRINITY_DN27150_c0_g1::TRINITY_DN27150_c0_g1_i2::g.33448::m.33448	RH12_ORYSJ	95.58	362	16	0	1	362	160	521	0	726
TRINITY_DN27150_c0_g1::TRINITY_DN27150_c0_g1_i3::g.33450::m.33450	RH12_ORYSJ	92.82	432	30	1	32	462	90	521	0	836
TRINITY_DN27150_c0_g1::TRINITY_DN27150_c0_g1_i4::g.33452::m.33452	RH12_ORYSJ	92.05	352	27	1	32	382	90	441	0	675
TRINITY_DN27232_c1_g1::TRINITY_DN27232_c1_g1_i1::g.33615::m.33615	SFC1_ARATH	81.33	300	54	1	72	369	8	307	0	513
TRINITY_DN27238_c0_g3::TRINITY_DN27238_c0_g3_i1::g.33629::m.33629	TAT_ARATH	57.41	425	172	2	10	434	2	417	0	526
TRINITY_DN27252_c0_g1::TRINITY_DN27252_c0_g1_i1::g.33647::m.33647	ILV3_SCHPO	71.3	561	159	1	45	605	37	595	0	782
TRINITY_DN27265_c0_g1::TRINITY_DN27265_c0_g1_i1::g.33703::m.33703	C78A6_ARATH	58.66	537	202	9	11	543	9	529	0	616
TRINITY_DN27272_c0_g1::TRINITY_DN27272_c0_g1_i1::g.33726::m.33726	E70B1_ARATH	43.82	671	309	9	1	654	1	620	0	576
TRINITY_DN27272_c0_g1::TRINITY_DN27272_c0_g1_i2::g.33731::m.33731	E70B1_ARATH	44.68	667	308	8	1	653	1	620	0	574
TRINITY_DN27273_c0_g2::TRINITY_DN27273_c0_g2_i1::g.33738::m.33738	SSB1_CHATD	88.27	614	72	0	1	614	1	614	0	1096
TRINITY_DN27275_c0_g3::TRINITY_DN27275_c0_g3_i1::g.33745::m.33745	PBL27_ARATH	69.59	513	130	10	2	490	3	513	0	670
TRINITY_DN27291_c0_g1::TRINITY_DN27291_c0_g1_i1::g.33775::m.33775	PESC_ORYSJ	80.72	607	104	3	1	597	1	604	0	997
TRINITY_DN27291_c0_g1::TRINITY_DN27291_c0_g1_i2::g.33779::m.33779	PESC_ORYSJ	78.86	544	102	3	1	534	64	604	0	868
TRINITY_DN27291_c0_g1::TRINITY_DN27291_c0_g1_i3::g.33784::m.33784	PESC_ORYSJ	84.01	444	68	1	1	441	64	507	0	760
TRINITY_DN27291_c0_g1::TRINITY_DN27291_c0_g1_i4::g.33790::m.33790	PESC_ORYSJ	85.6	507	70	1	1	504	1	507	0	890
TRINITY_DN27294_c0_g2::TRINITY_DN27294_c0_g2_i1::g.33796::m.33796	G3O22_WHEAT	99.08	325	3	0	1	325	46	370	0	661
TRINITY_DN27335_c0_g1::TRINITY_DN27335_c0_g1_i1::g.33902::m.33902	SSDH_ORYSJ	91.65	491	41	0	86	576	36	526	0	916
TRINITY_DN27335_c0_g1::TRINITY_DN27335_c0_g1_i2::g.33906::m.33906	SSDH_ORYSJ	90.68	515	47	1	24	538	13	526	0	953
TRINITY_DN27335_c0_g1::TRINITY_DN27335_c0_g1_i3::g.33909::m.33909	SSDH_ORYSJ	90.64	481	44	1	24	504	13	492	0	883
TRINITY_DN27335_c0_g1::TRINITY_DN27335_c0_g1_i4::g.33911::m.33911	SSDH_ORYSJ	91.68	457	38	0	86	542	36	492	0	847
TRINITY_DN27339_c0_g1::TRINITY_DN27339_c0_g1_i1::g.33917::m.33917	TOC90_ARATH	44.76	782	407	12	2	767	1	773	0	659
TRINITY_DN27356_c0_g1::TRINITY_DN27356_c0_g1_i1::g.33950::m.33950	PCH2_ORYSJ	85.88	432	54	2	51	475	44	475	0	760
TRINITY_DN27375_c0_g1::TRINITY_DN27375_c0_g1_i1::g.34009::m.34009	G6PI_NEUCR	70.07	558	154	5	1	546	1	557	0	805
TRINITY_DN27376_c0_g1::TRINITY_DN27376_c0_g1_i1::g.34012::m.34012	CSI1_ARATH	68.34	1551	462	12	1	1529	1	1544	0	1971
TRINITY_DN27376_c0_g1::TRINITY_DN27376_c0_g1_i1::g.34013::m.34013	CSI1_ARATH	82.61	414	71	1	1	414	1738	2150	0	733
TRINITY_DN27376_c0_g1::TRINITY_DN27376_c0_g1_i2::g.34020::m.34020	CSI1_ARATH	71.22	2158	591	13	1	2136	1	2150	0	2970
TRINITY_DN27393_c0_g1::TRINITY_DN27393_c0_g1_i1::g.34095::m.34095	CDPKP_ORYSJ	86.3	343	46	1	2	343	199	541	0	624
TRINITY_DN27444_c0_g1::TRINITY_DN27444_c0_g1_i2::g.34278::m.34278	THO5B_ARATH	50.54	831	349	16	22	815	10	815	0	722
TRINITY_DN27469_c0_g1::TRINITY_DN27469_c0_g1_i1::g.34339::m.34339	INO1A_XENLA	61.45	511	189	5	24	534	3	505	0	635
TRINITY_DN27485_c0_g1::TRINITY_DN27485_c0_g1_i1::g.34399::m.34399	PME41_ARATH	54.66	569	229	10	30	572	6	571	0	621
TRINITY_DN27494_c0_g2::TRINITY_DN27494_c0_g2_i1::g.34406::m.34406	ACT7_ORYSJ	94.95	376	19	0	1	376	1	376	0	758
TRINITY_DN27494_c0_g3::TRINITY_DN27494_c0_g3_i1::g.34410::m.34410	ACT7_ORYSJ	94.95	376	19	0	1	376	1	376	0	758
TRINITY_DN27502_c0_g1::TRINITY_DN27502_c0_g1_i1::g.34441::m.34441	RQL3_ARATH	55.22	728	278	11	52	773	1	686	0	795
TRINITY_DN27506_c0_g1::TRINITY_DN27506_c0_g1_i1::g.34451::m.34451	ARFR_ORYSJ	84.37	435	60	4	1	433	269	697	0	757
TRINITY_DN27506_c0_g2::TRINITY_DN27506_c0_g2_i1::g.34454::m.34454	ARFV_ORYSJ	81.33	332	60	2	4	334	368	698	0	559
TRINITY_DN27506_c0_g2::TRINITY_DN27506_c0_g2_i2::g.34457::m.34457	ARFV_ORYSJ	82.5	543	90	4	1	539	157	698	0	920
TRINITY_DN27508_c0_g2::TRINITY_DN27508_c0_g2_i1::g.34461::m.34461	MTP1_ORYSJ	80.57	422	77	3	1	421	1	418	0	634
TRINITY_DN27508_c0_g2::TRINITY_DN27508_c0_g2_i2::g.34466::m.34466	MTP1_ORYSJ	80.57	422	77	3	36	456	1	418	0	634
TRINITY_DN27517_c0_g1::TRINITY_DN27517_c0_g1_i1::g.34492::m.34492	VA0D_NEUCR	83.01	365	61	1	1	365	1	364	0	622
TRINITY_DN27518_c0_g2::TRINITY_DN27518_c0_g2_i1::g.34493::m.34493	KEA5_ARATH	70.28	572	156	5	8	571	2	567	0	800
TRINITY_DN27518_c0_g2::TRINITY_DN27518_c0_g2_i2::g.34495::m.34495	KEA5_ARATH	75.55	454	107	2	1	451	115	567	0	690
TRINITY_DN27521_c0_g3::TRINITY_DN27521_c0_g3_i1::g.34506::m.34506	PSKR2_ARATH	58.13	609	234	6	68	663	428	1028	0	700
TRINITY_DN27544_c0_g1::TRINITY_DN27544_c0_g1_i1::g.34545::m.34545	POLIA_ORYSJ	74.72	878	204	5	222	1095	170	1033	0	1334
TRINITY_DN27544_c0_g1::TRINITY_DN27544_c0_g1_i2::g.34548::m.34548	POLIA_ORYSJ	78.66	689	145	2	63	749	345	1033	0	1129
TRINITY_DN27578_c0_g1::TRINITY_DN27578_c0_g1_i1::g.34635::m.34635	EFTU_YEAST	72.14	402	111	1	45	446	37	437	0	612
TRINITY_DN27588_c0_g3::TRINITY_DN27588_c0_g3_i1::g.34650::m.34650	PPX2_ARATH	93.09	304	21	0	4	307	2	305	0	600
TRINITY_DN27588_c0_g3::TRINITY_DN27588_c0_g3_i2::g.34652::m.34652	PPX2_ARATH	93.75	288	18	0	4	291	2	289	0	572
TRINITY_DN27593_c0_g1::TRINITY_DN27593_c0_g1_i1::g.34659::m.34659	LACS4_ARATH	68.68	661	200	4	57	717	5	658	0	971
TRINITY_DN27619_c0_g1::TRINITY_DN27619_c0_g1_i1::g.34748::m.34748	NUDT3_ARATH	67.88	769	245	2	7	773	3	771	0	1102
TRINITY_DN27619_c0_g2::TRINITY_DN27619_c0_g2_i1::g.34750::m.34750	NUDT3_ARATH	65.94	596	201	2	1	594	176	771	0	828
TRINITY_DN27619_c0_g3::TRINITY_DN27619_c0_g3_i1::g.34751::m.34751	NUDT3_ARATH	66.98	539	176	2	2	538	233	771	0	763
TRINITY_DN27619_c0_g3::TRINITY_DN27619_c0_g3_i2::g.34754::m.34754	NUDT3_ARATH	66.98	539	176	2	2	538	233	771	0	763
TRINITY_DN27638_c0_g3::TRINITY_DN27638_c0_g3_i1::g.34791::m.34791	SMAX1_ORYSJ	76.56	1041	224	6	1	1021	1	1041	0	1425
TRINITY_DN27641_c0_g1::TRINITY_DN27641_c0_g1_i1::g.34804::m.34804	DLDH1_ARATH	81.94	465	84	0	1	465	43	507	0	783
TRINITY_DN27641_c0_g2::TRINITY_DN27641_c0_g2_i1::g.34806::m.34806	DLDH1_ARATH	81.94	465	84	0	1	465	43	507	0	783
TRINITY_DN27647_c0_g1::TRINITY_DN27647_c0_g1_i1::g.34819::m.34819	PLY15_ARATH	72.62	442	115	2	76	513	31	470	0	681
TRINITY_DN27670_c0_g1::TRINITY_DN27670_c0_g1_i1::g.34902::m.34902	RH42_ORYSJ	82.88	888	129	4	94	965	169	1049	0	1429
TRINITY_DN27670_c0_g2::TRINITY_DN27670_c0_g2_i1::g.34906::m.34906	RH42_ORYSJ	82.88	888	129	4	94	965	169	1049	0	1429
TRINITY_DN27670_c0_g3::TRINITY_DN27670_c0_g3_i1::g.34911::m.34911	RH42_ORYSJ	82.88	888	129	4	94	965	169	1049	0	1429
TRINITY_DN27698_c0_g2::TRINITY_DN27698_c0_g2_i1::g.34981::m.34981	CDKF4_ORYSJ	79.32	324	64	2	1	323	138	459	0	524
TRINITY_DN27701_c0_g1::TRINITY_DN27701_c0_g1_i1::g.35013::m.35013	FAS1_ORYSJ	77.75	391	80	7	1	387	358	745	0	541
TRINITY_DN27726_c0_g3::TRINITY_DN27726_c0_g3_i1::g.35087::m.35087	PIGM_ARATH	60.14	434	168	3	7	439	21	450	0	552
TRINITY_DN27756_c0_g1::TRINITY_DN27756_c0_g1_i1::g.35163::m.35163	SYTC_SCHPO	66.43	417	137	1	88	504	22	435	0	601
TRINITY_DN27771_c0_g1::TRINITY_DN27771_c0_g1_i1::g.35220::m.35220	NRPE1_ARATH	41.76	1911	947	40	1	1798	1	1858	0	1412
TRINITY_DN27772_c0_g1::TRINITY_DN27772_c0_g1_i1::g.35227::m.35227	LERK2_ORYSI	58.55	690	258	11	10	681	3	682	0	785
TRINITY_DN27772_c0_g2::TRINITY_DN27772_c0_g2_i1::g.35229::m.35229	LERK2_ORYSI	56.09	690	242	11	10	648	3	682	0	737
TRINITY_DN27809_c0_g1::TRINITY_DN27809_c0_g1_i1::g.35347::m.35347	PUB43_ARATH	60.08	521	202	4	1	517	293	811	0	581
TRINITY_DN27809_c0_g1::TRINITY_DN27809_c0_g1_i2::g.35350::m.35350	PUB43_ARATH	60.08	521	202	4	1	517	293	811	0	581
TRINITY_DN27812_c0_g1::TRINITY_DN27812_c0_g1_i1::g.35357::m.35357	AIP12_ARATH	65.85	609	206	2	38	645	2	609	0	864
TRINITY_DN27812_c0_g1::TRINITY_DN27812_c0_g1_i2::g.35361::m.35361	AIP12_ARATH	65.85	609	206	2	38	645	2	609	0	864
TRINITY_DN27825_c0_g1::TRINITY_DN27825_c0_g1_i1::g.35414::m.35414	RAD23_ORYSJ	79.09	397	74	3	38	431	1	391	0	624
TRINITY_DN27830_c0_g1::TRINITY_DN27830_c0_g1_i1::g.35419::m.35419	YSL13_ORYSJ	88.32	351	40	1	1	351	373	722	0	636
TRINITY_DN27830_c0_g1::TRINITY_DN27830_c0_g1_i2::g.35420::m.35420	YSL13_ORYSJ	88.52	331	37	1	1	331	373	702	0	601
TRINITY_DN27830_c0_g1::TRINITY_DN27830_c0_g1_i3::g.35422::m.35422	YSL13_ORYSJ	87.68	341	41	1	1	341	373	712	0	614
TRINITY_DN27840_c0_g2::TRINITY_DN27840_c0_g2_i1::g.35453::m.35453	PGM_ASPOR	70.81	555	161	1	10	563	1	555	0	826
TRINITY_DN27847_c0_g1::TRINITY_DN27847_c0_g1_i1::g.35469::m.35469	MTP7_ORYSJ	86.29	372	48	3	98	468	22	391	0	651
TRINITY_DN27847_c0_g2::TRINITY_DN27847_c0_g2_i1::g.35471::m.35471	MTP7_ORYSJ	86.02	372	49	3	98	468	22	391	0	648
TRINITY_DN27847_c0_g3::TRINITY_DN27847_c0_g3_i1::g.35473::m.35473	MTP7_ORYSJ	86.67	375	45	3	19	393	22	391	0	661
TRINITY_DN27847_c0_g4::TRINITY_DN27847_c0_g4_i1::g.35475::m.35475	MTP7_ORYSJ	86.02	372	49	3	98	468	22	391	0	647
TRINITY_DN27856_c0_g1::TRINITY_DN27856_c0_g1_i1::g.35495::m.35495	PP426_ARATH	53.15	572	258	6	147	713	151	717	0	622
TRINITY_DN27861_c0_g2::TRINITY_DN27861_c0_g2_i1::g.35515::m.35515	CEPR2_ARATH	50.05	935	442	9	28	944	34	961	0	902
TRINITY_DN27869_c1_g1::TRINITY_DN27869_c1_g1_i1::g.35549::m.35549	2A5K_ARATH	54.09	514	190	7	1	486	1	496	0	555
TRINITY_DN27872_c0_g1::TRINITY_DN27872_c0_g1_i1::g.35559::m.35559	C1TC_SCHPO	63.71	923	329	4	93	1012	2	921	0	1183
TRINITY_DN27872_c0_g1::TRINITY_DN27872_c0_g1_i2::g.35560::m.35560	C1TC_SCHPO	67.43	651	206	4	1	648	274	921	0	867
TRINITY_DN27873_c0_g1::TRINITY_DN27873_c0_g1_i1::g.35562::m.35562	SCRL1_ORYSJ	50.13	1588	607	31	1	1484	1	1507	0	1226
TRINITY_DN27877_c0_g1::TRINITY_DN27877_c0_g1_i2::g.35578::m.35578	ASSY_ARATH	84.15	328	52	0	1	328	165	492	0	595
TRINITY_DN27883_c0_g2::TRINITY_DN27883_c0_g2_i1::g.35595::m.35595	PMTN_ARATH	63.86	523	173	6	98	616	75	585	0	710
TRINITY_DN27903_c0_g1::TRINITY_DN27903_c0_g1_i2::g.35661::m.35661	ORR24_ORYSJ	73	537	128	11	1	530	100	626	0	754
TRINITY_DN27903_c0_g1::TRINITY_DN27903_c0_g1_i3::g.35664::m.35664	ORR24_ORYSJ	76.38	614	128	11	18	624	23	626	0	922
TRINITY_DN27903_c0_g1::TRINITY_DN27903_c0_g1_i4::g.35666::m.35666	ORR24_ORYSJ	73.27	520	122	11	1	513	117	626	0	734
TRINITY_DN27920_c0_g2::TRINITY_DN27920_c0_g2_i2::g.35729::m.35729	YC22_ARATH	61.31	429	148	8	32	454	68	484	0	527
TRINITY_DN27955_c0_g2::TRINITY_DN27955_c0_g2_i3::g.35865::m.35865	DNJ16_ARATH	62.09	422	147	4	26	437	18	436	0	534
TRINITY_DN27973_c0_g1::TRINITY_DN27973_c0_g1_i2::g.35916::m.35916	PPR64_ARATH	40.65	957	464	18	115	992	68	999	0	672
TRINITY_DN27981_c0_g1::TRINITY_DN27981_c0_g1_i1::g.35920::m.35920	RH32_ORYSJ	73.48	773	193	6	1	762	1	772	0	1092
TRINITY_DN27981_c0_g1::TRINITY_DN27981_c0_g1_i2::g.35923::m.35923	RH32_ORYSJ	74.4	668	159	6	1	657	1	667	0	979
TRINITY_DN27981_c0_g1::TRINITY_DN27981_c0_g1_i4::g.35931::m.35931	RH32_ORYSJ	73.32	416	107	3	1	413	358	772	0	572
TRINITY_DN27994_c0_g2::TRINITY_DN27994_c0_g2_i1::g.35962::m.35962	YS1_MAIZE	76.63	338	79	0	14	351	17	354	0	558
TRINITY_DN27994_c0_g3::TRINITY_DN27994_c0_g3_i1::g.35965::m.35965	YS1_MAIZE	76.63	338	79	0	14	351	17	354	0	558
TRINITY_DN27998_c0_g1::TRINITY_DN27998_c0_g1_i1::g.35974::m.35974	PLCD6_ARATH	64.29	504	166	4	39	536	115	610	0	681
TRINITY_DN28014_c0_g2::TRINITY_DN28014_c0_g2_i1::g.36010::m.36010	PHYB_ORYSI	92.92	1102	73	3	1	1097	1	1102	0	2097
TRINITY_DN28014_c0_g2::TRINITY_DN28014_c0_g2_i2::g.36014::m.36014	PHYB_ORYSI	93.11	1002	64	3	1	997	1	1002	0	1913
TRINITY_DN28014_c0_g2::TRINITY_DN28014_c0_g2_i3::g.36017::m.36017	PHYB_ORYSI	92.74	1171	80	3	1	1166	1	1171	0	2229
TRINITY_DN28014_c0_g2::TRINITY_DN28014_c0_g2_i4::g.36021::m.36021	PHYB_ORYSI	93.11	1002	64	3	1	997	1	1002	0	1913
TRINITY_DN28014_c0_g2::TRINITY_DN28014_c0_g2_i5::g.36026::m.36026	PHYB_ORYSI	93.11	1002	64	3	1	997	1	1002	0	1913
TRINITY_DN28015_c0_g1::TRINITY_DN28015_c0_g1_i1::g.36031::m.36031	ABC1_ARATH	56.61	514	175	8	3	495	5	491	0	533
TRINITY_DN28015_c0_g1::TRINITY_DN28015_c0_g1_i2::g.36033::m.36033	ABC1_ARATH	59.56	633	208	8	3	614	5	610	0	726
TRINITY_DN28021_c0_g1::TRINITY_DN28021_c0_g1_i1::g.36045::m.36045	CLPB3_ORYSJ	88.57	980	110	2	4	982	5	983	0	1697
TRINITY_DN28021_c0_g1::TRINITY_DN28021_c0_g1_i2::g.36048::m.36048	CLPB3_ORYSJ	92.55	671	50	0	3	673	313	983	0	1254
TRINITY_DN28021_c0_g1::TRINITY_DN28021_c0_g1_i3::g.36052::m.36052	CLPB3_ORYSJ	92.55	671	50	0	3	673	313	983	0	1254
TRINITY_DN28021_c0_g1::TRINITY_DN28021_c0_g1_i4::g.36056::m.36056	CLPB3_ORYSJ	92.15	675	53	0	24	698	309	983	0	1254
TRINITY_DN28021_c0_g1::TRINITY_DN28021_c0_g1_i5::g.36060::m.36060	CLPB3_ORYSJ	92.15	675	53	0	24	698	309	983	0	1254
TRINITY_DN28024_c0_g2::TRINITY_DN28024_c0_g2_i1::g.36070::m.36070	CIGR1_ORYSJ	89.49	571	59	1	1	570	1	571	0	1067
TRINITY_DN28032_c0_g1::TRINITY_DN28032_c0_g1_i2::g.36088::m.36088	ILL8_ORYSJ	80.59	371	68	2	1	368	71	440	0	600
TRINITY_DN28033_c0_g1::TRINITY_DN28033_c0_g1_i1::g.36089::m.36089	GLPK_ARATH	75.19	528	121	2	42	568	4	522	0	798
TRINITY_DN28033_c0_g1::TRINITY_DN28033_c0_g1_i2::g.36092::m.36092	GLPK_ARATH	73.73	415	99	2	4	417	117	522	0	608
TRINITY_DN28033_c0_g1::TRINITY_DN28033_c0_g1_i3::g.36097::m.36097	GLPK_ARATH	75	480	110	2	1	479	52	522	0	719
TRINITY_DN28059_c0_g1::TRINITY_DN28059_c0_g1_i1::g.36151::m.36151	DRB2_ORYSJ	65.62	608	158	14	1	572	1	593	0	719
TRINITY_DN28059_c0_g1::TRINITY_DN28059_c0_g1_i2::g.36153::m.36153	DRB2_ORYSJ	65.62	608	158	14	1	572	1	593	0	719
TRINITY_DN28083_c0_g1::TRINITY_DN28083_c0_g1_i1::g.36229::m.36229	NNJA1_WHEAT	98.1	315	5	1	1	314	1	315	0	624
TRINITY_DN28123_c0_g1::TRINITY_DN28123_c0_g1_i1::g.36326::m.36326	FTIP1_ARATH	70.45	467	124	4	1	467	139	591	0	707
TRINITY_DN28130_c0_g2::TRINITY_DN28130_c0_g2_i2::g.36358::m.36358	IP5P7_ARATH	58.83	600	206	8	1	565	1	594	0	655
TRINITY_DN28136_c0_g1::TRINITY_DN28136_c0_g1_i1::g.36376::m.36376	ADO1_ORYSJ	92.15	586	44	1	13	596	44	629	0	1102
TRINITY_DN28136_c0_g2::TRINITY_DN28136_c0_g2_i1::g.36379::m.36379	ADO2_ORYSJ	88.41	578	65	2	13	590	43	618	0	1045
TRINITY_DN28142_c0_g1::TRINITY_DN28142_c0_g1_i1::g.36389::m.36389	ERECT_ARATH	73.07	375	100	1	1	374	200	574	0	550
TRINITY_DN28160_c0_g2::TRINITY_DN28160_c0_g2_i1::g.36456::m.36456	AAT5_ARATH	83.21	417	70	0	116	532	37	453	0	752
TRINITY_DN28174_c0_g1::TRINITY_DN28174_c0_g1_i1::g.36500::m.36500	B3GT2_ARATH	69.47	393	116	2	12	400	15	407	0	590
TRINITY_DN28185_c0_g1::TRINITY_DN28185_c0_g1_i1::g.36538::m.36538	CBP3_HORVU	99	402	4	0	1	402	107	508	0	842
TRINITY_DN28205_c0_g1::TRINITY_DN28205_c0_g1_i1::g.36597::m.36597	ODBA2_ARATH	71.43	399	114	0	71	469	74	472	0	621
TRINITY_DN28208_c0_g1::TRINITY_DN28208_c0_g1_i1::g.36601::m.36601	SBT17_ARATH	43.88	768	387	19	13	763	12	752	0	569
TRINITY_DN28240_c0_g1::TRINITY_DN28240_c0_g1_i1::g.36694::m.36694	HSP70_NEUCR	89.2	648	68	1	1	648	1	646	0	1162
TRINITY_DN28248_c0_g1::TRINITY_DN28248_c0_g1_i1::g.36738::m.36738	RUK_ARATH	52.55	961	418	15	1	933	298	1248	0	988
TRINITY_DN28294_c0_g2::TRINITY_DN28294_c0_g2_i1::g.36840::m.36840	PNH1_ORYSJ	85.93	661	91	1	2	660	262	922	0	1195
TRINITY_DN28294_c0_g2::TRINITY_DN28294_c0_g2_i2::g.36842::m.36842	PNH1_ORYSJ	86.05	674	92	1	2	673	262	935	0	1222
TRINITY_DN28325_c0_g1::TRINITY_DN28325_c0_g1_i1::g.36892::m.36892	HAT1_ORYSJ	81.01	437	83	0	10	446	26	462	0	741
TRINITY_DN28325_c0_g1::TRINITY_DN28325_c0_g1_i2::g.36893::m.36893	HAT1_ORYSJ	80.99	463	87	1	1	463	1	462	0	781
TRINITY_DN28336_c0_g1::TRINITY_DN28336_c0_g1_i1::g.36929::m.36929	PURA_WHEAT	98.11	318	5	1	11	328	1	317	0	630
TRINITY_DN28336_c0_g3::TRINITY_DN28336_c0_g3_i1::g.36933::m.36933	PURA_WHEAT	98.11	477	8	1	11	487	1	476	0	951
TRINITY_DN28340_c0_g1::TRINITY_DN28340_c0_g1_i1::g.36937::m.36937	IF2G_YEAST	77.92	453	98	1	50	502	75	525	0	724
TRINITY_DN28391_c0_g1::TRINITY_DN28391_c0_g1_i1::g.37039::m.37039	STN8_ARATH	68.41	421	127	4	218	633	76	495	0	599
TRINITY_DN28402_c0_g1::TRINITY_DN28402_c0_g1_i1::g.37077::m.37077	CHR10_ARATH	61.36	885	319	10	33	910	7	875	0	1103
TRINITY_DN28402_c0_g1::TRINITY_DN28402_c0_g1_i2::g.37081::m.37081	CHR10_ARATH	67.08	404	132	1	33	435	7	410	0	555
TRINITY_DN28412_c0_g1::TRINITY_DN28412_c0_g1_i4::g.37117::m.37117	ODB2_ARATH	56.48	494	176	8	5	483	14	483	0	525
TRINITY_DN28463_c0_g2::TRINITY_DN28463_c0_g2_i1::g.37228::m.37228	PQQL_ARATH	66.97	996	273	5	24	1016	13	955	0	1372
TRINITY_DN28476_c0_g1::TRINITY_DN28476_c0_g1_i1::g.37247::m.37247	GLU2B_ORYSI	78.88	516	101	1	39	546	14	529	0	786
TRINITY_DN28476_c0_g1::TRINITY_DN28476_c0_g1_i3::g.37249::m.37249	GLU2B_ORYSI	79.57	602	114	2	39	632	14	614	0	941
TRINITY_DN28522_c0_g1::TRINITY_DN28522_c0_g1_i1::g.37379::m.37379	BIG5_ARATH	68.29	1763	480	15	75	1785	2	1737	0	2419
TRINITY_DN28522_c0_g1::TRINITY_DN28522_c0_g1_i2::g.37383::m.37383	BIG5_ARATH	70.31	916	237	7	1	898	839	1737	0	1306
TRINITY_DN28522_c0_g1::TRINITY_DN28522_c0_g1_i2::g.37384::m.37384	BIG5_ARATH	66.79	816	227	8	75	856	2	807	0	1072
TRINITY_DN28528_c0_g1::TRINITY_DN28528_c0_g1_i1::g.37426::m.37426	RHM1_ARATH	84.65	671	100	2	89	759	1	668	0	1192
TRINITY_DN28528_c0_g1::TRINITY_DN28528_c0_g1_i2::g.37428::m.37428	RHM1_ARATH	84.03	526	81	2	89	614	1	523	0	927
TRINITY_DN28528_c0_g1::TRINITY_DN28528_c0_g1_i3::g.37431::m.37431	RHM1_ARATH	84.65	671	100	2	1	671	1	668	0	1190
TRINITY_DN28528_c0_g1::TRINITY_DN28528_c0_g1_i4::g.37434::m.37434	RHM1_ARATH	84.03	526	81	2	1	526	1	523	0	926
TRINITY_DN28551_c0_g1::TRINITY_DN28551_c0_g1_i1::g.37476::m.37476	DUG1_SCHPO	58.85	469	192	1	3	470	4	472	0	597
TRINITY_DN28559_c0_g1::TRINITY_DN28559_c0_g1_i1::g.37492::m.37492	ITPK6_ORYSJ	73.54	359	95	0	2	360	46	404	0	528
TRINITY_DN28559_c0_g2::TRINITY_DN28559_c0_g2_i1::g.37494::m.37494	ITPK6_ORYSJ	76.1	502	120	0	2	503	46	547	0	769
TRINITY_DN28571_c0_g1::TRINITY_DN28571_c0_g1_i1::g.37538::m.37538	HMA5_ARATH	69.34	874	263	3	40	908	53	926	0	1259
TRINITY_DN28571_c0_g1::TRINITY_DN28571_c0_g1_i2::g.37540::m.37540	HMA5_ARATH	67.58	805	256	3	40	839	53	857	0	1137
TRINITY_DN28592_c0_g1::TRINITY_DN28592_c0_g1_i1::g.37615::m.37615	SMC4_ARATH	67.79	801	257	1	17	816	18	818	0	1066
TRINITY_DN28607_c0_g2::TRINITY_DN28607_c0_g2_i1::g.37650::m.37650	SAPK5_ORYSJ	79.71	350	50	2	1	350	41	369	0	544
TRINITY_DN28610_c0_g1::TRINITY_DN28610_c0_g1_i1::g.37652::m.37652	MPPB_NEUCR	78.83	477	98	2	10	485	1	475	0	784
TRINITY_DN28611_c0_g2::TRINITY_DN28611_c0_g2_i1::g.37654::m.37654	HIPL1_ARATH	59.06	635	243	7	143	773	26	647	0	776
TRINITY_DN28611_c0_g2::TRINITY_DN28611_c0_g2_i3::g.37657::m.37657	HIPL1_ARATH	59.18	637	244	6	34	666	23	647	0	788
TRINITY_DN28658_c0_g1::TRINITY_DN28658_c0_g1_i1::g.37795::m.37795	G6PD_ASPNG	85.8	479	68	0	12	490	13	491	0	890
TRINITY_DN28672_c0_g1::TRINITY_DN28672_c0_g1_i1::g.37841::m.37841	NIR_MAIZE	87.11	318	39	1	1	316	252	569	0	582
TRINITY_DN28672_c0_g1::TRINITY_DN28672_c0_g1_i2::g.37849::m.37849	NIR_ORYSJ	85.74	589	81	2	40	627	1	587	0	1034
TRINITY_DN28704_c0_g1::TRINITY_DN28704_c0_g1_i1::g.37927::m.37927	TC159_ARATH	63.78	867	285	12	228	1078	640	1493	0	1092
TRINITY_DN28704_c0_g1::TRINITY_DN28704_c0_g1_i2::g.37931::m.37931	TC159_ARATH	63.78	867	285	12	218	1068	640	1493	0	1092
TRINITY_DN28704_c0_g2::TRINITY_DN28704_c0_g2_i1::g.37935::m.37935	TC159_ARATH	68.7	409	121	4	8	412	1088	1493	0	597
TRINITY_DN28729_c0_g1::TRINITY_DN28729_c0_g1_i3::g.38023::m.38023	CARM1_ORYSJ	86.03	501	61	3	1	492	1	501	0	885
TRINITY_DN28750_c0_g1::TRINITY_DN28750_c0_g1_i1::g.38054::m.38054	PBL3_ARATH	70.69	406	102	4	1	396	1	399	0	565
TRINITY_DN28756_c0_g1::TRINITY_DN28756_c0_g1_i1::g.38093::m.38093	Y3330_ARATH	49.41	680	324	8	41	713	56	722	0	655
TRINITY_DN28775_c0_g3::TRINITY_DN28775_c0_g3_i1::g.38162::m.38162	RGP2_ORYSJ	87.93	348	41	1	1	348	1	347	0	650
TRINITY_DN28775_c0_g4::TRINITY_DN28775_c0_g4_i1::g.38163::m.38163	RGP2_ORYSJ	87.93	348	41	1	1	348	1	347	0	650
TRINITY_DN28776_c0_g1::TRINITY_DN28776_c0_g1_i1::g.38164::m.38164	ODP24_ARATH	70.68	440	123	3	96	533	45	480	0	584
TRINITY_DN28803_c0_g2::TRINITY_DN28803_c0_g2_i2::g.38295::m.38295	ELD1_ARATH	64.64	509	137	7	51	535	39	528	0	666
TRINITY_DN28807_c0_g1::TRINITY_DN28807_c0_g1_i1::g.38298::m.38298	IF2B_WHEAT	99.26	271	1	1	49	319	1	270	0	550
TRINITY_DN28807_c0_g2::TRINITY_DN28807_c0_g2_i1::g.38301::m.38301	IF2B_WHEAT	99.26	271	1	1	1	271	1	270	0	548
TRINITY_DN28834_c0_g1::TRINITY_DN28834_c0_g1_i1::g.38370::m.38370	BRI1_ORYSJ	50.38	659	296	5	1	630	361	1017	0	616
TRINITY_DN28866_c0_g1::TRINITY_DN28866_c0_g1_i3::g.38480::m.38480	AGT21_ARATH	76.8	444	103	0	26	469	23	466	0	748
TRINITY_DN28878_c0_g1::TRINITY_DN28878_c0_g1_i1::g.38509::m.38509	DXR_ORYSJ	84.79	447	52	4	31	476	1	432	0	760
TRINITY_DN28878_c0_g1::TRINITY_DN28878_c0_g1_i2::g.38511::m.38511	DXR_ORYSJ	86.8	485	49	4	31	514	1	471	0	851
TRINITY_DN28878_c0_g1::TRINITY_DN28878_c0_g1_i3::g.38513::m.38513	DXR_ORYSJ	84.88	344	38	3	31	373	1	331	0	580
TRINITY_DN28878_c0_g1::TRINITY_DN28878_c0_g1_i4::g.38516::m.38516	DXR_ORYSJ	84.88	344	38	3	31	373	1	331	0	580
TRINITY_DN28884_c0_g2::TRINITY_DN28884_c0_g2_i1::g.38530::m.38530	COPD3_ORYSJ	76.82	384	76	6	1	372	136	518	0	565
TRINITY_DN28884_c0_g5::TRINITY_DN28884_c0_g5_i1::g.38533::m.38533	COPD3_ORYSJ	80.15	519	90	6	1	507	1	518	0	818
TRINITY_DN28910_c0_g1::TRINITY_DN28910_c0_g1_i1::g.38596::m.38596	MDR_ORYSJ	87.69	333	41	0	1	333	910	1242	0	613
TRINITY_DN28914_c0_g1::TRINITY_DN28914_c0_g1_i1::g.38599::m.38599	RH22_ORYSJ	77.15	499	105	3	16	505	1	499	0	768
TRINITY_DN28914_c0_g2::TRINITY_DN28914_c0_g2_i1::g.38601::m.38601	RH22_ORYSJ	78.89	578	112	4	16	584	1	577	0	901
TRINITY_DN28914_c0_g4::TRINITY_DN28914_c0_g4_i1::g.38603::m.38603	RH22_ORYSJ	77.15	499	105	3	16	505	1	499	0	768
TRINITY_DN28917_c0_g1::TRINITY_DN28917_c0_g1_i1::g.38635::m.38635	CYP40_ARATH	71.91	356	99	1	20	374	5	360	0	550
TRINITY_DN28917_c0_g1::TRINITY_DN28917_c0_g1_i2::g.38636::m.38636	CYP40_ARATH	71.91	356	99	1	20	374	5	360	0	550
TRINITY_DN28920_c0_g2::TRINITY_DN28920_c0_g2_i1::g.38652::m.38652	APX8_ORYSJ	76	400	58	4	96	461	33	428	0	582
TRINITY_DN28920_c0_g2::TRINITY_DN28920_c0_g2_i2::g.38654::m.38654	APX8_ORYSJ	76.22	450	69	4	96	511	33	478	0	668
TRINITY_DN28922_c0_g2::TRINITY_DN28922_c0_g2_i1::g.38657::m.38657	HIRA_ORYSJ	87.49	959	113	6	110	1066	1	954	0	1720
TRINITY_DN28922_c0_g2::TRINITY_DN28922_c0_g2_i2::g.38661::m.38661	HIRA_ORYSJ	87.59	959	112	6	1	957	1	954	0	1727
TRINITY_DN28944_c0_g1::TRINITY_DN28944_c0_g1_i1::g.38714::m.38714	2A5B_ARATH	71.93	431	110	2	14	444	69	488	0	641
TRINITY_DN28944_c0_g1::TRINITY_DN28944_c0_g1_i2::g.38718::m.38718	2A5B_ARATH	71.93	431	110	2	14	444	69	488	0	641
TRINITY_DN28944_c0_g1::TRINITY_DN28944_c0_g1_i3::g.38723::m.38723	2A5B_ARATH	71.93	431	110	2	14	444	69	488	0	641
TRINITY_DN28954_c0_g1::TRINITY_DN28954_c0_g1_i1::g.38739::m.38739	ELM1_ARATH	60.71	425	164	2	71	492	1	425	0	541
TRINITY_DN28960_c0_g1::TRINITY_DN28960_c0_g1_i1::g.38757::m.38757	Y7797_ORYSJ	81.8	423	71	4	1	420	483	902	0	692
TRINITY_DN28960_c0_g2::TRINITY_DN28960_c0_g2_i1::g.38760::m.38760	Y7797_ORYSJ	79.44	462	82	7	1	457	483	936	0	715
TRINITY_DN28962_c0_g1::TRINITY_DN28962_c0_g1_i1::g.38763::m.38763	RH41_ORYSJ	80.86	538	101	1	1	538	1	536	0	893
TRINITY_DN28962_c0_g1::TRINITY_DN28962_c0_g1_i2::g.38769::m.38769	RH41_ORYSJ	80.86	538	101	1	1	538	1	536	0	893
TRINITY_DN28965_c0_g1::TRINITY_DN28965_c0_g1_i1::g.38780::m.38780	FH5_ORYSJ	89.35	460	46	3	121	578	1169	1627	0	813
TRINITY_DN28968_c0_g1::TRINITY_DN28968_c0_g1_i1::g.38790::m.38790	MEL1_ORYSJ	66.58	733	223	7	190	904	190	918	0	1017
TRINITY_DN29026_c0_g1::TRINITY_DN29026_c0_g1_i3::g.38942::m.38942	CP41A_ARATH	77.95	322	71	0	64	385	79	400	0	540
TRINITY_DN29027_c0_g1::TRINITY_DN29027_c0_g1_i1::g.38970::m.38970	B120_ARATH	43.68	847	429	18	20	841	22	845	0	680
TRINITY_DN29035_c0_g1::TRINITY_DN29035_c0_g1_i1::g.38994::m.38994	CHLP_ORYSJ	91.36	463	39	1	38	499	1	463	0	798
TRINITY_DN29035_c0_g1::TRINITY_DN29035_c0_g1_i2::g.38999::m.38999	CHLP_ORYSJ	90.28	319	30	1	38	355	1	319	0	520
TRINITY_DN29036_c0_g1::TRINITY_DN29036_c0_g1_i1::g.39018::m.39018	DED1_BOTFB	90.66	482	41	2	35	516	131	608	0	862
TRINITY_DN29038_c0_g1::TRINITY_DN29038_c0_g1_i3::g.39029::m.39029	ACR4_ARATH	57.81	448	173	6	12	450	6	446	0	525
TRINITY_DN29047_c0_g1::TRINITY_DN29047_c0_g1_i4::g.39057::m.39057	MPK2_ORYSJ	86.62	396	21	1	24	419	31	394	0	711
TRINITY_DN29047_c0_g1::TRINITY_DN29047_c0_g1_i5::g.39061::m.39061	MPK2_ORYSJ	94.14	307	18	0	24	330	31	337	0	611
TRINITY_DN29047_c0_g1::TRINITY_DN29047_c0_g1_i6::g.39065::m.39065	MPK2_ORYSJ	85.25	339	18	1	24	362	31	337	0	596
TRINITY_DN29047_c0_g1::TRINITY_DN29047_c0_g1_i8::g.39073::m.39073	MPK2_ORYSJ	94.23	364	21	0	24	387	31	394	0	725
TRINITY_DN29060_c0_g1::TRINITY_DN29060_c0_g1_i2::g.39102::m.39102	STLP4_ORYSJ	89.55	287	30	0	1	287	153	439	0	541
TRINITY_DN29060_c0_g1::TRINITY_DN29060_c0_g1_i3::g.39103::m.39103	STLP4_ORYSJ	91.73	375	31	0	32	406	1	375	0	719
TRINITY_DN29060_c0_g1::TRINITY_DN29060_c0_g1_i4::g.39104::m.39104	STLP4_ORYSJ	89.07	439	48	0	32	470	1	439	0	817
TRINITY_DN29069_c0_g2::TRINITY_DN29069_c0_g2_i3::g.39135::m.39135	SYMM_ARATH	72.51	553	150	1	52	604	31	581	0	853
TRINITY_DN29071_c0_g2::TRINITY_DN29071_c0_g2_i1::g.39138::m.39138	SC61A_NEUCR	88.66	476	54	0	1	476	1	476	0	881
TRINITY_DN29075_c0_g2::TRINITY_DN29075_c0_g2_i1::g.39148::m.39148	TON2_ARATH	86.47	399	52	1	50	448	5	401	0	723
TRINITY_DN29075_c0_g2::TRINITY_DN29075_c0_g2_i3::g.39154::m.39154	TON2_ARATH	86.94	467	61	0	50	516	3	469	0	865
TRINITY_DN29095_c0_g1::TRINITY_DN29095_c0_g1_i1::g.39231::m.39231	RH36_ORYSJ	77.28	515	98	6	34	543	1	501	0	757
TRINITY_DN29095_c0_g2::TRINITY_DN29095_c0_g2_i1::g.39235::m.39235	RH36_ORYSJ	76.68	476	92	6	34	504	1	462	0	691
TRINITY_DN29100_c0_g3::TRINITY_DN29100_c0_g3_i2::g.39256::m.39256	CTF50_ARATH	62.21	426	153	3	1	424	7	426	0	556
TRINITY_DN29117_c0_g1::TRINITY_DN29117_c0_g1_i1::g.39291::m.39291	C98A1_SORBI	89.26	512	55	0	1	512	1	512	0	935
TRINITY_DN29117_c0_g1::TRINITY_DN29117_c0_g1_i2::g.39297::m.39297	C98A1_SORBI	85.16	512	76	0	1	512	1	512	0	904
TRINITY_DN29137_c0_g1::TRINITY_DN29137_c0_g1_i2::g.39349::m.39349	PHOX1_ARATH	48.86	743	328	10	1	694	1	740	0	698
TRINITY_DN29137_c0_g1::TRINITY_DN29137_c0_g1_i3::g.39356::m.39356	PHOX1_ARATH	48.86	743	328	10	1	694	1	740	0	698
TRINITY_DN29141_c0_g1::TRINITY_DN29141_c0_g1_i1::g.39369::m.39369	SC15A_ARATH	54.37	789	360	0	1	789	2	790	0	893
TRINITY_DN29160_c0_g2::TRINITY_DN29160_c0_g2_i1::g.39408::m.39408	Y7797_ORYSJ	86.16	477	58	3	10	486	16	484	0	851
TRINITY_DN29160_c0_g2::TRINITY_DN29160_c0_g2_i2::g.39412::m.39412	Y7797_ORYSJ	86.02	465	57	3	10	474	16	472	0	829
TRINITY_DN29176_c0_g1::TRINITY_DN29176_c0_g1_i1::g.39454::m.39454	FGT1_ARATH	67.7	387	121	2	1	383	909	1295	0	566
TRINITY_DN29176_c0_g1::TRINITY_DN29176_c0_g1_i2::g.39456::m.39456	FGT1_ARATH	67.7	387	121	2	1	383	909	1295	0	566
TRINITY_DN29204_c0_g1::TRINITY_DN29204_c0_g1_i1::g.39508::m.39508	SYF1_RAT	50.17	879	393	9	87	959	13	852	0	835
TRINITY_DN29248_c0_g2::TRINITY_DN29248_c0_g2_i1::g.39625::m.39625	PLA5_ORYSI	78.68	455	87	5	1	454	1	446	0	714
TRINITY_DN29252_c0_g1::TRINITY_DN29252_c0_g1_i1::g.39636::m.39636	ASD1_ARATH	60.33	600	231	4	1	599	68	661	0	751
TRINITY_DN29252_c0_g1::TRINITY_DN29252_c0_g1_i2::g.39637::m.39637	ASD1_ARATH	62.79	430	157	1	1	430	68	494	0	579
TRINITY_DN29271_c0_g2::TRINITY_DN29271_c0_g2_i1::g.39663::m.39663	MPPA_SOLTU	67.26	504	160	2	55	553	1	504	0	682
TRINITY_DN29288_c0_g1::TRINITY_DN29288_c0_g1_i1::g.39681::m.39681	ACOX1_ARATH	78.82	609	129	0	2	610	56	664	0	1028
TRINITY_DN29288_c0_g1::TRINITY_DN29288_c0_g1_i2::g.39684::m.39684	ACOX1_ARATH	78.03	660	145	0	10	669	5	664	0	1102
TRINITY_DN29315_c0_g1::TRINITY_DN29315_c0_g1_i4::g.39735::m.39735	GUX7_ARATH	63.74	444	158	3	11	453	53	494	0	598
TRINITY_DN29329_c0_g1::TRINITY_DN29329_c0_g1_i1::g.39778::m.39778	MIRO1_ARATH	66.35	624	205	5	61	680	2	624	0	858
TRINITY_DN29329_c0_g1::TRINITY_DN29329_c0_g1_i2::g.39781::m.39781	MIRO1_ARATH	66.36	648	213	5	61	704	2	648	0	875
TRINITY_DN29329_c0_g1::TRINITY_DN29329_c0_g1_i3::g.39784::m.39784	MIRO1_ARATH	66.08	566	187	5	61	622	2	566	0	774
TRINITY_DN29350_c0_g1::TRINITY_DN29350_c0_g1_i1::g.39831::m.39831	OCT7_ARATH	58.68	501	186	6	1	490	1	491	0	527
TRINITY_DN29350_c0_g2::TRINITY_DN29350_c0_g2_i1::g.39833::m.39833	OCT7_ARATH	58.68	501	186	6	11	500	1	491	0	526
TRINITY_DN29374_c0_g1::TRINITY_DN29374_c0_g1_i1::g.39870::m.39870	PRS6B_ASPNG	86.73	422	54	2	1	420	1	422	0	738
TRINITY_DN29376_c0_g1::TRINITY_DN29376_c0_g1_i1::g.39872::m.39872	RH37_ORYSJ	84.98	606	79	9	1	603	1	597	0	958
TRINITY_DN29376_c0_g2::TRINITY_DN29376_c0_g2_i1::g.39874::m.39874	RH37_ORYSJ	81.89	381	61	8	1	378	1	376	0	575
TRINITY_DN29385_c0_g1::TRINITY_DN29385_c0_g1_i1::g.39883::m.39883	ARAK_ARATH	73	463	123	2	1	462	575	1036	0	709
TRINITY_DN29385_c0_g2::TRINITY_DN29385_c0_g2_i1::g.39884::m.39884	ARAK_ARATH	71.34	977	271	4	16	984	61	1036	0	1465
TRINITY_DN29387_c0_g1::TRINITY_DN29387_c0_g1_i1::g.39893::m.39893	GAT2_ARATH	68.28	435	138	0	37	471	18	452	0	619
TRINITY_DN29388_c0_g1::TRINITY_DN29388_c0_g1_i2::g.39902::m.39902	ODP23_ARATH	62.75	553	171	12	4	541	7	539	0	672
TRINITY_DN29406_c0_g2::TRINITY_DN29406_c0_g2_i4::g.39962::m.39962	DNJH2_ALLPO	74.82	425	100	5	52	476	1	418	0	596
TRINITY_DN29427_c0_g1::TRINITY_DN29427_c0_g1_i1::g.40021::m.40021	PUM1_ARATH	49	800	318	27	62	819	210	961	0	665
TRINITY_DN29434_c0_g1::TRINITY_DN29434_c0_g1_i1::g.40037::m.40037	ASSY_YEAST	65.55	418	138	2	1	412	1	418	0	579
TRINITY_DN29451_c0_g2::TRINITY_DN29451_c0_g2_i1::g.40051::m.40051	SECY_ORYSJ	81.8	489	80	3	43	523	3	490	0	751
TRINITY_DN29451_c0_g2::TRINITY_DN29451_c0_g2_i2::g.40052::m.40052	SECY_ORYSJ	83.78	555	81	3	43	589	3	556	0	879
TRINITY_DN29470_c0_g1::TRINITY_DN29470_c0_g1_i1::g.40113::m.40113	OBGC2_ORYSJ	79.83	476	81	6	54	524	39	504	0	713
TRINITY_DN29470_c0_g1::TRINITY_DN29470_c0_g1_i3::g.40121::m.40121	OBGC2_ORYSJ	80.18	449	74	6	54	497	39	477	0	674
TRINITY_DN29500_c0_g1::TRINITY_DN29500_c0_g1_i1::g.40208::m.40208	GAS1_ARTBC	55.8	543	212	7	17	539	11	545	0	619
TRINITY_DN29519_c0_g2::TRINITY_DN29519_c0_g2_i1::g.40268::m.40268	NADB_ORYSJ	86.11	648	80	3	1	641	1	645	0	1158
TRINITY_DN29519_c0_g2::TRINITY_DN29519_c0_g2_i2::g.40271::m.40271	NADB_ORYSJ	89.37	348	37	0	26	373	298	645	0	660
TRINITY_DN29560_c0_g1::TRINITY_DN29560_c0_g1_i1::g.40355::m.40355	P2C43_ORYSJ	88.04	301	36	0	1	301	88	388	0	553
TRINITY_DN29568_c0_g1::TRINITY_DN29568_c0_g1_i1::g.40374::m.40374	TIR1A_ORYSJ	90.09	545	52	1	9	553	45	587	0	941
TRINITY_DN29568_c0_g1::TRINITY_DN29568_c0_g1_i2::g.40377::m.40377	TIR1A_ORYSJ	88.63	431	47	1	37	467	159	587	0	779
TRINITY_DN29597_c0_g2::TRINITY_DN29597_c0_g2_i1::g.40452::m.40452	CRS1_ORYSJ	67.07	744	199	12	20	746	1	715	0	933
TRINITY_DN29660_c0_g4::TRINITY_DN29660_c0_g4_i1::g.40658::m.40658	HEMH_HORVU	98.15	379	7	0	1	379	1	379	0	768
TRINITY_DN29660_c0_g4::TRINITY_DN29660_c0_g4_i2::g.40661::m.40661	HEMH_HORVU	97.73	484	11	0	1	484	1	484	0	974
TRINITY_DN29666_c0_g2::TRINITY_DN29666_c0_g2_i1::g.40665::m.40665	RFC5_ORYSJ	91.56	320	27	0	64	383	1	320	0	607
TRINITY_DN29666_c0_g2::TRINITY_DN29666_c0_g2_i2::g.40666::m.40666	RFC5_ORYSJ	91.53	354	30	0	64	417	1	354	0	671
TRINITY_DN29666_c0_g2::TRINITY_DN29666_c0_g2_i3::g.40667::m.40667	RFC5_ORYSJ	91.91	272	22	0	64	335	1	272	0	535
TRINITY_DN29672_c0_g3::TRINITY_DN29672_c0_g3_i1::g.40696::m.40696	AL221_ARATH	76.17	596	140	2	1	594	1	596	0	985
TRINITY_DN29672_c0_g3::TRINITY_DN29672_c0_g3_i2::g.40699::m.40699	AL221_ARATH	76.11	314	74	1	1	313	283	596	0	527
TRINITY_DN29673_c0_g1::TRINITY_DN29673_c0_g1_i1::g.40703::m.40703	PS10A_ARATH	94.08	321	19	0	4	324	79	399	0	630
TRINITY_DN29673_c0_g1::TRINITY_DN29673_c0_g1_i2::g.40706::m.40706	PS10B_ARATH	90.52	401	35	2	62	461	1	399	0	743
TRINITY_DN29677_c0_g1::TRINITY_DN29677_c0_g1_i1::g.40718::m.40718	RBR1_WHEAT	98.53	341	5	0	6	346	617	957	0	697
TRINITY_DN29677_c0_g1::TRINITY_DN29677_c0_g1_i2::g.40720::m.40720	RBR1_WHEAT	99.37	957	6	0	65	1021	1	957	0	1964
TRINITY_DN29678_c0_g1::TRINITY_DN29678_c0_g1_i1::g.40723::m.40723	CALX_ARTBC	62.06	535	187	6	1	533	1	521	0	625
TRINITY_DN29683_c0_g1::TRINITY_DN29683_c0_g1_i1::g.40726::m.40726	L2HDH_ARATH	61.19	420	140	4	31	431	66	481	0	526
TRINITY_DN29691_c0_g1::TRINITY_DN29691_c0_g1_i1::g.40748::m.40748	PMT2_ARATH	69.15	603	169	6	9	596	9	609	0	897
TRINITY_DN29691_c0_g1::TRINITY_DN29691_c0_g1_i2::g.40751::m.40751	PMT2_ARATH	68.66	536	151	6	9	529	9	542	0	788
TRINITY_DN29691_c0_g1::TRINITY_DN29691_c0_g1_i3::g.40754::m.40754	PMT2_ARATH	68.59	382	111	3	3	375	228	609	0	567
TRINITY_DN29691_c0_g1::TRINITY_DN29691_c0_g1_i4::g.40755::m.40755	PMT2_ARATH	69.15	603	169	6	9	596	9	609	0	897
TRINITY_DN29702_c0_g1::TRINITY_DN29702_c0_g1_i2::g.40786::m.40786	PRFB2_ARATH	77.17	346	79	0	19	364	134	479	0	565
TRINITY_DN29702_c0_g1::TRINITY_DN29702_c0_g1_i4::g.40792::m.40792	PRFB2_ARATH	69.98	443	128	3	20	462	42	479	0	622
TRINITY_DN29710_c0_g1::TRINITY_DN29710_c0_g1_i1::g.40804::m.40804	PP251_ARATH	51.83	654	290	4	113	743	64	715	0	702
TRINITY_DN29721_c0_g1::TRINITY_DN29721_c0_g1_i1::g.40836::m.40836	ELF32_ORYSJ	52.26	773	307	21	13	771	16	740	0	659
TRINITY_DN29727_c0_g1::TRINITY_DN29727_c0_g1_i1::g.40872::m.40872	NDB2_ARATH	69.38	578	166	4	8	576	7	582	0	810
TRINITY_DN29727_c0_g1::TRINITY_DN29727_c0_g1_i4::g.40875::m.40875	NDB2_ARATH	72.98	433	116	1	2	433	150	582	0	646
TRINITY_DN29732_c0_g1::TRINITY_DN29732_c0_g1_i1::g.40883::m.40883	RAP_ORYSJ	71.67	600	141	5	53	628	46	640	0	824
TRINITY_DN29757_c0_g2::TRINITY_DN29757_c0_g2_i1::g.40986::m.40986	COB21_ORYSJ	91.32	622	51	1	1	619	280	901	0	1157
TRINITY_DN29757_c0_g2::TRINITY_DN29757_c0_g2_i2::g.40988::m.40988	COB21_ORYSJ	91.32	622	51	1	1	619	280	901	0	1157
TRINITY_DN29757_c0_g2::TRINITY_DN29757_c0_g2_i3::g.40990::m.40990	COB21_ORYSJ	93.34	901	57	1	68	965	1	901	0	1749
TRINITY_DN29757_c0_g2::TRINITY_DN29757_c0_g2_i4::g.40995::m.40995	COB21_ORYSJ	91.08	628	53	1	1	625	280	907	0	1167
TRINITY_DN29757_c0_g2::TRINITY_DN29757_c0_g2_i5::g.40997::m.40997	COB21_ORYSJ	93.34	901	57	1	68	965	1	901	0	1749
TRINITY_DN29757_c0_g2::TRINITY_DN29757_c0_g2_i6::g.41002::m.41002	COB21_ORYSJ	93.16	907	59	1	68	971	1	907	0	1757
TRINITY_DN29789_c0_g1::TRINITY_DN29789_c0_g1_i2::g.41113::m.41113	ARGI1_ORYSI	92.35	340	26	0	47	386	1	340	0	643
TRINITY_DN29790_c0_g1::TRINITY_DN29790_c0_g1_i1::g.41123::m.41123	DCOR_NEUCR	67.59	432	118	4	34	443	52	483	0	596
TRINITY_DN29807_c0_g1::TRINITY_DN29807_c0_g1_i1::g.41248::m.41248	PPA15_ARATH	69.71	525	152	5	14	537	13	531	0	757
TRINITY_DN29807_c0_g1::TRINITY_DN29807_c0_g1_i2::g.41251::m.41251	PPA15_ARATH	70.75	482	135	4	14	494	13	489	0	708
TRINITY_DN29825_c0_g1::TRINITY_DN29825_c0_g1_i2::g.41316::m.41316	Y3475_ARATH	39.69	1018	563	14	30	1034	25	1004	0	678
TRINITY_DN29833_c0_g1::TRINITY_DN29833_c0_g1_i4::g.41369::m.41369	ASHH1_ARATH	55.01	489	191	5	2	485	8	472	0	548
TRINITY_DN29876_c0_g1::TRINITY_DN29876_c0_g1_i1::g.41519::m.41519	UBA5_ORYSJ	88.42	423	45	2	43	465	3	421	0	742
TRINITY_DN29876_c0_g1::TRINITY_DN29876_c0_g1_i2::g.41520::m.41520	UBA5_ORYSJ	86.33	395	49	2	43	437	3	392	0	675
TRINITY_DN29876_c0_g1::TRINITY_DN29876_c0_g1_i3::g.41521::m.41521	UBA5_ORYSJ	88.47	399	42	2	36	434	27	421	0	698
TRINITY_DN29878_c0_g1::TRINITY_DN29878_c0_g1_i1::g.41524::m.41524	SYPM_ARATH	77.25	545	117	4	1	541	2	543	0	861
TRINITY_DN29888_c0_g1::TRINITY_DN29888_c0_g1_i1::g.41555::m.41555	IF4G1_WHEAT	99.37	788	5	0	58	845	1	788	0	1602
TRINITY_DN29888_c0_g1::TRINITY_DN29888_c0_g1_i2::g.41559::m.41559	IF4G1_WHEAT	98.1	579	11	0	4	582	210	788	0	1160
TRINITY_DN29888_c0_g2::TRINITY_DN29888_c0_g2_i1::g.41564::m.41564	IF4G1_WHEAT	98.75	319	4	0	1	319	470	788	0	639
TRINITY_DN29903_c0_g2::TRINITY_DN29903_c0_g2_i1::g.41612::m.41612	HXK7_ORYSJ	86.86	312	41	0	16	327	16	327	0	548
TRINITY_DN29903_c0_g2::TRINITY_DN29903_c0_g2_i2::g.41613::m.41613	HXK7_ORYSJ	86.38	448	61	0	16	463	16	463	0	766
TRINITY_DN29907_c0_g2::TRINITY_DN29907_c0_g2_i1::g.41638::m.41638	TPLAT_ARATH	69.05	1173	336	6	48	1196	1	1170	0	1646
TRINITY_DN29933_c0_g1::TRINITY_DN29933_c0_g1_i1::g.41726::m.41726	FTSH1_ORYSJ	86.52	423	46	7	61	480	1	415	0	660
TRINITY_DN29933_c0_g1::TRINITY_DN29933_c0_g1_i2::g.41733::m.41733	FTSH1_ORYSJ	89.93	695	58	8	61	752	1	686	0	1181
TRINITY_DN29933_c0_g1::TRINITY_DN29933_c0_g1_i3::g.41738::m.41738	FTSH1_ORYSJ	86.52	423	46	7	61	480	1	415	0	660
TRINITY_DN29933_c0_g1::TRINITY_DN29933_c0_g1_i4::g.41744::m.41744	FTSH1_ORYSJ	89.05	630	56	9	61	686	1	621	0	1045
TRINITY_DN29944_c0_g1::TRINITY_DN29944_c0_g1_i3::g.41829::m.41829	RH58_ORYSJ	85.48	420	61	0	2	421	19	438	0	747
TRINITY_DN29960_c0_g1::TRINITY_DN29960_c0_g1_i1::g.41910::m.41910	KN7D_ORYSJ	84.65	964	135	7	11	973	56	1007	0	1628
TRINITY_DN29960_c0_g1::TRINITY_DN29960_c0_g1_i2::g.41916::m.41916	KN7D_ORYSJ	78.92	574	117	4	1	573	437	1007	0	892
TRINITY_DN29960_c0_g1::TRINITY_DN29960_c0_g1_i3::g.41923::m.41923	KN7D_ORYSJ	89.81	648	56	4	11	658	56	693	0	1176
TRINITY_DN29960_c0_g1::TRINITY_DN29960_c0_g1_i4::g.41928::m.41928	KN7D_ORYSJ	84.13	964	140	7	11	973	56	1007	0	1614
TRINITY_DN29960_c0_g1::TRINITY_DN29960_c0_g1_i5::g.41934::m.41934	KN7D_ORYSJ	88.26	707	73	4	11	717	56	752	0	1266
TRINITY_DN29986_c0_g2::TRINITY_DN29986_c0_g2_i1::g.42009::m.42009	CARD_NEUCR	55.99	459	202	0	5	463	7	465	0	568
TRINITY_DN30000_c0_g1::TRINITY_DN30000_c0_g1_i1::g.42088::m.42088	AAE13_ARATH	63.15	559	182	5	78	630	1	541	0	714
TRINITY_DN30014_c0_g1::TRINITY_DN30014_c0_g1_i1::g.42135::m.42135	CCR4B_ARATH	71.05	608	167	5	1	605	1	602	0	881
TRINITY_DN30014_c0_g1::TRINITY_DN30014_c0_g1_i4::g.42143::m.42143	CCR4B_ARATH	71.05	608	167	5	1	605	1	602	0	881
TRINITY_DN30028_c0_g1::TRINITY_DN30028_c0_g1_i1::g.42186::m.42186	SYNC1_ARATH	68	575	172	6	1	566	1	572	0	803
TRINITY_DN30028_c0_g2::TRINITY_DN30028_c0_g2_i1::g.42191::m.42191	SYNC1_ARATH	68.7	575	168	6	1	566	1	572	0	816
TRINITY_DN30028_c0_g2::TRINITY_DN30028_c0_g2_i2::g.42195::m.42195	SYNC1_ARATH	66.99	515	158	6	1	506	1	512	0	706
TRINITY_DN30031_c0_g1::TRINITY_DN30031_c0_g1_i1::g.42201::m.42201	HAK27_ORYSJ	63.71	642	174	5	1	641	228	811	0	831
TRINITY_DN30052_c0_g1::TRINITY_DN30052_c0_g1_i1::g.42251::m.42251	THOC3_ARATH	77.27	308	68	2	101	406	8	315	0	513
TRINITY_DN30059_c0_g2::TRINITY_DN30059_c0_g2_i1::g.42256::m.42256	ISPH_ORYSJ	87.1	465	53	2	43	506	1	459	0	845
TRINITY_DN30059_c0_g2::TRINITY_DN30059_c0_g2_i2::g.42259::m.42259	ISPH_ORYSJ	85.27	353	45	2	43	394	1	347	0	628
TRINITY_DN30059_c0_g2::TRINITY_DN30059_c0_g2_i3::g.42263::m.42263	ISPH_ORYSJ	85.27	353	45	2	43	394	1	347	0	628
TRINITY_DN30059_c0_g2::TRINITY_DN30059_c0_g2_i4::g.42267::m.42267	ISPH_ORYSJ	86.99	415	47	2	43	456	1	409	0	753
TRINITY_DN30059_c0_g2::TRINITY_DN30059_c0_g2_i5::g.42270::m.42270	ISPH_ORYSJ	87.1	465	53	2	43	506	1	459	0	845
TRINITY_DN30059_c0_g2::TRINITY_DN30059_c0_g2_i6::g.42274::m.42274	ISPH_ORYSJ	85.27	353	45	2	43	394	1	347	0	628
TRINITY_DN30069_c0_g1::TRINITY_DN30069_c0_g1_i1::g.42317::m.42317	RH29_ORYSI	77.92	838	153	11	7	835	3	817	0	1294
TRINITY_DN30069_c0_g1::TRINITY_DN30069_c0_g1_i2::g.42320::m.42320	RH29_ORYSI	81.15	610	93	6	7	611	3	595	0	992
TRINITY_DN30069_c0_g2::TRINITY_DN30069_c0_g2_i1::g.42324::m.42324	RH29_ORYSJ	80.49	615	103	5	7	618	3	603	0	1002
TRINITY_DN30080_c0_g2::TRINITY_DN30080_c0_g2_i1::g.42392::m.42392	HACL1_ORYSJ	66.01	818	253	5	458	1254	630	1443	0	1100
TRINITY_DN30080_c0_g2::TRINITY_DN30080_c0_g2_i2::g.42396::m.42396	HACL1_ORYSJ	66.82	868	263	5	458	1304	630	1493	0	1191
TRINITY_DN30080_c0_g3::TRINITY_DN30080_c0_g3_i1::g.42399::m.42399	HACL1_ORYSJ	76.26	1095	239	6	1	1095	1	1074	0	1644
TRINITY_DN30080_c0_g3::TRINITY_DN30080_c0_g3_i2::g.42403::m.42403	HACL1_ORYSJ	77.1	725	160	2	1	725	356	1074	0	1119
TRINITY_DN30082_c0_g1::TRINITY_DN30082_c0_g1_i1::g.42405::m.42405	Y1461_ARATH	71.9	395	102	5	1	387	172	565	0	570
TRINITY_DN30084_c0_g1::TRINITY_DN30084_c0_g1_i4::g.42416::m.42416	DNPEP_RICCO	58.39	483	179	4	96	559	12	491	0	586
TRINITY_DN30085_c0_g1::TRINITY_DN30085_c0_g1_i1::g.42425::m.42425	RENT1_NEUCR	81.85	518	92	2	1	516	4	521	0	882
TRINITY_DN30091_c0_g2::TRINITY_DN30091_c0_g2_i1::g.42462::m.42462	MSK3_MEDSA	87.19	281	33	2	1	278	1	281	0	518
TRINITY_DN30091_c0_g2::TRINITY_DN30091_c0_g2_i2::g.42463::m.42463	MSK3_MEDSA	87.19	281	33	2	1	278	1	281	0	518
TRINITY_DN30098_c0_g1::TRINITY_DN30098_c0_g1_i1::g.42482::m.42482	VHAA1_ARATH	67.86	448	143	1	82	528	4	451	0	597
TRINITY_DN30109_c0_g1::TRINITY_DN30109_c0_g1_i1::g.42521::m.42521	SUVH1_TOBAC	41.88	757	334	19	57	780	20	703	0	552
TRINITY_DN30109_c0_g1::TRINITY_DN30109_c0_g1_i2::g.42527::m.42527	SUVH1_TOBAC	46.2	710	304	15	15	672	20	703	0	583
TRINITY_DN30109_c0_g1::TRINITY_DN30109_c0_g1_i3::g.42533::m.42533	SUVH1_TOBAC	46.2	710	304	15	15	672	20	703	0	583
TRINITY_DN30109_c0_g1::TRINITY_DN30109_c0_g1_i4::g.42539::m.42539	SUVH1_TOBAC	46.2	710	304	15	15	672	20	703	0	583
TRINITY_DN30118_c0_g1::TRINITY_DN30118_c0_g1_i1::g.42572::m.42572	DEAH5_ARATH	87.88	965	111	4	279	1241	208	1168	0	1738
TRINITY_DN30118_c0_g1::TRINITY_DN30118_c0_g1_i2::g.42576::m.42576	DHX8_DICDI	66.06	987	330	3	252	1234	175	1160	0	1380
TRINITY_DN30137_c2_g3::TRINITY_DN30137_c2_g3_i1::g.42657::m.42657	MLO1_ARATH	64.58	480	161	3	17	487	6	485	0	635
TRINITY_DN30146_c0_g2::TRINITY_DN30146_c0_g2_i1::g.42678::m.42678	AMO_ARATH	58.43	664	263	9	71	731	53	706	0	812
TRINITY_DN30148_c0_g1::TRINITY_DN30148_c0_g1_i2::g.42692::m.42692	LHTL8_ARATH	73.44	512	119	3	70	564	6	517	0	745
TRINITY_DN30154_c0_g2::TRINITY_DN30154_c0_g2_i1::g.42705::m.42705	ALG9_ARATH	66.55	571	187	4	1	569	1	569	0	769
TRINITY_DN30154_c0_g2::TRINITY_DN30154_c0_g2_i2::g.42707::m.42707	ALG9_ARATH	65.85	571	185	5	1	563	1	569	0	754
TRINITY_DN30178_c0_g2::TRINITY_DN30178_c0_g2_i1::g.42814::m.42814	NLP1_ORYSJ	76.44	522	117	3	1	517	124	644	0	794
TRINITY_DN30178_c0_g2::TRINITY_DN30178_c0_g2_i2::g.42817::m.42817	NLP1_ORYSJ	76.93	815	179	5	1	807	124	937	0	1230
TRINITY_DN30178_c0_g2::TRINITY_DN30178_c0_g2_i3::g.42820::m.42820	NLP1_ORYSJ	76.32	570	130	4	1	566	369	937	0	827
TRINITY_DN30178_c0_g2::TRINITY_DN30178_c0_g2_i5::g.42826::m.42826	NLP1_ORYSJ	76.32	570	130	4	1	566	369	937	0	827
TRINITY_DN30182_c0_g1::TRINITY_DN30182_c0_g1_i1::g.42838::m.42838	ARG56_NEUCR	67.11	836	256	7	52	882	48	869	0	1146
TRINITY_DN30184_c0_g3::TRINITY_DN30184_c0_g3_i1::g.42840::m.42840	GBB_MAIZE	92.81	334	24	0	65	398	1	334	0	634
TRINITY_DN30184_c0_g5::TRINITY_DN30184_c0_g5_i1::g.42841::m.42841	GBB_MAIZE	93.16	380	26	0	65	444	1	380	0	726
TRINITY_DN30184_c0_g5::TRINITY_DN30184_c0_g5_i2::g.42842::m.42842	GBB_MAIZE	92.7	370	27	0	65	434	1	370	0	703
TRINITY_DN30198_c0_g1::TRINITY_DN30198_c0_g1_i1::g.42887::m.42887	AP4M_ARATH	81.82	451	81	1	1	451	2	451	0	774
TRINITY_DN30198_c0_g1::TRINITY_DN30198_c0_g1_i2::g.42888::m.42888	AP4M_ARATH	80.65	310	59	1	1	310	143	451	0	528
TRINITY_DN30202_c0_g1::TRINITY_DN30202_c0_g1_i1::g.42905::m.42905	RMR2_ORYSJ	73.76	465	118	2	1	465	1	461	0	675
TRINITY_DN30202_c0_g1::TRINITY_DN30202_c0_g1_i2::g.42907::m.42907	RMR2_ORYSJ	73.76	465	118	2	1	465	1	461	0	675
TRINITY_DN30202_c0_g1::TRINITY_DN30202_c0_g1_i3::g.42910::m.42910	RMR2_ORYSJ	73.76	465	118	2	1	465	1	461	0	675
TRINITY_DN30209_c0_g1::TRINITY_DN30209_c0_g1_i3::g.42927::m.42927	PSY_MAIZE	88.08	302	36	0	1	302	109	410	0	560
TRINITY_DN30211_c0_g2::TRINITY_DN30211_c0_g2_i1::g.42939::m.42939	RRP5_ARATH	53.45	1884	821	21	56	1892	40	1914	0	1933
TRINITY_DN30222_c0_g1::TRINITY_DN30222_c0_g1_i1::g.42999::m.42999	TYW1_ORYSJ	85.71	602	79	3	40	640	57	652	0	984
TRINITY_DN30222_c0_g1::TRINITY_DN30222_c0_g1_i2::g.43003::m.43003	TYW1_ORYSJ	91.9	321	26	0	1	321	332	652	0	635
TRINITY_DN30232_c0_g1::TRINITY_DN30232_c0_g1_i2::g.43061::m.43061	RH6_ORYSJ	88.38	499	55	2	1	497	1	498	0	885
TRINITY_DN30234_c0_g1::TRINITY_DN30234_c0_g1_i1::g.43066::m.43066	NU107_ARATH	58.33	1099	400	11	15	1063	7	1097	0	1275
TRINITY_DN30234_c0_g1::TRINITY_DN30234_c0_g1_i3::g.43069::m.43069	NU107_ARATH	58.33	1099	400	11	15	1063	7	1097	0	1275
TRINITY_DN30236_c0_g1::TRINITY_DN30236_c0_g1_i2::g.43077::m.43077	CLPX3_ARATH	73.28	408	103	1	18	425	240	641	0	617
TRINITY_DN30241_c0_g1::TRINITY_DN30241_c0_g1_i1::g.43087::m.43087	OML3_ORYSJ	67.97	946	271	9	1	920	1	940	0	1248
TRINITY_DN30241_c0_g1::TRINITY_DN30241_c0_g1_i2::g.43091::m.43091	OML3_ORYSJ	67.99	906	259	8	1	880	1	901	0	1198
TRINITY_DN30241_c0_g1::TRINITY_DN30241_c0_g1_i3::g.43095::m.43095	OML3_ORYSJ	67.99	906	259	8	1	880	1	901	0	1198
TRINITY_DN30241_c0_g1::TRINITY_DN30241_c0_g1_i4::g.43099::m.43099	OML3_ORYSJ	67.97	946	271	9	1	920	1	940	0	1248
TRINITY_DN30241_c0_g1::TRINITY_DN30241_c0_g1_i5::g.43103::m.43103	OML3_ORYSJ	67.97	946	271	9	1	920	1	940	0	1248
TRINITY_DN30241_c0_g1::TRINITY_DN30241_c0_g1_i6::g.43107::m.43107	OML3_ORYSJ	67.99	906	259	8	1	880	1	901	0	1198
TRINITY_DN30242_c0_g2::TRINITY_DN30242_c0_g2_i1::g.43111::m.43111	ETFA_ORYSJ	92.23	283	21	1	8	290	77	358	0	532
TRINITY_DN30255_c0_g1::TRINITY_DN30255_c0_g1_i1::g.43156::m.43156	ELP1_ARATH	50.71	1341	622	18	1	1324	1	1319	0	1330
TRINITY_DN30255_c0_g1::TRINITY_DN30255_c0_g1_i2::g.43159::m.43159	ELP1_ARATH	54.53	761	330	8	16	770	569	1319	0	827
TRINITY_DN30257_c0_g1::TRINITY_DN30257_c0_g1_i5::g.43180::m.43180	SBT54_ARATH	59.29	565	213	8	32	594	39	588	0	657
TRINITY_DN30267_c0_g1::TRINITY_DN30267_c0_g1_i1::g.43213::m.43213	THIK2_ARATH	77.87	461	99	1	1	458	1	461	0	746
TRINITY_DN30267_c0_g2::TRINITY_DN30267_c0_g2_i1::g.43218::m.43218	THIK2_ARATH	78.5	428	89	1	1	425	1	428	0	699
TRINITY_DN30267_c0_g3::TRINITY_DN30267_c0_g3_i1::g.43223::m.43223	THIK2_ARATH	78.45	399	83	1	1	396	1	399	0	644
TRINITY_DN30270_c0_g2::TRINITY_DN30270_c0_g2_i2::g.43253::m.43253	CSCL4_ARATH	68.2	412	98	2	1	379	335	746	0	557
TRINITY_DN30270_c0_g2::TRINITY_DN30270_c0_g2_i4::g.43256::m.43256	CSCL4_ARATH	74.51	412	103	1	1	410	335	746	0	629
TRINITY_DN30274_c0_g1::TRINITY_DN30274_c0_g1_i2::g.43288::m.43288	WNK1_ORYSJ	76.57	559	111	8	1	548	155	704	0	841
TRINITY_DN30274_c0_g1::TRINITY_DN30274_c0_g1_i3::g.43290::m.43290	WNK1_ORYSJ	71.99	457	108	8	1	446	257	704	0	631
TRINITY_DN30274_c0_g1::TRINITY_DN30274_c0_g1_i4::g.43292::m.43292	WNK1_ORYSJ	75	524	111	8	10	522	190	704	0	766
TRINITY_DN30303_c0_g1::TRINITY_DN30303_c0_g1_i2::g.43380::m.43380	PBL27_ARATH	72.36	369	84	3	3	356	4	369	0	543
TRINITY_DN30303_c0_g1::TRINITY_DN30303_c0_g1_i4::g.43383::m.43383	PBL27_ARATH	81.55	309	56	1	25	332	61	369	0	533
TRINITY_DN30305_c0_g2::TRINITY_DN30305_c0_g2_i1::g.43391::m.43391	AVPX_ARATH	85.14	801	117	1	1	799	2	802	0	1397
TRINITY_DN30305_c0_g3::TRINITY_DN30305_c0_g3_i1::g.43399::m.43399	AVPX_ARATH	90.15	396	39	0	27	422	407	802	0	738
TRINITY_DN30308_c0_g1::TRINITY_DN30308_c0_g1_i1::g.43408::m.43408	NOP58_NEOFI	59.35	583	190	7	16	595	3	541	0	649
TRINITY_DN30308_c0_g1::TRINITY_DN30308_c0_g1_i2::g.43409::m.43409	NOP58_ASPFU	58.16	576	191	7	16	578	3	541	0	615
TRINITY_DN30315_c0_g1::TRINITY_DN30315_c0_g1_i1::g.43415::m.43415	RIBD_MAIZE	80.73	327	58	3	5	326	29	355	0	530
TRINITY_DN30315_c0_g1::TRINITY_DN30315_c0_g1_i2::g.43419::m.43419	RIBD_MAIZE	80.22	364	67	3	5	363	29	392	0	594
TRINITY_DN30319_c0_g1::TRINITY_DN30319_c0_g1_i1::g.43428::m.43428	SUD1_ARATH	67.38	889	274	8	15	896	67	946	0	1206
TRINITY_DN30319_c0_g1::TRINITY_DN30319_c0_g1_i2::g.43429::m.43429	SUD1_ARATH	67.05	1053	326	9	15	1058	67	1107	0	1424
TRINITY_DN30319_c0_g1::TRINITY_DN30319_c0_g1_i3::g.43430::m.43430	SUD1_ARATH	67.04	889	275	8	15	894	67	946	0	1207
TRINITY_DN30319_c0_g1::TRINITY_DN30319_c0_g1_i4::g.43431::m.43431	SUD1_ARATH	67.24	1053	326	9	15	1060	67	1107	0	1423
TRINITY_DN30325_c0_g1::TRINITY_DN30325_c0_g1_i1::g.43444::m.43444	PP361_ARATH	38.85	870	457	8	78	917	27	851	0	602
TRINITY_DN30325_c0_g1::TRINITY_DN30325_c0_g1_i3::g.43451::m.43451	PP361_ARATH	40.48	835	457	8	78	882	27	851	0	614
TRINITY_DN30331_c0_g1::TRINITY_DN30331_c0_g1_i4::g.43478::m.43478	MAN6_ORYSJ	82.77	441	71	3	1	437	1	440	0	710
TRINITY_DN30333_c0_g1::TRINITY_DN30333_c0_g1_i1::g.43482::m.43482	NIA1_HORVU	94.98	917	40	4	1	913	1	915	0	1769
TRINITY_DN30333_c0_g2::TRINITY_DN30333_c0_g2_i1::g.43493::m.43493	NIA7_HORVU	93.53	340	17	2	1	340	341	675	0	657
TRINITY_DN30347_c0_g1::TRINITY_DN30347_c0_g1_i1::g.43554::m.43554	RHD31_ORYSJ	74.73	467	113	4	1	463	389	854	0	669
TRINITY_DN30361_c0_g1::TRINITY_DN30361_c0_g1_i2::g.43600::m.43600	ROC3_ORYSI	84.05	351	36	2	1	331	523	873	0	588
TRINITY_DN30371_c0_g1::TRINITY_DN30371_c0_g1_i1::g.43617::m.43617	CATA_BLUGH	96.2	421	16	0	1	421	298	718	0	831
TRINITY_DN30371_c0_g1::TRINITY_DN30371_c0_g1_i2::g.43619::m.43619	CATA_BLUGH	94.88	293	15	0	1	293	426	718	0	546
TRINITY_DN30372_c0_g1::TRINITY_DN30372_c0_g1_i1::g.43621::m.43621	COI1A_ORYSJ	87.9	595	72	0	1	595	1	595	0	1083
TRINITY_DN30372_c0_g2::TRINITY_DN30372_c0_g2_i1::g.43625::m.43625	COI1A_ORYSJ	88.21	390	46	0	1	390	206	595	0	717
TRINITY_DN30373_c0_g1::TRINITY_DN30373_c0_g1_i1::g.43626::m.43626	PUM23_ARATH	46.09	627	327	5	10	626	31	656	0	562
TRINITY_DN30394_c0_g1::TRINITY_DN30394_c0_g1_i2::g.43745::m.43745	P2C45_ORYSJ	92.25	284	20	1	77	360	1	282	0	540
TRINITY_DN30394_c0_g1::TRINITY_DN30394_c0_g1_i3::g.43747::m.43747	P2C45_ORYSJ	83.71	313	20	2	77	389	1	282	0	525
TRINITY_DN30443_c0_g4::TRINITY_DN30443_c0_g4_i1::g.43925::m.43925	DHQS_ACTCH	84.66	378	55	1	92	466	66	443	0	674
TRINITY_DN30453_c0_g1::TRINITY_DN30453_c0_g1_i2::g.43958::m.43958	CALS3_ARATH	67.41	669	202	8	1	659	525	1187	0	910
TRINITY_DN30467_c0_g2::TRINITY_DN30467_c0_g2_i1::g.44009::m.44009	CHLH_ORYSI	89.91	1388	128	3	1	1377	1	1387	0	2539
TRINITY_DN30467_c0_g3::TRINITY_DN30467_c0_g3_i1::g.44014::m.44014	CHLH_ORYSJ	94.74	285	15	0	2	286	1103	1387	0	561
TRINITY_DN30480_c1_g3::TRINITY_DN30480_c1_g3_i1::g.44053::m.44053	ATG4B_ORYSJ	79.3	488	86	5	1	483	1	478	0	726
TRINITY_DN30488_c0_g1::TRINITY_DN30488_c0_g1_i1::g.44079::m.44079	FUM2_ARATH	86.3	467	64	0	82	548	33	499	0	851
TRINITY_DN30488_c0_g1::TRINITY_DN30488_c0_g1_i2::g.44083::m.44083	FUM1_ARATH	85.32	395	54	2	60	454	8	398	0	705
TRINITY_DN30509_c0_g2::TRINITY_DN30509_c0_g2_i2::g.44167::m.44167	C2GR1_ARATH	52.15	1072	444	13	1	1064	1	1011	0	1087
TRINITY_DN30511_c0_g2::TRINITY_DN30511_c0_g2_i1::g.44174::m.44174	EBP1_SOLTU	83.76	388	58	2	1	385	1	386	0	639
TRINITY_DN30511_c0_g2::TRINITY_DN30511_c0_g2_i2::g.44176::m.44176	EBP1_SOLTU	83.76	388	58	2	1	385	1	386	0	639
TRINITY_DN30511_c0_g2::TRINITY_DN30511_c0_g2_i3::g.44178::m.44178	EBP1_SOLTU	83.76	388	58	2	1	385	1	386	0	639
TRINITY_DN30518_c0_g1::TRINITY_DN30518_c0_g1_i1::g.44221::m.44221	TGHH_ORYSJ	75.85	965	224	7	35	995	1	960	0	1442
TRINITY_DN30518_c0_g1::TRINITY_DN30518_c0_g1_i2::g.44225::m.44225	TGHH_ORYSJ	75.85	965	224	7	35	995	1	960	0	1442
TRINITY_DN30520_c0_g2::TRINITY_DN30520_c0_g2_i1::g.44229::m.44229	KN5A_ORYSJ	86.32	541	72	1	1	541	518	1056	0	950
TRINITY_DN30544_c0_g1::TRINITY_DN30544_c0_g1_i1::g.44309::m.44309	RFC2_ORYSJ	94.1	339	20	0	56	394	1	339	0	664
TRINITY_DN30556_c0_g1::TRINITY_DN30556_c0_g1_i1::g.44380::m.44380	PMA1_ORYSJ	82.25	890	153	4	1	888	65	951	0	1462
TRINITY_DN30556_c0_g1::TRINITY_DN30556_c0_g1_i2::g.44387::m.44387	PMA1_ORYSJ	81.81	940	166	4	58	995	15	951	0	1538
TRINITY_DN30556_c0_g1::TRINITY_DN30556_c0_g1_i3::g.44393::m.44393	PMA1_ORYSJ	81.93	952	167	4	30	979	3	951	0	1563
TRINITY_DN30577_c0_g1::TRINITY_DN30577_c0_g1_i1::g.44518::m.44518	CHX20_ARATH	57.64	753	277	15	3	735	109	839	0	763
TRINITY_DN30577_c0_g2::TRINITY_DN30577_c0_g2_i1::g.44524::m.44524	CHX20_ARATH	59.84	635	216	12	3	619	109	722	0	659
TRINITY_DN30577_c1_g1::TRINITY_DN30577_c1_g1_i1::g.44527::m.44527	CHX19_ARATH	76.89	424	97	1	10	432	8	431	0	620
TRINITY_DN30577_c1_g2::TRINITY_DN30577_c1_g2_i1::g.44534::m.44534	CHX17_ARATH	73.42	365	96	1	8	371	65	429	0	539
TRINITY_DN30586_c0_g1::TRINITY_DN30586_c0_g1_i2::g.44579::m.44579	JM706_ORYSJ	76.7	704	148	6	1	696	29	724	0	1118
TRINITY_DN30586_c0_g1::TRINITY_DN30586_c0_g1_i3::g.44583::m.44583	JM706_ORYSJ	76.7	704	148	6	1	696	29	724	0	1118
TRINITY_DN30586_c0_g1::TRINITY_DN30586_c0_g1_i4::g.44587::m.44587	JM706_ORYSJ	77.09	729	151	6	2	722	4	724	0	1163
TRINITY_DN30586_c0_g1::TRINITY_DN30586_c0_g1_i6::g.44594::m.44594	JM706_ORYSJ	73.04	868	200	12	2	856	4	850	0	1269
TRINITY_DN30586_c0_g1::TRINITY_DN30586_c0_g1_i7::g.44598::m.44598	JM706_ORYSJ	72.6	843	197	12	1	830	29	850	0	1225
TRINITY_DN30586_c0_g1::TRINITY_DN30586_c0_g1_i8::g.44601::m.44601	JM706_ORYSJ	72.6	843	197	12	1	830	29	850	0	1225
TRINITY_DN30589_c0_g2::TRINITY_DN30589_c0_g2_i2::g.44609::m.44609	MDAR4_ARATH	69.45	491	132	7	1	476	1	488	0	653
TRINITY_DN30622_c0_g1::TRINITY_DN30622_c0_g1_i1::g.44767::m.44767	PILS2_ARATH	68.35	436	133	2	11	444	15	447	0	606
TRINITY_DN30622_c0_g1::TRINITY_DN30622_c0_g1_i2::g.44770::m.44770	PILS2_ARATH	68.35	436	133	2	11	444	15	447	0	606
TRINITY_DN30627_c0_g1::TRINITY_DN30627_c0_g1_i1::g.44787::m.44787	BXL7_ARATH	59.84	620	241	5	1	617	149	763	0	773
TRINITY_DN30632_c0_g1::TRINITY_DN30632_c0_g1_i1::g.44809::m.44809	IMB4_SCHPO	34.14	1110	653	20	14	1099	1	1056	0	613
TRINITY_DN30643_c0_g1::TRINITY_DN30643_c0_g1_i1::g.44836::m.44836	ALY3_ARATH	40.23	1044	507	27	29	1028	162	1132	0	625
TRINITY_DN30643_c0_g1::TRINITY_DN30643_c0_g1_i2::g.44837::m.44837	ALY3_ARATH	40.08	1048	507	27	29	1032	162	1132	0	625
TRINITY_DN30684_c0_g1::TRINITY_DN30684_c0_g1_i1::g.44956::m.44956	MTP3_ORYSJ	83	347	55	1	17	363	68	410	0	593
TRINITY_DN30684_c0_g1::TRINITY_DN30684_c0_g1_i4::g.44971::m.44971	MTP3_ORYSJ	80.19	414	74	3	1	410	1	410	0	672
TRINITY_DN30687_c0_g2::TRINITY_DN30687_c0_g2_i1::g.45030::m.45030	AT9_ORYSJ	90.19	418	40	1	51	468	3	419	0	782
TRINITY_DN30704_c1_g1::TRINITY_DN30704_c1_g1_i1::g.45084::m.45084	FTSH4_ORYSJ	64.57	446	154	2	89	534	218	659	0	577
TRINITY_DN30704_c1_g1::TRINITY_DN30704_c1_g1_i2::g.45089::m.45089	FTSH4_ORYSJ	64.57	446	154	2	42	487	218	659	0	577
TRINITY_DN30718_c0_g1::TRINITY_DN30718_c0_g1_i1::g.45141::m.45141	KN7D_ORYSJ	64.87	686	222	11	1	679	328	1001	0	818
TRINITY_DN30721_c0_g3::TRINITY_DN30721_c0_g3_i1::g.45153::m.45153	KEA6_ARATH	78.07	374	76	3	147	517	70	440	0	586
TRINITY_DN30721_c0_g3::TRINITY_DN30721_c0_g3_i2::g.45157::m.45157	KEA6_ARATH	78.5	535	104	6	147	677	70	597	0	806
TRINITY_DN30724_c0_g1::TRINITY_DN30724_c0_g1_i1::g.45161::m.45161	MPK10_ORYSJ	85.6	382	53	2	1	382	232	611	0	633
TRINITY_DN30737_c0_g1::TRINITY_DN30737_c0_g1_i1::g.45215::m.45215	FACE1_ORYSJ	86.81	364	48	0	87	450	1	364	0	638
TRINITY_DN30737_c0_g1::TRINITY_DN30737_c0_g1_i4::g.45222::m.45222	FACE1_ORYSJ	88	425	51	0	87	511	1	425	0	759
TRINITY_DN30740_c0_g1::TRINITY_DN30740_c0_g1_i1::g.45239::m.45239	DRL29_ARATH	54.7	596	259	6	9	603	229	814	0	642
TRINITY_DN30740_c0_g1::TRINITY_DN30740_c0_g1_i2::g.45244::m.45244	DRL29_ARATH	45.99	861	404	12	82	933	6	814	0	736
TRINITY_DN30750_c0_g1::TRINITY_DN30750_c0_g1_i1::g.45298::m.45298	SUCA_NEUCR	80.24	334	60	3	14	342	1	333	0	521
TRINITY_DN30773_c0_g1::TRINITY_DN30773_c0_g1_i1::g.45358::m.45358	KN14C_ORYSJ	83.03	548	72	2	1	538	89	625	0	937
TRINITY_DN30773_c0_g1::TRINITY_DN30773_c0_g1_i2::g.45359::m.45359	KN14C_ORYSJ	83.03	548	72	2	1	538	89	625	0	937
TRINITY_DN30773_c0_g1::TRINITY_DN30773_c0_g1_i3::g.45361::m.45361	KN14C_ORYSJ	83.18	636	86	2	1	626	1	625	0	1097
TRINITY_DN30773_c0_g1::TRINITY_DN30773_c0_g1_i4::g.45363::m.45363	KN14C_ORYSJ	83.76	622	80	2	27	638	15	625	0	1080
TRINITY_DN30775_c0_g1::TRINITY_DN30775_c0_g1_i1::g.45364::m.45364	SC31B_ARATH	57.83	792	305	8	1	770	1	785	0	893
TRINITY_DN30775_c0_g1::TRINITY_DN30775_c0_g1_i2::g.45367::m.45367	SC31B_ARATH	53.96	897	360	13	1	875	1	866	0	905
TRINITY_DN30775_c0_g1::TRINITY_DN30775_c0_g1_i3::g.45370::m.45370	SC31B_ARATH	57.83	792	305	8	1	770	1	785	0	893
TRINITY_DN30775_c0_g1::TRINITY_DN30775_c0_g1_i4::g.45374::m.45374	SC31B_ARATH	52.6	1171	454	20	1	1137	1	1104	0	1104
TRINITY_DN30780_c0_g1::TRINITY_DN30780_c0_g1_i1::g.45384::m.45384	CUL3A_ARATH	78.74	729	154	1	8	736	5	732	0	1218
TRINITY_DN30780_c0_g2::TRINITY_DN30780_c0_g2_i1::g.45386::m.45386	CUL3A_ARATH	77.9	733	161	1	1	733	1	732	0	1204
TRINITY_DN30780_c0_g3::TRINITY_DN30780_c0_g3_i1::g.45387::m.45387	CUL3A_ARATH	70.67	733	213	2	1	732	1	732	0	1093
TRINITY_DN30788_c0_g1::TRINITY_DN30788_c0_g1_i1::g.45486::m.45486	GBB_CRYPA	91.48	352	30	0	3	354	7	358	0	686
TRINITY_DN30818_c0_g1::TRINITY_DN30818_c0_g1_i1::g.45541::m.45541	CSTR1_ORYSJ	94.1	322	19	0	55	376	1	322	0	627
TRINITY_DN30818_c0_g1::TRINITY_DN30818_c0_g1_i2::g.45543::m.45543	CSTR1_ORYSJ	94.1	322	19	0	55	376	1	322	0	627
TRINITY_DN30840_c0_g1::TRINITY_DN30840_c0_g1_i1::g.45609::m.45609	PPA18_ARATH	73.26	389	104	0	4	392	49	437	0	622
TRINITY_DN30840_c0_g1::TRINITY_DN30840_c0_g1_i3::g.45615::m.45615	PPA18_ARATH	68.44	450	124	4	51	500	6	437	0	649
TRINITY_DN30841_c0_g1::TRINITY_DN30841_c0_g1_i1::g.45618::m.45618	KN12A_ORYSJ	77.75	1128	212	17	76	1189	53	1155	0	1667
TRINITY_DN30841_c0_g1::TRINITY_DN30841_c0_g1_i2::g.45621::m.45621	KN12A_ORYSJ	78.62	940	184	11	1	938	231	1155	0	1427
TRINITY_DN30847_c0_g1::TRINITY_DN30847_c0_g1_i1::g.45645::m.45645	KN7K_ORYSJ	88.12	960	113	1	82	1040	100	1059	0	1695
TRINITY_DN30847_c0_g1::TRINITY_DN30847_c0_g1_i2::g.45649::m.45649	KN7K_ORYSJ	84.81	645	97	1	1	644	415	1059	0	1058
TRINITY_DN30847_c0_g1::TRINITY_DN30847_c0_g1_i2::g.45650::m.45650	KN7K_ORYSJ	94.07	270	16	0	82	351	100	369	0	540
TRINITY_DN30847_c0_g1::TRINITY_DN30847_c0_g1_i3::g.45654::m.45654	KN7K_ORYSJ	84.81	645	97	1	1	644	415	1059	0	1058
TRINITY_DN30847_c0_g1::TRINITY_DN30847_c0_g1_i3::g.45655::m.45655	KN7K_ORYSJ	94.07	270	16	0	82	351	100	369	0	540
TRINITY_DN30847_c0_g1::TRINITY_DN30847_c0_g1_i4::g.45659::m.45659	KN7K_ORYSJ	88.12	960	113	1	82	1040	100	1059	0	1695
TRINITY_DN30849_c0_g1::TRINITY_DN30849_c0_g1_i1::g.45664::m.45664	BRM_ARATH	57.51	1925	719	34	41	1923	326	2193	0	2021
TRINITY_DN30852_c0_g1::TRINITY_DN30852_c0_g1_i1::g.45678::m.45678	CDPKR_ORYSJ	93.29	417	26	2	1	417	198	612	0	806
TRINITY_DN30852_c0_g1::TRINITY_DN30852_c0_g1_i2::g.45680::m.45680	CDPKR_ORYSJ	92.11	317	20	1	1	312	198	514	0	610
TRINITY_DN30854_c0_g1::TRINITY_DN30854_c0_g1_i1::g.45687::m.45687	CASP_ARATH	70.86	652	186	4	32	680	26	676	0	927
TRINITY_DN30854_c0_g1::TRINITY_DN30854_c0_g1_i4::g.45694::m.45694	CASP_ARATH	72.89	664	176	3	32	693	26	687	0	984
TRINITY_DN30854_c0_g1::TRINITY_DN30854_c0_g1_i5::g.45697::m.45697	CASP_ARATH	72.33	636	173	3	32	665	26	660	0	932
TRINITY_DN30854_c0_g3::TRINITY_DN30854_c0_g3_i1::g.45701::m.45701	CASP_ARATH	74.31	362	91	2	32	391	26	387	0	541
TRINITY_DN30856_c0_g1::TRINITY_DN30856_c0_g1_i1::g.45706::m.45706	RWA1_ARATH	70.13	539	158	3	13	549	1	538	0	793
TRINITY_DN30856_c0_g1::TRINITY_DN30856_c0_g1_i2::g.45707::m.45707	RWA1_ARATH	72.55	499	133	2	1	498	43	538	0	758
TRINITY_DN30856_c0_g1::TRINITY_DN30856_c0_g1_i3::g.45708::m.45708	RWA1_ARATH	79.78	356	71	1	1	355	183	538	0	602
TRINITY_DN30861_c0_g5::TRINITY_DN30861_c0_g5_i1::g.45729::m.45729	ALFC5_ARATH	81.39	360	65	2	46	405	1	358	0	589
TRINITY_DN30861_c0_g5::TRINITY_DN30861_c0_g5_i2::g.45732::m.45732	ALFC5_ARATH	82.78	360	60	2	1	360	1	358	0	607
TRINITY_DN30865_c0_g1::TRINITY_DN30865_c0_g1_i1::g.45759::m.45759	EIF3C_SCLS1	76.16	822	185	4	1	811	1	822	0	1244
TRINITY_DN30870_c0_g1::TRINITY_DN30870_c0_g1_i1::g.45766::m.45766	SPT16_ORYSJ	53.07	1059	471	14	11	1056	9	1054	0	1064
TRINITY_DN30876_c0_g1::TRINITY_DN30876_c0_g1_i1::g.45798::m.45798	TCPA_SCHPO	72.47	563	146	2	11	573	1	554	0	840
TRINITY_DN30880_c0_g1::TRINITY_DN30880_c0_g1_i1::g.45817::m.45817	PRTD_YEAST	42.8	701	368	11	10	704	37	710	0	544
TRINITY_DN30886_c0_g1::TRINITY_DN30886_c0_g1_i1::g.45831::m.45831	ORTH2_ARATH	66.67	519	160	5	1	514	103	613	0	714
TRINITY_DN30891_c0_g2::TRINITY_DN30891_c0_g2_i2::g.45843::m.45843	ORP3A_ARATH	76.7	442	103	0	15	456	9	450	0	741
TRINITY_DN30891_c0_g2::TRINITY_DN30891_c0_g2_i3::g.45847::m.45847	ORP3B_ARATH	75.86	348	84	0	2	349	108	455	0	586
TRINITY_DN30906_c0_g1::TRINITY_DN30906_c0_g1_i1::g.45927::m.45927	ARFI_ORYSJ	77.35	521	93	4	1	500	157	673	0	808
TRINITY_DN30906_c0_g1::TRINITY_DN30906_c0_g1_i2::g.45929::m.45929	ARFI_ORYSJ	79.88	666	109	4	10	654	12	673	0	1081
TRINITY_DN30907_c0_g1::TRINITY_DN30907_c0_g1_i6::g.45950::m.45950	TPIC_SECCE	99.23	261	2	0	41	301	38	298	0	533
TRINITY_DN30908_c0_g1::TRINITY_DN30908_c0_g1_i1::g.45966::m.45966	AL3H1_ARATH	60.25	405	161	0	2	406	9	413	0	528
TRINITY_DN30908_c0_g1::TRINITY_DN30908_c0_g1_i3::g.45970::m.45970	AL3H1_ARATH	59.58	475	192	0	2	476	9	483	0	612
TRINITY_DN30909_c0_g1::TRINITY_DN30909_c0_g1_i1::g.45973::m.45973	CSLE2_ORYSJ	77.09	358	82	0	1	358	386	743	0	574
TRINITY_DN30909_c0_g1::TRINITY_DN30909_c0_g1_i2::g.45977::m.45977	CSLE2_ORYSJ	77.09	358	82	0	1	358	386	743	0	574
TRINITY_DN30909_c0_g1::TRINITY_DN30909_c0_g1_i3::g.45978::m.45978	CSLE2_ORYSJ	78.83	359	74	1	14	370	17	375	0	597
TRINITY_DN30909_c0_g1::TRINITY_DN30909_c0_g1_i3::g.45979::m.45979	CSLE2_ORYSJ	77.09	358	82	0	1	358	386	743	0	574
TRINITY_DN30922_c0_g1::TRINITY_DN30922_c0_g1_i2::g.46006::m.46006	SBT38_ARATH	45.15	784	363	15	11	740	3	773	0	640
TRINITY_DN30922_c0_g1::TRINITY_DN30922_c0_g1_i5::g.46008::m.46008	SBT38_ARATH	43.76	809	363	16	11	765	3	773	0	625
TRINITY_DN30957_c0_g1::TRINITY_DN30957_c0_g1_i2::g.46114::m.46114	OTC_PEA	78.9	327	68	1	45	370	48	374	0	550
TRINITY_DN30961_c0_g1::TRINITY_DN30961_c0_g1_i1::g.46128::m.46128	AMPP1_COLGM	66.67	453	150	1	45	497	1	452	0	650
TRINITY_DN30961_c0_g1::TRINITY_DN30961_c0_g1_i2::g.46129::m.46129	AMPP1_COLGM	66.67	453	150	1	1	453	1	452	0	650
TRINITY_DN30966_c0_g1::TRINITY_DN30966_c0_g1_i1::g.46146::m.46146	FH10_ORYSJ	68.35	575	147	6	34	578	37	606	0	677
TRINITY_DN30966_c0_g1::TRINITY_DN30966_c0_g1_i2::g.46151::m.46151	FH10_ORYSJ	73.18	850	188	8	34	848	37	881	0	1110
TRINITY_DN30966_c0_g1::TRINITY_DN30966_c0_g1_i3::g.46155::m.46155	FH10_ORYSJ	68.35	575	147	6	34	578	37	606	0	677
TRINITY_DN30966_c0_g1::TRINITY_DN30966_c0_g1_i4::g.46160::m.46160	FH10_ORYSJ	73.18	850	188	8	34	848	37	881	0	1110
TRINITY_DN30967_c0_g1::TRINITY_DN30967_c0_g1_i1::g.46164::m.46164	Y1591_ARATH	66.89	912	273	14	90	981	6	908	0	1103
TRINITY_DN30967_c0_g1::TRINITY_DN30967_c0_g1_i2::g.46170::m.46170	Y1591_ARATH	66.89	912	273	14	90	981	6	908	0	1102
TRINITY_DN30967_c0_g1::TRINITY_DN30967_c0_g1_i3::g.46176::m.46176	Y1591_ARATH	62.36	1222	419	19	90	1287	6	1210	0	1379
TRINITY_DN30968_c0_g3::TRINITY_DN30968_c0_g3_i1::g.46184::m.46184	CLCD_ARATH	78.29	516	108	1	79	594	6	517	0	781
TRINITY_DN30977_c0_g1::TRINITY_DN30977_c0_g1_i1::g.46214::m.46214	KPRO_MAIZE	46.47	822	391	15	34	827	14	814	0	696
TRINITY_DN30986_c1_g1::TRINITY_DN30986_c1_g1_i1::g.46259::m.46259	NNJA4_ORYSJ	78.26	460	68	5	20	476	21	451	0	671
TRINITY_DN30986_c1_g1::TRINITY_DN30986_c1_g1_i2::g.46261::m.46261	NNJA4_ORYSJ	78.26	460	68	5	20	476	21	451	0	671
TRINITY_DN30994_c0_g1::TRINITY_DN30994_c0_g1_i2::g.46290::m.46290	CIGR2_ORYSJ	61.89	475	178	3	67	540	71	543	0	607
TRINITY_DN30994_c0_g1::TRINITY_DN30994_c0_g1_i3::g.46292::m.46292	CIGR2_ORYSJ	61.89	475	178	3	67	540	71	543	0	607
TRINITY_DN30994_c0_g1::TRINITY_DN30994_c0_g1_i4::g.46294::m.46294	CIGR2_ORYSJ	62.11	475	177	3	172	645	71	543	0	611
TRINITY_DN30994_c0_g1::TRINITY_DN30994_c0_g1_i6::g.46297::m.46297	CIGR2_ORYSJ	61.89	475	178	3	172	645	71	543	0	604
TRINITY_DN30994_c0_g1::TRINITY_DN30994_c0_g1_i8::g.46301::m.46301	CIGR2_ORYSJ	61.89	475	178	3	172	645	71	543	0	604
TRINITY_DN30994_c0_g1::TRINITY_DN30994_c0_g1_i9::g.46302::m.46302	CIGR2_ORYSJ	62.11	475	177	3	172	645	71	543	0	611
TRINITY_DN31003_c0_g1::TRINITY_DN31003_c0_g1_i1::g.46358::m.46358	DGDG1_LOTJA	64.41	784	212	10	69	787	5	786	0	1006
TRINITY_DN31014_c0_g1::TRINITY_DN31014_c0_g1_i2::g.46396::m.46396	CFM2_ARATH	48.44	739	329	11	344	1051	294	1011	0	634
TRINITY_DN31021_c0_g1::TRINITY_DN31021_c0_g1_i1::g.46415::m.46415	CSI3_ARATH	58.97	2108	857	6	103	2203	28	2134	0	2424
TRINITY_DN31021_c0_g1::TRINITY_DN31021_c0_g1_i2::g.46417::m.46417	CSI3_ARATH	58.97	2108	857	6	35	2135	28	2134	0	2428
TRINITY_DN31021_c0_g1::TRINITY_DN31021_c0_g1_i3::g.46419::m.46419	CSI3_ARATH	58.97	2108	857	6	35	2135	28	2134	0	2428
TRINITY_DN31021_c0_g1::TRINITY_DN31021_c0_g1_i4::g.46421::m.46421	CSI3_ARATH	58.97	2108	857	6	99	2199	28	2134	0	2425
TRINITY_DN31025_c0_g1::TRINITY_DN31025_c0_g1_i1::g.46433::m.46433	ATAB2_ORYSJ	81.87	386	61	2	1	377	1	386	0	593
TRINITY_DN31041_c0_g1::TRINITY_DN31041_c0_g1_i1::g.46476::m.46476	KPRS3_ORYSJ	81.48	378	61	2	76	450	38	409	0	636
TRINITY_DN31084_c0_g1::TRINITY_DN31084_c0_g1_i1::g.46650::m.46650	TIR1L_ARATH	55.59	626	250	9	2	613	8	619	0	672
TRINITY_DN31103_c0_g2::TRINITY_DN31103_c0_g2_i1::g.46704::m.46704	C7016_ORYSJ	83.05	348	59	0	1	348	37	384	0	615
TRINITY_DN31104_c0_g1::TRINITY_DN31104_c0_g1_i1::g.46706::m.46706	PHO13_ORYSJ	79.12	613	105	10	46	637	1	611	0	865
TRINITY_DN31104_c0_g3::TRINITY_DN31104_c0_g3_i1::g.46709::m.46709	PHO13_ORYSJ	83.61	830	113	10	46	854	1	828	0	1310
TRINITY_DN31117_c0_g1::TRINITY_DN31117_c0_g1_i3::g.46747::m.46747	IPCS_ORYSJ	88.96	326	36	0	1	326	1	326	0	609
TRINITY_DN31122_c0_g1::TRINITY_DN31122_c0_g1_i1::g.46761::m.46761	NTRB_ORYSJ	89.46	332	34	1	1	332	1	331	0	582
TRINITY_DN31122_c0_g3::TRINITY_DN31122_c0_g3_i1::g.46762::m.46762	NTRB_ORYSJ	91.57	332	27	1	1	332	1	331	0	589
TRINITY_DN31126_c0_g1::TRINITY_DN31126_c0_g1_i1::g.46787::m.46787	CKB11_ORYSJ	87.7	309	32	1	11	319	1	303	0	566
TRINITY_DN31128_c0_g1::TRINITY_DN31128_c0_g1_i1::g.46789::m.46789	PP172_ARATH	54.01	785	350	8	3	783	91	868	0	896
TRINITY_DN31128_c0_g1::TRINITY_DN31128_c0_g1_i2::g.46794::m.46794	PP172_ARATH	54.01	785	350	8	3	783	91	868	0	896
TRINITY_DN31128_c0_g1::TRINITY_DN31128_c0_g1_i3::g.46798::m.46798	PP172_ARATH	54.01	785	350	8	3	783	91	868	0	896
TRINITY_DN31129_c0_g1::TRINITY_DN31129_c0_g1_i1::g.46803::m.46803	COPG2_ORYSJ	95.28	889	42	0	1	889	1	889	0	1741
TRINITY_DN31129_c0_g1::TRINITY_DN31129_c0_g1_i3::g.46805::m.46805	COPG2_ORYSJ	94.75	800	42	0	1	800	90	889	0	1557
TRINITY_DN31129_c0_g2::TRINITY_DN31129_c0_g2_i1::g.46806::m.46806	COPG1_ORYSJ	93.33	884	58	1	78	960	1	884	0	1638
TRINITY_DN31141_c0_g1::TRINITY_DN31141_c0_g1_i1::g.46844::m.46844	ILL1_ORYSJ	93.88	278	17	0	125	402	31	308	0	541
TRINITY_DN31141_c0_g1::TRINITY_DN31141_c0_g1_i2::g.46848::m.46848	ILL1_ORYSJ	93.88	278	17	0	125	402	31	308	0	541
TRINITY_DN31141_c0_g1::TRINITY_DN31141_c0_g1_i3::g.46852::m.46852	ILL1_ORYSJ	89.81	412	42	0	125	536	31	442	0	777
TRINITY_DN31141_c0_g1::TRINITY_DN31141_c0_g1_i4::g.46855::m.46855	ILL1_ORYSJ	89.81	412	42	0	125	536	31	442	0	777
TRINITY_DN31153_c0_g1::TRINITY_DN31153_c0_g1_i1::g.46881::m.46881	AP1M2_ARATH	88.89	315	35	0	30	344	114	428	0	608
TRINITY_DN31153_c0_g1::TRINITY_DN31153_c0_g1_i2::g.46883::m.46883	AP1M2_ARATH	86.01	429	59	1	94	522	1	428	0	799
TRINITY_DN31187_c0_g1::TRINITY_DN31187_c0_g1_i1::g.47021::m.47021	LEUNG_ARATH	55.14	662	267	10	1	641	228	880	0	656
TRINITY_DN31194_c0_g1::TRINITY_DN31194_c0_g1_i1::g.47038::m.47038	GSHR_NEUCR	65.38	468	159	3	40	507	4	468	0	647
TRINITY_DN31221_c0_g2::TRINITY_DN31221_c0_g2_i2::g.47139::m.47139	ANM1_ORYSJ	87.63	388	39	2	34	413	1	387	0	692
TRINITY_DN31221_c0_g2::TRINITY_DN31221_c0_g2_i3::g.47142::m.47142	ANM1_ORYSJ	88.79	321	27	2	34	346	1	320	0	572
TRINITY_DN31221_c0_g2::TRINITY_DN31221_c0_g2_i6::g.47150::m.47150	ANM1_ORYSJ	91.83	306	25	0	1	306	82	387	0	595
TRINITY_DN31221_c0_g2::TRINITY_DN31221_c0_g2_i8::g.47152::m.47152	ANM1_ORYSJ	91.83	306	25	0	1	306	82	387	0	595
TRINITY_DN31230_c0_g1::TRINITY_DN31230_c0_g1_i1::g.47183::m.47183	RECAC_ARATH	83.92	311	47	2	49	359	42	349	0	526
TRINITY_DN31230_c0_g2::TRINITY_DN31230_c0_g2_i1::g.47185::m.47185	RECAC_ARATH	83.68	337	52	2	49	385	42	375	0	574
TRINITY_DN31230_c0_g3::TRINITY_DN31230_c0_g3_i1::g.47187::m.47187	RECAC_ARATH	82.04	373	64	2	49	421	42	411	0	623
TRINITY_DN31243_c0_g1::TRINITY_DN31243_c0_g1_i1::g.47236::m.47236	CNR13_MAIZE	80.85	423	71	1	3	415	6	428	0	716
TRINITY_DN31245_c1_g1::TRINITY_DN31245_c1_g1_i2::g.47250::m.47250	PCKA_MAIZE	90.41	542	51	1	2	543	124	664	0	1031
TRINITY_DN31248_c0_g2::TRINITY_DN31248_c0_g2_i3::g.47286::m.47286	IF4G_WHEAT	96.52	1493	45	4	389	1879	1	1488	0	2934
TRINITY_DN31248_c0_g2::TRINITY_DN31248_c0_g2_i4::g.47293::m.47293	IF4G_WHEAT	96.52	1493	45	4	389	1879	1	1488	0	2934
TRINITY_DN31255_c0_g3::TRINITY_DN31255_c0_g3_i3::g.47325::m.47325	LUH_ARATH	60.37	487	163	9	1	479	323	787	0	579
TRINITY_DN31255_c0_g3::TRINITY_DN31255_c0_g3_i5::g.47333::m.47333	LUH_ARATH	63.14	814	262	14	106	908	1	787	0	981
TRINITY_DN31261_c0_g3::TRINITY_DN31261_c0_g3_i1::g.47352::m.47352	CWC22_DANRE	54.51	565	248	3	40	595	189	753	0	607
TRINITY_DN31289_c0_g2::TRINITY_DN31289_c0_g2_i4::g.47431::m.47431	SWI3C_ARATH	50.64	626	277	11	98	708	50	658	0	584
TRINITY_DN31290_c0_g1::TRINITY_DN31290_c0_g1_i1::g.47443::m.47443	FHYRK_ARATH	69.76	377	114	0	1	377	1	377	0	551
TRINITY_DN31305_c0_g2::TRINITY_DN31305_c0_g2_i1::g.47485::m.47485	CIPKL_ORYSJ	85.39	445	65	0	114	558	81	525	0	788
TRINITY_DN31305_c0_g2::TRINITY_DN31305_c0_g2_i2::g.47487::m.47487	CIPKL_ORYSJ	85.09	389	58	0	114	502	81	469	0	689
TRINITY_DN31309_c0_g1::TRINITY_DN31309_c0_g1_i1::g.47490::m.47490	CPSF2_ORYSJ	89.57	738	77	0	45	782	1	738	0	1389
TRINITY_DN31309_c0_g1::TRINITY_DN31309_c0_g1_i2::g.47492::m.47492	CPSF2_ORYSJ	89.12	441	48	0	45	485	1	441	0	829
TRINITY_DN31311_c0_g2::TRINITY_DN31311_c0_g2_i1::g.47504::m.47504	LACS4_ARATH	66.15	650	215	3	3	648	9	657	0	914
TRINITY_DN31331_c0_g1::TRINITY_DN31331_c0_g1_i1::g.47613::m.47613	TOR_ORYSJ	94.12	1666	94	2	11	1676	804	2465	0	3249
TRINITY_DN31331_c0_g1::TRINITY_DN31331_c0_g1_i2::g.47616::m.47616	TOR_ORYSJ	94.11	1358	77	1	11	1368	804	2158	0	2659
TRINITY_DN31331_c0_g1::TRINITY_DN31331_c0_g1_i3::g.47619::m.47619	TOR_ORYSJ	92.49	426	32	0	11	436	804	1229	0	827
TRINITY_DN31335_c0_g1::TRINITY_DN31335_c0_g1_i2::g.47625::m.47625	C3H6_ORYSJ	83.6	445	65	1	22	458	21	465	0	754
TRINITY_DN31335_c0_g1::TRINITY_DN31335_c0_g1_i3::g.47628::m.47628	C3H6_ORYSJ	83.6	445	65	1	22	458	21	465	0	754
TRINITY_DN31335_c0_g1::TRINITY_DN31335_c0_g1_i4::g.47631::m.47631	C3H6_ORYSJ	83.6	445	65	1	22	458	21	465	0	754
TRINITY_DN31335_c0_g1::TRINITY_DN31335_c0_g1_i5::g.47635::m.47635	C3H6_ORYSJ	83.6	445	65	1	22	458	21	465	0	754
TRINITY_DN31357_c0_g1::TRINITY_DN31357_c0_g1_i1::g.47725::m.47725	CMT3_MAIZE	70.5	922	240	9	1	897	1	915	0	1306
TRINITY_DN31363_c0_g3::TRINITY_DN31363_c0_g3_i1::g.47738::m.47738	WEB1_ARATH	48.06	720	344	11	46	740	65	779	0	550
TRINITY_DN31363_c0_g3::TRINITY_DN31363_c0_g3_i2::g.47742::m.47742	WEB1_ARATH	48.06	720	344	11	46	740	65	779	0	550
TRINITY_DN31406_c0_g1::TRINITY_DN31406_c0_g1_i1::g.47889::m.47889	GUN12_ORYSJ	87.37	372	47	0	1	372	252	623	0	651
TRINITY_DN31406_c0_g1::TRINITY_DN31406_c0_g1_i2::g.47895::m.47895	GUN12_ORYSJ	87.37	372	47	0	1	372	252	623	0	651
TRINITY_DN31433_c0_g2::TRINITY_DN31433_c0_g2_i1::g.48016::m.48016	GDI2_ARATH	79.73	444	90	0	13	456	1	444	0	753
TRINITY_DN31435_c0_g2::TRINITY_DN31435_c0_g2_i1::g.48022::m.48022	ALA9_ARATH	65.67	1104	367	6	28	1126	15	1111	0	1528
TRINITY_DN31458_c0_g1::TRINITY_DN31458_c0_g1_i1::g.48122::m.48122	DPOE1_ARATH	83.23	829	138	1	3	830	168	996	0	1477
TRINITY_DN31461_c0_g1::TRINITY_DN31461_c0_g1_i1::g.48139::m.48139	CINV1_ORYSJ	93.57	560	35	1	1	559	3	562	0	1083
TRINITY_DN31461_c0_g1::TRINITY_DN31461_c0_g1_i2::g.48140::m.48140	CINV1_ORYSJ	93.29	462	30	1	1	461	3	464	0	890
TRINITY_DN31486_c0_g1::TRINITY_DN31486_c0_g1_i1::g.48277::m.48277	SPSA2_ORYSJ	85.82	395	55	1	1	395	570	963	0	702
TRINITY_DN31486_c0_g1::TRINITY_DN31486_c0_g1_i3::g.48279::m.48279	SPSA2_ORYSJ	86.6	306	40	1	1	306	570	874	0	550
TRINITY_DN31504_c0_g1::TRINITY_DN31504_c0_g1_i1::g.48354::m.48354	UAH_ORYSJ	88.94	452	43	2	57	501	33	484	0	781
TRINITY_DN31507_c0_g1::TRINITY_DN31507_c0_g1_i1::g.48363::m.48363	C7A15_ARATH	51.2	502	237	3	27	528	19	512	0	541
TRINITY_DN31514_c0_g1::TRINITY_DN31514_c0_g1_i1::g.48397::m.48397	SPXM3_ORYSJ	94.61	297	16	0	1	297	1	297	0	585
TRINITY_DN31514_c0_g1::TRINITY_DN31514_c0_g1_i5::g.48399::m.48399	SPXM3_ORYSJ	94.61	297	16	0	1	297	1	297	0	585
TRINITY_DN31524_c0_g2::TRINITY_DN31524_c0_g2_i1::g.48470::m.48470	DEAH5_ARATH	81.91	304	55	0	1	304	865	1168	0	538
TRINITY_DN31524_c0_g3::TRINITY_DN31524_c0_g3_i1::g.48472::m.48472	DEAH5_ARATH	81.91	304	55	0	1	304	865	1168	0	538
TRINITY_DN31524_c0_g3::TRINITY_DN31524_c0_g3_i2::g.48473::m.48473	DEAH5_ARATH	81.91	304	55	0	1	304	865	1168	0	538
TRINITY_DN31529_c0_g1::TRINITY_DN31529_c0_g1_i1::g.48485::m.48485	AB20B_ARATH	76.9	1411	318	6	1	1408	2	1407	0	2223
TRINITY_DN31529_c0_g3::TRINITY_DN31529_c0_g3_i1::g.48501::m.48501	AB6B_ARATH	75.56	753	181	2	28	779	656	1406	0	1177
TRINITY_DN31537_c0_g1::TRINITY_DN31537_c0_g1_i1::g.48534::m.48534	DIT1_SPIOL	75.78	574	117	5	1	557	1	569	0	820
TRINITY_DN31544_c0_g1::TRINITY_DN31544_c0_g1_i1::g.48576::m.48576	BGAL3_ORYSJ	83.53	431	70	1	1	431	82	511	0	772
TRINITY_DN31544_c0_g1::TRINITY_DN31544_c0_g1_i2::g.48579::m.48579	BGAL3_ORYSJ	85.63	355	49	1	1	355	82	434	0	659
TRINITY_DN31556_c0_g1::TRINITY_DN31556_c0_g1_i1::g.48623::m.48623	AB4C_MAIZE	90.26	1406	134	1	3	1405	105	1510	0	2558
TRINITY_DN31556_c0_g1::TRINITY_DN31556_c0_g1_i2::g.48627::m.48627	AB4C_MAIZE	96.11	463	18	0	38	500	1048	1510	0	923
TRINITY_DN31556_c0_g1::TRINITY_DN31556_c0_g1_i3::g.48629::m.48629	AB4C_MAIZE	96.51	430	15	0	38	467	1048	1477	0	861
TRINITY_DN31556_c0_g1::TRINITY_DN31556_c0_g1_i4::g.48631::m.48631	AB4C_MAIZE	90.24	1373	131	1	3	1372	105	1477	0	2494
TRINITY_DN31559_c0_g1::TRINITY_DN31559_c0_g1_i1::g.48638::m.48638	B3GTJ_ARATH	67.35	441	138	4	1	435	241	681	0	654
TRINITY_DN31559_c0_g1::TRINITY_DN31559_c0_g1_i2::g.48641::m.48641	B3GTJ_ARATH	67.35	441	138	4	1	435	241	681	0	654
TRINITY_DN31566_c0_g1::TRINITY_DN31566_c0_g1_i1::g.48666::m.48666	EIF3B_SCLS1	83.4	723	119	1	1	723	1	722	0	1251
TRINITY_DN31569_c0_g1::TRINITY_DN31569_c0_g1_i1::g.48672::m.48672	FDH_HORVU	96.21	264	10	0	1	264	1	264	0	521
TRINITY_DN31569_c0_g1::TRINITY_DN31569_c0_g1_i2::g.48676::m.48676	FDH_HORVU	96.51	344	12	0	1	344	1	344	0	691
TRINITY_DN31569_c0_g1::TRINITY_DN31569_c0_g1_i3::g.48680::m.48680	FDH_HORVU	96.21	264	10	0	1	264	1	264	0	521
TRINITY_DN31569_c0_g1::TRINITY_DN31569_c0_g1_i4::g.48685::m.48685	FDH_HORVU	97.35	377	10	0	1	377	1	377	0	762
TRINITY_DN31569_c0_g1::TRINITY_DN31569_c0_g1_i5::g.48688::m.48688	FDH_HORVU	96.21	264	10	0	1	264	1	264	0	521
TRINITY_DN31575_c0_g1::TRINITY_DN31575_c0_g1_i1::g.48722::m.48722	KN12E_ORYSJ	78.35	462	90	4	1	456	1408	1865	0	692
TRINITY_DN31576_c0_g1::TRINITY_DN31576_c0_g1_i1::g.48724::m.48724	CSLD1_ORYSJ	83.9	677	74	12	1	669	1	650	0	1127
TRINITY_DN31576_c0_g2::TRINITY_DN31576_c0_g2_i1::g.48728::m.48728	CSLD1_ORYSJ	83.9	677	74	12	1	669	1	650	0	1127
TRINITY_DN31576_c0_g2::TRINITY_DN31576_c0_g2_i2::g.48732::m.48732	CSLD1_ORYSJ	83.9	677	74	12	1	669	1	650	0	1127
TRINITY_DN31576_c0_g3::TRINITY_DN31576_c0_g3_i1::g.48736::m.48736	CSLD1_ORYSJ	83.9	677	74	12	1	669	1	650	0	1127
TRINITY_DN31576_c0_g4::TRINITY_DN31576_c0_g4_i1::g.48740::m.48740	CSLD1_ORYSJ	83.9	677	74	12	1	669	1	650	0	1127
TRINITY_DN31584_c0_g1::TRINITY_DN31584_c0_g1_i1::g.48780::m.48780	FAB1C_ARATH	45	1651	696	39	57	1600	102	1647	0	1217
TRINITY_DN31584_c0_g1::TRINITY_DN31584_c0_g1_i2::g.48784::m.48784	FAB1C_ARATH	46.46	917	387	26	57	912	102	975	0	681
TRINITY_DN31584_c0_g1::TRINITY_DN31584_c0_g1_i3::g.48789::m.48789	FAB1C_ARATH	46.46	917	387	26	57	912	102	975	0	681
TRINITY_DN31584_c0_g1::TRINITY_DN31584_c0_g1_i4::g.48794::m.48794	FAB1C_ARATH	43.28	1571	679	39	57	1520	102	1567	0	1076
TRINITY_DN31584_c0_g1::TRINITY_DN31584_c0_g1_i5::g.48798::m.48798	FAB1C_ARATH	44.7	897	382	15	114	959	734	1567	0	698
TRINITY_DN31584_c0_g1::TRINITY_DN31584_c0_g1_i7::g.48809::m.48809	FAB1C_ARATH	48.41	946	379	14	140	1039	765	1647	0	839
TRINITY_DN31585_c0_g1::TRINITY_DN31585_c0_g1_i1::g.48821::m.48821	EF1A_PUCGR	99.25	267	1	1	1	267	143	408	0	548
TRINITY_DN31612_c0_g1::TRINITY_DN31612_c0_g1_i1::g.48927::m.48927	XXT1_ORYSJ	87.36	451	53	1	1	451	1	447	0	788
TRINITY_DN31628_c0_g1::TRINITY_DN31628_c0_g1_i1::g.48970::m.48970	PSKR1_DAUCA	50.52	1049	457	12	10	1036	9	1017	0	983
TRINITY_DN31628_c0_g1::TRINITY_DN31628_c0_g1_i2::g.48973::m.48973	PSKR1_DAUCA	44.13	818	393	13	10	803	9	786	0	595
TRINITY_DN31629_c0_g1::TRINITY_DN31629_c0_g1_i1::g.48989::m.48989	BSK3_ORYSJ	81.96	499	84	3	103	600	1	494	0	845
TRINITY_DN31629_c0_g1::TRINITY_DN31629_c0_g1_i2::g.48993::m.48993	BSK3_ORYSJ	81.96	499	84	3	103	600	1	494	0	845
TRINITY_DN31629_c0_g2::TRINITY_DN31629_c0_g2_i1::g.48997::m.48997	BSK3_ORYSJ	95.45	440	20	0	1	440	54	493	0	887
TRINITY_DN31629_c0_g2::TRINITY_DN31629_c0_g2_i2::g.48998::m.48998	BSK3_ORYSJ	95.45	440	20	0	1	440	54	493	0	887
TRINITY_DN31638_c0_g1::TRINITY_DN31638_c0_g1_i1::g.49016::m.49016	PVIP_NICBE	62.26	567	196	4	18	584	1	549	0	714
TRINITY_DN31639_c0_g2::TRINITY_DN31639_c0_g2_i1::g.49026::m.49026	BGL22_ORYSJ	80.78	463	85	2	24	482	26	488	0	791
TRINITY_DN31639_c0_g2::TRINITY_DN31639_c0_g2_i3::g.49034::m.49034	BGL22_ORYSJ	81.91	398	70	1	24	419	26	423	0	698
TRINITY_DN31651_c0_g1::TRINITY_DN31651_c0_g1_i1::g.49096::m.49096	CUL1_ARATH	62	500	186	2	2	500	191	687	0	640
TRINITY_DN31654_c0_g1::TRINITY_DN31654_c0_g1_i1::g.49132::m.49132	CKI4_ORYSJ	86.91	718	91	3	1	716	1	717	0	1274
TRINITY_DN31656_c0_g1::TRINITY_DN31656_c0_g1_i4::g.49142::m.49142	PUR5_VIGUN	71.35	377	92	4	14	378	15	387	0	516
TRINITY_DN31672_c0_g1::TRINITY_DN31672_c0_g1_i1::g.49199::m.49199	ABCG9_DICDI	38.21	1455	831	24	35	1463	33	1445	0	983
TRINITY_DN31679_c0_g1::TRINITY_DN31679_c0_g1_i1::g.49218::m.49218	MTNA_SCLS1	65.91	443	145	2	1	437	1	443	0	566
TRINITY_DN31692_c0_g2::TRINITY_DN31692_c0_g2_i1::g.49261::m.49261	RUS2_ARATH	64.69	422	146	2	12	432	14	433	0	572
TRINITY_DN31699_c0_g1::TRINITY_DN31699_c0_g1_i2::g.49290::m.49290	CDPKH_ORYSJ	93.58	405	26	0	1	405	163	567	0	793
TRINITY_DN31699_c0_g1::TRINITY_DN31699_c0_g1_i3::g.49291::m.49291	CDPKH_ORYSJ	93.58	405	26	0	1	405	163	567	0	793
TRINITY_DN31710_c0_g1::TRINITY_DN31710_c0_g1_i2::g.49349::m.49349	ARAE3_ORYSJ	90.24	338	32	1	1	337	1	338	0	639
TRINITY_DN31710_c0_g1::TRINITY_DN31710_c0_g1_i4::g.49354::m.49354	ARAE3_ORYSJ	93.56	264	16	1	1	263	143	406	0	520
TRINITY_DN31710_c0_g1::TRINITY_DN31710_c0_g1_i6::g.49359::m.49359	ARAE3_ORYSJ	91.63	406	33	1	1	405	1	406	0	785
TRINITY_DN31729_c0_g1::TRINITY_DN31729_c0_g1_i4::g.49422::m.49422	BASS3_ORYSJ	80.92	414	67	2	8	421	22	423	0	623
TRINITY_DN31730_c0_g1::TRINITY_DN31730_c0_g1_i1::g.49424::m.49424	E1313_ARATH	67.76	456	139	5	23	472	21	474	0	654
TRINITY_DN31737_c0_g4::TRINITY_DN31737_c0_g4_i1::g.49435::m.49435	ADLO1_ARATH	64.51	648	220	4	21	663	45	687	0	791
TRINITY_DN31737_c0_g4::TRINITY_DN31737_c0_g4_i2::g.49441::m.49441	ADLO1_ARATH	64.79	835	282	7	2	831	102	929	0	1031
TRINITY_DN31737_c0_g4::TRINITY_DN31737_c0_g4_i3::g.49447::m.49447	ADLO1_ARATH	65.84	890	292	6	21	903	45	929	0	1136
TRINITY_DN31772_c0_g1::TRINITY_DN31772_c0_g1_i1::g.49586::m.49586	Y5262_ARATH	55.72	533	218	4	13	540	5	524	0	554
TRINITY_DN31774_c0_g1::TRINITY_DN31774_c0_g1_i1::g.49597::m.49597	E131_ARATH	59.14	487	182	7	122	607	41	511	0	588
TRINITY_DN31776_c0_g2::TRINITY_DN31776_c0_g2_i1::g.49619::m.49619	ILVH2_ARATH	65.24	489	164	3	44	529	4	489	0	632
TRINITY_DN31776_c0_g2::TRINITY_DN31776_c0_g2_i2::g.49621::m.49621	ILVH2_ARATH	71.87	423	114	2	105	525	70	489	0	634
TRINITY_DN31785_c0_g1::TRINITY_DN31785_c0_g1_i2::g.49650::m.49650	P2C66_ORYSJ	83.65	471	71	3	107	577	67	531	0	776
TRINITY_DN31785_c0_g1::TRINITY_DN31785_c0_g1_i3::g.49655::m.49655	P2C66_ORYSJ	84.93	345	49	1	2	346	190	531	0	575
TRINITY_DN31793_c0_g2::TRINITY_DN31793_c0_g2_i1::g.49701::m.49701	PRFB1_ARATH	76.88	372	86	0	1	372	78	449	0	610
TRINITY_DN31793_c0_g2::TRINITY_DN31793_c0_g2_i2::g.49703::m.49703	PRFB1_ARATH	75.71	387	94	0	55	441	63	449	0	622
TRINITY_DN31800_c0_g2::TRINITY_DN31800_c0_g2_i1::g.49727::m.49727	AB24G_ARATH	52.01	869	387	13	1	853	62	916	0	893
TRINITY_DN31800_c0_g2::TRINITY_DN31800_c0_g2_i2::g.49729::m.49729	AB24G_ARATH	52.01	869	387	13	1	853	62	916	0	893
TRINITY_DN31800_c0_g2::TRINITY_DN31800_c0_g2_i3::g.49731::m.49731	AB28G_ARATH	54.47	1063	449	13	10	1043	53	1109	0	1132
TRINITY_DN31800_c0_g2::TRINITY_DN31800_c0_g2_i4::g.49732::m.49732	AB28G_ARATH	54.73	1014	424	13	10	994	53	1060	0	1080
TRINITY_DN31812_c0_g1::TRINITY_DN31812_c0_g1_i2::g.49779::m.49779	DA1_ARATH	61.24	534	173	8	1	503	1	531	0	634
TRINITY_DN31812_c0_g1::TRINITY_DN31812_c0_g1_i3::g.49785::m.49785	DA1_ARATH	61.24	534	173	8	1	503	1	531	0	634
TRINITY_DN31817_c0_g1::TRINITY_DN31817_c0_g1_i1::g.49830::m.49830	LEUC_ARATH	76.92	442	101	1	50	491	26	466	0	743
TRINITY_DN31817_c0_g1::TRINITY_DN31817_c0_g1_i3::g.49836::m.49836	LEUC_ARATH	78.72	484	102	1	50	533	26	508	0	827
TRINITY_DN31822_c0_g1::TRINITY_DN31822_c0_g1_i1::g.49842::m.49842	RUS1_ARATH	64.68	504	149	8	108	599	109	595	0	610
TRINITY_DN31859_c0_g2::TRINITY_DN31859_c0_g2_i1::g.50004::m.50004	MTR4_ARATH	77.41	965	202	7	7	965	34	988	0	1526
TRINITY_DN31861_c0_g2::TRINITY_DN31861_c0_g2_i1::g.50014::m.50014	MP703_ORYSJ	88.32	591	69	0	1	591	1	591	0	1001
TRINITY_DN31861_c0_g2::TRINITY_DN31861_c0_g2_i2::g.50015::m.50015	MP702_ORYSJ	86.41	596	67	4	17	610	16	599	0	970
TRINITY_DN31863_c0_g1::TRINITY_DN31863_c0_g1_i4::g.50038::m.50038	PNSB1_ARATH	62.77	411	149	1	52	462	49	455	0	543
TRINITY_DN31883_c0_g1::TRINITY_DN31883_c0_g1_i1::g.50133::m.50133	CALSA_ARATH	63.98	633	221	5	1	628	77	707	0	849
TRINITY_DN31883_c0_g2::TRINITY_DN31883_c0_g2_i1::g.50134::m.50134	CALSA_ARATH	63.98	633	221	5	1	628	77	707	0	849
TRINITY_DN31883_c0_g3::TRINITY_DN31883_c0_g3_i1::g.50135::m.50135	CALSA_ARATH	71.92	1834	496	10	1	1821	77	1904	0	2726
TRINITY_DN31883_c0_g3::TRINITY_DN31883_c0_g3_i2::g.50138::m.50138	CALSA_ARATH	76.83	436	101	0	1	436	1469	1904	0	694
TRINITY_DN31899_c1_g1::TRINITY_DN31899_c1_g1_i2::g.50218::m.50218	PP227_ARATH	62.02	595	223	2	25	616	34	628	0	794
TRINITY_DN31900_c0_g1::TRINITY_DN31900_c0_g1_i1::g.50221::m.50221	CCS1_ORYSJ	88.75	311	35	0	8	318	252	562	0	586
TRINITY_DN31900_c0_g1::TRINITY_DN31900_c0_g1_i2::g.50226::m.50226	CCS1_ORYSJ	88.75	311	35	0	8	318	252	562	0	586
TRINITY_DN31900_c0_g1::TRINITY_DN31900_c0_g1_i3::g.50229::m.50229	CCS1_ORYSJ	80.19	515	65	3	35	512	1	515	0	789
TRINITY_DN31900_c0_g1::TRINITY_DN31900_c0_g1_i6::g.50238::m.50238	CCS1_ORYSJ	79.89	562	76	3	35	559	1	562	0	870
TRINITY_DN31900_c0_g1::TRINITY_DN31900_c0_g1_i7::g.50239::m.50239	CCS1_ORYSJ	81.49	562	91	3	35	583	1	562	0	891
TRINITY_DN31900_c0_g1::TRINITY_DN31900_c0_g1_i8::g.50242::m.50242	CCS1_ORYSJ	81.94	515	80	3	35	536	1	515	0	810
TRINITY_DN31901_c0_g1::TRINITY_DN31901_c0_g1_i1::g.50245::m.50245	SCP45_ARATH	73	437	113	1	49	485	30	461	0	684
TRINITY_DN31904_c0_g2::TRINITY_DN31904_c0_g2_i3::g.50255::m.50255	SR54C_ARATH	75.36	418	92	2	52	461	37	451	0	635
TRINITY_DN31912_c0_g1::TRINITY_DN31912_c0_g1_i2::g.50293::m.50293	KAO1_HORVU	88.44	467	19	3	29	490	29	465	0	822
TRINITY_DN31912_c0_g1::TRINITY_DN31912_c0_g1_i4::g.50298::m.50298	KAO1_HORVU	94.68	470	20	2	29	493	29	498	0	904
TRINITY_DN31915_c0_g1::TRINITY_DN31915_c0_g1_i1::g.50305::m.50305	P2C06_ORYSJ	85.6	368	37	1	10	377	116	467	0	649
TRINITY_DN31915_c0_g1::TRINITY_DN31915_c0_g1_i3::g.50312::m.50312	P2C06_ORYSJ	85.6	368	37	1	10	377	116	467	0	649
TRINITY_DN31915_c0_g1::TRINITY_DN31915_c0_g1_i4::g.50315::m.50315	P2C53_ORYSJ	76.99	365	66	6	7	358	85	444	0	543
TRINITY_DN31915_c0_g1::TRINITY_DN31915_c0_g1_i5::g.50321::m.50321	P2C53_ORYSJ	76.99	365	66	6	7	358	85	444	0	543
TRINITY_DN31922_c0_g1::TRINITY_DN31922_c0_g1_i2::g.50359::m.50359	MMS19_ARATH	36.95	1142	668	17	4	1111	3	1126	0	665
TRINITY_DN31930_c0_g1::TRINITY_DN31930_c0_g1_i1::g.50403::m.50403	PPOA_EMENI	35.25	1041	644	17	32	1057	46	1071	0	639
TRINITY_DN31948_c0_g1::TRINITY_DN31948_c0_g1_i1::g.50455::m.50455	PWP2_YEAST	42.68	881	466	7	9	883	4	851	0	737
TRINITY_DN31948_c0_g1::TRINITY_DN31948_c0_g1_i2::g.50457::m.50457	PWP2_YEAST	42.68	881	466	7	9	883	4	851	0	737
TRINITY_DN31958_c0_g1::TRINITY_DN31958_c0_g1_i1::g.50476::m.50476	HMT1_MAIZE	87.81	320	39	0	3	322	2	321	0	592
TRINITY_DN31965_c0_g1::TRINITY_DN31965_c0_g1_i1::g.50520::m.50520	GYS_NEUCR	86.75	679	89	1	6	683	9	687	0	1206
TRINITY_DN31970_c0_g1::TRINITY_DN31970_c0_g1_i1::g.50535::m.50535	MACP1_ARATH	49.68	628	280	11	16	618	2	618	0	595
TRINITY_DN31972_c0_g2::TRINITY_DN31972_c0_g2_i1::g.50549::m.50549	NADK1_ORYSJ	85.06	435	61	3	128	559	6	439	0	705
TRINITY_DN31972_c0_g2::TRINITY_DN31972_c0_g2_i2::g.50554::m.50554	NADK1_ORYSJ	87.1	527	65	2	128	651	6	532	0	903
TRINITY_DN31977_c0_g1::TRINITY_DN31977_c0_g1_i2::g.50585::m.50585	U183_ARATH	80.15	398	75	3	29	426	17	410	0	679
TRINITY_DN31982_c0_g1::TRINITY_DN31982_c0_g1_i2::g.50591::m.50591	ARI2_ARATH	61.15	610	201	8	21	619	8	592	0	724
TRINITY_DN31982_c0_g1::TRINITY_DN31982_c0_g1_i3::g.50593::m.50593	ARI2_ARATH	62.91	550	179	6	1	543	61	592	0	693
TRINITY_DN31989_c0_g2::TRINITY_DN31989_c0_g2_i1::g.50610::m.50610	CSN4_ARATH	83.71	399	63	1	1	399	1	397	0	692
TRINITY_DN31989_c0_g2::TRINITY_DN31989_c0_g2_i2::g.50612::m.50612	CSN4_ARATH	87.5	304	38	0	25	328	94	397	0	554
TRINITY_DN31992_c0_g1::TRINITY_DN31992_c0_g1_i1::g.50625::m.50625	HMCS_YEAST	60.95	461	163	5	4	462	45	490	0	580
TRINITY_DN32002_c0_g1::TRINITY_DN32002_c0_g1_i1::g.50668::m.50668	MACP1_ARATH	48.1	630	293	11	8	624	10	618	0	562
TRINITY_DN32016_c0_g1::TRINITY_DN32016_c0_g1_i1::g.50722::m.50722	FTIP1_ARATH	59.87	628	239	7	1	619	171	794	0	788
TRINITY_DN32018_c0_g1::TRINITY_DN32018_c0_g1_i1::g.50732::m.50732	TNPO1_ORYSJ	91.84	613	50	0	1	613	279	891	0	1140
TRINITY_DN32030_c0_g1::TRINITY_DN32030_c0_g1_i1::g.50777::m.50777	P2C72_ORYSJ	88.06	310	37	0	1	310	1	310	0	588
TRINITY_DN32030_c0_g1::TRINITY_DN32030_c0_g1_i2::g.50780::m.50780	P2C72_ORYSJ	88.46	390	45	0	1	390	1	390	0	736
TRINITY_DN32052_c0_g1::TRINITY_DN32052_c0_g1_i1::g.50863::m.50863	SRF7_ARATH	56.94	699	278	10	49	730	9	701	0	717
TRINITY_DN32052_c0_g1::TRINITY_DN32052_c0_g1_i2::g.50866::m.50866	SRF6_ARATH	57.56	615	247	9	1	606	103	712	0	621
TRINITY_DN32053_c0_g1::TRINITY_DN32053_c0_g1_i1::g.50872::m.50872	P4KG4_ARATH	54.7	574	238	8	1	566	1	560	0	633
TRINITY_DN32053_c0_g1::TRINITY_DN32053_c0_g1_i2::g.50876::m.50876	P4KG4_ARATH	54.7	574	238	8	1	566	1	560	0	633
TRINITY_DN32053_c0_g1::TRINITY_DN32053_c0_g1_i4::g.50885::m.50885	P4KG4_ARATH	54.7	574	238	8	1	566	1	560	0	633
TRINITY_DN32053_c0_g1::TRINITY_DN32053_c0_g1_i5::g.50888::m.50888	P4KG4_ARATH	54.7	574	238	8	1	566	1	560	0	633
TRINITY_DN32053_c0_g1::TRINITY_DN32053_c0_g1_i8::g.50897::m.50897	P4KG4_ARATH	54.7	574	238	8	1	566	1	560	0	633
TRINITY_DN32058_c0_g1::TRINITY_DN32058_c0_g1_i1::g.50919::m.50919	API5_ORYSJ	89.69	359	36	1	1	359	180	537	0	642
TRINITY_DN32058_c0_g1::TRINITY_DN32058_c0_g1_i2::g.50922::m.50922	API5_ORYSJ	91.75	424	35	0	1	424	1	424	0	810
TRINITY_DN32058_c0_g1::TRINITY_DN32058_c0_g1_i6::g.50931::m.50931	API5_ORYSJ	89.78	538	54	1	1	538	1	537	0	969
TRINITY_DN32065_c0_g2::TRINITY_DN32065_c0_g2_i1::g.50972::m.50972	NRPA1_ARATH	49.34	1064	491	14	11	1033	27	1083	0	1000
TRINITY_DN32065_c0_g2::TRINITY_DN32065_c0_g2_i2::g.50975::m.50975	NRPA1_ARATH	45.62	1690	824	25	11	1651	27	1670	0	1416
TRINITY_DN32065_c0_g2::TRINITY_DN32065_c0_g2_i3::g.50981::m.50981	NRPA1_ARATH	46.59	835	400	12	11	806	27	854	0	731
TRINITY_DN32065_c0_g2::TRINITY_DN32065_c0_g2_i4::g.50985::m.50985	NRPA1_ARATH	45.2	843	408	12	29	859	870	1670	0	691
TRINITY_DN32065_c0_g2::TRINITY_DN32065_c0_g2_i4::g.50986::m.50986	NRPA1_ARATH	46.59	835	400	12	11	806	27	854	0	731
TRINITY_DN32071_c0_g1::TRINITY_DN32071_c0_g1_i1::g.51019::m.51019	DGK1_ARATH	58.13	578	218	7	4	565	9	578	0	677
TRINITY_DN32071_c0_g1::TRINITY_DN32071_c0_g1_i2::g.51022::m.51022	DGK1_ARATH	59.97	727	267	7	4	714	9	727	0	899
TRINITY_DN32087_c0_g2::TRINITY_DN32087_c0_g2_i1::g.51119::m.51119	HAK17_ORYSJ	85.65	425	59	1	36	460	285	707	0	751
TRINITY_DN32087_c0_g2::TRINITY_DN32087_c0_g2_i2::g.51121::m.51121	HAK17_ORYSJ	85.96	712	95	3	1	712	1	707	0	1241
TRINITY_DN32087_c0_g2::TRINITY_DN32087_c0_g2_i3::g.51126::m.51126	HAK17_ORYSJ	83.33	420	68	1	1	420	290	707	0	717
TRINITY_DN32089_c0_g1::TRINITY_DN32089_c0_g1_i1::g.51129::m.51129	ARP5_ARATH	61.24	436	164	2	38	468	1	436	0	571
TRINITY_DN32089_c0_g1::TRINITY_DN32089_c0_g1_i2::g.51130::m.51130	ARP5_ORYSJ	80.21	581	104	3	171	746	1	575	0	889
TRINITY_DN32089_c0_g1::TRINITY_DN32089_c0_g1_i3::g.51132::m.51132	ARP5_ORYSJ	80.21	581	104	3	38	613	1	575	0	889
TRINITY_DN32127_c0_g1::TRINITY_DN32127_c0_g1_i2::g.51303::m.51303	SCD2_ARATH	54.44	586	210	14	1	558	9	565	0	546
TRINITY_DN32128_c0_g1::TRINITY_DN32128_c0_g1_i1::g.51307::m.51307	SAB_ARATH	55.68	2349	952	34	1	2307	12	2313	0	2508
TRINITY_DN32128_c0_g1::TRINITY_DN32128_c0_g1_i2::g.51309::m.51309	SAB_ARATH	55.56	2354	952	34	1	2312	12	2313	0	2506
TRINITY_DN32139_c0_g1::TRINITY_DN32139_c0_g1_i2::g.51370::m.51370	FY_ARATH	74.62	390	83	3	16	393	96	481	0	608
TRINITY_DN32139_c0_g1::TRINITY_DN32139_c0_g1_i3::g.51372::m.51372	FY_ARATH	74.5	447	98	4	25	459	39	481	0	695
TRINITY_DN32153_c0_g1::TRINITY_DN32153_c0_g1_i1::g.51467::m.51467	EIN2_ORYSJ	51.49	740	270	13	36	689	541	1277	0	664
TRINITY_DN32153_c0_g1::TRINITY_DN32153_c0_g1_i1::g.51468::m.51468	EIN2_ORYSJ	64.68	487	171	1	18	504	26	511	0	640
TRINITY_DN32153_c0_g1::TRINITY_DN32153_c0_g1_i2::g.51471::m.51471	EIN2_ORYSJ	56.04	1258	462	15	18	1189	26	1278	0	1332
TRINITY_DN32153_c0_g1::TRINITY_DN32153_c0_g1_i3::g.51474::m.51474	EIN2_ORYSJ	56.04	1258	462	15	18	1189	26	1278	0	1332
TRINITY_DN32153_c0_g1::TRINITY_DN32153_c0_g1_i4::g.51477::m.51477	EIN2_ORYSJ	51.49	740	270	13	36	689	541	1277	0	664
TRINITY_DN32153_c0_g1::TRINITY_DN32153_c0_g1_i4::g.51478::m.51478	EIN2_ORYSJ	64.68	487	171	1	18	504	26	511	0	640
TRINITY_DN32153_c0_g2::TRINITY_DN32153_c0_g2_i1::g.51481::m.51481	EIN2_ORYSJ	61.65	1142	408	13	20	1134	26	1164	0	1349
TRINITY_DN32159_c0_g2::TRINITY_DN32159_c0_g2_i1::g.51542::m.51542	ABIL3_ORYSJ	83.39	319	49	3	132	448	1	317	0	533
TRINITY_DN32172_c0_g2::TRINITY_DN32172_c0_g2_i1::g.51572::m.51572	PUX10_ARATH	58.96	480	173	5	1	457	1	479	0	528
TRINITY_DN32175_c0_g1::TRINITY_DN32175_c0_g1_i2::g.51587::m.51587	NADK3_ORYSJ	87.2	492	61	1	65	554	2	493	0	872
TRINITY_DN32177_c0_g3::TRINITY_DN32177_c0_g3_i1::g.51589::m.51589	Y2168_ARATH	58.37	526	206	4	10	526	9	530	0	618
TRINITY_DN32190_c0_g1::TRINITY_DN32190_c0_g1_i1::g.51623::m.51623	KPRO_MAIZE	67.66	402	119	4	5	397	5	404	0	573
TRINITY_DN32197_c0_g2::TRINITY_DN32197_c0_g2_i1::g.51640::m.51640	AB1F_ARATH	82.76	557	96	0	36	592	37	593	0	993
TRINITY_DN32197_c0_g3::TRINITY_DN32197_c0_g3_i1::g.51642::m.51642	AB1F_ARATH	84.62	312	48	0	1	312	282	593	0	572
TRINITY_DN32201_c0_g2::TRINITY_DN32201_c0_g2_i1::g.51666::m.51666	XB32_ORYSJ	85.12	504	64	5	1	501	1	496	0	859
TRINITY_DN32201_c0_g2::TRINITY_DN32201_c0_g2_i2::g.51672::m.51672	XB32_ORYSJ	89.14	304	33	0	1	304	1	304	0	559
TRINITY_DN32223_c1_g3::TRINITY_DN32223_c1_g3_i1::g.51727::m.51727	HEM6_HORVU	94.88	391	20	0	55	445	1	391	0	706
TRINITY_DN32253_c0_g1::TRINITY_DN32253_c0_g1_i2::g.51845::m.51845	ACA10_ORYSJ	90.84	382	35	0	1	382	558	939	0	728
TRINITY_DN32253_c0_g1::TRINITY_DN32253_c0_g1_i4::g.51850::m.51850	ACA10_ORYSJ	89.2	463	50	0	1	463	558	1020	0	867
TRINITY_DN32256_c0_g2::TRINITY_DN32256_c0_g2_i1::g.51858::m.51858	NLP2_ORYSJ	73.66	949	225	12	1	937	1	936	0	1372
TRINITY_DN32256_c0_g2::TRINITY_DN32256_c0_g2_i2::g.51864::m.51864	NLP2_ORYSJ	72.84	556	135	9	1	547	1	549	0	809
TRINITY_DN32256_c0_g2::TRINITY_DN32256_c0_g2_i2::g.51865::m.51865	NLP2_ORYSJ	75.65	386	85	3	4	386	557	936	0	562
TRINITY_DN32256_c0_g2::TRINITY_DN32256_c0_g2_i3::g.51871::m.51871	NLP2_ORYSJ	72.84	556	135	9	1	547	1	549	0	809
TRINITY_DN32256_c0_g2::TRINITY_DN32256_c0_g2_i3::g.51872::m.51872	NLP2_ORYSJ	75.65	386	85	3	4	386	557	936	0	562
TRINITY_DN32256_c0_g2::TRINITY_DN32256_c0_g2_i4::g.51878::m.51878	NLP2_ORYSJ	73.66	949	225	12	1	937	1	936	0	1372
TRINITY_DN32260_c0_g1::TRINITY_DN32260_c0_g1_i3::g.51896::m.51896	AK1_ARATH	83.44	314	51	1	1	313	233	546	0	541
TRINITY_DN32267_c1_g3::TRINITY_DN32267_c1_g3_i1::g.51922::m.51922	PPA1_ARATH	65.25	610	212	0	8	617	4	613	0	867
TRINITY_DN32270_c0_g1::TRINITY_DN32270_c0_g1_i1::g.51927::m.51927	Y3475_ARATH	38.96	883	476	10	6	880	63	890	0	569
TRINITY_DN32270_c0_g1::TRINITY_DN32270_c0_g1_i2::g.51929::m.51929	Y3475_ARATH	39.12	882	474	10	6	879	63	889	0	570
TRINITY_DN32284_c0_g1::TRINITY_DN32284_c0_g1_i1::g.51998::m.51998	CADH6_ORYSJ	87.92	356	40	1	1	353	1	356	0	637
TRINITY_DN32284_c0_g1::TRINITY_DN32284_c0_g1_i3::g.52003::m.52003	CADH6_ORYSJ	87.92	356	40	1	20	372	1	356	0	637
TRINITY_DN32284_c0_g1::TRINITY_DN32284_c0_g1_i4::g.52005::m.52005	CADH6_ORYSJ	87.92	356	40	1	20	372	1	356	0	637
TRINITY_DN32284_c0_g1::TRINITY_DN32284_c0_g1_i7::g.52011::m.52011	CADH6_ORYSJ	87.92	356	40	1	1	353	1	356	0	637
TRINITY_DN32285_c0_g2::TRINITY_DN32285_c0_g2_i1::g.52017::m.52017	TCPZA_ARATH	87.86	412	50	0	33	444	1	412	0	760
TRINITY_DN32285_c0_g2::TRINITY_DN32285_c0_g2_i2::g.52021::m.52021	TCPZA_ARATH	85.79	535	76	0	33	567	1	535	0	963
TRINITY_DN32289_c1_g2::TRINITY_DN32289_c1_g2_i1::g.52045::m.52045	PBL27_ARATH	74.53	373	88	2	49	420	1	367	0	567
TRINITY_DN32296_c0_g2::TRINITY_DN32296_c0_g2_i1::g.52081::m.52081	GYRB_ORYSJ	87.25	706	83	2	72	770	24	729	0	1222
TRINITY_DN32314_c0_g1::TRINITY_DN32314_c0_g1_i2::g.52130::m.52130	PHT21_ARATH	70.98	541	132	5	62	579	49	587	0	698
TRINITY_DN32324_c0_g1::TRINITY_DN32324_c0_g1_i1::g.52164::m.52164	ELD1_ARATH	67.05	522	133	10	59	566	27	523	0	671
TRINITY_DN32327_c0_g1::TRINITY_DN32327_c0_g1_i1::g.52176::m.52176	BGAL2_ORYSJ	90.07	725	71	1	1	725	104	827	0	1387
TRINITY_DN32329_c0_g1::TRINITY_DN32329_c0_g1_i1::g.52177::m.52177	PURA2_SORBI	86.53	438	49	6	24	455	1	434	0	751
TRINITY_DN32329_c0_g1::TRINITY_DN32329_c0_g1_i2::g.52180::m.52180	PURA2_ORYSJ	91.51	271	23	0	1	271	219	489	0	519
TRINITY_DN32329_c0_g1::TRINITY_DN32329_c0_g1_i4::g.52188::m.52188	PURA2_SORBI	87.42	493	52	6	24	510	1	489	0	858
TRINITY_DN32329_c0_g1::TRINITY_DN32329_c0_g1_i5::g.52191::m.52191	PURA2_ORYSJ	91.51	271	23	0	1	271	219	489	0	519
TRINITY_DN32342_c0_g1::TRINITY_DN32342_c0_g1_i1::g.52227::m.52227	SLU7_ORYSJ	92.42	488	36	1	44	530	1	488	0	907
TRINITY_DN32342_c0_g1::TRINITY_DN32342_c0_g1_i2::g.52230::m.52230	SLU7_ORYSJ	91.73	387	31	1	1	386	102	488	0	702
TRINITY_DN32342_c0_g1::TRINITY_DN32342_c0_g1_i3::g.52234::m.52234	SLU7_ORYSJ	90.8	435	39	1	1	434	102	536	0	786
TRINITY_DN32342_c0_g1::TRINITY_DN32342_c0_g1_i4::g.52239::m.52239	SLU7_ORYSJ	91.6	536	44	1	44	578	1	536	0	993
TRINITY_DN32342_c0_g1::TRINITY_DN32342_c0_g1_i6::g.52244::m.52244	SLU7_ORYSJ	91.73	387	31	1	1	386	102	488	0	702
TRINITY_DN32342_c0_g1::TRINITY_DN32342_c0_g1_i8::g.52246::m.52246	SLU7_ORYSJ	90.8	435	39	1	1	434	102	536	0	786
TRINITY_DN32347_c0_g2::TRINITY_DN32347_c0_g2_i1::g.52257::m.52257	TADA2_ORYSJ	86.81	379	50	0	23	401	189	567	0	679
TRINITY_DN32347_c0_g2::TRINITY_DN32347_c0_g2_i2::g.52260::m.52260	TADA2_ORYSJ	88.42	570	61	2	1	568	1	567	0	1028
TRINITY_DN32347_c0_g2::TRINITY_DN32347_c0_g2_i3::g.52262::m.52262	TADA2_ORYSJ	86.81	379	50	0	23	401	189	567	0	679
TRINITY_DN32363_c0_g1::TRINITY_DN32363_c0_g1_i1::g.52315::m.52315	AP3M_ARATH	67.55	416	133	1	1	416	1	414	0	620
TRINITY_DN32377_c0_g1::TRINITY_DN32377_c0_g1_i1::g.52387::m.52387	RQSIM_ARATH	52.5	699	283	10	9	672	2	686	0	681
TRINITY_DN32387_c0_g1::TRINITY_DN32387_c0_g1_i1::g.52424::m.52424	PMTH_ARATH	67.6	392	122	1	92	483	9	395	0	568
TRINITY_DN32387_c0_g1::TRINITY_DN32387_c0_g1_i2::g.52428::m.52428	PMTH_ARATH	66.4	619	202	2	12	629	9	622	0	893
TRINITY_DN32387_c0_g1::TRINITY_DN32387_c0_g1_i3::g.52434::m.52434	PMTH_ARATH	66.4	619	202	2	12	629	9	622	0	893
TRINITY_DN32387_c0_g1::TRINITY_DN32387_c0_g1_i4::g.52439::m.52439	PMTH_ARATH	66.4	619	202	2	92	709	9	622	0	893
TRINITY_DN32387_c0_g1::TRINITY_DN32387_c0_g1_i5::g.52443::m.52443	PMTH_ARATH	67.6	392	122	1	12	403	9	395	0	569
TRINITY_DN32387_c0_g1::TRINITY_DN32387_c0_g1_i6::g.52448::m.52448	PMTH_ARATH	67.6	392	122	1	12	403	9	395	0	569
TRINITY_DN32395_c0_g1::TRINITY_DN32395_c0_g1_i1::g.52486::m.52486	CALS1_ARATH	71.62	444	125	1	1	443	1507	1950	0	681
TRINITY_DN32395_c0_g1::TRINITY_DN32395_c0_g1_i2::g.52488::m.52488	CALS1_ARATH	76.51	630	146	2	1	628	1321	1950	0	1031
TRINITY_DN32395_c0_g1::TRINITY_DN32395_c0_g1_i3::g.52490::m.52490	CALS1_ARATH	70.48	376	110	1	1	375	1575	1950	0	572
TRINITY_DN32404_c0_g1::TRINITY_DN32404_c0_g1_i1::g.52523::m.52523	ISPE_ORYSJ	80.64	408	71	3	64	470	1	401	0	664
TRINITY_DN32404_c0_g1::TRINITY_DN32404_c0_g1_i4::g.52529::m.52529	ISPE_ORYSJ	72.95	451	71	4	64	513	1	401	0	643
TRINITY_DN32406_c0_g1::TRINITY_DN32406_c0_g1_i1::g.52544::m.52544	CGEP_ORYSJ	82.97	458	69	4	18	469	1	455	0	726
TRINITY_DN32406_c0_g1::TRINITY_DN32406_c0_g1_i1::g.52545::m.52545	CGEP_ORYSJ	89.98	429	43	0	1	429	510	938	0	815
TRINITY_DN32406_c0_g1::TRINITY_DN32406_c0_g1_i2::g.52546::m.52546	CGEP_ORYSJ	89.98	429	43	0	1	429	510	938	0	816
TRINITY_DN32406_c0_g1::TRINITY_DN32406_c0_g1_i3::g.52550::m.52550	CGEP_ORYSJ	82.97	458	69	4	18	469	1	455	0	726
TRINITY_DN32406_c0_g1::TRINITY_DN32406_c0_g1_i3::g.52551::m.52551	CGEP_ORYSJ	89.98	429	43	0	1	429	510	938	0	816
TRINITY_DN32406_c0_g1::TRINITY_DN32406_c0_g1_i4::g.52553::m.52553	CGEP_ORYSJ	89.98	429	43	0	1	429	510	938	0	815
TRINITY_DN32408_c0_g1::TRINITY_DN32408_c0_g1_i1::g.52557::m.52557	SDC1_ORYSJ	89.01	273	30	0	1	273	209	481	0	524
TRINITY_DN32408_c0_g1::TRINITY_DN32408_c0_g1_i2::g.52561::m.52561	SDC1_ORYSJ	82.54	481	68	3	1	465	1	481	0	828
TRINITY_DN32410_c0_g2::TRINITY_DN32410_c0_g2_i1::g.52578::m.52578	PUS1_ORYSJ	81.84	347	56	3	1	344	2	344	0	511
TRINITY_DN32418_c0_g1::TRINITY_DN32418_c0_g1_i1::g.52692::m.52692	DHYS_MUSAC	78.71	371	77	2	36	405	4	373	0	626
TRINITY_DN32418_c0_g1::TRINITY_DN32418_c0_g1_i3::g.52694::m.52694	DHYS_MUSAC	83.56	298	48	1	3	299	76	373	0	539
TRINITY_DN32437_c0_g2::TRINITY_DN32437_c0_g2_i1::g.52758::m.52758	DPOD2_ORYSJ	88.58	429	49	0	1	429	1	429	0	818
TRINITY_DN32438_c1_g1::TRINITY_DN32438_c1_g1_i1::g.52761::m.52761	RR1_SPIOL	70.35	398	111	4	1	391	1	398	0	579
TRINITY_DN32438_c1_g1::TRINITY_DN32438_c1_g1_i5::g.52767::m.52767	RR1_SPIOL	70.29	377	105	4	1	370	1	377	0	551
TRINITY_DN32444_c0_g1::TRINITY_DN32444_c0_g1_i1::g.52796::m.52796	PMTT_ARATH	56.03	539	216	10	21	554	63	585	0	616
TRINITY_DN32444_c0_g1::TRINITY_DN32444_c0_g1_i2::g.52800::m.52800	PMTT_ARATH	56.54	635	254	11	21	649	63	681	0	747
TRINITY_DN32452_c0_g1::TRINITY_DN32452_c0_g1_i1::g.52821::m.52821	VTS1_GIBZE	68.48	625	173	13	6	620	6	616	0	769
TRINITY_DN32455_c0_g1::TRINITY_DN32455_c0_g1_i1::g.52827::m.52827	GID1_ORYSJ	82.95	352	60	0	1	352	1	352	0	619
TRINITY_DN32455_c0_g1::TRINITY_DN32455_c0_g1_i2::g.52831::m.52831	GID1_ORYSJ	81.88	320	58	0	1	320	33	352	0	554
TRINITY_DN32455_c0_g1::TRINITY_DN32455_c0_g1_i3::g.52836::m.52836	GID1_ORYSJ	81.88	320	58	0	1	320	33	352	0	554
TRINITY_DN32460_c0_g2::TRINITY_DN32460_c0_g2_i1::g.52847::m.52847	PFPB1_ARATH	82.04	529	94	1	54	581	38	566	0	920
TRINITY_DN32467_c0_g1::TRINITY_DN32467_c0_g1_i1::g.52879::m.52879	PIRL1_ORYSJ	76.73	361	74	4	1	361	1	351	0	556
TRINITY_DN32468_c0_g1::TRINITY_DN32468_c0_g1_i3::g.52894::m.52894	CCR1_ORYSJ	76.49	319	74	1	13	331	14	331	0	523
TRINITY_DN32470_c0_g1::TRINITY_DN32470_c0_g1_i2::g.52905::m.52905	NRAM4_ORYSJ	69.1	534	152	4	16	542	22	549	0	735
TRINITY_DN32476_c1_g1::TRINITY_DN32476_c1_g1_i1::g.52923::m.52923	LDL3_ARATH	49.75	1405	570	26	545	1909	319	1627	0	1208
TRINITY_DN32476_c1_g1::TRINITY_DN32476_c1_g1_i2::g.52926::m.52926	LDL3_ARATH	49.75	1405	570	26	545	1909	319	1627	0	1208
TRINITY_DN32485_c0_g2::TRINITY_DN32485_c0_g2_i1::g.52946::m.52946	PME3_CITSI	52.93	546	226	9	35	570	60	584	0	554
TRINITY_DN32491_c0_g1::TRINITY_DN32491_c0_g1_i1::g.52957::m.52957	SUS4_ORYSJ	93.25	385	26	0	1	385	425	809	0	768
TRINITY_DN32503_c0_g1::TRINITY_DN32503_c0_g1_i1::g.52988::m.52988	AB8C_ARATH	61.75	779	273	4	1	764	687	1455	0	1000
TRINITY_DN32503_c0_g1::TRINITY_DN32503_c0_g1_i2::g.52994::m.52994	AB8C_ARATH	54.71	1455	616	11	28	1454	14	1453	0	1550
TRINITY_DN32503_c0_g1::TRINITY_DN32503_c0_g1_i3::g.53000::m.53000	AB8C_ARATH	52.72	1324	584	10	28	1323	14	1323	0	1347
TRINITY_DN32503_c0_g1::TRINITY_DN32503_c0_g1_i4::g.53006::m.53006	AB8C_ARATH	54.71	1455	616	11	20	1446	14	1453	0	1551
TRINITY_DN32503_c0_g1::TRINITY_DN32503_c0_g1_i5::g.53013::m.53013	AB8C_ARATH	59.29	646	239	3	1	631	687	1323	0	797
TRINITY_DN32503_c0_g1::TRINITY_DN32503_c0_g1_i6::g.53020::m.53020	AB8C_ARATH	61.75	779	273	4	1	764	687	1455	0	1000
TRINITY_DN32503_c0_g1::TRINITY_DN32503_c0_g1_i7::g.53026::m.53026	AB8C_ARATH	52.72	1324	584	10	20	1315	14	1323	0	1348
TRINITY_DN32503_c0_g1::TRINITY_DN32503_c0_g1_i8::g.53033::m.53033	AB8C_ARATH	59.29	646	239	3	1	631	687	1323	0	797
TRINITY_DN32514_c0_g1::TRINITY_DN32514_c0_g1_i1::g.53075::m.53075	HOSM_PENRW	83.03	436	69	3	34	465	30	464	0	752
TRINITY_DN32524_c0_g2::TRINITY_DN32524_c0_g2_i1::g.53123::m.53123	BAME1_ARATH	55.29	586	246	7	1	579	270	846	0	626
TRINITY_DN32528_c0_g1::TRINITY_DN32528_c0_g1_i2::g.53136::m.53136	PT311_ARATH	85.25	305	45	0	17	321	4	308	0	535
TRINITY_DN32552_c0_g1::TRINITY_DN32552_c0_g1_i1::g.53204::m.53204	ODP23_ARATH	63.82	550	175	10	25	564	4	539	0	683
TRINITY_DN32558_c0_g1::TRINITY_DN32558_c0_g1_i1::g.53219::m.53219	ARFU_ORYSJ	79.39	1019	181	8	1	996	99	1111	0	1507
TRINITY_DN32558_c0_g1::TRINITY_DN32558_c0_g1_i2::g.53220::m.53220	ARFU_ORYSJ	78.85	974	177	8	1	951	99	1066	0	1415
TRINITY_DN32558_c0_g1::TRINITY_DN32558_c0_g1_i3::g.53221::m.53221	ARFU_ORYSJ	79.49	1014	179	8	1	991	59	1066	0	1494
TRINITY_DN32558_c0_g1::TRINITY_DN32558_c0_g1_i4::g.53222::m.53222	ARFU_ORYSJ	84.44	572	74	3	17	577	19	586	0	950
TRINITY_DN32558_c0_g1::TRINITY_DN32558_c0_g1_i5::g.53224::m.53224	ARFU_ORYSJ	79.7	1054	185	8	17	1047	19	1066	0	1570
TRINITY_DN32558_c0_g1::TRINITY_DN32558_c0_g1_i6::g.53226::m.53226	ARFU_ORYSJ	79.98	1059	183	8	1	1036	59	1111	0	1587
TRINITY_DN32569_c0_g1::TRINITY_DN32569_c0_g1_i5::g.53279::m.53279	B3GT7_ARATH	69.1	398	101	8	10	397	8	393	0	558
TRINITY_DN32574_c0_g2::TRINITY_DN32574_c0_g2_i1::g.53290::m.53290	RH48_ORYSJ	88.12	404	48	0	1	404	408	811	0	748
TRINITY_DN32574_c0_g2::TRINITY_DN32574_c0_g2_i2::g.53292::m.53292	RH48_ORYSJ	76.39	847	161	11	1	844	1	811	0	1233
TRINITY_DN32574_c0_g2::TRINITY_DN32574_c0_g2_i3::g.53296::m.53296	RH48_ORYSJ	88.12	404	48	0	1	404	408	811	0	748
TRINITY_DN32574_c0_g2::TRINITY_DN32574_c0_g2_i4::g.53299::m.53299	RH48_ORYSJ	76.39	847	161	11	1	844	1	811	0	1233
TRINITY_DN32583_c0_g2::TRINITY_DN32583_c0_g2_i1::g.53353::m.53353	NAA15_ARATH	71.18	902	252	7	1	902	1	894	0	1283
TRINITY_DN32593_c0_g1::TRINITY_DN32593_c0_g1_i1::g.53391::m.53391	FEI1_ARATH	70.04	564	167	1	25	588	27	588	0	837
TRINITY_DN32593_c0_g1::TRINITY_DN32593_c0_g1_i2::g.53393::m.53393	FEI1_ARATH	69.62	497	149	1	25	521	27	521	0	731
TRINITY_DN32596_c0_g2::TRINITY_DN32596_c0_g2_i3::g.53403::m.53403	FH13_ORYSJ	74.58	476	104	8	61	528	295	761	0	662
TRINITY_DN32608_c0_g1::TRINITY_DN32608_c0_g1_i1::g.53446::m.53446	NPG1_ARATH	65.97	667	221	3	2	664	36	700	0	860
TRINITY_DN32612_c0_g1::TRINITY_DN32612_c0_g1_i1::g.53460::m.53460	SYVM1_ARATH	74.13	634	158	2	111	738	80	713	0	1023
TRINITY_DN32612_c0_g1::TRINITY_DN32612_c0_g1_i2::g.53461::m.53461	SYVM1_ARATH	76.43	577	133	1	1	574	136	712	0	971
TRINITY_DN32612_c0_g1::TRINITY_DN32612_c0_g1_i3::g.53463::m.53463	SYVM1_ARATH	74.13	634	158	2	138	765	80	713	0	1024
TRINITY_DN32632_c0_g1::TRINITY_DN32632_c0_g1_i5::g.53547::m.53547	Y1154_ARATH	61.59	492	148	8	8	495	17	471	0	578
TRINITY_DN32632_c0_g1::TRINITY_DN32632_c0_g1_i6::g.53551::m.53551	Y1154_ARATH	63.96	455	123	7	8	458	17	434	0	562
TRINITY_DN32643_c0_g1::TRINITY_DN32643_c0_g1_i2::g.53607::m.53607	RLT2_ARATH	50.75	1068	436	24	1	1041	420	1424	0	964
TRINITY_DN32650_c0_g1::TRINITY_DN32650_c0_g1_i9::g.53629::m.53629	P2C44_ORYSJ	91.99	287	23	0	27	313	35	321	0	563
TRINITY_DN32670_c0_g1::TRINITY_DN32670_c0_g1_i1::g.53680::m.53680	PUR92_YEAST	68.34	597	182	5	1	595	1	592	0	840
TRINITY_DN32674_c0_g1::TRINITY_DN32674_c0_g1_i1::g.53682::m.53682	ASA2_ORYSJ	82.7	503	81	2	1	499	1	501	0	829
TRINITY_DN32674_c0_g1::TRINITY_DN32674_c0_g1_i3::g.53688::m.53688	ASA2_ORYSJ	81.8	445	75	2	1	441	1	443	0	725
TRINITY_DN32674_c0_g1::TRINITY_DN32674_c0_g1_i4::g.53691::m.53691	ASA2_ORYSJ	87.32	339	34	2	7	345	277	606	0	609
TRINITY_DN32674_c0_g1::TRINITY_DN32674_c0_g1_i5::g.53694::m.53694	ASA2_ORYSJ	89.33	356	38	0	115	470	251	606	0	676
TRINITY_DN32674_c0_g1::TRINITY_DN32674_c0_g1_i6::g.53695::m.53695	ASA2_ORYSJ	81.8	445	75	2	1	441	1	443	0	725
TRINITY_DN32674_c0_g1::TRINITY_DN32674_c0_g1_i7::g.53698::m.53698	ASA2_ORYSJ	84.87	608	86	2	1	604	1	606	0	1037
TRINITY_DN32690_c0_g1::TRINITY_DN32690_c0_g1_i1::g.53731::m.53731	IMDH_NEUCR	80.27	527	104	0	11	537	10	536	0	887
TRINITY_DN32699_c0_g1::TRINITY_DN32699_c0_g1_i1::g.53765::m.53765	PMTD_ARATH	64.02	592	186	4	14	578	8	599	0	800
TRINITY_DN32699_c0_g1::TRINITY_DN32699_c0_g1_i3::g.53769::m.53769	PMTD_ARATH	69.08	456	140	1	2	456	144	599	0	693
TRINITY_DN32699_c0_g1::TRINITY_DN32699_c0_g1_i4::g.53770::m.53770	PMTD_ARATH	62.27	432	136	4	14	418	8	439	0	558
TRINITY_DN32715_c0_g2::TRINITY_DN32715_c0_g2_i2::g.53844::m.53844	COLD1_ORYSI	94.19	396	23	0	1	396	23	418	0	717
TRINITY_DN32715_c0_g2::TRINITY_DN32715_c0_g2_i3::g.53847::m.53847	COLD1_ORYSI	94.62	446	24	0	1	446	23	468	0	818
TRINITY_DN32718_c0_g2::TRINITY_DN32718_c0_g2_i1::g.53858::m.53858	YODA_ARATH	73.38	432	109	6	11	439	200	628	0	597
TRINITY_DN32718_c0_g2::TRINITY_DN32718_c0_g2_i2::g.53862::m.53862	YODA_ARATH	61.03	639	226	14	4	632	3	628	0	660
TRINITY_DN32729_c0_g3::TRINITY_DN32729_c0_g3_i1::g.53916::m.53916	ZIP3_ORYSJ	79.4	369	62	6	136	495	1	364	0	569
TRINITY_DN32732_c0_g1::TRINITY_DN32732_c0_g1_i1::g.53921::m.53921	GT15_ORYSJ	91.39	418	34	1	4	421	2	417	0	780
TRINITY_DN32732_c0_g2::TRINITY_DN32732_c0_g2_i1::g.53931::m.53931	GT14_ORYSJ	96.94	392	12	0	24	415	24	415	0	798
TRINITY_DN32742_c0_g1::TRINITY_DN32742_c0_g1_i1::g.53957::m.53957	DRM3_ORYSJ	65.31	663	205	8	1	642	1	659	0	856
TRINITY_DN32746_c0_g1::TRINITY_DN32746_c0_g1_i1::g.53968::m.53968	NAC74_ORYSJ	58.42	493	176	11	132	608	1	480	0	550
TRINITY_DN32749_c0_g1::TRINITY_DN32749_c0_g1_i2::g.53986::m.53986	APRF1_ARATH	77.6	317	70	1	96	411	2	318	0	528
TRINITY_DN32771_c0_g1::TRINITY_DN32771_c0_g1_i1::g.54197::m.54197	NDUS1_NEUCR	75.94	744	178	1	1	744	1	743	0	1236
TRINITY_DN32792_c0_g2::TRINITY_DN32792_c0_g2_i1::g.54332::m.54332	GLPT1_ARATH	65.8	500	153	8	1	482	4	503	0	640
TRINITY_DN32798_c1_g1::TRINITY_DN32798_c1_g1_i2::g.54376::m.54376	SBT61_ARATH	68.79	737	212	5	1	730	292	1017	0	1057
TRINITY_DN32798_c1_g1::TRINITY_DN32798_c1_g1_i3::g.54381::m.54381	SBT61_ARATH	68.79	737	212	5	1	730	292	1017	0	1057
TRINITY_DN32800_c0_g3::TRINITY_DN32800_c0_g3_i2::g.54405::m.54405	GAUT4_ARATH	69.06	459	142	0	229	687	158	616	0	712
TRINITY_DN32800_c0_g3::TRINITY_DN32800_c0_g3_i3::g.54408::m.54408	GAUT4_ARATH	72.43	399	110	0	51	449	218	616	0	646
TRINITY_DN32802_c0_g1::TRINITY_DN32802_c0_g1_i1::g.54416::m.54416	UPL6_ARATH	48.66	598	295	6	62	653	1	592	0	574
TRINITY_DN32802_c0_g1::TRINITY_DN32802_c0_g1_i2::g.54419::m.54419	UPL6_ARATH	53.15	779	352	7	62	834	1	772	0	836
TRINITY_DN32802_c0_g1::TRINITY_DN32802_c0_g1_i3::g.54421::m.54421	UPL6_ARATH	54.68	812	355	7	62	867	1	805	0	899
TRINITY_DN32805_c0_g2::TRINITY_DN32805_c0_g2_i1::g.54434::m.54434	AAPT1_ARATH	72.75	345	92	1	8	352	47	389	0	517
TRINITY_DN32805_c0_g2::TRINITY_DN32805_c0_g2_i4::g.54438::m.54438	AAPT1_ARATH	72.89	391	104	1	24	414	1	389	0	590
TRINITY_DN32814_c0_g2::TRINITY_DN32814_c0_g2_i2::g.54483::m.54483	PPP5_ARATH	72.13	531	94	3	6	482	7	537	0	797
TRINITY_DN32814_c0_g2::TRINITY_DN32814_c0_g2_i4::g.54485::m.54485	PPP5_SOLLC	88.16	304	36	0	1	304	252	555	0	575
TRINITY_DN32827_c0_g1::TRINITY_DN32827_c0_g1_i1::g.54606::m.54606	KTNA1_ARATH	79.39	524	99	6	2	521	5	523	0	835
TRINITY_DN32827_c0_g1::TRINITY_DN32827_c0_g1_i2::g.54608::m.54608	KTNA1_ARATH	76.62	402	85	6	2	399	5	401	0	610
TRINITY_DN32827_c0_g1::TRINITY_DN32827_c0_g1_i3::g.54610::m.54610	KTNA1_ARATH	79.41	471	88	6	1	467	58	523	0	746
TRINITY_DN32841_c0_g1::TRINITY_DN32841_c0_g1_i1::g.54641::m.54641	CNGC1_ARATH	62.27	713	248	8	1	693	1	712	0	901
TRINITY_DN32841_c0_g1::TRINITY_DN32841_c0_g1_i3::g.54645::m.54645	CNGC1_ARATH	62.27	713	248	8	1	693	1	712	0	901
TRINITY_DN32841_c0_g1::TRINITY_DN32841_c0_g1_i4::g.54648::m.54648	CNGC1_ARATH	62.27	713	248	8	1	693	1	712	0	901
TRINITY_DN32841_c0_g1::TRINITY_DN32841_c0_g1_i5::g.54649::m.54649	CNGC1_ARATH	62.27	713	248	8	1	693	1	712	0	901
TRINITY_DN32845_c0_g3::TRINITY_DN32845_c0_g3_i1::g.54686::m.54686	BGL28_ORYSJ	74.44	450	110	5	1	449	1	446	0	677
TRINITY_DN32845_c0_g3::TRINITY_DN32845_c0_g3_i2::g.54688::m.54688	BGL28_ORYSJ	75.4	504	119	5	1	503	1	500	0	770
TRINITY_DN32846_c0_g1::TRINITY_DN32846_c0_g1_i2::g.54692::m.54692	ATG9_ARATH	63.45	591	213	3	1	588	1	591	0	767
TRINITY_DN32846_c0_g1::TRINITY_DN32846_c0_g1_i3::g.54694::m.54694	ATG9_ARATH	53.06	882	355	16	1	856	1	849	0	863
TRINITY_DN32846_c0_g1::TRINITY_DN32846_c0_g1_i4::g.54697::m.54697	ATG9_ARATH	62.5	504	187	2	1	502	1	504	0	651
TRINITY_DN32858_c0_g2::TRINITY_DN32858_c0_g2_i1::g.54751::m.54751	NAT6_ARATH	74.07	455	118	0	4	458	6	460	0	721
TRINITY_DN32858_c0_g2::TRINITY_DN32858_c0_g2_i3::g.54755::m.54755	NAT6_ARATH	74.76	527	133	0	4	530	6	532	0	852
TRINITY_DN32871_c0_g1::TRINITY_DN32871_c0_g1_i1::g.54825::m.54825	DNLI1_ARATH	76.08	372	89	0	1	372	419	790	0	617
TRINITY_DN32871_c0_g1::TRINITY_DN32871_c0_g1_i2::g.54827::m.54827	DNLI1_ARATH	70.06	668	195	3	241	903	123	790	0	1008
TRINITY_DN32889_c0_g3::TRINITY_DN32889_c0_g3_i1::g.54932::m.54932	UXS2_ARATH	77.31	432	95	2	81	511	2	431	0	677
TRINITY_DN32890_c1_g1::TRINITY_DN32890_c1_g1_i9::g.54966::m.54966	ORYA_ORYSJ	83.37	439	71	1	78	516	22	458	0	740
TRINITY_DN32890_c1_g1::TRINITY_DN32890_c1_g1_i10::g.54970::m.54970	ORYA_ORYSJ	85.15	404	60	0	78	481	22	425	0	704
TRINITY_DN32893_c0_g1::TRINITY_DN32893_c0_g1_i1::g.54997::m.54997	SBT16_ARATH	62.4	782	265	11	7	782	6	764	0	982
TRINITY_DN32894_c0_g1::TRINITY_DN32894_c0_g1_i1::g.55002::m.55002	DCDA_ORYSJ	84.29	331	46	1	11	335	1	331	0	558
TRINITY_DN32894_c0_g4::TRINITY_DN32894_c0_g4_i1::g.55004::m.55004	DCDA_ORYSJ	87.55	490	55	1	11	494	1	490	0	870
TRINITY_DN32894_c0_g4::TRINITY_DN32894_c0_g4_i2::g.55006::m.55006	DCDA_ORYSJ	86.48	392	47	1	11	396	1	392	0	678
TRINITY_DN32894_c0_g4::TRINITY_DN32894_c0_g4_i3::g.55008::m.55008	DCDA_ORYSJ	86.48	392	47	1	11	396	1	392	0	678
TRINITY_DN32894_c0_g4::TRINITY_DN32894_c0_g4_i4::g.55011::m.55011	DCDA_ORYSJ	87.5	432	48	1	11	436	1	432	0	760
TRINITY_DN32898_c0_g1::TRINITY_DN32898_c0_g1_i1::g.55033::m.55033	RMLCD_ARATH	84.18	297	47	0	1	297	1	297	0	532
TRINITY_DN32901_c0_g1::TRINITY_DN32901_c0_g1_i1::g.55038::m.55038	PP308_ARATH	52.78	593	278	2	15	605	20	612	0	653
TRINITY_DN32903_c0_g1::TRINITY_DN32903_c0_g1_i1::g.55057::m.55057	VATA_NEUCR	85.71	602	82	1	12	609	6	607	0	1078
TRINITY_DN32906_c0_g1::TRINITY_DN32906_c0_g1_i1::g.55062::m.55062	PDI12_ORYSJ	77.44	523	106	5	1	517	1	517	0	830
TRINITY_DN32911_c0_g1::TRINITY_DN32911_c0_g1_i2::g.55097::m.55097	KPYC2_ORYSJ	66.11	419	141	1	71	488	5	423	0	594
TRINITY_DN32920_c0_g1::TRINITY_DN32920_c0_g1_i1::g.55139::m.55139	PSD2A_ARATH	75.56	896	213	4	7	901	1	891	0	1367
TRINITY_DN32920_c0_g3::TRINITY_DN32920_c0_g3_i1::g.55141::m.55141	PSD2A_ARATH	72.44	508	134	4	7	513	1	503	0	733
TRINITY_DN32925_c1_g2::TRINITY_DN32925_c1_g2_i1::g.55163::m.55163	PRP2A_ORYSJ	85.13	511	66	4	5	507	150	658	0	910
TRINITY_DN32929_c0_g1::TRINITY_DN32929_c0_g1_i1::g.55196::m.55196	KPPR_WHEAT	99.08	325	3	0	1	325	1	325	0	675
TRINITY_DN32929_c0_g1::TRINITY_DN32929_c0_g1_i5::g.55207::m.55207	KPPR_WHEAT	99.75	404	1	0	1	404	1	404	0	839
TRINITY_DN32931_c0_g2::TRINITY_DN32931_c0_g2_i1::g.55215::m.55215	GLGB3_ARATH	71.22	344	97	1	2	343	236	579	0	541
TRINITY_DN32931_c0_g2::TRINITY_DN32931_c0_g2_i3::g.55216::m.55216	GLGB3_ARATH	66.17	665	219	3	2	661	236	899	0	953
TRINITY_DN32935_c0_g1::TRINITY_DN32935_c0_g1_i2::g.55243::m.55243	CKX11_ORYSJ	80.49	410	71	5	33	439	1	404	0	613
TRINITY_DN32935_c0_g1::TRINITY_DN32935_c0_g1_i8::g.55270::m.55270	CKX11_ORYSJ	79.53	513	92	7	33	539	1	506	0	775
TRINITY_DN32937_c0_g1::TRINITY_DN32937_c0_g1_i3::g.55287::m.55287	NOS_ORYSJ	89.78	460	45	2	1	460	90	547	0	818
TRINITY_DN32947_c0_g1::TRINITY_DN32947_c0_g1_i1::g.55384::m.55384	Y2913_ARATH	48.16	789	363	22	27	791	18	784	0	691
TRINITY_DN32956_c0_g2::TRINITY_DN32956_c0_g2_i1::g.55437::m.55437	SBT22_ARATH	63.68	815	289	5	44	852	38	851	0	1075
TRINITY_DN32965_c0_g1::TRINITY_DN32965_c0_g1_i1::g.55500::m.55500	B561A_ARATH	57.3	904	347	12	8	877	8	906	0	1041
TRINITY_DN32967_c0_g4::TRINITY_DN32967_c0_g4_i1::g.55510::m.55510	SNX1_ARATH	71.79	390	107	1	48	437	15	401	0	587
TRINITY_DN32972_c0_g1::TRINITY_DN32972_c0_g1_i2::g.55523::m.55523	HAZ1_ORYSJ	54.43	880	263	21	1	831	1	791	0	796
TRINITY_DN32987_c0_g1::TRINITY_DN32987_c0_g1_i1::g.55627::m.55627	ILA_ARATH	71.04	1668	431	4	73	1731	929	2553	0	2381
TRINITY_DN32987_c0_g1::TRINITY_DN32987_c0_g1_i1::g.55628::m.55628	ILA_ARATH	50.31	819	399	3	6	822	121	933	0	804
TRINITY_DN32987_c0_g1::TRINITY_DN32987_c0_g1_i2::g.55634::m.55634	ILA_ARATH	69.71	1799	486	6	73	1858	929	2681	0	2506
[truncated: 91,444 more rows]

## Sheet: RP
query	subject	%identity	alignmnet length	No. mismatches	gapopen	qstart	qend	Sstart	Send	evalue	bitscore
TRINITY_DN10004_c0_g1::TRINITY_DN10004_c0_g1_i1::g.8179::m.8179	PP124_ARATH	52.39	815	374	8	13	823	41	845	0	899
TRINITY_DN10004_c0_g2::TRINITY_DN10004_c0_g2_i1::g.8184::m.8184	PP124_ARATH	52.91	807	366	8	94	896	49	845	0	902
TRINITY_DN10031_c0_g1::TRINITY_DN10031_c0_g1_i1::g.8206::m.8206	C3H45_ORYSJ	87.11	613	58	11	38	634	58	665	0	919
TRINITY_DN10151_c0_g1::TRINITY_DN10151_c0_g1_i1::g.8261::m.8261	PANB1_ORYSJ	88.64	361	23	3	48	395	8	363	0	582
TRINITY_DN10151_c0_g2::TRINITY_DN10151_c0_g2_i1::g.8264::m.8264	PANB1_ORYSJ	89.89	356	23	2	48	390	8	363	0	588
TRINITY_DN10167_c0_g2::TRINITY_DN10167_c0_g2_i1::g.8292::m.8292	DNM1B_ORYSJ	86.08	388	54	0	1	388	897	1284	0	714
TRINITY_DN10186_c0_g2::TRINITY_DN10186_c0_g2_i1::g.8314::m.8314	DRB6_ORYSJ	72.97	529	126	6	1	527	1	514	0	712
TRINITY_DN10214_c0_g1::TRINITY_DN10214_c0_g1_i1::g.8351::m.8351	GRS11_ORYSJ	85.71	490	64	2	6	489	2	491	0	831
TRINITY_DN10214_c0_g2::TRINITY_DN10214_c0_g2_i1::g.8353::m.8353	GRS11_ORYSJ	83.8	358	52	2	1	352	134	491	0	616
TRINITY_DN10357_c0_g1::TRINITY_DN10357_c0_g1_i1::g.8511::m.8511	PP132_ARATH	61.74	690	253	7	5	690	152	834	0	887
TRINITY_DN10378_c0_g1::TRINITY_DN10378_c0_g1_i1::g.8544::m.8544	TYDC2_PAPSO	52.58	504	214	5	32	513	21	521	0	554
TRINITY_DN10382_c0_g1::TRINITY_DN10382_c0_g1_i1::g.8557::m.8557	GAT2_ARATH	70.54	387	114	0	3	389	66	452	0	557
TRINITY_DN10399_c0_g1::TRINITY_DN10399_c0_g1_i1::g.8577::m.8577	PDI15_ORYSJ	83.61	482	66	2	4	483	63	533	0	808
TRINITY_DN10443_c0_g1::TRINITY_DN10443_c0_g1_i1::g.8623::m.8623	AMYB_WHEAT	99.2	503	4	0	1	503	1	503	0	1045
TRINITY_DN10473_c0_g1::TRINITY_DN10473_c0_g1_i1::g.8662::m.8662	TLC1_ARATH	76.91	511	112	3	7	515	102	608	0	790
TRINITY_DN10501_c0_g1::TRINITY_DN10501_c0_g1_i1::g.8677::m.8677	PP280_ARATH	49.17	604	305	2	2	604	148	750	0	608
TRINITY_DN10508_c0_g1::TRINITY_DN10508_c0_g1_i1::g.8693::m.8693	RKF3_ARATH	54.19	620	258	11	52	666	5	603	0	612
TRINITY_DN10546_c0_g1::TRINITY_DN10546_c0_g1_i1::g.8728::m.8728	CH62_MAIZE	93.39	378	25	0	1	378	199	576	0	711
TRINITY_DN10579_c0_g1::TRINITY_DN10579_c0_g1_i1::g.8775::m.8775	PARP2_MAIZE	86.28	430	54	2	1	429	162	587	0	786
TRINITY_DN10579_c0_g2::TRINITY_DN10579_c0_g2_i1::g.8776::m.8776	PRP2A_ORYSJ	85.37	499	63	4	1	491	162	658	0	893
TRINITY_DN10918_c0_g1::TRINITY_DN10918_c0_g1_i1::g.9213::m.9213	CAMK1_ORYSJ	86.09	302	42	0	1	302	298	599	0	536
TRINITY_DN10970_c0_g1::TRINITY_DN10970_c0_g1_i1::g.9295::m.9295	PP342_ARATH	53.03	792	372	0	130	921	113	904	0	880
TRINITY_DN10974_c0_g1::TRINITY_DN10974_c0_g1_i1::g.9309::m.9309	YAO_ORYSJ	68.88	527	140	8	1	519	1	511	0	679
TRINITY_DN10974_c0_g2::TRINITY_DN10974_c0_g2_i1::g.9313::m.9313	YAO_ORYSJ	68.88	527	140	8	1	519	1	511	0	679
TRINITY_DN10976_c0_g1::TRINITY_DN10976_c0_g1_i1::g.9319::m.9319	KN14Q_ORYSJ	86.95	383	50	0	1	383	313	695	0	700
TRINITY_DN10978_c0_g1::TRINITY_DN10978_c0_g1_i1::g.9325::m.9325	PMTF_ARATH	67.7	387	123	1	1	385	237	623	0	581
TRINITY_DN10982_c0_g1::TRINITY_DN10982_c0_g1_i1::g.9331::m.9331	DRB2_ORYSJ	65.79	608	157	14	1	572	1	593	0	723
TRINITY_DN11070_c0_g1::TRINITY_DN11070_c0_g1_i1::g.9474::m.9474	HKT1_ORYSJ	69.07	527	160	2	10	535	5	529	0	733
TRINITY_DN11071_c0_g1::TRINITY_DN11071_c0_g1_i1::g.9476::m.9476	ADO3_ORYSJ	90.42	313	28	1	1	311	317	629	0	583
TRINITY_DN11072_c0_g1::TRINITY_DN11072_c0_g1_i1::g.9477::m.9477	TC159_ARATH	63.78	867	285	12	272	1122	640	1493	0	1093
TRINITY_DN11097_c0_g1::TRINITY_DN11097_c0_g1_i1::g.9526::m.9526	DHX8_MOUSE	65.71	694	231	5	275	966	285	973	0	922
TRINITY_DN11145_c0_g1::TRINITY_DN11145_c0_g1_i1::g.9595::m.9595	UTP21_SCHPO	35.68	908	513	19	3	889	23	880	0	561
TRINITY_DN11145_c0_g2::TRINITY_DN11145_c0_g2_i1::g.9599::m.9599	UTP21_SCHPO	35.68	908	513	19	3	889	23	880	0	561
TRINITY_DN11228_c0_g2::TRINITY_DN11228_c0_g2_i1::g.9701::m.9701	HOX29_ORYSI	76.91	446	82	8	1	431	422	861	0	676
TRINITY_DN11254_c0_g1::TRINITY_DN11254_c0_g1_i1::g.9718::m.9718	SIR_MAIZE	90.21	439	40	2	42	479	1	437	0	822
TRINITY_DN11254_c0_g2::TRINITY_DN11254_c0_g2_i1::g.9719::m.9719	SIR_MAIZE	89.59	317	30	2	42	357	1	315	0	578
TRINITY_DN11275_c0_g2::TRINITY_DN11275_c0_g2_i1::g.9742::m.9742	AB11B_ARATH	71.76	510	142	1	2	509	768	1277	0	771
TRINITY_DN11350_c0_g1::TRINITY_DN11350_c0_g1_i1::g.9833::m.9833	RUVB2_XENLA	70.07	461	128	1	6	466	8	458	0	693
TRINITY_DN11450_c0_g2::TRINITY_DN11450_c0_g2_i1::g.9947::m.9947	DJ1B_ARATH	62.06	427	156	4	27	453	15	435	0	528
TRINITY_DN11455_c0_g2::TRINITY_DN11455_c0_g2_i1::g.9958::m.9958	FTSH5_ORYSJ	85.75	351	43	1	1	344	1	351	0	617
TRINITY_DN11491_c0_g2::TRINITY_DN11491_c0_g2_i1::g.9996::m.9996	XYLL3_ARATH	68.96	509	151	3	62	564	51	558	0	679
TRINITY_DN1151_c0_g1::TRINITY_DN1151_c0_g1_i1::g.885::m.885	RAP_ORYSJ	72.11	484	117	3	1	466	107	590	0	683
TRINITY_DN1151_c0_g2::TRINITY_DN1151_c0_g2_i1::g.890::m.890	RAP_ORYSJ	73.41	534	124	3	1	516	107	640	0	776
TRINITY_DN11528_c0_g1::TRINITY_DN11528_c0_g1_i1::g.10011::m.10011	GUX2_ARATH	53.66	533	227	8	21	543	17	539	0	593
TRINITY_DN11528_c0_g2::TRINITY_DN11528_c0_g2_i1::g.10014::m.10014	GUX2_ARATH	59.68	439	169	4	7	443	107	539	0	558
TRINITY_DN1156_c0_g1::TRINITY_DN1156_c0_g1_i1::g.899::m.899	HD16N_ORYSJ	72.12	391	104	4	6	394	117	504	0	600
TRINITY_DN11578_c0_g2::TRINITY_DN11578_c0_g2_i1::g.10041::m.10041	PMTQ_ARATH	67.49	609	188	2	193	794	214	819	0	904
TRINITY_DN1167_c0_g1::TRINITY_DN1167_c0_g1_i1::g.924::m.924	TBL17_ARATH	66.12	369	121	2	145	509	130	498	0	543
TRINITY_DN1167_c0_g2::TRINITY_DN1167_c0_g2_i1::g.925::m.925	TBL17_ARATH	66.12	369	121	2	145	509	130	498	0	543
TRINITY_DN1176_c0_g1::TRINITY_DN1176_c0_g1_i1::g.939::m.939	ZCIS_MAIZE	75.34	373	85	4	71	443	1	366	0	528
TRINITY_DN1177_c0_g1::TRINITY_DN1177_c0_g1_i1::g.940::m.940	SYTM2_ARATH	79.67	615	117	1	81	695	44	650	0	1063
TRINITY_DN1177_c0_g2::TRINITY_DN1177_c0_g2_i1::g.946::m.946	SYTM2_ARATH	81.7	530	89	1	81	610	44	565	0	936
TRINITY_DN11980_c0_g1::TRINITY_DN11980_c0_g1_i1::g.10361::m.10361	Y1515_ARATH	65.1	831	258	8	21	848	2	803	0	1092
TRINITY_DN12044_c0_g1::TRINITY_DN12044_c0_g1_i1::g.10409::m.10409	TNPO1_ORYSJ	91.91	618	50	0	1	618	274	891	0	1149
TRINITY_DN12293_c0_g1::TRINITY_DN12293_c0_g1_i1::g.10567::m.10567	LAC11_ORYSJ	87.72	334	38	2	17	347	206	539	0	585
TRINITY_DN12293_c0_g2::TRINITY_DN12293_c0_g2_i1::g.10571::m.10571	LAC11_ORYSJ	87.72	334	38	2	17	347	206	539	0	585
TRINITY_DN1232_c0_g1::TRINITY_DN1232_c0_g1_i1::g.1048::m.1048	CAP1_ARATH	49.16	657	263	13	1	610	3	635	0	553
TRINITY_DN1232_c0_g2::TRINITY_DN1232_c0_g2_i1::g.1052::m.1052	CAP1_ARATH	49.16	657	263	13	1	610	3	635	0	553
TRINITY_DN1243_c0_g1::TRINITY_DN1243_c0_g1_i1::g.1069::m.1069	SSY3_SOLTU	66.46	948	306	4	245	1190	291	1228	0	1352
TRINITY_DN12537_c0_g1::TRINITY_DN12537_c0_g1_i1::g.10791::m.10791	CP51_WHEAT	99.56	453	2	0	109	561	1	453	0	935
TRINITY_DN12537_c0_g2::TRINITY_DN12537_c0_g2_i1::g.10795::m.10795	CP51_WHEAT	99.56	453	2	0	38	490	1	453	0	937
TRINITY_DN12635_c0_g1::TRINITY_DN12635_c0_g1_i1::g.10863::m.10863	RBL_HORVU	99.79	476	1	0	1	476	1	476	0	991
TRINITY_DN12635_c0_g2::TRINITY_DN12635_c0_g2_i1::g.10864::m.10864	RBL_HORVU	99.79	476	1	0	1	476	1	476	0	991
TRINITY_DN12958_c0_g1::TRINITY_DN12958_c0_g1_i1::g.11154::m.11154	ARC6_ARATH	49.59	724	286	13	2	667	99	801	0	641
TRINITY_DN12986_c0_g1::TRINITY_DN12986_c0_g1_i1::g.11186::m.11186	GDI2_ARATH	78.9	365	77	0	1	365	80	444	0	612
TRINITY_DN13000_c0_g1::TRINITY_DN13000_c0_g1_i1::g.11195::m.11195	AMPL2_ORYSJ	88.53	436	47	2	65	497	49	484	0	749
TRINITY_DN13056_c0_g1::TRINITY_DN13056_c0_g1_i1::g.11236::m.11236	PP426_ARATH	53.15	572	258	6	147	713	151	717	0	622
TRINITY_DN13065_c0_g1::TRINITY_DN13065_c0_g1_i1::g.11240::m.11240	LDL2_ORYSJ	78.52	419	79	4	1	411	345	760	0	659
TRINITY_DN13065_c0_g2::TRINITY_DN13065_c0_g2_i1::g.11247::m.11247	LDL2_ORYSJ	81.74	745	125	4	51	787	19	760	0	1165
TRINITY_DN13134_c0_g2::TRINITY_DN13134_c0_g2_i1::g.11315::m.11315	PYRB_ORYSJ	87.05	363	42	2	39	396	1	363	0	590
TRINITY_DN1316_c0_g1::TRINITY_DN1316_c0_g1_i1::g.1160::m.1160	XXT1_ORYSJ	87.36	451	53	1	1	451	1	447	0	788
TRINITY_DN13173_c0_g1::TRINITY_DN13173_c0_g1_i1::g.11351::m.11351	ISOA2_ARATH	55.49	501	198	6	1	486	387	877	0	560
TRINITY_DN13350_c0_g1::TRINITY_DN13350_c0_g1_i1::g.11497::m.11497	KATAM_ORYSJ	87.11	287	35	1	1	287	304	588	0	521
TRINITY_DN13542_c0_g1::TRINITY_DN13542_c0_g1_i1::g.11623::m.11623	PP265_ARATH	62.95	413	151	2	262	673	246	657	0	558
TRINITY_DN13542_c0_g2::TRINITY_DN13542_c0_g2_i1::g.11626::m.11626	PP265_ARATH	52.84	687	291	7	30	715	3	657	0	737
TRINITY_DN13617_c0_g2::TRINITY_DN13617_c0_g2_i1::g.11728::m.11728	BUB32_ARATH	83.33	330	55	0	71	400	8	337	0	588
TRINITY_DN13794_c0_g2::TRINITY_DN13794_c0_g2_i1::g.11843::m.11843	RBOHF_ARATH	76.59	457	105	2	1	455	273	729	0	746
TRINITY_DN13794_c0_g2::TRINITY_DN13794_c0_g2_i2::g.11845::m.11845	RBOHF_ARATH	76.14	440	103	2	36	473	290	729	0	716
TRINITY_DN13872_c0_g1::TRINITY_DN13872_c0_g1_i1::g.11930::m.11930	SMC4_ARATH	76.88	359	83	0	1	359	876	1234	0	570
TRINITY_DN13924_c0_g1::TRINITY_DN13924_c0_g1_i1::g.11999::m.11999	PUB42_ARATH	45.27	645	343	5	5	649	399	1033	0	558
TRINITY_DN13924_c0_g2::TRINITY_DN13924_c0_g2_i1::g.12006::m.12006	PUB42_ARATH	44.38	818	437	9	198	1011	230	1033	0	694
TRINITY_DN1399_c0_g1::TRINITY_DN1399_c0_g1_i1::g.1251::m.1251	LHTL8_ARATH	73.44	512	119	3	120	614	6	517	0	746
TRINITY_DN14009_c0_g1::TRINITY_DN14009_c0_g1_i1::g.12086::m.12086	SYHC_ORYSJ	86.35	337	45	1	1	337	453	788	0	600
TRINITY_DN14010_c0_g1::TRINITY_DN14010_c0_g1_i1::g.12089::m.12089	SUS2_HORVU	97.04	338	10	0	40	377	1	338	0	675
TRINITY_DN1403_c0_g2::TRINITY_DN1403_c0_g2_i1::g.1256::m.1256	GMPP3_ORYSJ	94.46	361	20	0	1	361	1	361	0	708
TRINITY_DN1410_c0_g2::TRINITY_DN1410_c0_g2_i1::g.1260::m.1260	PGKY_WHEAT	91.76	340	28	0	2	341	55	394	0	621
TRINITY_DN1411_c0_g1::TRINITY_DN1411_c0_g1_i1::g.1263::m.1263	D6KL2_ARATH	77.84	501	97	4	82	573	91	586	0	791
TRINITY_DN14139_c0_g1::TRINITY_DN14139_c0_g1_i1::g.12216::m.12216	C7016_ORYSJ	83.09	343	58	0	1	343	39	381	0	608
TRINITY_DN14267_c0_g1::TRINITY_DN14267_c0_g1_i1::g.12407::m.12407	KN14H_ORYSJ	83.37	511	81	2	1	510	281	788	0	880
TRINITY_DN14267_c0_g1::TRINITY_DN14267_c0_g1_i2::g.12408::m.12408	KN14H_ORYSJ	84.19	449	70	1	1	448	281	729	0	775
TRINITY_DN14267_c0_g2::TRINITY_DN14267_c0_g2_i1::g.12409::m.12409	KN14H_ORYSJ	82.59	379	65	1	1	378	281	659	0	642
TRINITY_DN14273_c0_g1::TRINITY_DN14273_c0_g1_i1::g.12411::m.12411	PURA_WHEAT	98.11	477	8	1	11	487	1	476	0	952
TRINITY_DN14273_c0_g2::TRINITY_DN14273_c0_g2_i1::g.12415::m.12415	PURA_WHEAT	97.42	426	10	1	11	436	1	425	0	842
TRINITY_DN14366_c0_g2::TRINITY_DN14366_c0_g2_i1::g.12515::m.12515	ODPB3_ORYSJ	86.26	393	48	3	2	393	4	391	0	683
TRINITY_DN14379_c0_g1::TRINITY_DN14379_c0_g1_i1::g.12538::m.12538	PUB12_ORYSJ	83	594	92	5	1	588	13	603	0	974
TRINITY_DN14379_c0_g1::TRINITY_DN14379_c0_g1_i2::g.12544::m.12544	PUB12_ORYSJ	87.78	450	52	2	2	449	155	603	0	801
TRINITY_DN14402_c0_g3::TRINITY_DN14402_c0_g3_i1::g.12578::m.12578	COPG2_ORYSJ	95.28	889	42	0	1	889	1	889	0	1741
TRINITY_DN14441_c0_g2::TRINITY_DN14441_c0_g2_i1::g.12611::m.12611	NRAM6_ORYSJ	85.74	533	61	2	54	582	20	541	0	891
TRINITY_DN14693_c0_g1::TRINITY_DN14693_c0_g1_i1::g.12915::m.12915	MDR_ORYSJ	87.19	445	57	0	11	455	15	459	0	799
TRINITY_DN14790_c0_g1::TRINITY_DN14790_c0_g1_i1::g.13028::m.13028	GID1_ORYSJ	82.95	352	60	0	1	352	1	352	0	619
TRINITY_DN14790_c0_g2::TRINITY_DN14790_c0_g2_i1::g.13032::m.13032	GID1_ORYSJ	81.88	320	58	0	1	320	33	352	0	554
TRINITY_DN1479_c0_g1::TRINITY_DN1479_c0_g1_i1::g.1354::m.1354	HMCS_ARATH	75.22	460	110	2	8	465	4	461	0	743
TRINITY_DN14808_c0_g1::TRINITY_DN14808_c0_g1_i1::g.13052::m.13052	PSKR1_DAUCA	50.62	1049	456	12	10	1036	9	1017	0	984
TRINITY_DN14846_c0_g1::TRINITY_DN14846_c0_g1_i1::g.13091::m.13091	BOP1_ORYSJ	84.85	680	95	3	33	711	6	678	0	1197
TRINITY_DN14910_c0_g1::TRINITY_DN14910_c0_g1_i1::g.13171::m.13171	SCL1_ARATH	58.82	459	184	3	99	552	135	593	0	561
TRINITY_DN15048_c0_g1::TRINITY_DN15048_c0_g1_i1::g.13335::m.13335	AT10_ORYSJ	80.86	444	72	5	1	433	1	442	0	670
TRINITY_DN15104_c0_g2::TRINITY_DN15104_c0_g2_i1::g.13419::m.13419	DPB2_ARATH	72.7	348	95	0	1	348	179	526	0	545
TRINITY_DN15249_c0_g1::TRINITY_DN15249_c0_g1_i1::g.13544::m.13544	NADHK_ORYSJ	83.13	326	53	2	32	356	1	325	0	528
TRINITY_DN15305_c0_g1::TRINITY_DN15305_c0_g1_i1::g.13622::m.13622	AB1D_ARATH	79.95	364	72	1	1	364	177	539	0	617
TRINITY_DN15419_c0_g1::TRINITY_DN15419_c0_g1_i1::g.13789::m.13789	FH3_ORYSJ	83.43	495	77	1	22	511	36	530	0	868
TRINITY_DN15419_c0_g1::TRINITY_DN15419_c0_g1_i2::g.13793::m.13793	FH3_ORYSJ	83.43	495	77	1	22	511	36	530	0	868
TRINITY_DN15426_c0_g2::TRINITY_DN15426_c0_g2_i1::g.13805::m.13805	C71C2_MAIZE	58.46	520	194	9	25	533	14	522	0	577
TRINITY_DN15482_c0_g1::TRINITY_DN15482_c0_g1_i1::g.13871::m.13871	PCH2_ORYSJ	87.22	399	50	1	1	398	77	475	0	716
TRINITY_DN15616_c0_g1::TRINITY_DN15616_c0_g1_i1::g.14003::m.14003	PLY15_ARATH	73.14	443	111	3	73	510	31	470	0	681
TRINITY_DN15628_c0_g1::TRINITY_DN15628_c0_g1_i1::g.14024::m.14024	MYST1_ORYSJ	92	450	24	2	35	472	1	450	0	821
TRINITY_DN1583_c0_g1::TRINITY_DN1583_c0_g1_i1::g.1497::m.1497	PP320_ARATH	51.96	791	368	3	293	1081	91	871	0	841
TRINITY_DN1585_c0_g1::TRINITY_DN1585_c0_g1_i1::g.1502::m.1502	OST3_ORYSJ	88.75	311	35	0	53	363	26	336	0	575
TRINITY_DN1585_c0_g2::TRINITY_DN1585_c0_g2_i1::g.1506::m.1506	OST3_ORYSJ	88.75	311	35	0	53	363	26	336	0	575
TRINITY_DN1587_c0_g1::TRINITY_DN1587_c0_g1_i1::g.1520::m.1520	HAK17_ORYSJ	85.96	712	95	3	30	741	1	707	0	1240
TRINITY_DN1587_c0_g2::TRINITY_DN1587_c0_g2_i1::g.1523::m.1523	HAK17_ORYSJ	83.33	420	68	1	1	420	290	707	0	717
TRINITY_DN15998_c0_g1::TRINITY_DN15998_c0_g1_i1::g.14431::m.14431	KN14J_ORYSJ	84.34	332	52	0	1	332	247	578	0	591
TRINITY_DN15998_c0_g1::TRINITY_DN15998_c0_g1_i2::g.14435::m.14435	KN14J_ORYSJ	72.58	609	137	9	1	594	247	840	0	878
TRINITY_DN1606_c0_g1::TRINITY_DN1606_c0_g1_i1::g.1551::m.1551	D6KL2_ARATH	67.19	509	150	7	194	692	85	586	0	680
TRINITY_DN16085_c0_g3::TRINITY_DN16085_c0_g3_i1::g.14545::m.14545	DEAH5_ARATH	94.41	304	17	0	1	304	865	1168	0	612
TRINITY_DN16090_c0_g2::TRINITY_DN16090_c0_g2_i1::g.14549::m.14549	HXK7_ORYSJ	86.61	448	60	0	16	463	16	463	0	768
TRINITY_DN16097_c0_g1::TRINITY_DN16097_c0_g1_i2::g.14553::m.14553	CDPKA_ORYSJ	91.46	363	29	1	1	363	239	599	0	696
TRINITY_DN1612_c0_g2::TRINITY_DN1612_c0_g2_i1::g.1569::m.1569	DCVR_MAIZE	82.2	410	61	5	26	432	1	401	0	635
TRINITY_DN16136_c0_g1::TRINITY_DN16136_c0_g1_i1::g.14591::m.14591	HXK6_ORYSJ	89.08	458	49	1	98	554	49	506	0	846
TRINITY_DN16136_c0_g2::TRINITY_DN16136_c0_g2_i1::g.14596::m.14596	HXK6_ORYSJ	87.85	321	38	1	98	417	49	369	0	593
TRINITY_DN16143_c0_g1::TRINITY_DN16143_c0_g1_i1::g.14612::m.14612	NU133_ARATH	53.98	830	361	9	11	827	415	1236	0	868
TRINITY_DN16143_c0_g1::TRINITY_DN16143_c0_g1_i2::g.14618::m.14618	NU133_ARATH	48.77	1265	595	21	1	1241	1	1236	0	1137
TRINITY_DN1614_c0_g2::TRINITY_DN1614_c0_g2_i1::g.1571::m.1571	ISPH_ORYSJ	87.1	465	53	2	43	506	1	459	0	845
TRINITY_DN16154_c0_g1::TRINITY_DN16154_c0_g1_i1::g.14639::m.14639	HIRA_ORYSJ	87.59	951	111	6	1	949	9	954	0	1711
TRINITY_DN16189_c0_g1::TRINITY_DN16189_c0_g1_i1::g.14732::m.14732	HMA5_ARATH	69.21	838	253	3	1	833	92	929	0	1202
TRINITY_DN16189_c0_g1::TRINITY_DN16189_c0_g1_i4::g.14738::m.14738	HMA5_ARATH	67.23	766	246	3	1	761	92	857	0	1073
TRINITY_DN16198_c0_g1::TRINITY_DN16198_c0_g1_i3::g.14773::m.14773	Y3475_ARATH	41.76	989	544	14	53	1017	23	1003	0	676
TRINITY_DN16198_c0_g1::TRINITY_DN16198_c0_g1_i4::g.14774::m.14774	Y3475_ARATH	42.45	874	473	13	53	902	23	890	0	608
TRINITY_DN16223_c0_g1::TRINITY_DN16223_c0_g1_i1::g.14813::m.14813	PSYR1_ARATH	51.76	624	289	5	1	613	444	1066	0	617
TRINITY_DN16276_c0_g1::TRINITY_DN16276_c0_g1_i1::g.14915::m.14915	FY_ARATH	74.5	447	98	4	25	459	39	481	0	695
TRINITY_DN16326_c0_g1::TRINITY_DN16326_c0_g1_i2::g.15009::m.15009	AP4E_ARATH	80.59	577	112	0	38	614	1	577	0	971
TRINITY_DN1633_c0_g1::TRINITY_DN1633_c0_g1_i1::g.1604::m.1604	LRK41_ARATH	52.47	648	293	7	45	682	33	675	0	669
TRINITY_DN16345_c0_g1::TRINITY_DN16345_c0_g1_i1::g.15037::m.15037	FH16_ORYSJ	80	535	86	4	466	994	387	906	0	827
TRINITY_DN16350_c0_g2::TRINITY_DN16350_c0_g2_i1::g.15054::m.15054	GAMYB_ORYSJ	80.99	342	58	2	1	337	212	551	0	543
TRINITY_DN16359_c0_g1::TRINITY_DN16359_c0_g1_i1::g.15070::m.15070	GMPP1_ORYSJ	94.32	352	20	0	1	352	10	361	0	684
TRINITY_DN16382_c0_g1::TRINITY_DN16382_c0_g1_i1::g.15110::m.15110	RPK2_ARATH	51.84	1113	406	14	136	1124	44	1150	0	1001
TRINITY_DN16382_c0_g2::TRINITY_DN16382_c0_g2_i1::g.15114::m.15114	RPK2_ARATH	51.84	1113	406	14	136	1124	44	1150	0	1001
TRINITY_DN16382_c0_g3::TRINITY_DN16382_c0_g3_i1::g.15120::m.15120	RPK2_ARATH	51.84	1113	406	14	136	1124	44	1150	0	1001
TRINITY_DN1638_c0_g1::TRINITY_DN1638_c0_g1_i1::g.1609::m.1609	PLA5_ORYSI	79.07	344	66	3	2	344	108	446	0	545
TRINITY_DN16448_c0_g2::TRINITY_DN16448_c0_g2_i1::g.15223::m.15223	FPPS_MAIZE	91.08	314	28	0	1	314	37	350	0	598
TRINITY_DN16469_c0_g1::TRINITY_DN16469_c0_g1_i1::g.15299::m.15299	RHM1_ARATH	84.03	526	81	2	91	616	1	523	0	927
TRINITY_DN16469_c0_g2::TRINITY_DN16469_c0_g2_i1::g.15302::m.15302	RHM1_ARATH	84.65	671	100	2	91	761	1	668	0	1193
TRINITY_DN16480_c0_g1::TRINITY_DN16480_c0_g1_i1::g.15316::m.15316	SNX1_ARATH	71.79	390	107	1	40	429	15	401	0	587
TRINITY_DN1649_c0_g1::TRINITY_DN1649_c0_g1_i1::g.1624::m.1624	PSAA_WHEAT	100	738	0	0	43	780	1	738	0	1502
TRINITY_DN16547_c0_g1::TRINITY_DN16547_c0_g1_i2::g.15483::m.15483	XB3_ORYSJ	69.63	461	126	5	74	531	1	450	0	597
TRINITY_DN16549_c0_g1::TRINITY_DN16549_c0_g1_i1::g.15486::m.15486	GMAN2_ARATH	67.06	1108	334	12	43	1140	85	1171	0	1537
TRINITY_DN16550_c0_g2::TRINITY_DN16550_c0_g2_i1::g.15491::m.15491	PMA1_SOLLC	90.77	401	37	0	1	401	556	956	0	754
TRINITY_DN16566_c0_g1::TRINITY_DN16566_c0_g1_i2::g.15509::m.15509	VHAA3_ARATH	73.14	443	119	0	104	546	14	456	0	695
TRINITY_DN16593_c0_g1::TRINITY_DN16593_c0_g1_i1::g.15561::m.15561	Y2452_ARATH	74.7	423	102	4	1	419	1	422	0	635
TRINITY_DN16599_c0_g1::TRINITY_DN16599_c0_g1_i1::g.15587::m.15587	TBG2_ORYSJ	96.59	469	16	0	1	469	1	469	0	959
TRINITY_DN16643_c0_g1::TRINITY_DN16643_c0_g1_i1::g.15679::m.15679	BASS1_ORYSJ	75.37	410	77	5	1	392	1	404	0	560
TRINITY_DN1665_c0_g1::TRINITY_DN1665_c0_g1_i1::g.1644::m.1644	CIPKB_ORYSJ	88.49	278	31	1	1	278	1	277	0	523
TRINITY_DN1665_c0_g2::TRINITY_DN1665_c0_g2_i1::g.1646::m.1646	CIPKB_ORYSJ	81.49	497	90	2	1	496	1	496	0	813
TRINITY_DN16663_c0_g1::TRINITY_DN16663_c0_g1_i1::g.15717::m.15717	ARFP_ORYSJ	80.74	753	122	6	1	746	319	1055	0	993
TRINITY_DN16692_c0_g1::TRINITY_DN16692_c0_g1_i1::g.15779::m.15779	FL3H_HORVU	91.46	281	24	0	31	311	1	281	0	533
TRINITY_DN16692_c0_g1::TRINITY_DN16692_c0_g1_i2::g.15782::m.15782	FL3H_HORVU	94.99	379	17	1	31	409	1	377	0	715
TRINITY_DN16713_c0_g2::TRINITY_DN16713_c0_g2_i1::g.15827::m.15827	CKB11_ORYSJ	87.7	309	32	1	1	309	1	303	0	566
TRINITY_DN16746_c0_g1::TRINITY_DN16746_c0_g1_i1::g.15915::m.15915	INO1_HORVU	98.43	510	8	0	1	510	1	510	0	1040
TRINITY_DN16746_c0_g2::TRINITY_DN16746_c0_g2_i1::g.15919::m.15919	INO1_HORVU	98.44	450	7	0	1	450	1	450	0	917
TRINITY_DN16772_c0_g1::TRINITY_DN16772_c0_g1_i1::g.15974::m.15974	AAT5_ARATH	83.21	417	70	0	87	503	37	453	0	752
TRINITY_DN16779_c0_g1::TRINITY_DN16779_c0_g1_i1::g.15999::m.15999	BCAL2_ARATH	69.46	370	113	0	12	381	3	372	0	557
TRINITY_DN16779_c0_g1::TRINITY_DN16779_c0_g1_i2::g.16001::m.16001	BCAL2_ARATH	73.09	550	148	0	12	561	3	552	0	855
TRINITY_DN16794_c0_g2::TRINITY_DN16794_c0_g2_i1::g.16045::m.16045	P5CS1_ORYSJ	87.99	716	86	0	1	716	1	716	0	1301
TRINITY_DN16862_c0_g1::TRINITY_DN16862_c0_g1_i2::g.16175::m.16175	HXK5_ORYSJ	88.05	435	52	0	1	435	72	506	0	786
TRINITY_DN16889_c0_g1::TRINITY_DN16889_c0_g1_i1::g.16213::m.16213	SC15A_ARATH	54.37	789	360	0	1	789	2	790	0	897
TRINITY_DN16897_c0_g2::TRINITY_DN16897_c0_g2_i1::g.16233::m.16233	RFC5_ORYSJ	91.53	354	30	0	69	422	1	354	0	671
TRINITY_DN16926_c0_g1::TRINITY_DN16926_c0_g1_i1::g.16292::m.16292	STOP1_ORYSJ	78.93	522	104	5	1	520	5	522	0	836
TRINITY_DN16926_c0_g2::TRINITY_DN16926_c0_g2_i1::g.16295::m.16295	STOP1_ORYSJ	78.93	522	104	5	1	520	5	522	0	836
TRINITY_DN16926_c0_g3::TRINITY_DN16926_c0_g3_i1::g.16297::m.16297	STOP1_ORYSJ	78.93	522	104	5	1	520	5	522	0	836
TRINITY_DN16932_c0_g1::TRINITY_DN16932_c0_g1_i1::g.16307::m.16307	GUN10_ORYSJ	88.33	317	36	1	1	317	305	620	0	548
TRINITY_DN16996_c0_g1::TRINITY_DN16996_c0_g1_i1::g.16433::m.16433	PP350_ARATH	45.19	759	400	7	64	817	57	804	0	686
TRINITY_DN16996_c0_g1::TRINITY_DN16996_c0_g1_i2::g.16437::m.16437	PP350_ARATH	45.19	759	400	7	64	817	57	804	0	686
TRINITY_DN17015_c0_g2::TRINITY_DN17015_c0_g2_i1::g.16470::m.16470	TAUE3_ARATH	62.18	476	164	4	1	471	10	474	0	536
TRINITY_DN17033_c0_g2::TRINITY_DN17033_c0_g2_i1::g.16505::m.16505	COI2_ORYSJ	86.76	589	73	2	1	584	1	589	0	1033
TRINITY_DN17068_c0_g2::TRINITY_DN17068_c0_g2_i1::g.16574::m.16574	DEXHE_ARATH	63.4	429	154	3	5	431	1728	2155	0	573
TRINITY_DN17068_c0_g3::TRINITY_DN17068_c0_g3_i1::g.16576::m.16576	DEXHE_ARATH	69.36	532	160	3	1	530	1625	2155	0	784
TRINITY_DN17073_c0_g1::TRINITY_DN17073_c0_g1_i1::g.16583::m.16583	LEU32_ARATH	81.89	370	64	1	35	401	31	400	0	626
TRINITY_DN17120_c0_g1::TRINITY_DN17120_c0_g1_i1::g.16710::m.16710	FH12_ORYSJ	60.44	910	328	15	1	899	46	934	0	979
TRINITY_DN17139_c0_g1::TRINITY_DN17139_c0_g1_i1::g.16745::m.16745	PPR53_ARATH	57.64	491	208	0	1	491	270	760	0	627
TRINITY_DN17150_c0_g1::TRINITY_DN17150_c0_g1_i1::g.16802::m.16802	P4KG7_ARATH	58.89	664	239	9	32	675	1	650	0	726
TRINITY_DN17162_c0_g1::TRINITY_DN17162_c0_g1_i1::g.16822::m.16822	FEN11_ORYSI	87.53	369	46	0	29	397	1	369	0	680
TRINITY_DN17162_c0_g2::TRINITY_DN17162_c0_g2_i1::g.16823::m.16823	FEN11_ORYSI	87.53	369	46	0	29	397	1	369	0	680
TRINITY_DN17217_c0_g1::TRINITY_DN17217_c0_g1_i1::g.16910::m.16910	RP6L2_ARATH	43.26	913	385	22	43	909	43	868	0	669
TRINITY_DN17247_c0_g1::TRINITY_DN17247_c0_g1_i1::g.16954::m.16954	ALE2_ARATH	63.92	546	173	11	88	623	96	627	0	661
TRINITY_DN17269_c0_g3::TRINITY_DN17269_c0_g3_i1::g.16988::m.16988	MTPC4_ARATH	78.2	367	77	2	92	456	85	450	0	574
TRINITY_DN17290_c0_g1::TRINITY_DN17290_c0_g1_i1::g.17029::m.17029	KPRO_MAIZE	57.68	508	199	5	1	502	5	502	0	594
TRINITY_DN17322_c0_g1::TRINITY_DN17322_c0_g1_i2::g.17108::m.17108	APRF1_ARATH	77.6	317	70	1	90	405	2	318	0	527
TRINITY_DN17339_c0_g1::TRINITY_DN17339_c0_g1_i1::g.17133::m.17133	LACS4_ARATH	69.29	420	129	0	1	420	229	648	0	637
TRINITY_DN17339_c0_g2::TRINITY_DN17339_c0_g2_i1::g.17134::m.17134	LACS4_ARATH	69.29	420	129	0	1	420	229	648	0	637
TRINITY_DN17392_c0_g1::TRINITY_DN17392_c0_g1_i1::g.17221::m.17221	RIR1_ARATH	84.47	309	48	0	1	309	337	645	0	567
TRINITY_DN17395_c0_g1::TRINITY_DN17395_c0_g1_i1::g.17224::m.17224	NNJA1_WHEAT	98.1	315	5	1	1	314	1	315	0	624
TRINITY_DN17436_c0_g2::TRINITY_DN17436_c0_g2_i1::g.17280::m.17280	CBP3_HORVU	98.47	391	6	0	1	391	118	508	0	815
TRINITY_DN17453_c0_g1::TRINITY_DN17453_c0_g1_i1::g.17317::m.17317	RFC2_ORYSJ	94.1	339	20	0	54	392	1	339	0	664
TRINITY_DN17476_c0_g1::TRINITY_DN17476_c0_g1_i1::g.17361::m.17361	OSK4_ORYSJ	89	509	56	0	46	554	1	509	0	955
TRINITY_DN17476_c0_g2::TRINITY_DN17476_c0_g2_i1::g.17363::m.17363	OSK4_ORYSJ	88.59	491	56	0	46	536	1	491	0	921
TRINITY_DN17518_c0_g1::TRINITY_DN17518_c0_g1_i1::g.17453::m.17453	PESC_ORYSJ	80.72	607	104	3	17	613	1	604	0	997
TRINITY_DN17563_c0_g2::TRINITY_DN17563_c0_g2_i1::g.17544::m.17544	PHO13_ORYSJ	83.61	830	113	10	21	829	1	828	0	1309
TRINITY_DN17563_c0_g3::TRINITY_DN17563_c0_g3_i1::g.17548::m.17548	PHO13_ORYSJ	79.12	613	105	10	21	612	1	611	0	864
TRINITY_DN17586_c0_g1::TRINITY_DN17586_c0_g1_i1::g.17610::m.17610	DPYS_ARATH	75.79	508	121	2	20	527	20	525	0	824
TRINITY_DN17589_c0_g1::TRINITY_DN17589_c0_g1_i1::g.17620::m.17620	HIS6B_ARATH	72.13	409	109	2	13	417	9	416	0	608
TRINITY_DN17589_c0_g2::TRINITY_DN17589_c0_g2_i1::g.17623::m.17623	HIS6B_ARATH	71.97	371	99	2	13	379	9	378	0	541
TRINITY_DN17592_c0_g1::TRINITY_DN17592_c0_g1_i1::g.17626::m.17626	CER1_ARATH	60.12	489	189	4	1	484	133	620	0	603
TRINITY_DN175_c0_g1::TRINITY_DN175_c0_g1_i1::g.105::m.105	MP701_ORYSJ	90.57	297	23	1	1	297	276	567	0	541
TRINITY_DN17643_c0_g1::TRINITY_DN17643_c0_g1_i1::g.17708::m.17708	CTR1_ARATH	56.1	738	233	10	83	807	161	820	0	755
TRINITY_DN17643_c0_g1::TRINITY_DN17643_c0_g1_i2::g.17712::m.17712	CTR1_ARATH	58.64	706	233	9	83	775	161	820	0	773
TRINITY_DN17643_c0_g1::TRINITY_DN17643_c0_g1_i3::g.17716::m.17716	CTR1_ARATH	56.1	738	233	10	83	807	161	820	0	755
TRINITY_DN17643_c0_g1::TRINITY_DN17643_c0_g1_i4::g.17720::m.17720	CTR1_ARATH	58.64	706	233	9	83	775	161	820	0	773
TRINITY_DN17644_c0_g2::TRINITY_DN17644_c0_g2_i2::g.17725::m.17725	DHQS_ACTCH	84.66	378	55	1	67	441	66	443	0	674
TRINITY_DN17671_c0_g1::TRINITY_DN17671_c0_g1_i1::g.17765::m.17765	TI110_ARATH	58.64	515	203	4	3	514	492	999	0	600
TRINITY_DN17678_c0_g2::TRINITY_DN17678_c0_g2_i1::g.17776::m.17776	HEM6_ORYSJ	78.64	323	60	2	13	330	52	370	0	528
TRINITY_DN17702_c0_g1::TRINITY_DN17702_c0_g1_i1::g.17815::m.17815	THT2_ORYSJ	73.41	440	109	3	21	458	1	434	0	664
TRINITY_DN17709_c0_g2::TRINITY_DN17709_c0_g2_i1::g.17835::m.17835	DNPEP_RICCO	71.52	481	123	3	3	471	12	490	0	749
TRINITY_DN17777_c0_g1::TRINITY_DN17777_c0_g1_i1::g.17964::m.17964	GAUT1_ARATH	72.87	575	144	4	20	588	105	673	0	887
TRINITY_DN17777_c0_g1::TRINITY_DN17777_c0_g1_i2::g.17967::m.17967	GAUT1_ARATH	76.21	538	124	2	35	571	139	673	0	884
TRINITY_DN17788_c0_g3::TRINITY_DN17788_c0_g3_i1::g.17985::m.17985	Y2168_ARATH	59.36	497	198	2	2	498	38	530	0	603
TRINITY_DN17809_c0_g1::TRINITY_DN17809_c0_g1_i1::g.18021::m.18021	NU5M_WHEAT	100	326	0	0	1	326	1	326	0	659
TRINITY_DN17837_c0_g1::TRINITY_DN17837_c0_g1_i1::g.18059::m.18059	AB32G_ORYSJ	87.7	309	38	0	149	457	158	466	0	567
TRINITY_DN17842_c0_g2::TRINITY_DN17842_c0_g2_i1::g.18066::m.18066	DAPAT_ORYSJ	94.08	422	25	0	83	504	43	464	0	792
TRINITY_DN17858_c0_g1::TRINITY_DN17858_c0_g1_i1::g.18082::m.18082	SCKL1_ARATH	62.79	430	147	4	99	524	51	471	0	553
TRINITY_DN17858_c0_g1::TRINITY_DN17858_c0_g1_i2::g.18086::m.18086	SCKL1_ARATH	62.79	430	147	4	99	524	51	471	0	553
TRINITY_DN17876_c0_g1::TRINITY_DN17876_c0_g1_i1::g.18108::m.18108	Y1523_ARATH	64.75	505	167	9	22	519	45	545	0	652
TRINITY_DN17879_c0_g1::TRINITY_DN17879_c0_g1_i1::g.18115::m.18115	CAS_ORYSJ	70.91	739	210	5	16	752	1	736	0	1110
TRINITY_DN17880_c0_g1::TRINITY_DN17880_c0_g1_i1::g.18116::m.18116	PPP7_ARATH	63.73	408	144	4	46	452	6	410	0	531
TRINITY_DN17907_c0_g1::TRINITY_DN17907_c0_g1_i1::g.18166::m.18166	IRE_ARATH	73.11	383	92	5	2	382	744	1117	0	568
TRINITY_DN17967_c0_g1::TRINITY_DN17967_c0_g1_i1::g.18293::m.18293	AB51G_ORYSJ	83.12	462	78	0	1	462	138	599	0	790
TRINITY_DN18019_c0_g1::TRINITY_DN18019_c0_g1_i1::g.18380::m.18380	CPSF1_ORYSJ	84.48	1450	198	7	50	1481	1	1441	0	2519
TRINITY_DN18059_c0_g1::TRINITY_DN18059_c0_g1_i3::g.18450::m.18450	RH10_ORYSJ	73.78	492	80	5	78	566	27	472	0	710
TRINITY_DN18059_c0_g1::TRINITY_DN18059_c0_g1_i4::g.18453::m.18453	RH10_ORYSJ	80.49	451	80	4	78	525	27	472	0	730
TRINITY_DN18103_c0_g2::TRINITY_DN18103_c0_g2_i1::g.18564::m.18564	CIPK2_ORYSJ	83.6	439	63	3	1	439	1	430	0	767
TRINITY_DN18103_c0_g2::TRINITY_DN18103_c0_g2_i2::g.18570::m.18570	CIPK2_ORYSJ	83.6	439	63	3	1	439	1	430	0	767
TRINITY_DN18123_c0_g1::TRINITY_DN18123_c0_g1_i1::g.18609::m.18609	FBT2_ARATH	57.72	473	195	2	41	508	27	499	0	582
TRINITY_DN18133_c0_g1::TRINITY_DN18133_c0_g1_i1::g.18628::m.18628	STAD7_ORYSJ	79.22	385	77	1	17	398	19	403	0	606
TRINITY_DN18133_c0_g3::TRINITY_DN18133_c0_g3_i1::g.18631::m.18631	STAD7_ORYSJ	85.76	323	43	1	1	320	81	403	0	564
TRINITY_DN18147_c0_g2::TRINITY_DN18147_c0_g2_i1::g.18657::m.18657	ZDHC9_ARATH	64.37	407	133	6	76	477	6	405	0	537
TRINITY_DN18163_c0_g1::TRINITY_DN18163_c0_g1_i1::g.18669::m.18669	SYK_ORYSJ	84.91	550	76	2	4	553	2	544	0	920
TRINITY_DN18163_c0_g2::TRINITY_DN18163_c0_g2_i1::g.18672::m.18672	SYK_ORYSJ	86.18	608	77	2	4	611	2	602	0	1043
TRINITY_DN18163_c0_g2::TRINITY_DN18163_c0_g2_i2::g.18675::m.18675	SYK_ORYSJ	86.18	608	77	2	4	611	2	602	0	1043
TRINITY_DN18202_c0_g1::TRINITY_DN18202_c0_g1_i1::g.18738::m.18738	TYW1_ORYSJ	85.71	602	79	3	16	616	57	652	0	981
TRINITY_DN18205_c0_g1::TRINITY_DN18205_c0_g1_i1::g.18757::m.18757	EDR2_ARATH	72.34	441	117	3	1	438	278	716	0	637
TRINITY_DN18223_c0_g1::TRINITY_DN18223_c0_g1_i1::g.18777::m.18777	PP293_ARATH	49.06	530	266	3	105	634	69	594	0	561
TRINITY_DN18260_c0_g1::TRINITY_DN18260_c0_g1_i1::g.18849::m.18849	GCN2_ARATH	51	1253	558	17	20	1249	22	1241	0	1207
TRINITY_DN18270_c0_g3::TRINITY_DN18270_c0_g3_i1::g.18900::m.18900	AASS_ARATH	57.48	548	195	7	29	550	529	1064	0	612
TRINITY_DN18371_c0_g1::TRINITY_DN18371_c0_g1_i1::g.19083::m.19083	MGAT2_ARATH	58.61	418	160	2	12	429	17	421	0	526
TRINITY_DN18373_c0_g1::TRINITY_DN18373_c0_g1_i1::g.19088::m.19088	P4KG7_ARATH	56.14	668	240	12	1	633	1	650	0	698
TRINITY_DN18376_c0_g1::TRINITY_DN18376_c0_g1_i1::g.19095::m.19095	PKP2_ARATH	83.85	514	81	1	64	577	68	579	0	913
TRINITY_DN18376_c0_g1::TRINITY_DN18376_c0_g1_i2::g.19097::m.19097	PKP2_ARATH	84.99	393	57	1	64	456	68	458	0	698
TRINITY_DN18384_c0_g1::TRINITY_DN18384_c0_g1_i1::g.19119::m.19119	VP53A_ARATH	72.51	844	210	5	99	936	1	828	0	1240
TRINITY_DN18384_c0_g2::TRINITY_DN18384_c0_g2_i1::g.19124::m.19124	VP53A_ARATH	72.51	844	210	5	99	936	1	828	0	1240
TRINITY_DN18392_c0_g1::TRINITY_DN18392_c0_g1_i1::g.19156::m.19156	Y2913_ARATH	53.15	809	336	18	4	791	10	796	0	813
TRINITY_DN18392_c0_g2::TRINITY_DN18392_c0_g2_i1::g.19158::m.19158	Y2913_ARATH	53.03	809	339	17	4	793	10	796	0	815
TRINITY_DN18435_c0_g1::TRINITY_DN18435_c0_g1_i1::g.19236::m.19236	GLU2B_ORYSI	79.4	602	115	2	51	644	14	614	0	940
TRINITY_DN18437_c0_g1::TRINITY_DN18437_c0_g1_i1::g.19239::m.19239	LIAS_MAIZE	89.87	385	36	2	40	424	1	382	0	695
TRINITY_DN18437_c0_g2::TRINITY_DN18437_c0_g2_i1::g.19243::m.19243	LIAS_MAIZE	90.14	345	32	1	40	384	1	343	0	630
TRINITY_DN18454_c0_g1::TRINITY_DN18454_c0_g1_i1::g.19277::m.19277	PPR84_ARATH	54.34	565	256	2	1	565	63	625	0	660
TRINITY_DN18472_c0_g1::TRINITY_DN18472_c0_g1_i1::g.19301::m.19301	PILS2_ARATH	68.35	436	133	2	11	444	15	447	0	606
TRINITY_DN18472_c0_g2::TRINITY_DN18472_c0_g2_i1::g.19304::m.19304	PILS2_ARATH	68.35	436	133	2	11	444	15	447	0	606
TRINITY_DN18474_c0_g2::TRINITY_DN18474_c0_g2_i1::g.19310::m.19310	AT18A_ARATH	64.86	407	115	2	116	515	36	421	0	534
TRINITY_DN18544_c0_g1::TRINITY_DN18544_c0_g1_i1::g.19425::m.19425	RFA1C_ORYSJ	45.02	964	399	26	6	867	1	935	0	745
TRINITY_DN18551_c0_g1::TRINITY_DN18551_c0_g1_i1::g.19454::m.19454	G11A_ORYSI	92.28	337	25	1	1	337	254	589	0	662
TRINITY_DN18551_c0_g2::TRINITY_DN18551_c0_g2_i1::g.19456::m.19456	G11A_ORYSI	91.13	293	25	1	8	300	298	589	0	566
TRINITY_DN18579_c0_g2::TRINITY_DN18579_c0_g2_i1::g.19517::m.19517	P2C50_ORYSJ	71.51	372	97	5	11	376	16	384	0	524
TRINITY_DN18592_c0_g1::TRINITY_DN18592_c0_g1_i1::g.19565::m.19565	ARGJ_SORBI	88.15	464	54	1	67	529	1	464	0	833
TRINITY_DN18595_c0_g1::TRINITY_DN18595_c0_g1_i1::g.19574::m.19574	Y5838_ARATH	59.46	592	224	10	29	606	31	620	0	705
TRINITY_DN18595_c0_g2::TRINITY_DN18595_c0_g2_i1::g.19578::m.19578	Y5838_ARATH	59.46	592	224	10	29	606	31	620	0	705
TRINITY_DN18627_c0_g2::TRINITY_DN18627_c0_g2_i1::g.19708::m.19708	CHR24_ARATH	60.78	742	258	7	386	1124	367	1078	0	889
TRINITY_DN18642_c0_g2::TRINITY_DN18642_c0_g2_i1::g.19758::m.19758	NSN1_ARATH	63.45	550	181	5	58	592	13	557	0	649
TRINITY_DN18648_c0_g2::TRINITY_DN18648_c0_g2_i1::g.19775::m.19775	XPB2_ARATH	81.85	766	133	3	35	795	2	766	0	1263
TRINITY_DN18649_c0_g1::TRINITY_DN18649_c0_g1_i1::g.19778::m.19778	LDL3_ARATH	49.75	1405	570	26	535	1899	319	1627	0	1208
TRINITY_DN18676_c0_g1::TRINITY_DN18676_c0_g1_i1::g.19841::m.19841	CSCL2_ARATH	67.72	412	133	0	1	412	346	757	0	587
TRINITY_DN18691_c0_g1::TRINITY_DN18691_c0_g1_i1::g.19876::m.19876	ESP3_ARATH	76.04	864	203	3	1	861	182	1044	0	1411
TRINITY_DN18691_c0_g2::TRINITY_DN18691_c0_g2_i1::g.19883::m.19883	ESP3_ARATH	70.47	1053	295	7	1	1046	1	1044	0	1534
TRINITY_DN18700_c0_g1::TRINITY_DN18700_c0_g1_i1::g.19899::m.19899	CIPKS_ORYSJ	71.33	436	115	4	1	427	1	435	0	646
TRINITY_DN18700_c0_g2::TRINITY_DN18700_c0_g2_i1::g.19900::m.19900	CIPKS_ORYSJ	71.33	436	115	4	1	427	1	435	0	646
TRINITY_DN18700_c0_g3::TRINITY_DN18700_c0_g3_i1::g.19902::m.19902	CIPKS_ORYSJ	71.33	436	115	4	1	427	1	435	0	646
TRINITY_DN18701_c0_g2::TRINITY_DN18701_c0_g2_i2::g.19906::m.19906	PRP4L_ARATH	64.19	458	162	2	85	541	89	545	0	620
TRINITY_DN18702_c0_g1::TRINITY_DN18702_c0_g1_i1::g.19909::m.19909	OEP80_ORYSI	90.85	667	53	3	59	719	1	665	0	1141
TRINITY_DN18702_c0_g2::TRINITY_DN18702_c0_g2_i1::g.19912::m.19912	OEP80_ORYSJ	90.44	617	51	3	59	669	1	615	0	1043
TRINITY_DN18706_c0_g1::TRINITY_DN18706_c0_g1_i1::g.19924::m.19924	PP285_ARATH	53.33	812	362	7	45	856	96	890	0	872
TRINITY_DN18717_c0_g1::TRINITY_DN18717_c0_g1_i1::g.19948::m.19948	SDE3_ARATH	57.22	886	364	10	2	878	5	884	0	1028
TRINITY_DN18717_c0_g1::TRINITY_DN18717_c0_g1_i2::g.19951::m.19951	SDE3_ARATH	58.1	599	239	7	13	603	290	884	0	706
TRINITY_DN18727_c0_g1::TRINITY_DN18727_c0_g1_i2::g.19984::m.19984	HSP7M_PHAVU	81.72	640	117	0	42	681	36	675	0	1068
TRINITY_DN18727_c0_g1::TRINITY_DN18727_c0_g1_i3::g.19986::m.19986	HSP7M_PHAVU	82.07	608	109	0	1	608	68	675	0	1017
TRINITY_DN18732_c0_g1::TRINITY_DN18732_c0_g1_i1::g.20013::m.20013	HDA8_ARATH	69.57	368	110	2	62	427	8	375	0	546
TRINITY_DN18743_c0_g1::TRINITY_DN18743_c0_g1_i2::g.20035::m.20035	DPYD_ARATH	79.85	402	76	2	40	437	26	426	0	678
TRINITY_DN18749_c0_g2::TRINITY_DN18749_c0_g2_i1::g.20069::m.20069	BIP4_TOBAC	90.42	668	61	2	32	699	3	667	0	1228
TRINITY_DN18749_c0_g2::TRINITY_DN18749_c0_g2_i2::g.20072::m.20072	BIP1_ORYSJ	96.26	401	11	3	1	399	267	665	0	771
TRINITY_DN18759_c0_g1::TRINITY_DN18759_c0_g1_i1::g.20092::m.20092	CLPD1_ORYSJ	82.55	768	107	7	1	751	1	758	0	1222
TRINITY_DN18759_c0_g1::TRINITY_DN18759_c0_g1_i2::g.20103::m.20103	CLPD1_ORYSJ	82.55	768	107	7	1	751	1	758	0	1222
TRINITY_DN18759_c0_g2::TRINITY_DN18759_c0_g2_i1::g.20095::m.20095	CLPD1_ORYSJ	82.86	846	118	7	1	829	1	836	0	1360
TRINITY_DN18759_c0_g2::TRINITY_DN18759_c0_g2_i2::g.20099::m.20099	CLPD1_ORYSJ	81.98	949	143	8	1	932	1	938	0	1521
TRINITY_DN18781_c0_g1::TRINITY_DN18781_c0_g1_i1::g.20171::m.20171	SYF1_MOUSE	50.17	879	393	9	38	910	13	852	0	834
TRINITY_DN18789_c0_g1::TRINITY_DN18789_c0_g1_i1::g.20217::m.20217	GT645_ARATH	54.77	723	317	5	32	745	43	764	0	832
TRINITY_DN18791_c0_g1::TRINITY_DN18791_c0_g1_i3::g.20228::m.20228	MDAR4_ARATH	69.25	491	133	7	1	476	1	488	0	651
TRINITY_DN18796_c0_g2::TRINITY_DN18796_c0_g2_i1::g.20241::m.20241	NSL1_ARATH	50.57	619	276	10	83	688	11	612	0	597
TRINITY_DN18799_c0_g2::TRINITY_DN18799_c0_g2_i1::g.20248::m.20248	LCBK1_ARATH	58.19	751	279	14	15	743	19	756	0	823
TRINITY_DN18799_c0_g2::TRINITY_DN18799_c0_g2_i2::g.20251::m.20251	LCBK1_ARATH	58.19	751	279	14	15	743	19	756	0	823
TRINITY_DN18807_c0_g2::TRINITY_DN18807_c0_g2_i1::g.20283::m.20283	SBT26_ARATH	69.57	815	245	2	4	817	1	813	0	1178
TRINITY_DN18813_c0_g1::TRINITY_DN18813_c0_g1_i1::g.20296::m.20296	PUB33_ARATH	42.06	806	390	14	22	769	45	831	0	598
TRINITY_DN18816_c0_g1::TRINITY_DN18816_c0_g1_i1::g.20309::m.20309	Y1044_ARATH	68.18	594	163	11	5	572	2	595	0	822
TRINITY_DN18816_c0_g2::TRINITY_DN18816_c0_g2_i1::g.20314::m.20314	Y1044_ARATH	68.18	594	163	11	5	572	2	595	0	822
TRINITY_DN18830_c0_g1::TRINITY_DN18830_c0_g1_i1::g.20372::m.20372	GUN9_ORYSJ	81.23	554	101	2	1	554	53	603	0	867
TRINITY_DN18861_c0_g1::TRINITY_DN18861_c0_g1_i1::g.20423::m.20423	RH35A_ORYSJ	89.03	611	60	2	51	654	17	627	0	1055
TRINITY_DN18861_c0_g2::TRINITY_DN18861_c0_g2_i1::g.20428::m.20428	RH35A_ORYSJ	89.03	611	60	2	51	654	17	627	0	1055
TRINITY_DN18894_c0_g1::TRINITY_DN18894_c0_g1_i1::g.20506::m.20506	KS1_ORYSJ	67.77	515	166	0	94	608	5	519	0	731
TRINITY_DN18894_c0_g1::TRINITY_DN18894_c0_g1_i2::g.20509::m.20509	KS1_ORYSJ	66.26	744	250	1	94	837	5	747	0	1023
TRINITY_DN18898_c0_g2::TRINITY_DN18898_c0_g2_i1::g.20516::m.20516	SKU5_ARATH	64.8	500	174	2	1	499	70	568	0	691
TRINITY_DN18930_c0_g1::TRINITY_DN18930_c0_g1_i1::g.20556::m.20556	FUM1_ARATH	85.32	395	54	2	52	446	8	398	0	706
TRINITY_DN18930_c0_g2::TRINITY_DN18930_c0_g2_i1::g.20560::m.20560	FUM2_ARATH	86.3	467	64	0	74	540	33	499	0	851
TRINITY_DN18986_c0_g2::TRINITY_DN18986_c0_g2_i1::g.20648::m.20648	CHLI_ORYSJ	90.52	401	34	3	35	435	18	414	0	676
TRINITY_DN19190_c0_g1::TRINITY_DN19190_c0_g1_i1::g.20983::m.20983	PHT3_ORYSJ	64.9	453	139	10	29	477	1	437	0	561
TRINITY_DN19221_c0_g1::TRINITY_DN19221_c0_g1_i1::g.21026::m.21026	ANM3_ORYSJ	75.84	567	119	3	17	566	55	620	0	872
TRINITY_DN1926_c0_g1::TRINITY_DN1926_c0_g1_i1::g.1894::m.1894	BGL22_ORYSJ	80.93	451	82	2	38	484	26	476	0	771
TRINITY_DN19292_c0_g2::TRINITY_DN19292_c0_g2_i1::g.21116::m.21116	SMAX1_ORYSJ	76.56	1041	224	6	1	1021	1	1041	0	1425
TRINITY_DN19322_c0_g1::TRINITY_DN19322_c0_g1_i1::g.21179::m.21179	SC15B_ARATH	57.07	813	309	10	29	833	7	787	0	914
TRINITY_DN19322_c0_g1::TRINITY_DN19322_c0_g1_i2::g.21183::m.21183	SC15B_ARATH	64.42	430	148	2	1	430	363	787	0	577
TRINITY_DN19342_c0_g1::TRINITY_DN19342_c0_g1_i1::g.21250::m.21250	HSFA1_ORYSJ	74.22	415	83	7	64	475	113	506	0	612
TRINITY_DN19342_c0_g3::TRINITY_DN19342_c0_g3_i1::g.21253::m.21253	HSFA1_ORYSJ	76.78	478	87	7	1	475	50	506	0	744
TRINITY_DN19346_c0_g1::TRINITY_DN19346_c0_g1_i1::g.21266::m.21266	ARI2_ARATH	63.73	568	181	6	59	619	43	592	0	724
TRINITY_DN19346_c0_g1::TRINITY_DN19346_c0_g1_i2::g.21268::m.21268	ARI2_ARATH	68.54	499	153	2	59	553	43	541	0	717
TRINITY_DN19349_c0_g1::TRINITY_DN19349_c0_g1_i1::g.21269::m.21269	CSLF8_ORYSJ	83.53	850	140	0	48	897	37	886	0	1511
TRINITY_DN19349_c0_g1::TRINITY_DN19349_c0_g1_i2::g.21274::m.21274	CSLF8_ORYSJ	84.62	793	122	0	2	794	94	886	0	1422
TRINITY_DN19353_c0_g1::TRINITY_DN19353_c0_g1_i1::g.21295::m.21295	SPE1_ORYSJ	90.73	669	57	3	25	693	39	702	0	1170
TRINITY_DN19353_c0_g2::TRINITY_DN19353_c0_g2_i1::g.21301::m.21301	SPE1_ORYSJ	90.7	656	56	3	25	680	39	689	0	1143
TRINITY_DN19378_c0_g1::TRINITY_DN19378_c0_g1_i1::g.21360::m.21360	NRDC_ARATH	56.67	750	316	6	18	764	281	1024	0	899
TRINITY_DN19378_c0_g1::TRINITY_DN19378_c0_g1_i2::g.21364::m.21364	NRDC_ARATH	60.06	934	364	6	126	1056	97	1024	0	1194
TRINITY_DN19381_c0_g1::TRINITY_DN19381_c0_g1_i1::g.21367::m.21367	OST48_ORYSJ	91.73	411	34	0	39	449	29	439	0	791
TRINITY_DN19388_c0_g1::TRINITY_DN19388_c0_g1_i1::g.21382::m.21382	PRDA1_ORYSJ	85.79	359	50	1	41	399	25	382	0	632
TRINITY_DN19413_c0_g1::TRINITY_DN19413_c0_g1_i3::g.21434::m.21434	HEX6_RICCO	60.61	490	190	2	7	496	11	497	0	613
TRINITY_DN19415_c0_g2::TRINITY_DN19415_c0_g2_i1::g.21447::m.21447	BAME1_ARATH	55.37	587	246	7	1	580	269	846	0	629
TRINITY_DN19416_c0_g3::TRINITY_DN19416_c0_g3_i1::g.21456::m.21456	PI3K1_SOYBN	76.56	815	178	4	67	870	2	814	0	1305
TRINITY_DN19416_c0_g3::TRINITY_DN19416_c0_g3_i2::g.21459::m.21459	PI3K1_SOYBN	76.56	815	178	4	67	870	2	814	0	1305
TRINITY_DN19427_c0_g1::TRINITY_DN19427_c0_g1_i1::g.21498::m.21498	PP151_ARATH	57.73	582	246	0	2	583	87	668	0	736
TRINITY_DN19427_c0_g2::TRINITY_DN19427_c0_g2_i1::g.21503::m.21503	PP151_ARATH	57.73	582	246	0	2	583	87	668	0	736
TRINITY_DN19427_c0_g2::TRINITY_DN19427_c0_g2_i1::g.21504::m.21504	PDI12_ORYSJ	77.63	523	105	5	1	517	1	517	0	831
TRINITY_DN19454_c0_g1::TRINITY_DN19454_c0_g1_i1::g.21564::m.21564	GLGL2_WHEAT	99.62	522	2	0	1	522	1	522	0	1082
TRINITY_DN19454_c0_g2::TRINITY_DN19454_c0_g2_i1::g.21569::m.21569	GLGL2_WHEAT	99.62	522	2	0	1	522	1	522	0	1082
TRINITY_DN19454_c0_g3::TRINITY_DN19454_c0_g3_i1::g.21573::m.21573	GLGL2_WHEAT	99.62	522	2	0	1	522	1	522	0	1082
TRINITY_DN19468_c0_g1::TRINITY_DN19468_c0_g1_i1::g.21614::m.21614	PRS7B_ORYSJ	98.42	316	5	0	1	316	60	375	0	643
TRINITY_DN19468_c0_g3::TRINITY_DN19468_c0_g3_i1::g.21615::m.21615	PRS7B_ORYSJ	98.37	367	6	0	1	367	60	426	0	747
TRINITY_DN19469_c0_g1::TRINITY_DN19469_c0_g1_i1::g.21616::m.21616	RH50_ORYSJ	88.43	389	45	0	1	389	252	640	0	736
TRINITY_DN19501_c0_g1::TRINITY_DN19501_c0_g1_i1::g.21664::m.21664	Y4523_ARATH	65.25	446	151	2	1	443	67	511	0	620
TRINITY_DN19514_c0_g1::TRINITY_DN19514_c0_g1_i1::g.21683::m.21683	PHYB_ORYSI	92.74	1171	80	3	1	1166	1	1171	0	2229
TRINITY_DN19514_c0_g1::TRINITY_DN19514_c0_g1_i2::g.21687::m.21687	PHYB_ORYSJ	92.29	441	34	0	24	464	731	1171	0	854
TRINITY_DN19539_c0_g1::TRINITY_DN19539_c0_g1_i1::g.21752::m.21752	PP246_ARATH	49.34	762	371	12	36	793	44	794	0	768
TRINITY_DN19574_c0_g1::TRINITY_DN19574_c0_g1_i1::g.21859::m.21859	XA21_ORYSI	44.57	940	504	10	125	1059	84	1011	0	698
TRINITY_DN19574_c0_g1::TRINITY_DN19574_c0_g1_i2::g.21864::m.21864	XA21_ORYSI	44.57	940	504	10	125	1059	84	1011	0	698
TRINITY_DN19579_c0_g1::TRINITY_DN19579_c0_g1_i1::g.21878::m.21878	ARFF_ORYSJ	79.15	686	122	5	1	685	243	908	0	1006
TRINITY_DN19579_c0_g2::TRINITY_DN19579_c0_g2_i1::g.21880::m.21880	ARFF_ORYSJ	79.15	686	122	5	1	685	243	908	0	1006
TRINITY_DN19593_c0_g1::TRINITY_DN19593_c0_g1_i1::g.21907::m.21907	EFL1_HUMAN	36.39	1176	525	21	16	1044	19	1118	0	692
TRINITY_DN19597_c0_g1::TRINITY_DN19597_c0_g1_i1::g.21914::m.21914	EF1A_AURPU	90.87	460	39	2	1	458	1	459	0	857
TRINITY_DN19604_c0_g1::TRINITY_DN19604_c0_g1_i1::g.21932::m.21932	PSKR1_DAUCA	52.49	1025	442	10	38	1048	28	1021	0	1009
TRINITY_DN19605_c0_g2::TRINITY_DN19605_c0_g2_i1::g.21945::m.21945	Y1559_ARATH	74.76	515	114	7	155	656	102	613	0	759
TRINITY_DN19610_c0_g2::TRINITY_DN19610_c0_g2_i1::g.21968::m.21968	DPOD2_ORYSJ	87.88	429	52	0	1	429	1	429	0	814
TRINITY_DN19610_c0_g2::TRINITY_DN19610_c0_g2_i2::g.21971::m.21971	DPOD2_ORYSJ	80.69	466	53	1	1	466	1	429	0	793
TRINITY_DN19610_c0_g2::TRINITY_DN19610_c0_g2_i3::g.21974::m.21974	DPOD2_ORYSJ	87.78	311	38	0	1	311	1	311	0	583
TRINITY_DN19610_c0_g2::TRINITY_DN19610_c0_g2_i4::g.21977::m.21977	DPOD2_ORYSJ	78.16	348	39	1	1	348	1	311	0	563
TRINITY_DN1965_c0_g1::TRINITY_DN1965_c0_g1_i1::g.1912::m.1912	RSLE2_ORYSJ	83.29	359	57	3	1	359	365	720	0	620
TRINITY_DN19661_c0_g2::TRINITY_DN19661_c0_g2_i2::g.22111::m.22111	AAE13_ARATH	63.15	559	182	5	78	630	1	541	0	714
TRINITY_DN19665_c0_g2::TRINITY_DN19665_c0_g2_i1::g.22123::m.22123	PP216_ARATH	62.83	460	155	2	5	454	18	471	0	614
TRINITY_DN19665_c0_g3::TRINITY_DN19665_c0_g3_i1::g.22126::m.22126	PP216_ARATH	62.83	460	155	2	71	520	18	471	0	615
TRINITY_DN19679_c0_g1::TRINITY_DN19679_c0_g1_i1::g.22154::m.22154	CNG14_ARATH	53.44	726	298	7	14	703	4	725	0	773
TRINITY_DN19684_c0_g1::TRINITY_DN19684_c0_g1_i1::g.22171::m.22171	CAMK3_ARATH	69.29	622	160	6	1	620	1	593	0	799
TRINITY_DN19707_c0_g1::TRINITY_DN19707_c0_g1_i1::g.22203::m.22203	ATG4B_ORYSJ	78.69	488	89	5	1	483	1	478	0	721
TRINITY_DN19710_c0_g3::TRINITY_DN19710_c0_g3_i1::g.22209::m.22209	SCRL1_ORYSJ	55.48	939	341	14	1	892	1	909	0	845
TRINITY_DN19756_c0_g2::TRINITY_DN19756_c0_g2_i1::g.22302::m.22302	THOC3_ARATH	77.27	308	68	2	92	397	8	315	0	513
TRINITY_DN19785_c0_g1::TRINITY_DN19785_c0_g1_i1::g.22381::m.22381	HRD3_ORYSJ	90.38	655	62	1	48	701	39	693	0	1168
TRINITY_DN19796_c0_g1::TRINITY_DN19796_c0_g1_i1::g.22398::m.22398	AL7A1_MALDO	80.43	506	99	0	87	592	3	508	0	870
TRINITY_DN19796_c0_g1::TRINITY_DN19796_c0_g1_i2::g.22402::m.22402	AL7A1_MALDO	77.21	408	93	0	87	494	3	410	0	677
TRINITY_DN19805_c0_g1::TRINITY_DN19805_c0_g1_i1::g.22429::m.22429	HLB1_ARATH	66.37	452	127	7	93	522	117	565	0	596
TRINITY_DN19808_c0_g1::TRINITY_DN19808_c0_g1_i1::g.22435::m.22435	CRNL1_HUMAN	54.46	762	316	6	52	811	97	829	0	806
TRINITY_DN19808_c0_g2::TRINITY_DN19808_c0_g2_i1::g.22439::m.22439	CRNL1_HUMAN	55.58	520	221	3	52	569	97	608	0	571
TRINITY_DN19820_c0_g1::TRINITY_DN19820_c0_g1_i2::g.22473::m.22473	2AB2D_ARATH	62.13	544	180	6	10	536	1	535	0	698
TRINITY_DN19837_c0_g1::TRINITY_DN19837_c0_g1_i1::g.22517::m.22517	AAE17_ARATH	65.68	676	226	4	25	696	41	714	0	910
TRINITY_DN19860_c0_g1::TRINITY_DN19860_c0_g1_i1::g.22565::m.22565	ADO1_ORYSJ	94.64	485	26	0	1	485	145	629	0	941
TRINITY_DN19860_c0_g2::TRINITY_DN19860_c0_g2_i1::g.22567::m.22567	ADO1_ORYSJ	94.64	485	26	0	1	485	145	629	0	941
TRINITY_DN19883_c0_g3::TRINITY_DN19883_c0_g3_i2::g.22618::m.22618	PPOC_ORYSJ	90.65	310	29	0	1	310	227	536	0	576
TRINITY_DN19883_c0_g3::TRINITY_DN19883_c0_g3_i4::g.22625::m.22625	PPOC_ORYSJ	90.06	503	50	0	29	531	34	536	0	907
TRINITY_DN19892_c0_g1::TRINITY_DN19892_c0_g1_i1::g.22641::m.22641	C3H19_ORYSJ	59.25	665	232	17	26	672	4	647	0	667
TRINITY_DN19892_c0_g2::TRINITY_DN19892_c0_g2_i1::g.22645::m.22645	C3H19_ORYSJ	59.25	665	232	17	26	672	4	647	0	667
TRINITY_DN19898_c0_g1::TRINITY_DN19898_c0_g1_i1::g.22666::m.22666	SYYM_ARATH	64.52	482	131	4	59	539	69	511	0	625
TRINITY_DN19906_c0_g1::TRINITY_DN19906_c0_g1_i1::g.22691::m.22691	NRPD2_ARATH	57.8	1173	451	9	134	1287	25	1172	0	1398
TRINITY_DN19913_c0_g1::TRINITY_DN19913_c0_g1_i2::g.22704::m.22704	BIOB_ARATH	78.63	379	76	2	2	379	1	375	0	631
TRINITY_DN19937_c0_g1::TRINITY_DN19937_c0_g1_i1::g.22768::m.22768	SYIC_ARATH	67.19	1027	313	8	1	1006	166	1189	0	1434
TRINITY_DN19952_c0_g1::TRINITY_DN19952_c0_g1_i1::g.22803::m.22803	RHD32_ORYSJ	78.09	785	170	1	2	784	7	791	0	1265
TRINITY_DN19958_c0_g1::TRINITY_DN19958_c0_g1_i1::g.22846::m.22846	DPHS1_ARATH	52.48	926	379	15	22	908	11	914	0	917
TRINITY_DN19982_c0_g1::TRINITY_DN19982_c0_g1_i1::g.22901::m.22901	MAP22_ARATH	91.08	314	28	0	1	314	126	439	0	622
TRINITY_DN19982_c0_g1::TRINITY_DN19982_c0_g1_i3::g.22908::m.22908	MAP22_ARATH	86.78	401	51	1	48	448	41	439	0	723
TRINITY_DN19983_c0_g1::TRINITY_DN19983_c0_g1_i1::g.22914::m.22914	ANM5_ORYSJ	86.58	380	42	2	1	373	1	378	0	684
TRINITY_DN19983_c0_g1::TRINITY_DN19983_c0_g1_i2::g.22917::m.22917	ANM5_ORYSJ	86.84	380	48	1	1	380	1	378	0	693
TRINITY_DN19983_c0_g1::TRINITY_DN19983_c0_g1_i3::g.22920::m.22920	ANM5_ORYSJ	89.86	651	64	1	1	651	1	649	0	1234
TRINITY_DN19983_c0_g1::TRINITY_DN19983_c0_g1_i4::g.22924::m.22924	ANM5_ORYSJ	89.71	651	58	2	1	644	1	649	0	1225
TRINITY_DN19992_c0_g2::TRINITY_DN19992_c0_g2_i1::g.22941::m.22941	OBGC1_ORYSJ	73.16	637	143	10	37	667	17	631	0	752
TRINITY_DN19992_c0_g3::TRINITY_DN19992_c0_g3_i1::g.22946::m.22946	OBGC1_ORYSJ	73.32	757	174	10	37	787	17	751	0	952
TRINITY_DN19998_c0_g1::TRINITY_DN19998_c0_g1_i1::g.22976::m.22976	CWC22_XENLA	56.07	535	230	1	2	531	172	706	0	604
TRINITY_DN19998_c0_g2::TRINITY_DN19998_c0_g2_i1::g.22981::m.22981	CWC22_XENLA	51.76	626	286	3	99	710	83	706	0	621
TRINITY_DN20008_c0_g2::TRINITY_DN20008_c0_g2_i1::g.23003::m.23003	HBP1C_WHEAT	97.48	476	10	1	2	475	1	476	0	947
TRINITY_DN20011_c0_g1::TRINITY_DN20011_c0_g1_i1::g.23008::m.23008	ACA3_ORYSJ	80.92	519	97	2	4	521	83	600	0	835
TRINITY_DN20011_c0_g2::TRINITY_DN20011_c0_g2_i1::g.23010::m.23010	ACA3_ORYSJ	72.71	623	142	6	1	618	1	600	0	866
TRINITY_DN20011_c0_g3::TRINITY_DN20011_c0_g3_i1::g.23012::m.23012	ACA3_ORYSJ	80.92	519	97	2	4	521	83	600	0	835
TRINITY_DN20011_c0_g4::TRINITY_DN20011_c0_g4_i1::g.23014::m.23014	ACA3_ORYSJ	74.5	596	142	5	32	620	8	600	0	859
TRINITY_DN20023_c0_g1::TRINITY_DN20023_c0_g1_i1::g.23059::m.23059	SPXM3_ORYSJ	94.59	296	16	0	1	296	1	296	0	583
TRINITY_DN20023_c0_g1::TRINITY_DN20023_c0_g1_i2::g.23060::m.23060	SPXM3_ORYSJ	94.59	296	16	0	1	296	1	296	0	583
TRINITY_DN20023_c0_g1::TRINITY_DN20023_c0_g1_i4::g.23061::m.23061	SPXM3_ORYSJ	94.59	296	16	0	1	296	1	296	0	583
TRINITY_DN20038_c0_g1::TRINITY_DN20038_c0_g1_i1::g.23092::m.23092	HAK10_ORYSJ	93.3	418	28	0	1	418	177	594	0	809
TRINITY_DN20038_c0_g1::TRINITY_DN20038_c0_g1_i2::g.23100::m.23100	HAK10_ORYSJ	84.59	662	81	4	1	641	177	838	0	1107
TRINITY_DN20075_c0_g1::TRINITY_DN20075_c0_g1_i1::g.23194::m.23194	PMIR1_ARATH	52.82	638	250	13	521	1134	554	1164	0	573
TRINITY_DN20084_c0_g1::TRINITY_DN20084_c0_g1_i1::g.23215::m.23215	DGK1_ARATH	62.84	705	235	7	33	720	33	727	0	919
TRINITY_DN20084_c0_g2::TRINITY_DN20084_c0_g2_i1::g.23217::m.23217	DGK1_ARATH	56.62	491	186	7	33	506	33	513	0	556
TRINITY_DN20088_c0_g2::TRINITY_DN20088_c0_g2_i2::g.23231::m.23231	GT15_ORYSJ	91.39	418	34	1	4	421	2	417	0	780
TRINITY_DN20090_c0_g2::TRINITY_DN20090_c0_g2_i1::g.23241::m.23241	INT2_ARATH	72.65	574	150	6	1	570	1	571	0	847
TRINITY_DN20102_c0_g1::TRINITY_DN20102_c0_g1_i1::g.23267::m.23267	PP222_ARATH	54.85	742	278	10	25	719	44	775	0	778
TRINITY_DN20113_c0_g2::TRINITY_DN20113_c0_g2_i1::g.23274::m.23274	HT1_ARATH	73.86	352	85	3	21	371	14	359	0	528
TRINITY_DN20121_c0_g1::TRINITY_DN20121_c0_g1_i1::g.23299::m.23299	Y5656_ARATH	43.94	701	275	16	15	640	10	667	0	538
TRINITY_DN20134_c0_g2::TRINITY_DN20134_c0_g2_i1::g.23333::m.23333	AGT23_ARATH	72.17	460	125	1	15	471	22	481	0	714
TRINITY_DN20134_c0_g2::TRINITY_DN20134_c0_g2_i2::g.23336::m.23336	AGT23_ARATH	76.13	398	95	0	42	439	84	481	0	651
TRINITY_DN20154_c0_g1::TRINITY_DN20154_c0_g1_i1::g.23381::m.23381	PMA1_ORYSJ	81.93	952	167	4	31	980	3	951	0	1562
TRINITY_DN20180_c0_g2::TRINITY_DN20180_c0_g2_i1::g.23472::m.23472	SPL15_ORYSJ	79.04	1145	199	10	1	1119	9	1138	0	1690
TRINITY_DN20180_c0_g2::TRINITY_DN20180_c0_g2_i2::g.23479::m.23479	SPL15_ORYSJ	77.04	749	131	10	1	723	9	742	0	1005
TRINITY_DN20180_c0_g2::TRINITY_DN20180_c0_g2_i3::g.23487::m.23487	SPL15_ORYSJ	81.84	358	58	3	1	357	391	742	0	567
TRINITY_DN20180_c0_g2::TRINITY_DN20180_c0_g2_i4::g.23495::m.23495	SPL15_ORYSJ	82.36	754	126	3	1	753	391	1138	0	1251
TRINITY_DN20191_c0_g1::TRINITY_DN20191_c0_g1_i1::g.23540::m.23540	6FEH_WHEAT	98.3	528	9	0	1	528	70	597	0	1079
TRINITY_DN20191_c0_g1::TRINITY_DN20191_c0_g1_i2::g.23543::m.23543	6FEH_WHEAT	98.03	557	9	1	1	555	41	597	0	1131
TRINITY_DN20191_c0_g1::TRINITY_DN20191_c0_g1_i3::g.23546::m.23546	6FEH_WHEAT	96.22	503	17	1	1	501	41	543	0	1004
TRINITY_DN20191_c0_g1::TRINITY_DN20191_c0_g1_i4::g.23549::m.23549	6FEH_WHEAT	96.41	474	17	0	1	474	70	543	0	952
TRINITY_DN20204_c0_g1::TRINITY_DN20204_c0_g1_i2::g.23584::m.23584	ALN_ORYSJ	86.59	410	55	0	1	410	98	507	0	754
TRINITY_DN20213_c0_g1::TRINITY_DN20213_c0_g1_i1::g.23622::m.23622	SM3L1_ARATH	52.91	843	344	13	43	847	54	881	0	880
TRINITY_DN20216_c0_g1::TRINITY_DN20216_c0_g1_i1::g.23628::m.23628	PP281_ARATH	50.93	754	366	3	1	752	1	752	0	801
TRINITY_DN20216_c0_g2::TRINITY_DN20216_c0_g2_i1::g.23631::m.23631	PP281_ARATH	50.93	754	366	3	1	752	1	752	0	801
TRINITY_DN20260_c0_g1::TRINITY_DN20260_c0_g1_i1::g.23773::m.23773	PP145_ARATH	54.05	592	258	8	32	619	22	603	0	674
TRINITY_DN20260_c0_g1::TRINITY_DN20260_c0_g1_i2::g.23775::m.23775	PP145_ARATH	54.05	592	258	8	32	619	22	603	0	674
TRINITY_DN20260_c0_g2::TRINITY_DN20260_c0_g2_i1::g.23777::m.23777	PP145_ARATH	54.05	592	258	8	32	619	22	603	0	674
TRINITY_DN20282_c0_g1::TRINITY_DN20282_c0_g1_i2::g.23853::m.23853	PIGM_ARATH	58.76	451	177	4	25	470	4	450	0	553
TRINITY_DN20294_c0_g1::TRINITY_DN20294_c0_g1_i1::g.23899::m.23899	NADE_ORYSJ	89.77	528	54	0	1	528	1	528	0	982
TRINITY_DN20294_c0_g1::TRINITY_DN20294_c0_g1_i2::g.23903::m.23903	NADE_ORYSJ	89.4	736	76	1	1	736	1	734	0	1347
TRINITY_DN20323_c0_g1::TRINITY_DN20323_c0_g1_i1::g.23997::m.23997	RHD31_ORYSJ	95.52	268	12	0	1	268	18	285	0	543
TRINITY_DN20323_c0_g1::TRINITY_DN20323_c0_g1_i2::g.23998::m.23998	RHD31_ORYSJ	95.52	268	12	0	1	268	18	285	0	542
TRINITY_DN20323_c0_g1::TRINITY_DN20323_c0_g1_i3::g.24000::m.24000	RHD31_ORYSJ	93.25	311	21	0	1	311	18	328	0	617
TRINITY_DN20325_c0_g1::TRINITY_DN20325_c0_g1_i2::g.24003::m.24003	HBP1B_WHEAT	99.1	332	3	0	1	332	1	332	0	673
TRINITY_DN20325_c0_g1::TRINITY_DN20325_c0_g1_i3::g.24006::m.24006	HBP1B_WHEAT	99.1	332	3	0	1	332	1	332	0	673
TRINITY_DN20333_c0_g1::TRINITY_DN20333_c0_g1_i1::g.24024::m.24024	TPLAT_ARATH	69.05	1173	336	6	42	1190	1	1170	0	1647
TRINITY_DN20333_c0_g1::TRINITY_DN20333_c0_g1_i2::g.24030::m.24030	TPLAT_ARATH	70.22	994	288	5	42	1030	1	991	0	1437
TRINITY_DN20351_c0_g1::TRINITY_DN20351_c0_g1_i1::g.24074::m.24074	PP345_ARATH	43.99	666	367	5	74	739	98	757	0	581
TRINITY_DN20357_c0_g2::TRINITY_DN20357_c0_g2_i1::g.24084::m.24084	PMTH_ARATH	65.01	623	206	4	5	627	13	623	0	872
TRINITY_DN20368_c0_g1::TRINITY_DN20368_c0_g1_i1::g.24109::m.24109	MBD9_ARATH	37.5	1864	943	43	320	2051	403	2176	0	1060
TRINITY_DN20373_c0_g1::TRINITY_DN20373_c0_g1_i1::g.24119::m.24119	NUP88_ARATH	43.98	814	411	13	77	867	15	806	0	674
TRINITY_DN20373_c0_g2::TRINITY_DN20373_c0_g2_i1::g.24123::m.24123	NUP88_ARATH	45.54	672	341	9	1	659	147	806	0	590
TRINITY_DN20393_c0_g1::TRINITY_DN20393_c0_g1_i2::g.24207::m.24207	PMTH_ARATH	66.4	619	202	2	12	629	9	622	0	893
TRINITY_DN20393_c0_g1::TRINITY_DN20393_c0_g1_i3::g.24212::m.24212	PMTH_ARATH	66.4	619	202	2	12	629	9	622	0	893
TRINITY_DN20421_c0_g1::TRINITY_DN20421_c0_g1_i1::g.24313::m.24313	MTA70_ORYSJ	84.01	713	94	7	1	701	1	705	0	1098
TRINITY_DN20434_c0_g1::TRINITY_DN20434_c0_g1_i1::g.24356::m.24356	CPS4_ORYSI	59.8	781	265	10	23	797	30	767	0	935
TRINITY_DN20434_c0_g1::TRINITY_DN20434_c0_g1_i2::g.24359::m.24359	CPS4_ORYSI	59.8	781	265	10	23	797	30	767	0	935
TRINITY_DN20434_c0_g2::TRINITY_DN20434_c0_g2_i1::g.24362::m.24362	CPS4_ORYSI	60.12	662	216	9	23	679	30	648	0	803
TRINITY_DN20435_c0_g2::TRINITY_DN20435_c0_g2_i1::g.24367::m.24367	GAUTE_ARATH	66.84	564	154	5	1	563	1	532	0	764
TRINITY_DN20448_c0_g2::TRINITY_DN20448_c0_g2_i2::g.24404::m.24404	DJ1D_ARATH	77.64	331	74	0	2	332	58	388	0	542
TRINITY_DN20448_c0_g2::TRINITY_DN20448_c0_g2_i4::g.24409::m.24409	DJ1D_ARATH	76.88	385	89	0	3	387	4	388	0	629
TRINITY_DN20449_c0_g1::TRINITY_DN20449_c0_g1_i1::g.24413::m.24413	HEX6_RICCO	64.47	501	177	1	14	514	11	510	0	688
TRINITY_DN20458_c0_g2::TRINITY_DN20458_c0_g2_i1::g.24455::m.24455	NOP5B_ARATH	78.44	450	96	1	33	481	2	451	0	738
TRINITY_DN20458_c0_g2::TRINITY_DN20458_c0_g2_i2::g.24458::m.24458	NOP5B_ARATH	81.47	340	62	1	1	339	112	451	0	585
TRINITY_DN20459_c0_g1::TRINITY_DN20459_c0_g1_i1::g.24462::m.24462	CSI1_ARATH	71.22	2158	591	13	1	2136	1	2150	0	2969
TRINITY_DN20470_c0_g1::TRINITY_DN20470_c0_g1_i1::g.24520::m.24520	U496D_ORYSI	70.83	456	130	1	75	527	1	456	0	646
TRINITY_DN20477_c0_g1::TRINITY_DN20477_c0_g1_i1::g.24536::m.24536	C70B1_ARATH	70.91	526	139	6	30	549	5	522	0	763
TRINITY_DN20481_c0_g1::TRINITY_DN20481_c0_g1_i1::g.24543::m.24543	SPXM1_ORYSJ	87.88	396	48	0	1	396	1	396	0	735
TRINITY_DN20481_c0_g1::TRINITY_DN20481_c0_g1_i2::g.24545::m.24545	SPXM1_ORYSJ	87.88	396	48	0	1	396	1	396	0	735
TRINITY_DN20489_c0_g1::TRINITY_DN20489_c0_g1_i1::g.24575::m.24575	MACP1_ARATH	49.68	624	286	11	16	618	2	618	0	598
TRINITY_DN20493_c0_g3::TRINITY_DN20493_c0_g3_i1::g.24581::m.24581	HXK3_ORYSJ	81.07	391	70	3	1	390	111	498	0	630
TRINITY_DN20493_c0_g4::TRINITY_DN20493_c0_g4_i1::g.24583::m.24583	HXK3_ORYSJ	82.68	462	76	3	6	466	40	498	0	764
TRINITY_DN20526_c0_g1::TRINITY_DN20526_c0_g1_i1::g.24699::m.24699	CIPKE_ORYSJ	81.55	439	80	1	1	438	1	439	0	746
TRINITY_DN20547_c0_g1::TRINITY_DN20547_c0_g1_i1::g.24794::m.24794	LOX5_ORYSJ	79.75	395	68	2	25	407	2	396	0	612
TRINITY_DN20547_c0_g1::TRINITY_DN20547_c0_g1_i2::g.24799::m.24799	LOX5_ORYSJ	93.09	275	19	0	60	334	286	560	0	538
TRINITY_DN20547_c0_g1::TRINITY_DN20547_c0_g1_i4::g.24808::m.24808	LOX5_ORYSJ	83.18	559	82	2	25	571	2	560	0	933
TRINITY_DN20547_c0_g1::TRINITY_DN20547_c0_g1_i5::g.24811::m.24811	LOX5_ORYSJ	92.63	285	21	0	1	285	276	560	0	555
TRINITY_DN20566_c0_g2::TRINITY_DN20566_c0_g2_i1::g.24914::m.24914	Y5977_ARATH	45.43	876	414	18	1	841	97	943	0	631
TRINITY_DN20566_c0_g2::TRINITY_DN20566_c0_g2_i3::g.24919::m.24919	Y5977_ARATH	45.32	951	453	20	111	1026	25	943	0	691
TRINITY_DN20567_c0_g1::TRINITY_DN20567_c0_g1_i3::g.24930::m.24930	CPNA2_ARATH	59.69	583	223	3	1	582	2	573	0	673
TRINITY_DN20567_c0_g1::TRINITY_DN20567_c0_g1_i4::g.24933::m.24933	CPNA2_ARATH	59.69	583	223	3	1	582	2	573	0	673
TRINITY_DN20567_c0_g1::TRINITY_DN20567_c0_g1_i5::g.24936::m.24936	CPNA2_ARATH	62.55	470	175	1	2	470	104	573	0	582
TRINITY_DN20567_c0_g1::TRINITY_DN20567_c0_g1_i8::g.24947::m.24947	CPNA2_ARATH	62.55	470	175	1	2	470	104	573	0	582
TRINITY_DN20577_c0_g1::TRINITY_DN20577_c0_g1_i1::g.24955::m.24955	PFKA3_ARATH	75.57	483	104	4	143	625	8	476	0	751
TRINITY_DN20589_c0_g1::TRINITY_DN20589_c0_g1_i2::g.24988::m.24988	PMTS_ARATH	54.68	587	260	3	48	629	139	724	0	706
TRINITY_DN20594_c0_g2::TRINITY_DN20594_c0_g2_i1::g.25009::m.25009	SPT16_MAIZE	82.6	1086	157	5	1	1085	1	1055	0	1808
TRINITY_DN20594_c0_g3::TRINITY_DN20594_c0_g3_i1::g.25013::m.25013	SPT16_MAIZE	82.6	1086	157	5	1	1085	1	1055	0	1808
TRINITY_DN20595_c0_g1::TRINITY_DN20595_c0_g1_i1::g.25017::m.25017	PMT9_ARATH	72.41	493	135	1	1	493	113	604	0	747
TRINITY_DN20598_c0_g3::TRINITY_DN20598_c0_g3_i1::g.25039::m.25039	MRS2F_ORYSJ	85.85	424	52	4	4	425	27	444	0	734
TRINITY_DN20601_c0_g1::TRINITY_DN20601_c0_g1_i1::g.25043::m.25043	CNGC1_ARATH	67.03	643	201	8	5	642	80	716	0	875
TRINITY_DN20601_c0_g2::TRINITY_DN20601_c0_g2_i1::g.25046::m.25046	CNGC1_ARATH	66.41	643	194	9	5	631	80	716	0	855
TRINITY_DN20601_c0_g4::TRINITY_DN20601_c0_g4_i1::g.25049::m.25049	CNGC1_ARATH	66.67	507	158	8	1	502	216	716	0	676
TRINITY_DN20602_c0_g1::TRINITY_DN20602_c0_g1_i1::g.25053::m.25053	AP1M2_ARATH	86.01	429	59	1	95	523	1	428	0	800
TRINITY_DN20602_c0_g2::TRINITY_DN20602_c0_g2_i1::g.25057::m.25057	AP1M2_ARATH	88.67	309	35	0	1	309	120	428	0	596
TRINITY_DN20602_c0_g3::TRINITY_DN20602_c0_g3_i1::g.25062::m.25062	AP1M2_ARATH	88.89	315	35	0	25	339	114	428	0	608
TRINITY_DN20611_c0_g1::TRINITY_DN20611_c0_g1_i1::g.25083::m.25083	CHR9_ARATH	60.77	882	291	12	12	867	4	856	0	1069
TRINITY_DN20613_c0_g1::TRINITY_DN20613_c0_g1_i2::g.25091::m.25091	KNOS3_ORYSJ	93.26	267	16	1	20	286	50	314	0	523
TRINITY_DN20616_c0_g1::TRINITY_DN20616_c0_g1_i1::g.25103::m.25103	GH37_ORYSJ	73.96	407	106	0	1	407	205	611	0	606
TRINITY_DN20619_c0_g2::TRINITY_DN20619_c0_g2_i1::g.25104::m.25104	HIS4_ARATH	76.74	546	126	1	48	592	47	592	0	872
TRINITY_DN20624_c0_g1::TRINITY_DN20624_c0_g1_i1::g.25117::m.25117	MYO8_ARATH	71.77	1477	398	11	1	1472	1	1463	0	2207
TRINITY_DN20624_c0_g1::TRINITY_DN20624_c0_g1_i2::g.25122::m.25122	MYO6_ARATH	73.14	1169	301	5	1	1166	1	1159	0	1784
TRINITY_DN20624_c0_g3::TRINITY_DN20624_c0_g3_i1::g.25127::m.25127	MYO7_ARATH	78.12	480	104	1	1	480	1	479	0	815
TRINITY_DN20643_c1_g2::TRINITY_DN20643_c1_g2_i1::g.25180::m.25180	IMDH_VIGUN	67.67	498	155	5	4	497	7	502	0	666
TRINITY_DN20684_c0_g2::TRINITY_DN20684_c0_g2_i1::g.25302::m.25302	KPYC2_ORYSJ	62.6	524	193	3	80	601	5	527	0	691
TRINITY_DN20720_c0_g1::TRINITY_DN20720_c0_g1_i2::g.25396::m.25396	KSG3_ARATH	85.38	383	55	1	1	383	1	382	0	693
TRINITY_DN20720_c0_g1::TRINITY_DN20720_c0_g1_i3::g.25397::m.25397	KSG3_ARATH	83.62	409	66	1	1	409	1	408	0	726
TRINITY_DN20722_c0_g1::TRINITY_DN20722_c0_g1_i2::g.25402::m.25402	P2C14_ORYSJ	72.47	523	130	6	1	517	1	515	0	709
TRINITY_DN20731_c0_g2::TRINITY_DN20731_c0_g2_i1::g.25425::m.25425	GAUT3_ARATH	59.27	631	217	5	40	647	63	676	0	764
TRINITY_DN20747_c0_g2::TRINITY_DN20747_c0_g2_i1::g.25479::m.25479	SCD1_ARATH	69.62	1208	336	13	6	1205	3	1187	0	1711
TRINITY_DN20750_c0_g1::TRINITY_DN20750_c0_g1_i1::g.25493::m.25493	GT2_ORYSJ	86.93	459	56	2	1	456	23	480	0	791
TRINITY_DN20758_c0_g1::TRINITY_DN20758_c0_g1_i1::g.25509::m.25509	PDI54_ORYSJ	92.78	485	35	0	1	485	1	485	0	940
TRINITY_DN20758_c0_g2::TRINITY_DN20758_c0_g2_i1::g.25510::m.25510	PDI54_ORYSJ	92.78	485	35	0	42	526	1	485	0	940
TRINITY_DN20758_c0_g3::TRINITY_DN20758_c0_g3_i1::g.25511::m.25511	PDI54_ORYSJ	92.78	485	35	0	1	485	1	485	0	940
TRINITY_DN20763_c0_g1::TRINITY_DN20763_c0_g1_i1::g.25522::m.25522	OGR1_ORYSJ	86.69	481	64	0	9	489	107	587	0	867
TRINITY_DN20788_c0_g1::TRINITY_DN20788_c0_g1_i2::g.25627::m.25627	CYP59_ARATH	65.69	443	137	7	65	499	1	436	0	598
TRINITY_DN20814_c0_g1::TRINITY_DN20814_c0_g1_i1::g.25689::m.25689	P2C32_ORYSJ	80.56	391	68	3	1	384	1	390	0	556
TRINITY_DN20817_c0_g2::TRINITY_DN20817_c0_g2_i1::g.25697::m.25697	FBL34_ARATH	65.39	419	139	2	1	413	1	419	0	530
TRINITY_DN20817_c0_g2::TRINITY_DN20817_c0_g2_i2::g.25699::m.25699	FBL34_ARATH	65.39	419	139	2	1	413	1	419	0	530
TRINITY_DN20827_c0_g1::TRINITY_DN20827_c0_g1_i1::g.25712::m.25712	ZIP5_ORYSJ	76.92	351	74	5	3	350	7	353	0	517
TRINITY_DN20829_c0_g1::TRINITY_DN20829_c0_g1_i1::g.25725::m.25725	1A1C_SOYBN	60.86	488	180	4	1	485	4	483	0	640
TRINITY_DN20851_c0_g1::TRINITY_DN20851_c0_g1_i1::g.25790::m.25790	PP135_ARATH	46.73	565	292	3	6	566	37	596	0	531
TRINITY_DN20851_c0_g1::TRINITY_DN20851_c0_g1_i2::g.25793::m.25793	PP135_ARATH	48.17	546	276	2	69	612	56	596	0	535
TRINITY_DN20853_c0_g1::TRINITY_DN20853_c0_g1_i1::g.25796::m.25796	FTSH1_ORYSJ	89.93	695	58	8	38	729	1	686	0	1177
TRINITY_DN2086_c0_g1::TRINITY_DN2086_c0_g1_i1::g.2018::m.2018	CLO_ARATH	76.06	994	230	3	1	994	1	986	0	1595
TRINITY_DN20870_c0_g1::TRINITY_DN20870_c0_g1_i1::g.25857::m.25857	PUR5_VIGUN	71.35	377	92	4	14	378	15	387	0	516
TRINITY_DN20872_c0_g1::TRINITY_DN20872_c0_g1_i1::g.25867::m.25867	SERA1_ARATH	82.87	543	93	0	34	576	61	603	0	929
TRINITY_DN20872_c0_g1::TRINITY_DN20872_c0_g1_i2::g.25871::m.25871	SERA1_ARATH	85.09	322	48	0	34	355	61	382	0	558
TRINITY_DN20872_c0_g3::TRINITY_DN20872_c0_g3_i1::g.25878::m.25878	SERA2_ARATH	76.06	543	130	0	127	669	82	624	0	875
TRINITY_DN20882_c0_g1::TRINITY_DN20882_c0_g1_i1::g.25915::m.25915	KN12F_ORYSJ	76.66	844	167	3	1	832	111	936	0	1311
TRINITY_DN20898_c0_g1::TRINITY_DN20898_c0_g1_i1::g.25990::m.25990	FDH_HORVU	96.51	344	12	0	1	344	1	344	0	691
TRINITY_DN20898_c0_g1::TRINITY_DN20898_c0_g1_i2::g.25993::m.25993	FDH_HORVU	97.36	303	8	0	1	303	1	303	0	608
TRINITY_DN20898_c0_g1::TRINITY_DN20898_c0_g1_i3::g.25995::m.25995	FDH_HORVU	97.35	377	10	0	1	377	1	377	0	762
TRINITY_DN20898_c0_g1::TRINITY_DN20898_c0_g1_i4::g.25997::m.25997	FDH_HORVU	97.36	303	8	0	1	303	1	303	0	608
TRINITY_DN20898_c0_g2::TRINITY_DN20898_c0_g2_i1::g.25999::m.25999	FDH_HORVU	96.93	261	8	0	1	261	1	261	0	520
TRINITY_DN20916_c0_g2::TRINITY_DN20916_c0_g2_i2::g.26049::m.26049	KASC2_ARATH	73.3	397	92	3	31	414	65	460	0	612
TRINITY_DN20916_c0_g2::TRINITY_DN20916_c0_g2_i4::g.26060::m.26060	KASC2_ARATH	67.27	501	120	4	2	459	6	505	0	673
TRINITY_DN20918_c0_g1::TRINITY_DN20918_c0_g1_i1::g.26069::m.26069	KN7I_ORYSJ	66.29	626	190	4	1	623	601	1208	0	745
TRINITY_DN20952_c0_g1::TRINITY_DN20952_c0_g1_i2::g.26135::m.26135	COX15_ARATH	71.53	411	110	2	104	514	52	455	0	593
TRINITY_DN20959_c0_g1::TRINITY_DN20959_c0_g1_i1::g.26160::m.26160	VCS_ARATH	54.8	604	211	11	53	630	1	568	0	627
TRINITY_DN20959_c0_g1::TRINITY_DN20959_c0_g1_i2::g.26165::m.26165	VCS_ARATH	54.8	604	211	11	53	630	1	568	0	630
TRINITY_DN20968_c0_g1::TRINITY_DN20968_c0_g1_i1::g.26184::m.26184	DCAF1_ARATH	47.54	1746	738	30	1	1668	126	1771	0	1358
TRINITY_DN20971_c0_g1::TRINITY_DN20971_c0_g1_i2::g.26194::m.26194	C3H11_ORYSJ	88.65	370	38	2	1	370	1	366	0	607
TRINITY_DN20985_c0_g2::TRINITY_DN20985_c0_g2_i2::g.26250::m.26250	SL11_ORYSJ	83.92	653	99	3	35	684	45	694	0	1034
TRINITY_DN20989_c0_g1::TRINITY_DN20989_c0_g1_i1::g.26270::m.26270	2A5N_ARATH	67.07	416	108	5	1	393	1	410	0	557
TRINITY_DN20989_c0_g2::TRINITY_DN20989_c0_g2_i1::g.26272::m.26272	2A5N_ARATH	68.3	511	133	4	1	488	1	505	0	702
TRINITY_DN21026_c0_g1::TRINITY_DN21026_c0_g1_i1::g.26421::m.26421	GNOM_ARATH	68.32	1392	391	11	3	1349	60	1446	0	1918
TRINITY_DN21026_c0_g1::TRINITY_DN21026_c0_g1_i2::g.26430::m.26430	GNOM_ARATH	75.46	1031	249	3	4	1031	417	1446	0	1619
TRINITY_DN21030_c0_g1::TRINITY_DN21030_c0_g1_i1::g.26448::m.26448	MIRO1_ARATH	66.03	527	174	5	2	524	5	530	0	716
TRINITY_DN21030_c0_g2::TRINITY_DN21030_c0_g2_i1::g.26450::m.26450	MIRO1_ARATH	66.14	508	167	5	2	505	5	511	0	691
TRINITY_DN21030_c0_g2::TRINITY_DN21030_c0_g2_i2::g.26453::m.26453	MIRO1_ARATH	66.14	508	167	5	2	505	5	511	0	691
TRINITY_DN21030_c0_g2::TRINITY_DN21030_c0_g2_i3::g.26456::m.26456	MIRO1_ARATH	66.51	645	211	5	2	642	5	648	0	873
TRINITY_DN21030_c0_g2::TRINITY_DN21030_c0_g2_i4::g.26458::m.26458	MIRO1_ARATH	66.05	645	209	6	2	637	5	648	0	867
TRINITY_DN21035_c1_g1::TRINITY_DN21035_c1_g1_i1::g.26470::m.26470	LOX3_ORYSJ	77.62	429	89	3	1	423	130	557	0	700
TRINITY_DN21035_c1_g2::TRINITY_DN21035_c1_g2_i1::g.26476::m.26476	LOX1_HORVU	92.42	409	30	1	2	409	131	539	0	788
TRINITY_DN21037_c0_g2::TRINITY_DN21037_c0_g2_i1::g.26481::m.26481	RFC1_ORYSJ	83.35	931	128	8	1	913	1	922	0	1440
TRINITY_DN21037_c0_g3::TRINITY_DN21037_c0_g3_i1::g.26484::m.26484	RFC1_ORYSJ	83.56	967	130	9	1	948	1	957	0	1499
TRINITY_DN21058_c0_g1::TRINITY_DN21058_c0_g1_i1::g.26521::m.26521	G6PD4_ARATH	69.62	474	141	3	148	620	153	624	0	702
TRINITY_DN21071_c0_g1::TRINITY_DN21071_c0_g1_i1::g.26566::m.26566	RRA3_ARATH	65.38	439	126	6	40	463	1	428	0	593
TRINITY_DN21071_c0_g2::TRINITY_DN21071_c0_g2_i2::g.26568::m.26568	RRA3_ARATH	69.87	385	104	5	13	387	46	428	0	563
TRINITY_DN21077_c0_g1::TRINITY_DN21077_c0_g1_i3::g.26601::m.26601	DDB2_ORYSJ	80.54	442	76	3	28	459	1	442	0	706
TRINITY_DN21077_c0_g1::TRINITY_DN21077_c0_g1_i4::g.26606::m.26606	DDB2_ORYSJ	80.14	584	104	4	28	599	1	584	0	909
TRINITY_DN21096_c0_g1::TRINITY_DN21096_c0_g1_i1::g.26676::m.26676	ISE2_ARATH	66.18	544	181	2	6	547	230	772	0	728
TRINITY_DN21096_c0_g1::TRINITY_DN21096_c0_g1_i2::g.26677::m.26677	ISE2_ARATH	68.13	662	207	3	122	781	113	772	0	902
TRINITY_DN21106_c0_g2::TRINITY_DN21106_c0_g2_i1::g.26702::m.26702	ARLY_ARATH	73.13	469	126	0	43	511	46	514	0	729
TRINITY_DN21106_c0_g3::TRINITY_DN21106_c0_g3_i1::g.26706::m.26706	ARLY_ARATH	74.12	456	118	0	43	498	46	501	0	723
TRINITY_DN21116_c0_g2::TRINITY_DN21116_c0_g2_i1::g.26744::m.26744	GAUTB_ARATH	64.49	535	186	2	6	536	1	535	0	724
TRINITY_DN21121_c0_g1::TRINITY_DN21121_c0_g1_i2::g.26788::m.26788	PBL3_ARATH	70.69	406	102	4	1	396	1	399	0	565
TRINITY_DN21130_c0_g2::TRINITY_DN21130_c0_g2_i2::g.26817::m.26817	MDHG_ORYSJ	93.06	346	24	0	56	401	11	356	0	663
TRINITY_DN21152_c0_g1::TRINITY_DN21152_c0_g1_i1::g.26892::m.26892	CD48B_ARATH	66.99	509	160	3	5	513	51	551	0	679
TRINITY_DN21152_c0_g1::TRINITY_DN21152_c0_g1_i3::g.26894::m.26894	CD48B_ARATH	67.35	536	167	3	23	558	17	544	0	729
TRINITY_DN21152_c0_g1::TRINITY_DN21152_c0_g1_i4::g.26896::m.26896	CD48B_ARATH	68	400	120	3	1	400	153	544	0	531
TRINITY_DN21167_c0_g2::TRINITY_DN21167_c0_g2_i1::g.26949::m.26949	TRA1_YEAST	26.64	3412	2050	86	6	3206	4	3173	0	1097
TRINITY_DN21177_c0_g1::TRINITY_DN21177_c0_g1_i1::g.26967::m.26967	PRP43_ARATH	80.56	432	59	2	1	429	171	580	0	701
TRINITY_DN21177_c0_g1::TRINITY_DN21177_c0_g1_i2::g.26970::m.26970	PRP43_ARATH	80.56	432	59	2	1	429	171	580	0	701
TRINITY_DN21177_c0_g1::TRINITY_DN21177_c0_g1_i3::g.26974::m.26974	DEAH2_ARATH	85.88	524	66	3	1	518	1	522	0	926
TRINITY_DN21192_c0_g1::TRINITY_DN21192_c0_g1_i1::g.27008::m.27008	WDR12_ORYSJ	84.14	391	59	2	3	393	7	394	0	685
TRINITY_DN21192_c0_g2::TRINITY_DN21192_c0_g2_i1::g.27012::m.27012	WDR12_ORYSJ	84.95	432	62	2	3	434	7	435	0	763
TRINITY_DN21192_c0_g2::TRINITY_DN21192_c0_g2_i2::g.27016::m.27016	WDR12_ORYSJ	84.95	432	62	2	3	434	7	435	0	763
TRINITY_DN21192_c0_g2::TRINITY_DN21192_c0_g2_i3::g.27020::m.27020	WDR12_ORYSJ	84.95	432	62	2	3	434	7	435	0	763
TRINITY_DN21211_c0_g1::TRINITY_DN21211_c0_g1_i2::g.27077::m.27077	Y1848_ARATH	54.73	634	267	8	40	666	30	650	0	676
TRINITY_DN21233_c0_g1::TRINITY_DN21233_c0_g1_i1::g.27132::m.27132	ALD1_ORYSJ	83.08	396	61	2	14	409	51	440	0	630
TRINITY_DN21233_c0_g1::TRINITY_DN21233_c0_g1_i2::g.27135::m.27135	ALD1_ORYSJ	83.18	446	68	3	1	445	1	440	0	708
TRINITY_DN21239_c0_g1::TRINITY_DN21239_c0_g1_i1::g.27157::m.27157	C3H24_ARATH	49.77	868	303	15	13	854	49	809	0	784
TRINITY_DN21259_c0_g1::TRINITY_DN21259_c0_g1_i1::g.27216::m.27216	CHR10_ARATH	57.14	490	188	9	1	484	402	875	0	556
TRINITY_DN21259_c0_g1::TRINITY_DN21259_c0_g1_i2::g.27219::m.27219	CHR10_ARATH	61.47	885	318	10	15	892	7	875	0	1105
TRINITY_DN21276_c1_g2::TRINITY_DN21276_c1_g2_i1::g.27301::m.27301	P2C50_ORYSJ	78.24	363	75	2	4	362	25	387	0	574
TRINITY_DN21289_c0_g1::TRINITY_DN21289_c0_g1_i1::g.27361::m.27361	GAUT4_ARATH	69.06	459	142	0	229	687	158	616	0	712
TRINITY_DN21289_c0_g1::TRINITY_DN21289_c0_g1_i2::g.27364::m.27364	GAUT4_ARATH	68.21	368	117	0	229	596	158	525	0	551
TRINITY_DN21310_c1_g1::TRINITY_DN21310_c1_g1_i1::g.27460::m.27460	CYSZ_CUCMA	80.39	515	93	3	31	537	2	516	0	849
TRINITY_DN21314_c0_g1::TRINITY_DN21314_c0_g1_i1::g.27478::m.27478	FH5_ORYSJ	89.19	333	36	0	2	334	1	333	0	657
TRINITY_DN21314_c0_g1::TRINITY_DN21314_c0_g1_i2::g.27479::m.27479	FH5_ORYSJ	71.89	875	203	8	2	862	1	846	0	1248
TRINITY_DN21346_c0_g1::TRINITY_DN21346_c0_g1_i1::g.27588::m.27588	PP385_ARATH	51.92	520	240	3	16	532	11	523	0	573
TRINITY_DN21346_c0_g1::TRINITY_DN21346_c0_g1_i2::g.27593::m.27593	PP385_ARATH	51.92	520	240	3	16	532	11	523	0	573
TRINITY_DN21349_c0_g2::TRINITY_DN21349_c0_g2_i1::g.27602::m.27602	KINUB_ORYSJ	91.78	888	67	4	24	907	6	891	0	1636
TRINITY_DN21349_c0_g2::TRINITY_DN21349_c0_g2_i2::g.27605::m.27605	KINUB_ORYSJ	92.03	778	59	2	5	779	114	891	0	1448
TRINITY_DN21350_c0_g4::TRINITY_DN21350_c0_g4_i1::g.27611::m.27611	TRM1_ARATH	69.05	559	162	2	4	559	1	551	0	819
TRINITY_DN21356_c0_g2::TRINITY_DN21356_c0_g2_i1::g.27626::m.27626	RUS1_ARATH	64.68	504	149	8	108	599	109	595	0	610
TRINITY_DN21366_c0_g1::TRINITY_DN21366_c0_g1_i1::g.27658::m.27658	VPE_VICSA	65.24	397	130	6	1	396	93	482	0	534
TRINITY_DN21385_c0_g2::TRINITY_DN21385_c0_g2_i4::g.27712::m.27712	B3GT7_ARATH	69.1	398	101	8	10	397	8	393	0	558
TRINITY_DN21415_c0_g3::TRINITY_DN21415_c0_g3_i1::g.27842::m.27842	Y2474_ARATH	63.78	555	182	6	73	626	28	564	0	704
TRINITY_DN21431_c0_g1::TRINITY_DN21431_c0_g1_i1::g.27906::m.27906	QKY_ARATH	59.27	1122	363	20	7	1084	10	1081	0	1256
TRINITY_DN21438_c0_g3::TRINITY_DN21438_c0_g3_i1::g.27934::m.27934	RAE1_ARATH	73.7	346	86	2	25	367	1	344	0	548
TRINITY_DN21438_c0_g4::TRINITY_DN21438_c0_g4_i1::g.27935::m.27935	RAE1_ARATH	72.44	352	86	3	25	373	1	344	0	541
TRINITY_DN21440_c0_g1::TRINITY_DN21440_c0_g1_i1::g.27940::m.27940	SUT2_STYHA	69.2	646	195	2	3	648	19	660	0	922
TRINITY_DN21440_c0_g1::TRINITY_DN21440_c0_g1_i2::g.27943::m.27943	SUT2_STYHA	69.62	576	171	2	3	578	19	590	0	822
TRINITY_DN21440_c0_g2::TRINITY_DN21440_c0_g2_i1::g.27946::m.27946	SUT12_ARATH	77.17	368	84	0	26	393	28	395	0	569
TRINITY_DN21447_c0_g2::TRINITY_DN21447_c0_g2_i1::g.27974::m.27974	CCA21_ORYSJ	75.25	493	115	6	1	490	1	489	0	731
TRINITY_DN21462_c0_g1::TRINITY_DN21462_c0_g1_i2::g.28002::m.28002	DJC15_ORYSJ	84.53	433	62	2	79	511	20	447	0	680
TRINITY_DN21462_c0_g1::TRINITY_DN21462_c0_g1_i3::g.28005::m.28005	DJC15_ORYSJ	86.24	407	55	1	1	407	42	447	0	657
TRINITY_DN21476_c0_g2::TRINITY_DN21476_c0_g2_i2::g.28040::m.28040	DBR1_ORYSJ	81.27	395	74	0	35	429	1	395	0	665
TRINITY_DN21477_c0_g1::TRINITY_DN21477_c0_g1_i1::g.28041::m.28041	TPR1_ORYSJ	88.14	506	60	0	1	506	624	1129	0	925
TRINITY_DN21477_c0_g1::TRINITY_DN21477_c0_g1_i2::g.28043::m.28043	TPR1_ORYSJ	89.4	434	46	0	1	434	624	1057	0	810
TRINITY_DN21477_c0_g1::TRINITY_DN21477_c0_g1_i3::g.28045::m.28045	TPR1_ORYSJ	89.4	434	46	0	1	434	624	1057	0	810
TRINITY_DN21483_c0_g2::TRINITY_DN21483_c0_g2_i1::g.28054::m.28054	RFS1_ARATH	70.2	755	217	4	1	748	1	754	0	1078
TRINITY_DN21512_c0_g2::TRINITY_DN21512_c0_g2_i1::g.28163::m.28163	CRSH1_ORYSJ	83.3	449	75	0	1	449	135	583	0	743
TRINITY_DN21512_c0_g2::TRINITY_DN21512_c0_g2_i2::g.28167::m.28167	CRSH1_ORYSJ	83.3	449	75	0	1	449	135	583	0	743
TRINITY_DN21512_c0_g2::TRINITY_DN21512_c0_g2_i3::g.28170::m.28170	CRSH1_ORYSJ	84.33	517	81	0	93	609	67	583	0	838
TRINITY_DN21530_c0_g1::TRINITY_DN21530_c0_g1_i1::g.28212::m.28212	SAPK8_ORYSJ	95.66	346	15	0	1	346	26	371	0	641
TRINITY_DN21543_c0_g2::TRINITY_DN21543_c0_g2_i1::g.28256::m.28256	MPK10_ORYSJ	85.56	381	53	2	1	381	233	611	0	631
TRINITY_DN21603_c0_g1::TRINITY_DN21603_c0_g1_i1::g.28465::m.28465	MO25N_ARATH	74.78	337	85	0	1	337	1	337	0	541
TRINITY_DN21605_c0_g2::TRINITY_DN21605_c0_g2_i1::g.28472::m.28472	BCAT2_HUMLU	70.13	375	103	4	1	371	1	370	0	520
TRINITY_DN21605_c0_g2::TRINITY_DN21605_c0_g2_i2::g.28476::m.28476	BCAT2_HUMLU	68.6	414	120	5	1	410	1	408	0	563
TRINITY_DN21607_c0_g2::TRINITY_DN21607_c0_g2_i1::g.28492::m.28492	RNC1_MAIZE	91.08	527	45	1	19	545	1	525	0	983
TRINITY_DN21607_c0_g2::TRINITY_DN21607_c0_g2_i2::g.28496::m.28496	RNC1_MAIZE	90.61	394	35	1	19	412	1	392	0	718
TRINITY_DN21613_c0_g2::TRINITY_DN21613_c0_g2_i1::g.28522::m.28522	MTP1_ORYSJ	80.57	422	77	3	1	421	1	418	0	634
TRINITY_DN21613_c0_g2::TRINITY_DN21613_c0_g2_i2::g.28527::m.28527	MTP1_ORYSJ	80.33	422	78	3	36	456	1	418	0	635
TRINITY_DN21648_c0_g1::TRINITY_DN21648_c0_g1_i1::g.28610::m.28610	AGO4B_ORYSJ	82.05	925	149	8	29	950	1	911	0	1547
TRINITY_DN21648_c0_g1::TRINITY_DN21648_c0_g1_i2::g.28613::m.28613	AGO4B_ORYSJ	83.47	472	77	1	1	472	441	911	0	842
TRINITY_DN21655_c0_g1::TRINITY_DN21655_c0_g1_i1::g.28628::m.28628	PPX2_ARATH	93.09	304	21	0	4	307	2	305	0	600
TRINITY_DN21655_c0_g1::TRINITY_DN21655_c0_g1_i2::g.28630::m.28630	PPX2_ARATH	93.09	304	21	0	4	307	2	305	0	600
TRINITY_DN21675_c0_g1::TRINITY_DN21675_c0_g1_i1::g.28730::m.28730	Y5977_ARATH	46.69	771	383	15	26	781	27	784	0	620
TRINITY_DN21691_c0_g1::TRINITY_DN21691_c0_g1_i1::g.28773::m.28773	YODA_ARATH	56.44	792	312	15	3	775	2	779	0	776
TRINITY_DN21749_c0_g1::TRINITY_DN21749_c0_g1_i1::g.28924::m.28924	GUX1_ARATH	58.45	645	239	9	5	632	17	649	0	760
TRINITY_DN21749_c0_g1::TRINITY_DN21749_c0_g1_i2::g.28927::m.28927	GUX1_ARATH	58.13	640	240	8	5	627	17	645	0	759
TRINITY_DN21756_c0_g1::TRINITY_DN21756_c0_g1_i1::g.28940::m.28940	PP341_ARATH	54.63	681	292	5	3	672	118	792	0	779
TRINITY_DN21757_c0_g1::TRINITY_DN21757_c0_g1_i2::g.28945::m.28945	GT21_ORYSJ	94.58	295	16	0	43	337	45	339	0	594
TRINITY_DN21759_c0_g1::TRINITY_DN21759_c0_g1_i3::g.28952::m.28952	AAT1_ARATH	83.78	333	54	0	1	333	98	430	0	606
TRINITY_DN21759_c0_g1::TRINITY_DN21759_c0_g1_i4::g.28953::m.28953	AAT1_ARATH	80.52	426	83	0	1	426	5	430	0	732
TRINITY_DN21759_c0_g1::TRINITY_DN21759_c0_g1_i5::g.28955::m.28955	AAT1_ARATH	79.58	431	87	1	47	477	1	430	0	726
TRINITY_DN21778_c0_g1::TRINITY_DN21778_c0_g1_i1::g.28996::m.28996	C3H62_ORYSJ	49.26	743	261	20	9	728	50	699	0	556
TRINITY_DN21778_c0_g1::TRINITY_DN21778_c0_g1_i2::g.29000::m.29000	C3H62_ORYSJ	49.26	743	261	20	9	728	50	699	0	556
TRINITY_DN21824_c0_g1::TRINITY_DN21824_c0_g1_i1::g.29091::m.29091	EFR_ARATH	40.15	939	501	19	1	917	1	900	0	600
TRINITY_DN21824_c0_g2::TRINITY_DN21824_c0_g2_i1::g.29093::m.29093	Y3475_ARATH	39.69	1018	563	14	30	1034	25	1004	0	678
TRINITY_DN21841_c0_g1::TRINITY_DN21841_c0_g1_i1::g.29127::m.29127	CSC1_ARATH	72.39	373	99	1	1	369	1	373	0	574
TRINITY_DN21841_c0_g5::TRINITY_DN21841_c0_g5_i1::g.29130::m.29130	CSC1_ARATH	72.39	373	99	1	1	369	1	373	0	574
TRINITY_DN21842_c0_g3::TRINITY_DN21842_c0_g3_i1::g.29131::m.29131	PVIP_NICBE	62.26	567	196	4	18	584	1	549	0	714
TRINITY_DN21843_c0_g1::TRINITY_DN21843_c0_g1_i1::g.29134::m.29134	C86B1_ARATH	65.51	519	166	3	55	570	32	540	0	717
TRINITY_DN21863_c0_g1::TRINITY_DN21863_c0_g1_i1::g.29175::m.29175	PMT8_ARATH	74.71	510	123	1	1	504	113	622	0	824
TRINITY_DN21869_c0_g1::TRINITY_DN21869_c0_g1_i1::g.29191::m.29191	TENAC_ARATH	55.85	607	252	10	82	679	16	615	0	618
TRINITY_DN21911_c0_g1::TRINITY_DN21911_c0_g1_i2::g.29283::m.29283	PS10B_ARATH	90.52	401	35	2	25	424	1	399	0	743
TRINITY_DN21941_c0_g2::TRINITY_DN21941_c0_g2_i1::g.29378::m.29378	Y3330_ARATH	49.41	680	324	8	41	713	56	722	0	655
TRINITY_DN21947_c0_g1::TRINITY_DN21947_c0_g1_i1::g.29391::m.29391	ABAH3_ORYSJ	82.13	375	56	4	5	377	8	373	0	625
TRINITY_DN21947_c0_g1::TRINITY_DN21947_c0_g1_i2::g.29396::m.29396	ABAH3_ORYSJ	82.7	497	75	4	5	499	8	495	0	847
TRINITY_DN21947_c0_g1::TRINITY_DN21947_c0_g1_i3::g.29401::m.29401	ABAH3_ORYSJ	84	450	61	4	5	452	8	448	0	775
TRINITY_DN21947_c0_g1::TRINITY_DN21947_c0_g1_i4::g.29406::m.29406	ABAH3_ORYSJ	82.13	375	56	4	5	377	8	373	0	625
TRINITY_DN21966_c0_g1::TRINITY_DN21966_c0_g1_i1::g.29421::m.29421	SAE2_ARATH	74.53	530	129	3	95	618	2	531	0	843
TRINITY_DN21971_c0_g1::TRINITY_DN21971_c0_g1_i1::g.29451::m.29451	AUG5_ARATH	59.57	784	280	5	16	770	10	785	0	921
TRINITY_DN21980_c0_g2::TRINITY_DN21980_c0_g2_i1::g.29491::m.29491	SPT61_ARATH	59.29	1427	526	22	2	1409	44	1434	0	1603
TRINITY_DN21980_c0_g3::TRINITY_DN21980_c0_g3_i1::g.29494::m.29494	SPT61_ARATH	57.75	1304	490	23	2	1283	44	1308	0	1396
TRINITY_DN21993_c0_g1::TRINITY_DN21993_c0_g1_i1::g.29528::m.29528	HEXO3_ARATH	69.76	453	132	1	1	448	83	535	0	682
TRINITY_DN21996_c0_g1::TRINITY_DN21996_c0_g1_i1::g.29537::m.29537	S130B_ARATH	78.8	802	159	2	55	856	1	791	0	1322
TRINITY_DN21996_c0_g1::TRINITY_DN21996_c0_g1_i1::g.29538::m.29538	S130B_ARATH	84.46	386	58	1	1	386	831	1214	0	706
TRINITY_DN21996_c0_g1::TRINITY_DN21996_c0_g1_i2::g.29540::m.29540	S130B_ARATH	80.44	1227	227	3	55	1281	1	1214	0	2072
TRINITY_DN22001_c0_g1::TRINITY_DN22001_c0_g1_i1::g.29556::m.29556	ELP3_ORYSJ	96.5	572	16	1	24	591	1	572	0	1131
TRINITY_DN22001_c0_g1::TRINITY_DN22001_c0_g1_i2::g.29559::m.29559	ELP3_ORYSJ	96.35	521	15	1	24	540	1	521	0	1030
TRINITY_DN22049_c0_g2::TRINITY_DN22049_c0_g2_i2::g.29691::m.29691	C71E1_SORBI	57.56	476	190	6	43	510	54	525	0	553
TRINITY_DN22068_c0_g1::TRINITY_DN22068_c0_g1_i1::g.29731::m.29731	EIN2_ORYSJ	62.08	1155	408	13	20	1147	26	1177	0	1374
TRINITY_DN22068_c0_g1::TRINITY_DN22068_c0_g1_i2::g.29732::m.29732	EIN2_ORYSJ	62.18	1256	430	14	20	1233	26	1278	0	1499
TRINITY_DN22078_c0_g1::TRINITY_DN22078_c0_g1_i1::g.29774::m.29774	CLPB1_ORYSJ	75.81	893	204	4	1	889	1	885	0	1296
TRINITY_DN22084_c0_g1::TRINITY_DN22084_c0_g1_i1::g.29802::m.29802	HPSE3_ARATH	57.21	430	175	3	5	428	4	430	0	523
TRINITY_DN22109_c0_g2::TRINITY_DN22109_c0_g2_i1::g.29846::m.29846	AGCT1_HORVU	92.78	374	26	1	1	374	1	373	0	702
TRINITY_DN22109_c0_g3::TRINITY_DN22109_c0_g3_i1::g.29849::m.29849	AGCT2_HORVU	85.87	375	51	2	1	375	1	373	0	633
TRINITY_DN22126_c0_g1::TRINITY_DN22126_c0_g1_i1::g.29913::m.29913	TMN12_ARATH	78.55	648	135	3	10	655	7	652	0	1027
TRINITY_DN22126_c1_g2::TRINITY_DN22126_c1_g2_i1::g.29916::m.29916	TMN12_ARATH	82.05	635	113	1	27	661	19	652	0	1056
TRINITY_DN22126_c1_g3::TRINITY_DN22126_c1_g3_i1::g.29918::m.29918	TMN12_ARATH	82.05	635	113	1	27	661	19	652	0	1056
TRINITY_DN22130_c0_g2::TRINITY_DN22130_c0_g2_i1::g.29927::m.29927	B3GT2_ARATH	69.76	377	110	2	12	384	15	391	0	565
TRINITY_DN22144_c0_g2::TRINITY_DN22144_c0_g2_i1::g.29970::m.29970	HDA9_ARATH	81.37	424	79	0	1	424	1	424	0	756
TRINITY_DN22144_c0_g2::TRINITY_DN22144_c0_g2_i2::g.29972::m.29972	HDA9_ARATH	82.41	381	67	0	1	381	1	381	0	690
TRINITY_DN22148_c0_g1::TRINITY_DN22148_c0_g1_i2::g.29994::m.29994	GRF5_ORYSJ	81.79	346	47	9	12	355	17	348	0	535
TRINITY_DN22148_c0_g1::TRINITY_DN22148_c0_g1_i4::g.30005::m.30005	GRF5_ORYSJ	81.74	345	47	9	12	354	17	347	0	532
TRINITY_DN22150_c0_g5::TRINITY_DN22150_c0_g5_i1::g.30014::m.30014	PS6AA_ARATH	92.67	423	30	1	55	476	2	424	0	801
TRINITY_DN22157_c0_g1::TRINITY_DN22157_c0_g1_i1::g.30034::m.30034	TIR1A_ORYSJ	90.09	545	52	1	10	554	45	587	0	942
TRINITY_DN22185_c0_g1::TRINITY_DN22185_c0_g1_i1::g.30125::m.30125	PMI1_ARATH	45.67	889	393	25	10	868	14	842	0	648
TRINITY_DN22185_c0_g3::TRINITY_DN22185_c0_g3_i1::g.30131::m.30131	PMI1_ARATH	45.67	889	393	25	10	868	14	842	0	648
TRINITY_DN22217_c0_g1::TRINITY_DN22217_c0_g1_i1::g.30222::m.30222	SDP1_ARATH	61.53	746	240	8	19	753	61	770	0	942
TRINITY_DN22217_c0_g1::TRINITY_DN22217_c0_g1_i2::g.30225::m.30225	SDP1_ARATH	71.95	467	130	1	19	484	61	527	0	733
TRINITY_DN22222_c0_g2::TRINITY_DN22222_c0_g2_i1::g.30236::m.30236	CESA3_ORYSJ	90.4	594	55	2	1	592	47	640	0	1116
TRINITY_DN22225_c0_g1::TRINITY_DN22225_c0_g1_i1::g.30243::m.30243	SYLC_ARATH	75.75	503	120	2	1	502	199	700	0	802
TRINITY_DN22231_c0_g2::TRINITY_DN22231_c0_g2_i1::g.30252::m.30252	SE14_ORYSJ	71.44	942	233	9	27	951	20	942	0	1329
TRINITY_DN22255_c0_g1::TRINITY_DN22255_c0_g1_i2::g.30294::m.30294	AP3BA_ARATH	46.59	1013	465	17	125	1099	1	975	0	830
TRINITY_DN22290_c0_g3::TRINITY_DN22290_c0_g3_i2::g.30375::m.30375	DRP2B_ARATH	77.39	429	91	3	1	428	19	442	0	680
TRINITY_DN22313_c0_g2::TRINITY_DN22313_c0_g2_i1::g.30433::m.30433	FENR3_ORYSJ	84.85	363	47	4	1	359	1	359	0	635
TRINITY_DN22346_c0_g1::TRINITY_DN22346_c0_g1_i4::g.30529::m.30529	BASS3_ORYSJ	80.92	414	67	2	50	463	22	423	0	623
TRINITY_DN22349_c0_g3::TRINITY_DN22349_c0_g3_i1::g.30546::m.30546	ACOX1_ARATH	76.48	455	107	0	1	455	210	664	0	743
TRINITY_DN22387_c0_g1::TRINITY_DN22387_c0_g1_i1::g.30707::m.30707	CCSA_HORVU	96.58	322	11	0	1	322	1	322	0	629
TRINITY_DN22412_c0_g1::TRINITY_DN22412_c0_g1_i2::g.30770::m.30770	ZDHC1_ARATH	54.05	605	197	13	13	546	1	595	0	587
TRINITY_DN22412_c0_g1::TRINITY_DN22412_c0_g1_i4::g.30775::m.30775	ZDHC1_ARATH	54.46	617	226	14	13	596	1	595	0	610
TRINITY_DN22426_c0_g2::TRINITY_DN22426_c0_g2_i1::g.30817::m.30817	KCAB_ORYSJ	92.07	328	26	0	32	359	1	328	0	639
TRINITY_DN22434_c0_g1::TRINITY_DN22434_c0_g1_i2::g.30841::m.30841	FBT1_ARATH	74.78	452	96	3	124	562	81	527	0	648
TRINITY_DN22452_c0_g1::TRINITY_DN22452_c0_g1_i1::g.30875::m.30875	AP2M_ARATH	92.71	398	29	0	83	480	1	398	0	769
TRINITY_DN22452_c0_g1::TRINITY_DN22452_c0_g1_i2::g.30877::m.30877	AP2M_ARATH	93.15	438	30	0	83	520	1	438	0	852
TRINITY_DN22452_c0_g1::TRINITY_DN22452_c0_g1_i4::g.30881::m.30881	AP2M_ARATH	92.79	319	23	0	1	319	120	438	0	620
TRINITY_DN22452_c0_g1::TRINITY_DN22452_c0_g1_i5::g.30883::m.30883	AP2M_ARATH	92.11	279	22	0	1	279	120	398	0	536
TRINITY_DN22471_c0_g2::TRINITY_DN22471_c0_g2_i1::g.30944::m.30944	ROC3_ORYSI	83.06	372	39	4	1	351	514	882	0	607
TRINITY_DN2248_c0_g1::TRINITY_DN2248_c0_g1_i1::g.2115::m.2115	C724B_ORYSJ	90.75	281	26	0	1	281	200	480	0	528
TRINITY_DN22515_c0_g4::TRINITY_DN22515_c0_g4_i1::g.31070::m.31070	FTHS_ARATH	86.59	619	83	0	1	619	16	634	0	1116
TRINITY_DN22523_c0_g2::TRINITY_DN22523_c0_g2_i1::g.31096::m.31096	RFS2_ARATH	67.87	414	110	3	1	392	361	773	0	617
TRINITY_DN22527_c0_g2::TRINITY_DN22527_c0_g2_i1::g.31104::m.31104	AB14G_ARATH	60.51	666	224	10	22	687	22	648	0	771
TRINITY_DN22530_c0_g1::TRINITY_DN22530_c0_g1_i2::g.31114::m.31114	CCH11_ORYSJ	81.33	332	60	1	1	332	1	330	0	549
TRINITY_DN22530_c0_g1::TRINITY_DN22530_c0_g1_i5::g.31121::m.31121	CCH11_ORYSJ	81.52	330	59	1	1	330	1	328	0	547
TRINITY_DN22613_c0_g1::TRINITY_DN22613_c0_g1_i1::g.31292::m.31292	MECR_ARATH	70.98	348	99	2	19	366	30	375	0	523
TRINITY_DN22622_c0_g1::TRINITY_DN22622_c0_g1_i1::g.31314::m.31314	PPA15_ARATH	61.41	482	168	8	2	481	64	529	0	598
TRINITY_DN22622_c0_g1::TRINITY_DN22622_c0_g1_i2::g.31317::m.31317	PPA15_ARATH	61.41	482	168	8	2	481	64	529	0	598
TRINITY_DN22666_c0_g1::TRINITY_DN22666_c0_g1_i1::g.31394::m.31394	CSLD1_ORYSJ	92.05	516	35	4	1	513	615	1127	0	974
TRINITY_DN22688_c0_g3::TRINITY_DN22688_c0_g3_i1::g.31436::m.31436	CSN4_ARATH	83.53	340	54	1	1	340	1	338	0	583
TRINITY_DN22688_c0_g3::TRINITY_DN22688_c0_g3_i2::g.31438::m.31438	CSN4_ARATH	83.71	399	63	1	1	399	1	397	0	692
TRINITY_DN22688_c0_g3::TRINITY_DN22688_c0_g3_i4::g.31442::m.31442	CSN4_ARATH	87.5	304	38	0	25	328	94	397	0	554
TRINITY_DN22690_c0_g2::TRINITY_DN22690_c0_g2_i1::g.31446::m.31446	ODPA3_ORYSJ	90.6	415	34	3	87	497	12	425	0	756
TRINITY_DN22694_c0_g1::TRINITY_DN22694_c0_g1_i1::g.31456::m.31456	ACT_PUCGR	99.64	277	1	0	1	277	99	375	0	571
TRINITY_DN22774_c0_g3::TRINITY_DN22774_c0_g3_i1::g.31652::m.31652	ARGI1_ORYSI	92.35	340	26	0	48	387	1	340	0	644
TRINITY_DN22785_c0_g1::TRINITY_DN22785_c0_g1_i1::g.31677::m.31677	G11A_ORYSJ	76.5	468	96	5	86	545	94	555	0	748
TRINITY_DN22785_c0_g3::TRINITY_DN22785_c0_g3_i1::g.31679::m.31679	G11A_ORYSJ	76.5	468	96	5	86	545	94	555	0	748
TRINITY_DN22797_c0_g1::TRINITY_DN22797_c0_g1_i1::g.31706::m.31706	OE64M_ARATH	54.38	491	217	3	10	499	10	494	0	535
TRINITY_DN22797_c0_g1::TRINITY_DN22797_c0_g1_i2::g.31708::m.31708	OE64M_ARATH	57	600	251	3	10	608	10	603	0	697
TRINITY_DN22803_c0_g1::TRINITY_DN22803_c0_g1_i1::g.31736::m.31736	DGDG1_LOTJA	64.41	784	212	10	72	790	5	786	0	1006
TRINITY_DN22812_c0_g2::TRINITY_DN22812_c0_g2_i1::g.31774::m.31774	TAF6_ARATH	58.75	560	207	8	86	632	1	549	0	642
TRINITY_DN22905_c0_g1::TRINITY_DN22905_c0_g1_i1::g.31993::m.31993	TCPH_ARATH	89.62	472	48	1	49	519	1	472	0	860
TRINITY_DN22905_c0_g2::TRINITY_DN22905_c0_g2_i1::g.31996::m.31996	TCPH_ARATH	89.76	537	52	2	49	582	1	537	0	973
TRINITY_DN22905_c0_g3::TRINITY_DN22905_c0_g3_i1::g.31999::m.31999	TCPH_ARATH	89.04	447	48	1	49	494	1	447	0	805
TRINITY_DN22911_c0_g1::TRINITY_DN22911_c0_g1_i1::g.32012::m.32012	PPA18_ARATH	68.44	450	124	4	66	515	6	437	0	647
TRINITY_DN22911_c0_g2::TRINITY_DN22911_c0_g2_i1::g.32014::m.32014	PPA18_ARATH	68.44	450	124	4	66	515	6	437	0	647
TRINITY_DN22961_c0_g2::TRINITY_DN22961_c0_g2_i1::g.32134::m.32134	COPD1_ORYSJ	90.53	285	27	0	1	285	240	524	0	545
TRINITY_DN22971_c0_g2::TRINITY_DN22971_c0_g2_i1::g.32165::m.32165	NLE1_ARATH	74.46	462	117	1	54	515	11	471	0	745
TRINITY_DN23016_c0_g1::TRINITY_DN23016_c0_g1_i1::g.32324::m.32324	EF1G2_ORYSJ	81.99	361	60	2	1	356	58	418	0	592
TRINITY_DN23016_c0_g1::TRINITY_DN23016_c0_g1_i3::g.32328::m.32328	EF1G2_ORYSJ	82.5	320	51	2	2	316	99	418	0	527
TRINITY_DN23083_c0_g1::TRINITY_DN23083_c0_g1_i1::g.32512::m.32512	NIPA4_ARATH	76.42	352	69	5	12	360	2	342	0	546
TRINITY_DN23083_c0_g1::TRINITY_DN23083_c0_g1_i2::g.32515::m.32515	NIPA4_ARATH	79.69	320	60	2	12	328	2	319	0	530
TRINITY_DN23095_c0_g1::TRINITY_DN23095_c0_g1_i1::g.32552::m.32552	ILL2_ORYSJ	81.37	408	73	2	56	460	49	456	0	659
TRINITY_DN23101_c0_g1::TRINITY_DN23101_c0_g1_i1::g.32597::m.32597	UBP26_ORYSJ	80.29	842	151	4	1	832	1	837	0	1370
TRINITY_DN23101_c0_g1::TRINITY_DN23101_c0_g1_i2::g.32600::m.32600	UBP26_ORYSJ	80.44	1007	183	4	1	997	1	1003	0	1612
TRINITY_DN23101_c0_g1::TRINITY_DN23101_c0_g1_i3::g.32602::m.32602	UBP26_ORYSJ	80.81	1084	193	5	1	1074	1	1079	0	1744
TRINITY_DN23112_c0_g2::TRINITY_DN23112_c0_g2_i1::g.32641::m.32641	RBBP_ARATH	62.12	491	176	6	1	490	1	482	0	581
TRINITY_DN23112_c0_g2::TRINITY_DN23112_c0_g2_i2::g.32645::m.32645	RBBP_ARATH	59.49	548	198	11	1	547	1	525	0	597
TRINITY_DN23122_c0_g1::TRINITY_DN23122_c0_g1_i1::g.32673::m.32673	PPR45_ARATH	53.99	802	362	5	67	863	66	865	0	917
TRINITY_DN23122_c0_g1::TRINITY_DN23122_c0_g1_i2::g.32678::m.32678	PPR45_ARATH	53.99	802	362	5	67	863	66	865	0	917
TRINITY_DN23146_c0_g1::TRINITY_DN23146_c0_g1_i2::g.32749::m.32749	CSCL8_ARATH	54.23	686	290	6	2	674	33	707	0	739
TRINITY_DN23175_c0_g1::TRINITY_DN23175_c0_g1_i1::g.32848::m.32848	RH57_ORYSJ	82.95	481	72	3	3	480	2	475	0	793
TRINITY_DN23175_c0_g1::TRINITY_DN23175_c0_g1_i2::g.32854::m.32854	RH57_ORYSJ	83.49	545	80	3	3	544	2	539	0	908
TRINITY_DN23208_c0_g2::TRINITY_DN23208_c0_g2_i1::g.32935::m.32935	GATA_MAIZE	89.63	540	56	0	33	572	1	540	0	932
TRINITY_DN23208_c0_g2::TRINITY_DN23208_c0_g2_i2::g.32939::m.32939	GATA_MAIZE	89.73	477	49	0	33	509	1	477	0	813
TRINITY_DN23208_c0_g3::TRINITY_DN23208_c0_g3_i1::g.32943::m.32943	GATA_SORBI	90.1	404	40	0	33	436	1	404	0	674
TRINITY_DN23212_c0_g1::TRINITY_DN23212_c0_g1_i1::g.32963::m.32963	ARAE1_ORYSJ	91.81	415	32	2	1	414	1	414	0	792
TRINITY_DN23212_c0_g1::TRINITY_DN23212_c0_g1_i2::g.32966::m.32966	ARAE1_ORYSJ	94.27	262	15	0	1	262	152	413	0	521
TRINITY_DN23221_c0_g1::TRINITY_DN23221_c0_g1_i1::g.33021::m.33021	IP5PF_ARATH	59.15	781	293	4	1	774	337	1098	0	947
TRINITY_DN23221_c0_g1::TRINITY_DN23221_c0_g1_i2::g.33028::m.33028	IP5PF_ARATH	56.59	1055	403	13	186	1225	84	1098	0	1206
TRINITY_DN23236_c0_g1::TRINITY_DN23236_c0_g1_i1::g.33093::m.33093	AT4_ORYSJ	62.7	445	144	5	1	431	1	437	0	535
TRINITY_DN23238_c0_g1::TRINITY_DN23238_c0_g1_i1::g.33112::m.33112	IF4G_WHEAT	96.52	1493	45	4	389	1879	1	1488	0	2934
TRINITY_DN23238_c0_g2::TRINITY_DN23238_c0_g2_i1::g.33119::m.33119	IF4G_WHEAT	96.52	1493	45	4	389	1879	1	1488	0	2934
TRINITY_DN23256_c0_g2::TRINITY_DN23256_c0_g2_i4::g.33223::m.33223	NIN3_ORYSJ	84.87	337	44	1	1	337	277	606	0	608
TRINITY_DN23275_c0_g2::TRINITY_DN23275_c0_g2_i1::g.33332::m.33332	RS4_ORYSJ	94.14	256	15	0	1	256	1	256	0	506
TRINITY_DN23282_c0_g2::TRINITY_DN23282_c0_g2_i1::g.33362::m.33362	TPS6_ARATH	74.52	577	144	3	1	574	234	810	0	915
TRINITY_DN23282_c0_g2::TRINITY_DN23282_c0_g2_i2::g.33365::m.33365	TPS6_ARATH	72.89	461	116	4	1	452	234	694	0	703
TRINITY_DN23297_c0_g1::TRINITY_DN23297_c0_g1_i1::g.33413::m.33413	TRE_ORYSJ	81.74	334	59	2	20	352	66	398	0	582
TRINITY_DN23297_c0_g1::TRINITY_DN23297_c0_g1_i2::g.33417::m.33417	TRE_ORYSJ	81.56	499	90	2	20	517	66	563	0	865
TRINITY_DN23299_c0_g1::TRINITY_DN23299_c0_g1_i1::g.33428::m.33428	GPAT6_ARATH	55.53	506	215	8	1	501	1	501	0	536
TRINITY_DN23301_c0_g1::TRINITY_DN23301_c0_g1_i1::g.33433::m.33433	VPS45_ARATH	76.5	566	132	1	1	565	1	566	0	900
TRINITY_DN23305_c0_g1::TRINITY_DN23305_c0_g1_i1::g.33445::m.33445	KASC2_ARATH	66.54	538	131	3	113	602	4	540	0	713
TRINITY_DN23310_c0_g2::TRINITY_DN23310_c0_g2_i1::g.33456::m.33456	PS12A_ARATH	78.59	369	79	0	46	414	2	370	0	601
TRINITY_DN23310_c0_g2::TRINITY_DN23310_c0_g2_i2::g.33458::m.33458	PS12A_ARATH	78.86	440	93	0	46	485	2	441	0	719
TRINITY_DN23312_c0_g2::TRINITY_DN23312_c0_g2_i1::g.33467::m.33467	TCPZA_ARATH	85.79	535	76	0	34	568	1	535	0	964
TRINITY_DN23312_c0_g2::TRINITY_DN23312_c0_g2_i2::g.33472::m.33472	TCPZA_ARATH	87.86	412	50	0	34	445	1	412	0	760
TRINITY_DN23324_c0_g1::TRINITY_DN23324_c0_g1_i2::g.33510::m.33510	SAPK5_ORYSJ	79.1	354	50	2	1	354	40	369	0	544
TRINITY_DN23339_c0_g1::TRINITY_DN23339_c0_g1_i1::g.33560::m.33560	CIPKA_ORYSJ	78.05	442	93	2	1	438	1	442	0	703
TRINITY_DN23339_c0_g2::TRINITY_DN23339_c0_g2_i1::g.33563::m.33563	CIPKA_ORYSJ	78.05	442	93	2	1	438	1	442	0	703
TRINITY_DN23371_c0_g1::TRINITY_DN23371_c0_g1_i1::g.33683::m.33683	MLH1_ARATH	65.75	730	238	6	31	753	13	737	0	988
TRINITY_DN23371_c0_g1::TRINITY_DN23371_c0_g1_i2::g.33688::m.33688	MLH1_ARATH	69.29	407	124	1	42	448	26	431	0	590
TRINITY_DN23371_c0_g1::TRINITY_DN23371_c0_g1_i4::g.33695::m.33695	MLH1_ARATH	66.8	497	157	4	31	522	13	506	0	669
TRINITY_DN23371_c0_g1::TRINITY_DN23371_c0_g1_i5::g.33701::m.33701	MLH1_ARATH	60.79	454	172	4	24	474	287	737	0	567
TRINITY_DN23374_c0_g1::TRINITY_DN23374_c0_g1_i1::g.33705::m.33705	PP363_ARATH	43	721	394	7	1	717	187	894	0	630
TRINITY_DN23381_c0_g2::TRINITY_DN23381_c0_g2_i2::g.33731::m.33731	MPPA_SOLTU	67.66	504	158	2	1	499	1	504	0	686
TRINITY_DN23393_c0_g1::TRINITY_DN23393_c0_g1_i1::g.33758::m.33758	CCAMK_ORYSJ	90.44	450	43	0	5	454	66	515	0	853
TRINITY_DN23398_c0_g1::TRINITY_DN23398_c0_g1_i1::g.33777::m.33777	Y5639_ARATH	62.81	960	341	7	28	979	26	977	0	1145
TRINITY_DN23398_c0_g1::TRINITY_DN23398_c0_g1_i2::g.33780::m.33780	Y5639_ARATH	63.99	597	201	6	4	592	387	977	0	730
TRINITY_DN23398_c0_g1::TRINITY_DN23398_c0_g1_i3::g.33784::m.33784	Y5639_ARATH	64.53	702	235	6	4	697	387	1082	0	883
TRINITY_DN23398_c0_g1::TRINITY_DN23398_c0_g1_i4::g.33788::m.33788	Y5639_ARATH	63.29	1065	375	7	28	1084	26	1082	0	1299
TRINITY_DN23404_c0_g1::TRINITY_DN23404_c0_g1_i2::g.33817::m.33817	PHT21_ARATH	67.18	585	171	7	95	675	20	587	0	697
TRINITY_DN23413_c0_g1::TRINITY_DN23413_c0_g1_i2::g.33863::m.33863	P2C02_ORYSJ	80.47	384	69	3	1	382	1	380	0	612
TRINITY_DN23413_c0_g1::TRINITY_DN23413_c0_g1_i3::g.33864::m.33864	P2C02_ORYSJ	83.48	333	55	0	9	341	48	380	0	569
TRINITY_DN23443_c0_g1::TRINITY_DN23443_c0_g1_i2::g.33941::m.33941	HKT6_ORYSJ	70.04	474	137	2	1	470	1	473	0	622
TRINITY_DN23443_c0_g1::TRINITY_DN23443_c0_g1_i3::g.33942::m.33942	HKT6_ORYSJ	72.18	532	143	2	1	528	1	531	0	737
TRINITY_DN23445_c0_g1::TRINITY_DN23445_c0_g1_i1::g.33943::m.33943	P4KG4_ARATH	54.7	574	238	8	1	566	1	560	0	633
TRINITY_DN23445_c0_g1::TRINITY_DN23445_c0_g1_i2::g.33945::m.33945	P4KG4_ARATH	54.7	574	238	8	1	566	1	560	0	633
TRINITY_DN23445_c0_g1::TRINITY_DN23445_c0_g1_i3::g.33947::m.33947	P4KG4_ARATH	54.7	574	238	8	1	566	1	560	0	633
TRINITY_DN23452_c0_g1::TRINITY_DN23452_c0_g1_i4::g.33978::m.33978	DMC1_LILLO	88.72	328	36	1	40	366	9	336	0	596
TRINITY_DN23452_c0_g1::TRINITY_DN23452_c0_g1_i6::g.33981::m.33981	DMC1_LILLO	88.27	341	39	1	40	379	9	349	0	615
TRINITY_DN23466_c0_g1::TRINITY_DN23466_c0_g1_i1::g.34012::m.34012	MAG2_ARATH	49.55	781	371	10	24	788	21	794	0	751
TRINITY_DN23466_c0_g1::TRINITY_DN23466_c0_g1_i2::g.34016::m.34016	MAG2_ARATH	51.72	640	290	8	22	649	162	794	0	667
TRINITY_DN23472_c0_g1::TRINITY_DN23472_c0_g1_i1::g.34023::m.34023	SDC1_ORYSJ	82.54	481	68	3	1	465	1	481	0	828
TRINITY_DN23472_c0_g1::TRINITY_DN23472_c0_g1_i2::g.34026::m.34026	SDC1_ORYSJ	89.01	273	30	0	1	273	209	481	0	524
TRINITY_DN23480_c0_g1::TRINITY_DN23480_c0_g1_i1::g.34062::m.34062	PIRL4_ORYSJ	77.76	526	111	2	4	523	8	533	0	757
TRINITY_DN23480_c0_g1::TRINITY_DN23480_c0_g1_i2::g.34066::m.34066	PIRL4_ORYSJ	77.46	568	121	3	4	565	8	574	0	826
TRINITY_DN23480_c0_g1::TRINITY_DN23480_c0_g1_i3::g.34071::m.34071	PIRL4_ORYSJ	77.46	568	121	3	4	565	8	574	0	826
TRINITY_DN23480_c0_g1::TRINITY_DN23480_c0_g1_i4::g.34075::m.34075	PIRL4_ORYSJ	77.76	526	111	2	4	523	8	533	0	757
TRINITY_DN23493_c0_g1::TRINITY_DN23493_c0_g1_i1::g.34113::m.34113	MYC2_ORYSJ	79.49	712	106	11	77	763	1	697	0	1032
TRINITY_DN23501_c0_g1::TRINITY_DN23501_c0_g1_i1::g.34142::m.34142	PUX10_ARATH	58.96	480	173	5	1	457	1	479	0	528
TRINITY_DN23501_c0_g3::TRINITY_DN23501_c0_g3_i1::g.34144::m.34144	PUX10_ARATH	58.96	480	173	5	1	457	1	479	0	528
TRINITY_DN23519_c0_g2::TRINITY_DN23519_c0_g2_i1::g.34199::m.34199	ASO_CUCSA	66.43	557	184	2	11	567	22	575	0	783
TRINITY_DN23520_c0_g1::TRINITY_DN23520_c0_g1_i1::g.34205::m.34205	BEBT_TOBAC	64.92	459	157	2	5	463	6	460	0	617
TRINITY_DN23524_c0_g1::TRINITY_DN23524_c0_g1_i1::g.34215::m.34215	E70B1_ARATH	44.68	667	308	8	1	653	1	620	0	574
TRINITY_DN23524_c0_g2::TRINITY_DN23524_c0_g2_i1::g.34220::m.34220	E70B1_ARATH	43.82	671	309	9	1	654	1	620	0	576
TRINITY_DN23527_c0_g1::TRINITY_DN23527_c0_g1_i1::g.34233::m.34233	P2C75_ORYSJ	79.68	438	81	3	1	437	2	432	0	700
TRINITY_DN23548_c0_g2::TRINITY_DN23548_c0_g2_i3::g.34332::m.34332	PLCD6_ARATH	61.99	413	143	4	47	453	115	519	0	537
TRINITY_DN23548_c0_g2::TRINITY_DN23548_c0_g2_i4::g.34336::m.34336	PLCD6_ARATH	64.29	504	166	4	47	544	115	610	0	681
TRINITY_DN23562_c1_g1::TRINITY_DN23562_c1_g1_i1::g.34369::m.34369	ACA9_ORYSJ	84.96	1037	154	2	52	1087	4	1039	0	1784
TRINITY_DN23562_c1_g1::TRINITY_DN23562_c1_g1_i2::g.34373::m.34373	ACA8_ORYSJ	86.54	921	123	1	1	920	97	1017	0	1637
TRINITY_DN23575_c2_g1::TRINITY_DN23575_c2_g1_i1::g.34435::m.34435	PEPR2_ARATH	40.19	856	470	14	12	846	246	1080	0	592
TRINITY_DN23576_c0_g2::TRINITY_DN23576_c0_g2_i1::g.34442::m.34442	TAF5_ARATH	72.88	612	156	6	9	617	61	665	0	910
TRINITY_DN23576_c0_g2::TRINITY_DN23576_c0_g2_i2::g.34443::m.34443	TAF5_ARATH	68.45	672	188	8	1	655	1	665	0	920
TRINITY_DN23598_c0_g1::TRINITY_DN23598_c0_g1_i1::g.34566::m.34566	HAK2_ORYSJ	85.82	557	78	1	1	557	134	689	0	999
TRINITY_DN23608_c0_g1::TRINITY_DN23608_c0_g1_i1::g.34605::m.34605	RNR1_ARATH	57.78	803	311	9	29	817	14	802	0	893
TRINITY_DN23627_c0_g1::TRINITY_DN23627_c0_g1_i1::g.34658::m.34658	P2C57_ORYSJ	83.92	367	58	1	9	374	1	367	0	617
TRINITY_DN23627_c0_g1::TRINITY_DN23627_c0_g1_i3::g.34664::m.34664	P2C57_ORYSJ	88.89	288	32	0	1	288	80	367	0	536
TRINITY_DN23631_c0_g1::TRINITY_DN23631_c0_g1_i3::g.34681::m.34681	YC22_ARATH	61.31	429	148	8	32	454	68	484	0	527
TRINITY_DN23638_c0_g1::TRINITY_DN23638_c0_g1_i1::g.34707::m.34707	Y5838_ARATH	59.6	594	228	6	22	604	27	619	0	728
TRINITY_DN23638_c0_g1::TRINITY_DN23638_c0_g1_i2::g.34712::m.34712	Y5838_ARATH	59.6	594	228	6	22	604	27	619	0	728
TRINITY_DN23641_c0_g3::TRINITY_DN23641_c0_g3_i1::g.34714::m.34714	IF4A_WHEAT	98.83	256	3	0	20	275	1	256	0	524
TRINITY_DN23683_c0_g1::TRINITY_DN23683_c0_g1_i1::g.34868::m.34868	PLPD1_ARATH	82.49	531	83	3	30	554	31	557	0	874
TRINITY_DN23683_c0_g3::TRINITY_DN23683_c0_g3_i1::g.34873::m.34873	PLPD1_ARATH	82.49	531	83	3	30	554	31	557	0	874
TRINITY_DN23706_c0_g2::TRINITY_DN23706_c0_g2_i2::g.34959::m.34959	GAUTD_ARATH	70.17	533	158	1	1	532	1	533	0	795
TRINITY_DN23706_c0_g2::TRINITY_DN23706_c0_g2_i3::g.34962::m.34962	GAUTD_ARATH	68.69	444	138	1	25	467	90	533	0	650
TRINITY_DN23718_c0_g2::TRINITY_DN23718_c0_g2_i1::g.34994::m.34994	CASP_ARATH	73.4	624	162	3	32	653	26	647	0	924
TRINITY_DN23718_c0_g2::TRINITY_DN23718_c0_g2_i2::g.34997::m.34997	CASP_ARATH	72.89	664	176	3	32	693	26	687	0	984
TRINITY_DN23719_c0_g1::TRINITY_DN23719_c0_g1_i1::g.35000::m.35000	UBP12_ARATH	81.59	364	62	2	51	412	1	361	0	639
TRINITY_DN23727_c0_g3::TRINITY_DN23727_c0_g3_i2::g.35014::m.35014	XA21_ORYSI	58.56	987	392	8	37	1013	33	1012	0	1009
TRINITY_DN23730_c0_g1::TRINITY_DN23730_c0_g1_i2::g.35019::m.35019	PGMC_BROIN	94.13	392	23	0	72	463	1	392	0	773
TRINITY_DN23735_c0_g1::TRINITY_DN23735_c0_g1_i1::g.35048::m.35048	VLN4_ORYSJ	82.2	809	138	3	1	804	49	856	0	1370
TRINITY_DN23735_c0_g1::TRINITY_DN23735_c0_g1_i10::g.35082::m.35082	VLN4_ORYSJ	80.53	899	166	4	1	891	49	946	0	1496
TRINITY_DN23735_c0_g1::TRINITY_DN23735_c0_g1_i11::g.35085::m.35085	VLN4_ORYSI	84.19	702	110	1	1	702	49	749	0	1232
TRINITY_DN23735_c0_g1::TRINITY_DN23735_c0_g1_i12::g.35089::m.35089	VLN4_ORYSI	85.28	591	87	0	1	591	49	639	0	1044
TRINITY_DN23735_c0_g1::TRINITY_DN23735_c0_g1_i2::g.35050::m.35050	VLN4_ORYSJ	85.52	580	84	0	1	580	49	628	0	1032
TRINITY_DN23735_c0_g1::TRINITY_DN23735_c0_g1_i3::g.35053::m.35053	VLN4_ORYSI	85.28	591	87	0	1	591	49	639	0	1044
TRINITY_DN23735_c0_g1::TRINITY_DN23735_c0_g1_i4::g.35057::m.35057	VLN4_ORYSI	85.28	591	87	0	1	591	49	639	0	1044
TRINITY_DN23735_c0_g1::TRINITY_DN23735_c0_g1_i5::g.35061::m.35061	VLN4_ORYSI	84.19	702	110	1	1	702	49	749	0	1232
TRINITY_DN23735_c0_g1::TRINITY_DN23735_c0_g1_i6::g.35064::m.35064	VLN4_ORYSI	85.28	591	87	0	1	591	49	639	0	1044
TRINITY_DN23735_c0_g1::TRINITY_DN23735_c0_g1_i7::g.35069::m.35069	VLN4_ORYSJ	85.52	580	84	0	1	580	49	628	0	1032
TRINITY_DN23735_c0_g1::TRINITY_DN23735_c0_g1_i8::g.35073::m.35073	VLN4_ORYSJ	85.52	580	84	0	1	580	49	628	0	1032
TRINITY_DN23735_c0_g1::TRINITY_DN23735_c0_g1_i9::g.35077::m.35077	VLN4_ORYSJ	85.52	580	84	0	1	580	49	628	0	1032
TRINITY_DN23740_c0_g1::TRINITY_DN23740_c0_g1_i2::g.35102::m.35102	PTR18_ARATH	62.26	424	150	5	1	421	171	587	0	546
TRINITY_DN23755_c0_g1::TRINITY_DN23755_c0_g1_i1::g.35121::m.35121	P2C33_ORYSJ	85.75	421	59	1	15	435	13	432	0	705
TRINITY_DN23755_c0_g1::TRINITY_DN23755_c0_g1_i2::g.35124::m.35124	P2C33_ORYSJ	88.51	348	39	1	15	362	13	359	0	599
TRINITY_DN23765_c0_g1::TRINITY_DN23765_c0_g1_i1::g.35159::m.35159	PPP5_ARATH	72.13	531	94	3	6	482	7	537	0	797
TRINITY_DN23765_c0_g2::TRINITY_DN23765_c0_g2_i1::g.35160::m.35160	PPP5_SOLLC	88.16	304	36	0	1	304	252	555	0	575
TRINITY_DN23770_c0_g2::TRINITY_DN23770_c0_g2_i1::g.35176::m.35176	C78A6_ARATH	61.85	540	179	12	32	562	9	530	0	629
TRINITY_DN23770_c0_g2::TRINITY_DN23770_c0_g2_i2::g.35180::m.35180	C78A6_ARATH	60.74	540	185	12	32	562	9	530	0	627
TRINITY_DN23778_c0_g1::TRINITY_DN23778_c0_g1_i1::g.35201::m.35201	C3H6_ORYSJ	84.01	444	63	1	23	458	22	465	0	758
TRINITY_DN23778_c0_g1::TRINITY_DN23778_c0_g1_i2::g.35205::m.35205	C3H6_ORYSJ	84.01	444	63	1	23	458	22	465	0	758
TRINITY_DN23785_c0_g1::TRINITY_DN23785_c0_g1_i1::g.35216::m.35216	HAT1_ORYSJ	81.01	437	83	0	10	446	26	462	0	741
TRINITY_DN23785_c0_g1::TRINITY_DN23785_c0_g1_i2::g.35217::m.35217	HAT1_ORYSJ	80.99	463	87	1	1	463	1	462	0	781
TRINITY_DN23800_c0_g2::TRINITY_DN23800_c0_g2_i1::g.35257::m.35257	RH22_ORYSJ	85.58	326	44	3	1	324	253	577	0	562
TRINITY_DN23800_c0_g3::TRINITY_DN23800_c0_g3_i1::g.35258::m.35258	RH22_ORYSJ	78.89	578	112	4	20	588	1	577	0	900
TRINITY_DN23800_c0_g3::TRINITY_DN23800_c0_g3_i2::g.35260::m.35260	RH22_ORYSJ	84.71	471	69	3	12	480	108	577	0	821
TRINITY_DN23806_c0_g1::TRINITY_DN23806_c0_g1_i1::g.35282::m.35282	CHLH_ORYSI	88.6	1105	114	3	1	1094	1	1104	0	1982
TRINITY_DN23806_c0_g1::TRINITY_DN23806_c0_g1_i2::g.35286::m.35286	CHLH_ORYSI	89.91	1388	128	3	1	1377	1	1387	0	2539
TRINITY_DN23815_c0_g1::TRINITY_DN23815_c0_g1_i1::g.35308::m.35308	YSL15_ORYSJ	73.68	361	95	0	1	361	308	668	0	583
TRINITY_DN23816_c0_g1::TRINITY_DN23816_c0_g1_i1::g.35310::m.35310	PAO_ARATH	69.48	534	151	5	8	535	10	537	0	769
TRINITY_DN23819_c1_g1::TRINITY_DN23819_c1_g1_i1::g.35318::m.35318	NAS5_HORVU	94.31	281	16	0	1	281	1	281	0	540
TRINITY_DN23819_c1_g2::TRINITY_DN23819_c1_g2_i1::g.35322::m.35322	NAS5_HORVU	94.31	281	16	0	1	281	1	281	0	540
TRINITY_DN23847_c0_g1::TRINITY_DN23847_c0_g1_i1::g.35375::m.35375	XPO2_ARATH	49.68	626	300	7	1	621	1	616	0	598
TRINITY_DN23847_c0_g2::TRINITY_DN23847_c0_g2_i1::g.35379::m.35379	XPO2_ARATH	51.37	985	460	8	1	980	1	971	0	994
TRINITY_DN23847_c0_g2::TRINITY_DN23847_c0_g2_i2::g.35383::m.35383	XPO2_ARATH	51.37	985	460	8	1	980	1	971	0	994
TRINITY_DN23851_c0_g2::TRINITY_DN23851_c0_g2_i1::g.35390::m.35390	MB3R2_ORYSJ	54.58	612	238	11	3	599	1	587	0	585
TRINITY_DN23875_c0_g1::TRINITY_DN23875_c0_g1_i1::g.35454::m.35454	WNK1_ORYSJ	71.99	457	108	8	1	446	257	704	0	631
TRINITY_DN23875_c0_g1::TRINITY_DN23875_c0_g1_i3::g.35457::m.35457	WNK1_ORYSJ	76.57	559	111	8	1	548	155	704	0	841
TRINITY_DN23889_c0_g2::TRINITY_DN23889_c0_g2_i1::g.35496::m.35496	ERL1_ARATH	73.3	352	76	3	2	351	631	966	0	540
TRINITY_DN23893_c0_g1::TRINITY_DN23893_c0_g1_i1::g.35509::m.35509	SBT23_ARATH	64.96	508	160	4	44	549	36	527	0	677
TRINITY_DN23893_c0_g2::TRINITY_DN23893_c0_g2_i1::g.35511::m.35511	SBT22_ARATH	63.68	815	289	5	44	852	38	851	0	1074
TRINITY_DN23945_c0_g1::TRINITY_DN23945_c0_g1_i1::g.35641::m.35641	APS2_ARATH	77.7	417	93	0	63	479	59	475	0	712
TRINITY_DN23945_c0_g1::TRINITY_DN23945_c0_g1_i2::g.35644::m.35644	APS2_ARATH	77.7	417	93	0	63	479	59	475	0	712
TRINITY_DN23945_c0_g1::TRINITY_DN23945_c0_g1_i7::g.35663::m.35663	APS2_ARATH	79.19	346	72	0	63	408	59	404	0	600
TRINITY_DN23945_c0_g1::TRINITY_DN23945_c0_g1_i8::g.35666::m.35666	APS2_ARATH	79.19	346	72	0	63	408	59	404	0	600
TRINITY_DN23966_c0_g2::TRINITY_DN23966_c0_g2_i1::g.35734::m.35734	TMN3_ARATH	84.26	591	89	2	7	593	2	592	0	1013
TRINITY_DN23966_c0_g2::TRINITY_DN23966_c0_g2_i2::g.35739::m.35739	TMN3_ARATH	88.01	467	56	0	1	467	126	592	0	840
TRINITY_DN23980_c0_g1::TRINITY_DN23980_c0_g1_i1::g.35791::m.35791	ZDHC9_ARATH	65.5	400	130	5	6	402	30	424	0	528
TRINITY_DN23980_c0_g2::TRINITY_DN23980_c0_g2_i1::g.35793::m.35793	ZDHC9_ARATH	64.65	430	142	7	1	426	1	424	0	552
TRINITY_DN23989_c0_g1::TRINITY_DN23989_c0_g1_i3::g.35812::m.35812	PUR8_PSEAE	57.52	452	191	1	79	529	5	456	0	562
TRINITY_DN24018_c0_g2::TRINITY_DN24018_c0_g2_i1::g.35894::m.35894	CAP10_ARATH	55.89	526	179	11	8	513	11	503	0	546
TRINITY_DN24018_c0_g2::TRINITY_DN24018_c0_g2_i2::g.35899::m.35899	CAP10_ARATH	55.89	526	179	11	8	513	11	503	0	546
TRINITY_DN24018_c0_g2::TRINITY_DN24018_c0_g2_i3::g.35900::m.35900	CAP10_ARATH	55.89	526	179	11	8	513	11	503	0	546
TRINITY_DN24018_c0_g2::TRINITY_DN24018_c0_g2_i4::g.35905::m.35905	CAP10_ARATH	55.89	526	179	11	8	513	11	503	0	546
TRINITY_DN24019_c0_g2::TRINITY_DN24019_c0_g2_i2::g.35912::m.35912	NPG1_ARATH	65.92	669	222	3	49	713	34	700	0	863
TRINITY_DN24051_c0_g1::TRINITY_DN24051_c0_g1_i1::g.36027::m.36027	TBA1_HORVU	99.71	346	1	0	1	346	1	346	0	719
TRINITY_DN24051_c0_g1::TRINITY_DN24051_c0_g1_i3::g.36031::m.36031	TBA1_HORVU	99.78	450	1	0	1	450	1	450	0	936
TRINITY_DN24059_c0_g3::TRINITY_DN24059_c0_g3_i1::g.36080::m.36080	GUX7_ARATH	63.74	444	158	3	11	453	53	494	0	598
TRINITY_DN24071_c0_g1::TRINITY_DN24071_c0_g1_i1::g.36140::m.36140	MFPA_CUCSA	66.06	710	237	2	6	711	5	714	0	982
TRINITY_DN24071_c0_g1::TRINITY_DN24071_c0_g1_i2::g.36141::m.36141	MFPA_CUCSA	64.38	612	214	2	6	613	5	616	0	818
TRINITY_DN24071_c0_g1::TRINITY_DN24071_c0_g1_i3::g.36142::m.36142	MFPA_CUCSA	66.01	712	238	2	6	713	5	716	0	984
TRINITY_DN24086_c0_g1::TRINITY_DN24086_c0_g1_i2::g.36207::m.36207	MTP3_ORYSJ	80.19	414	74	3	1	410	1	410	0	672
TRINITY_DN24086_c0_g1::TRINITY_DN24086_c0_g1_i3::g.36212::m.36212	MTP3_ORYSJ	76.88	372	77	4	1	367	1	368	0	570
TRINITY_DN24086_c0_g1::TRINITY_DN24086_c0_g1_i7::g.36231::m.36231	MTP3_ORYSJ	83	347	55	1	17	363	68	410	0	593
TRINITY_DN24096_c0_g2::TRINITY_DN24096_c0_g2_i1::g.36303::m.36303	NAA15_ARATH	71.18	902	252	7	1	902	1	894	0	1283
TRINITY_DN24104_c0_g1::TRINITY_DN24104_c0_g1_i2::g.36326::m.36326	MYBS3_ORYSJ	86.29	321	34	5	68	381	1	318	0	531
TRINITY_DN24124_c0_g1::TRINITY_DN24124_c0_g1_i1::g.36411::m.36411	TC159_ARATH	48.29	760	359	11	455	1193	749	1495	0	726
TRINITY_DN24124_c0_g1::TRINITY_DN24124_c0_g1_i2::g.36416::m.36416	TC159_ARATH	48.29	760	359	11	455	1193	749	1495	0	726
TRINITY_DN24124_c0_g2::TRINITY_DN24124_c0_g2_i1::g.36421::m.36421	TC159_ARATH	48.29	760	359	11	455	1193	749	1495	0	726
TRINITY_DN24124_c0_g2::TRINITY_DN24124_c0_g2_i2::g.36426::m.36426	TC159_ARATH	48.29	760	359	11	455	1193	749	1495	0	726
TRINITY_DN24137_c0_g1::TRINITY_DN24137_c0_g1_i1::g.36520::m.36520	AGD3_ARATH	66.87	652	174	15	1	638	195	818	0	789
TRINITY_DN24137_c0_g1::TRINITY_DN24137_c0_g1_i2::g.36524::m.36524	AGD3_ARATH	70.33	846	209	15	1	832	1	818	0	1139
TRINITY_DN24153_c0_g2::TRINITY_DN24153_c0_g2_i4::g.36601::m.36601	SYHM_ARATH	64.78	460	143	3	51	501	37	486	0	617
TRINITY_DN24159_c0_g2::TRINITY_DN24159_c0_g2_i1::g.36659::m.36659	RH1_ORYSJ	83.65	526	80	3	1	526	2	521	0	897
TRINITY_DN24162_c0_g1::TRINITY_DN24162_c0_g1_i1::g.36677::m.36677	Y1342_ARATH	43.72	716	342	19	5	696	7	685	0	561
TRINITY_DN24183_c0_g1::TRINITY_DN24183_c0_g1_i1::g.36759::m.36759	CADH1_ORYSJ	84.27	356	54	1	1	356	1	354	0	613
TRINITY_DN24183_c0_g1::TRINITY_DN24183_c0_g1_i2::g.36760::m.36760	CADH1_ORYSJ	84.27	356	54	1	1	356	1	354	0	613
TRINITY_DN24183_c0_g1::TRINITY_DN24183_c0_g1_i3::g.36761::m.36761	CADH1_ORYSJ	84.27	356	54	1	94	449	1	354	0	613
TRINITY_DN24204_c0_g1::TRINITY_DN24204_c0_g1_i1::g.36931::m.36931	FTIP1_ARATH	43.43	753	405	8	141	879	49	794	0	637
TRINITY_DN24236_c0_g2::TRINITY_DN24236_c0_g2_i1::g.37160::m.37160	HERK_ARATH	58.56	818	320	9	43	853	25	830	0	941
TRINITY_DN24239_c0_g1::TRINITY_DN24239_c0_g1_i1::g.37164::m.37164	RH29_ORYSI	81.15	610	93	6	7	611	3	595	0	992
TRINITY_DN24239_c0_g1::TRINITY_DN24239_c0_g1_i2::g.37168::m.37168	RH29_ORYSI	77.92	838	153	11	7	835	3	817	0	1294
TRINITY_DN24239_c0_g2::TRINITY_DN24239_c0_g2_i1::g.37171::m.37171	RH29_ORYSJ	80.56	607	102	4	7	611	3	595	0	991
TRINITY_DN24239_c0_g3::TRINITY_DN24239_c0_g3_i1::g.37173::m.37173	RH29_ORYSJ	80.56	607	102	4	7	611	3	595	0	991
TRINITY_DN24242_c0_g1::TRINITY_DN24242_c0_g1_i1::g.37202::m.37202	PBS1_ARATH	66.74	481	121	10	1	471	1	452	0	610
TRINITY_DN24251_c0_g1::TRINITY_DN24251_c0_g1_i1::g.37276::m.37276	AB5G_ORYSJ	78.87	407	74	3	1	401	282	682	0	626
TRINITY_DN24251_c0_g2::TRINITY_DN24251_c0_g2_i1::g.37285::m.37285	AB16G_ARATH	70.71	396	105	2	1	385	232	627	0	569
TRINITY_DN24259_c0_g2::TRINITY_DN24259_c0_g2_i2::g.37313::m.37313	CNIF1_ARATH	74.39	410	105	0	78	487	52	461	0	635
TRINITY_DN24276_c0_g2::TRINITY_DN24276_c0_g2_i1::g.37378::m.37378	LSG12_ARATH	57.24	594	228	9	16	597	9	588	0	659
TRINITY_DN24276_c0_g3::TRINITY_DN24276_c0_g3_i1::g.37385::m.37385	LSG12_ARATH	57.96	597	221	11	65	649	3	581	0	663
TRINITY_DN24278_c0_g2::TRINITY_DN24278_c0_g2_i1::g.37399::m.37399	CSLE2_ORYSJ	78.13	727	157	1	14	738	17	743	0	1192
TRINITY_DN24278_c0_g2::TRINITY_DN24278_c0_g2_i2::g.37401::m.37401	CSLE2_ORYSJ	80.33	615	121	0	1	615	129	743	0	1042
TRINITY_DN24278_c0_g2::TRINITY_DN24278_c0_g2_i3::g.37404::m.37404	CSLE2_ORYSJ	76.82	358	83	0	1	358	386	743	0	573
TRINITY_DN24278_c0_g2::TRINITY_DN24278_c0_g2_i4::g.37409::m.37409	CSLE2_ORYSJ	76.82	358	83	0	1	358	386	743	0	573
TRINITY_DN24278_c0_g2::TRINITY_DN24278_c0_g2_i4::g.37408::m.37408	CSLE2_ORYSJ	78.83	359	74	1	14	370	17	375	0	597
TRINITY_DN24282_c0_g2::TRINITY_DN24282_c0_g2_i1::g.37433::m.37433	ARFC_ORYSJ	73.64	660	149	5	8	649	79	731	0	924
TRINITY_DN24306_c0_g1::TRINITY_DN24306_c0_g1_i3::g.37524::m.37524	CD48C_ARATH	57.51	666	256	12	48	704	152	799	0	710
TRINITY_DN24306_c0_g1::TRINITY_DN24306_c0_g1_i4::g.37527::m.37527	CD48C_ARATH	57.25	655	253	12	48	693	152	788	0	691
TRINITY_DN24312_c0_g1::TRINITY_DN24312_c0_g1_i2::g.37567::m.37567	NIP22_MAIZE	85.14	296	39	3	5	300	4	294	0	518
TRINITY_DN24313_c0_g1::TRINITY_DN24313_c0_g1_i1::g.37577::m.37577	C3H24_ORYSJ	86.82	759	79	6	1	749	16	763	0	1218
TRINITY_DN24313_c0_g1::TRINITY_DN24313_c0_g1_i2::g.37584::m.37584	C3H24_ORYSJ	86.82	759	79	6	1	749	16	763	0	1218
TRINITY_DN24315_c0_g1::TRINITY_DN24315_c0_g1_i1::g.37594::m.37594	CCS1_ORYSJ	81.49	562	91	3	52	600	1	562	0	891
TRINITY_DN24315_c0_g1::TRINITY_DN24315_c0_g1_i2::g.37597::m.37597	CCS1_ORYSJ	80.9	466	76	3	52	504	1	466	0	716
TRINITY_DN24315_c0_g1::TRINITY_DN24315_c0_g1_i3::g.37600::m.37600	CCS1_ORYSJ	88.75	311	35	0	8	318	252	562	0	586
TRINITY_DN24318_c0_g2::TRINITY_DN24318_c0_g2_i1::g.37621::m.37621	NHX2_ARATH	75.31	405	98	1	11	415	17	419	0	634
TRINITY_DN24319_c0_g1::TRINITY_DN24319_c0_g1_i2::g.37623::m.37623	RFC4_ORYSJ	94.28	332	19	0	22	353	3	334	0	651
TRINITY_DN24323_c0_g1::TRINITY_DN24323_c0_g1_i1::g.37667::m.37667	SKI2_ARATH	67.55	604	186	4	1	600	750	1347	0	834
TRINITY_DN24323_c0_g1::TRINITY_DN24323_c0_g1_i1::g.37666::m.37666	SKI2_ARATH	58.76	628	227	10	1	624	104	703	0	712
TRINITY_DN24323_c0_g1::TRINITY_DN24323_c0_g1_i2::g.37669::m.37669	SKI2_ARATH	56.41	725	277	12	9	722	7	703	0	788
TRINITY_DN24323_c0_g1::TRINITY_DN24323_c0_g1_i2::g.37670::m.37670	SKI2_ARATH	67.55	604	186	4	1	600	750	1347	0	834
TRINITY_DN24323_c0_g1::TRINITY_DN24323_c0_g1_i3::g.37672::m.37672	SKI2_ARATH	62.47	1375	467	16	9	1368	7	1347	0	1707
TRINITY_DN24323_c0_g1::TRINITY_DN24323_c0_g1_i4::g.37674::m.37674	SKI2_ARATH	68.49	622	186	4	1	618	732	1347	0	872
TRINITY_DN24323_c0_g1::TRINITY_DN24323_c0_g1_i4::g.37673::m.37673	SKI2_ARATH	58.77	633	225	11	1	627	104	706	0	715
TRINITY_DN24339_c0_g1::TRINITY_DN24339_c0_g1_i1::g.37751::m.37751	FBL3_ARATH	50.69	651	317	4	43	692	12	659	0	579
TRINITY_DN24339_c0_g1::TRINITY_DN24339_c0_g1_i3::g.37761::m.37761	FBL3_ARATH	50.77	646	315	3	43	687	12	655	0	577
TRINITY_DN24346_c0_g4::TRINITY_DN24346_c0_g4_i1::g.37794::m.37794	OCT7_ARATH	58.68	501	186	6	11	500	1	491	0	526
TRINITY_DN24346_c0_g4::TRINITY_DN24346_c0_g4_i2::g.37796::m.37796	OCT7_ARATH	58.68	501	186	6	1	490	1	491	0	527
TRINITY_DN24352_c0_g1::TRINITY_DN24352_c0_g1_i1::g.37822::m.37822	TIR1B_ORYSJ	91.48	317	27	0	1	317	1	317	0	604
TRINITY_DN24352_c0_g1::TRINITY_DN24352_c0_g1_i3::g.37839::m.37839	TIR1B_ORYSJ	90.7	527	49	0	1	527	1	527	0	999
TRINITY_DN24352_c0_g1::TRINITY_DN24352_c0_g1_i4::g.37846::m.37846	TIR1B_ORYSJ	85.93	398	56	0	13	410	130	527	0	708
TRINITY_DN24352_c0_g1::TRINITY_DN24352_c0_g1_i6::g.37857::m.37857	TIR1B_ORYSJ	90.7	527	49	0	1	527	1	527	0	999
TRINITY_DN24352_c0_g1::TRINITY_DN24352_c0_g1_i7::g.37861::m.37861	TIR1B_ORYSJ	91.48	317	27	0	1	317	1	317	0	604
TRINITY_DN24352_c0_g1::TRINITY_DN24352_c0_g1_i8::g.37866::m.37866	TIR1B_ORYSJ	85.93	398	56	0	13	410	130	527	0	708
TRINITY_DN24353_c0_g1::TRINITY_DN24353_c0_g1_i1::g.37874::m.37874	PP390_ARATH	52.51	876	369	9	17	887	17	850	0	924
TRINITY_DN24363_c0_g1::TRINITY_DN24363_c0_g1_i1::g.37915::m.37915	HPT1_ORYSJ	80.69	404	74	3	40	439	1	404	0	643
TRINITY_DN24364_c0_g1::TRINITY_DN24364_c0_g1_i1::g.37921::m.37921	KPK2_ARATH	64.53	468	146	4	15	477	13	465	0	617
TRINITY_DN24364_c0_g1::TRINITY_DN24364_c0_g1_i4::g.37931::m.37931	KPK2_ARATH	64.53	468	146	4	15	477	13	465	0	617
TRINITY_DN24373_c0_g1::TRINITY_DN24373_c0_g1_i1::g.37974::m.37974	PDX11_ORYSJ	91.54	319	23	2	106	421	1	318	0	585
TRINITY_DN24377_c0_g2::TRINITY_DN24377_c0_g2_i1::g.37991::m.37991	NSTU2_ARATH	68.52	378	119	0	1	378	1	378	0	529
TRINITY_DN24397_c0_g2::TRINITY_DN24397_c0_g2_i1::g.38053::m.38053	HAK23_ORYSJ	83.3	880	125	7	43	906	4	877	0	1470
TRINITY_DN24398_c0_g1::TRINITY_DN24398_c0_g1_i1::g.38057::m.38057	BXL7_ARATH	54.95	748	317	7	31	767	22	760	0	840
TRINITY_DN24400_c0_g2::TRINITY_DN24400_c0_g2_i1::g.38067::m.38067	VDE_SPIOL	72.68	377	101	1	86	460	96	472	0	593
TRINITY_DN24400_c0_g2::TRINITY_DN24400_c0_g2_i6::g.38095::m.38095	VDE_SPIOL	72.68	377	101	1	80	454	96	472	0	592
TRINITY_DN24408_c0_g1::TRINITY_DN24408_c0_g1_i1::g.38150::m.38150	CKX11_ORYSJ	80.49	410	71	5	35	441	1	404	0	614
TRINITY_DN24408_c0_g1::TRINITY_DN24408_c0_g1_i2::g.38154::m.38154	CKX11_ORYSJ	80.27	512	90	6	35	541	1	506	0	775
TRINITY_DN24410_c0_g1::TRINITY_DN24410_c0_g1_i1::g.38177::m.38177	NT101_ARATH	66.86	1029	331	5	44	1065	1	1026	0	1382
TRINITY_DN24412_c0_g2::TRINITY_DN24412_c0_g2_i1::g.38182::m.38182	MRS2G_ORYSI	77.61	402	79	3	1	395	1	398	0	592
TRINITY_DN24412_c0_g3::TRINITY_DN24412_c0_g3_i1::g.38188::m.38188	MRS2G_ORYSI	82.44	336	55	1	13	348	67	398	0	555
TRINITY_DN24451_c0_g1::TRINITY_DN24451_c0_g1_i2::g.38421::m.38421	B120_ARATH	43.68	847	429	18	20	841	22	845	0	680
TRINITY_DN24457_c0_g1::TRINITY_DN24457_c0_g1_i3::g.38462::m.38462	CRY2_ARATH	61.41	539	201	4	1	538	1	533	0	706
TRINITY_DN24457_c0_g1::TRINITY_DN24457_c0_g1_i5::g.38468::m.38468	CRY2_ARATH	61.41	539	201	4	1	538	1	533	0	707
TRINITY_DN24465_c0_g1::TRINITY_DN24465_c0_g1_i2::g.38511::m.38511	P2C35_ORYSJ	77.94	621	95	11	26	623	1	602	0	864
TRINITY_DN24465_c0_g1::TRINITY_DN24465_c0_g1_i3::g.38519::m.38519	P2C35_ORYSJ	79.03	658	96	11	26	660	1	639	0	939
TRINITY_DN24485_c0_g2::TRINITY_DN24485_c0_g2_i1::g.38617::m.38617	UBE13_WHEAT	98.27	462	8	0	1	462	592	1053	0	947
TRINITY_DN24485_c0_g2::TRINITY_DN24485_c0_g2_i2::g.38620::m.38620	UBE13_WHEAT	98.01	452	9	0	1	452	592	1043	0	927
TRINITY_DN24485_c0_g2::TRINITY_DN24485_c0_g2_i3::g.38621::m.38621	UBE13_WHEAT	98.25	457	8	0	1	457	592	1048	0	937
TRINITY_DN24494_c0_g1::TRINITY_DN24494_c0_g1_i1::g.38716::m.38716	PTR33_ARATH	63.67	578	202	5	17	592	5	576	0	723
TRINITY_DN24494_c0_g1::TRINITY_DN24494_c0_g1_i2::g.38721::m.38721	PTR33_ARATH	63.67	578	202	5	4	579	5	576	0	724
TRINITY_DN24495_c0_g1::TRINITY_DN24495_c0_g1_i1::g.38728::m.38728	SM3L2_ARATH	56.76	555	210	8	33	567	83	627	0	627
TRINITY_DN24495_c0_g1::TRINITY_DN24495_c0_g1_i2::g.38731::m.38731	SM3L2_ARATH	67.65	946	275	9	44	968	94	1029	0	1313
TRINITY_DN24500_c0_g2::TRINITY_DN24500_c0_g2_i1::g.38745::m.38745	CAO_ORYSJ	83.89	391	54	2	1	391	1	382	0	660
TRINITY_DN24500_c0_g2::TRINITY_DN24500_c0_g2_i2::g.38751::m.38751	CAO_ORYSJ	86	550	68	2	1	550	1	541	0	971
TRINITY_DN24500_c0_g2::TRINITY_DN24500_c0_g2_i3::g.38756::m.38756	CAO_ORYSJ	86.64	449	52	1	1	449	101	541	0	798
TRINITY_DN24500_c0_g2::TRINITY_DN24500_c0_g2_i6::g.38766::m.38766	CAO_ORYSJ	82.31	373	57	2	4	376	19	382	0	620
TRINITY_DN24500_c0_g2::TRINITY_DN24500_c0_g2_i7::g.38770::m.38770	CAO_ORYSJ	84.96	532	71	2	4	535	19	541	0	932
TRINITY_DN24503_c0_g1::TRINITY_DN24503_c0_g1_i2::g.38778::m.38778	PLDA1_ORYSJ	89.41	812	86	0	1	812	1	812	0	1548
TRINITY_DN24503_c0_g1::TRINITY_DN24503_c0_g1_i3::g.38784::m.38784	PLDA1_ORYSJ	89.41	812	86	0	1	812	1	812	0	1548
TRINITY_DN24514_c0_g1::TRINITY_DN24514_c0_g1_i1::g.38816::m.38816	NCL1_ORYSJ	85.79	366	52	0	1	366	219	584	0	671
TRINITY_DN24514_c0_g1::TRINITY_DN24514_c0_g1_i5::g.38830::m.38830	NCL1_ORYSJ	79.9	403	72	2	14	409	1	401	0	590
TRINITY_DN24514_c0_g1::TRINITY_DN24514_c0_g1_i7::g.38839::m.38839	NCL1_ORYSJ	82.25	586	95	2	14	592	1	584	0	924
TRINITY_DN24521_c0_g2::TRINITY_DN24521_c0_g2_i2::g.38890::m.38890	CHLP_ORYSJ	90.28	319	30	1	1	318	1	319	0	519
TRINITY_DN24521_c0_g2::TRINITY_DN24521_c0_g2_i3::g.38896::m.38896	CHLP_ORYSJ	91.36	463	39	1	1	462	1	463	0	798
TRINITY_DN24539_c0_g1::TRINITY_DN24539_c0_g1_i2::g.39021::m.39021	TRPB2_MAIZE	93.43	350	21	1	134	483	38	385	0	681
TRINITY_DN24539_c0_g1::TRINITY_DN24539_c0_g1_i3::g.39025::m.39025	TRPB2_MAIZE	93.38	408	25	1	134	541	38	443	0	794
TRINITY_DN24555_c0_g1::TRINITY_DN24555_c0_g1_i2::g.39126::m.39126	RSH3C_ARATH	58.75	480	176	5	10	474	229	701	0	559
TRINITY_DN24556_c0_g1::TRINITY_DN24556_c0_g1_i1::g.39127::m.39127	VPS41_SOLLC	67.46	928	276	7	8	912	36	960	0	1323
TRINITY_DN24556_c0_g1::TRINITY_DN24556_c0_g1_i2::g.39130::m.39130	VPS41_SOLLC	61.1	419	142	2	1	398	542	960	0	535
TRINITY_DN24556_c0_g1::TRINITY_DN24556_c0_g1_i3::g.39133::m.39133	VPS41_SOLLC	72.87	516	135	5	8	521	36	548	0	797
TRINITY_DN24577_c0_g1::TRINITY_DN24577_c0_g1_i2::g.39226::m.39226	GPDA_ORYSJ	92.01	363	29	0	52	414	75	437	0	652
TRINITY_DN24577_c0_g1::TRINITY_DN24577_c0_g1_i3::g.39230::m.39230	GPDA_ORYSJ	92.08	366	29	0	52	417	75	440	0	659
TRINITY_DN24578_c0_g1::TRINITY_DN24578_c0_g1_i3::g.39297::m.39297	B120_ARATH	41.23	798	403	20	2	753	72	849	0	557
TRINITY_DN24578_c0_g1::TRINITY_DN24578_c0_g1_i5::g.39304::m.39304	B120_ARATH	41.56	794	401	20	2	748	72	849	0	561
TRINITY_DN24587_c0_g1::TRINITY_DN24587_c0_g1_i1::g.39343::m.39343	CAAT2_ARATH	60.61	490	185	6	40	524	149	635	0	592
TRINITY_DN24587_c0_g1::TRINITY_DN24587_c0_g1_i2::g.39345::m.39345	CAAT2_ARATH	64.11	627	217	6	70	691	12	635	0	803
TRINITY_DN24587_c0_g1::TRINITY_DN24587_c0_g1_i4::g.39352::m.39352	CAAT2_ARATH	65.73	496	165	4	70	563	12	504	0	654
TRINITY_DN24587_c0_g2::TRINITY_DN24587_c0_g2_i1::g.39356::m.39356	CAAT2_ARATH	66.93	641	184	7	4	629	6	633	0	846
TRINITY_DN24587_c0_g2::TRINITY_DN24587_c0_g2_i2::g.39361::m.39361	CAAT2_ARATH	65.21	618	163	8	4	608	6	584	0	776
TRINITY_DN24593_c0_g1::TRINITY_DN24593_c0_g1_i3::g.39395::m.39395	SNL6_ORYSJ	86.63	374	39	2	1	363	1	374	0	630
TRINITY_DN24595_c0_g2::TRINITY_DN24595_c0_g2_i1::g.39403::m.39403	PIRL6_ORYSJ	81.03	585	111	0	1	585	1	585	0	877
TRINITY_DN24609_c1_g1::TRINITY_DN24609_c1_g1_i1::g.39455::m.39455	2A5K_ARATH	53.27	505	209	4	1	487	1	496	0	553
TRINITY_DN24619_c0_g2::TRINITY_DN24619_c0_g2_i3::g.39501::m.39501	INT4_ARATH	66.19	562	179	4	1	554	2	560	0	722
TRINITY_DN24619_c0_g2::TRINITY_DN24619_c0_g2_i4::g.39504::m.39504	INT4_ARATH	66.19	562	179	4	1	554	2	560	0	722
TRINITY_DN24620_c0_g1::TRINITY_DN24620_c0_g1_i1::g.39507::m.39507	PME3_CITSI	53.11	546	225	9	53	588	60	584	0	556
TRINITY_DN24621_c0_g2::TRINITY_DN24621_c0_g2_i1::g.39514::m.39514	RMR2_ORYSJ	73.76	465	118	2	1	465	1	461	0	675
TRINITY_DN24624_c0_g2::TRINITY_DN24624_c0_g2_i1::g.39529::m.39529	ADT_ORYSJ	92.69	383	24	2	1	380	1	382	0	699
TRINITY_DN24624_c0_g2::TRINITY_DN24624_c0_g2_i2::g.39531::m.39531	ADT_ORYSJ	92.69	383	24	2	81	460	1	382	0	699
TRINITY_DN24624_c0_g2::TRINITY_DN24624_c0_g2_i4::g.39536::m.39536	ADT_ORYSJ	91.23	285	21	2	81	362	1	284	0	514
TRINITY_DN24624_c0_g2::TRINITY_DN24624_c0_g2_i5::g.39538::m.39538	ADT_ORYSJ	91.23	285	21	2	1	282	1	284	0	514
TRINITY_DN24642_c0_g1::TRINITY_DN24642_c0_g1_i1::g.39612::m.39612	GT12_ORYSJ	82.58	442	77	0	1	442	1	442	0	770
TRINITY_DN24642_c0_g1::TRINITY_DN24642_c0_g1_i2::g.39614::m.39614	GT12_ORYSJ	82.74	307	53	0	1	307	1	307	0	520
TRINITY_DN24658_c0_g2::TRINITY_DN24658_c0_g2_i1::g.39713::m.39713	AGO1B_ORYSJ	86.39	382	51	1	20	401	601	981	0	700
TRINITY_DN24658_c0_g2::TRINITY_DN24658_c0_g2_i2::g.39714::m.39714	AGO1B_ORYSJ	87.28	456	57	1	1	456	527	981	0	845
TRINITY_DN24659_c0_g1::TRINITY_DN24659_c0_g1_i1::g.39715::m.39715	NPGR1_ARATH	50.7	718	324	7	5	717	1	693	0	693
TRINITY_DN24660_c0_g2::TRINITY_DN24660_c0_g2_i1::g.39717::m.39717	P4KG7_ARATH	58.79	677	225	12	1	650	1	650	0	719
TRINITY_DN24660_c0_g3::TRINITY_DN24660_c0_g3_i1::g.39723::m.39723	P4KG7_ARATH	58.79	677	225	12	1	650	1	650	0	719
TRINITY_DN24663_c0_g1::TRINITY_DN24663_c0_g1_i1::g.39744::m.39744	GH311_ORYSJ	80.71	591	79	2	31	586	1	591	0	968
TRINITY_DN24663_c0_g1::TRINITY_DN24663_c0_g1_i2::g.39749::m.39749	GH311_ORYSJ	80.71	591	79	2	31	586	1	591	0	968
TRINITY_DN24663_c0_g1::TRINITY_DN24663_c0_g1_i3::g.39753::m.39753	GH311_ORYSJ	85.61	403	58	0	31	433	1	403	0	718
TRINITY_DN24663_c0_g1::TRINITY_DN24663_c0_g1_i4::g.39756::m.39756	GH311_ORYSJ	78.16	403	54	1	31	399	1	403	0	639
TRINITY_DN24663_c0_g1::TRINITY_DN24663_c0_g1_i5::g.39760::m.39760	GH311_ORYSJ	85.79	591	83	1	31	620	1	591	0	1048
TRINITY_DN24663_c0_g1::TRINITY_DN24663_c0_g1_i6::g.39763::m.39763	GH311_ORYSJ	85.79	591	83	1	31	620	1	591	0	1048
TRINITY_DN24678_c0_g1::TRINITY_DN24678_c0_g1_i1::g.39823::m.39823	CLPB3_ORYSJ	92.4	671	51	0	3	673	313	983	0	1253
TRINITY_DN24678_c0_g1::TRINITY_DN24678_c0_g1_i2::g.39826::m.39826	CLPB3_ORYSJ	88.91	956	104	2	7	961	29	983	0	1691
TRINITY_DN24678_c0_g1::TRINITY_DN24678_c0_g1_i3::g.39828::m.39828	CLPB3_ORYSJ	91.85	675	55	0	24	698	309	983	0	1252
TRINITY_DN24681_c0_g2::TRINITY_DN24681_c0_g2_i1::g.39833::m.39833	PAH2_ARATH	65.59	401	122	5	177	572	536	925	0	556
TRINITY_DN24683_c0_g1::TRINITY_DN24683_c0_g1_i3::g.39847::m.39847	SPO12_ORYSI	85.68	384	54	1	18	400	2	385	0	681
TRINITY_DN24695_c0_g1::TRINITY_DN24695_c0_g1_i2::g.39894::m.39894	JM706_ORYSJ	72.85	873	203	12	2	861	4	855	0	1272
TRINITY_DN24695_c0_g1::TRINITY_DN24695_c0_g1_i3::g.39898::m.39898	JM706_ORYSJ	72.41	848	200	12	1	835	29	855	0	1229
TRINITY_DN24695_c0_g1::TRINITY_DN24695_c0_g1_i4::g.39901::m.39901	JM706_ORYSJ	79.66	649	116	6	2	642	4	644	0	1075
TRINITY_DN24698_c0_g1::TRINITY_DN24698_c0_g1_i3::g.39913::m.39913	AK1_ARATH	83.23	310	51	1	1	309	237	546	0	533
TRINITY_DN24704_c0_g1::TRINITY_DN24704_c0_g1_i3::g.39937::m.39937	RH9_ORYSJ	79.63	437	88	1	49	485	42	477	0	699
TRINITY_DN24709_c0_g1::TRINITY_DN24709_c0_g1_i1::g.39950::m.39950	SLU7_ORYSJ	91.6	536	44	1	1	535	1	536	0	992
TRINITY_DN24713_c0_g3::TRINITY_DN24713_c0_g3_i1::g.39961::m.39961	ARFN_ORYSJ	78.11	434	91	4	1	433	1	431	0	640
TRINITY_DN24714_c1_g1::TRINITY_DN24714_c1_g1_i1::g.39970::m.39970	ORP2A_ARATH	67.04	446	124	4	1	446	293	715	0	629
TRINITY_DN24714_c1_g1::TRINITY_DN24714_c1_g1_i2::g.39972::m.39972	ORP2A_ARATH	60.22	641	209	11	19	650	112	715	0	754
TRINITY_DN24718_c0_g1::TRINITY_DN24718_c0_g1_i1::g.39978::m.39978	PYRD_ORYSJ	83.29	401	59	2	61	456	1	398	0	647
TRINITY_DN24718_c0_g1::TRINITY_DN24718_c0_g1_i3::g.39982::m.39982	PYRD_ORYSJ	86.65	472	55	2	61	527	1	469	0	779
TRINITY_DN24733_c0_g1::TRINITY_DN24733_c0_g1_i1::g.40048::m.40048	ABC1_ARATH	56.61	514	175	8	21	513	5	491	0	533
TRINITY_DN24733_c0_g1::TRINITY_DN24733_c0_g1_i3::g.40052::m.40052	ABC1_ARATH	59.56	633	208	8	21	632	5	610	0	727
TRINITY_DN24735_c0_g1::TRINITY_DN24735_c0_g1_i1::g.40065::m.40065	P2SAF_ORYSJ	83.72	393	37	3	22	389	26	416	0	631
TRINITY_DN24735_c0_g1::TRINITY_DN24735_c0_g1_i4::g.40075::m.40075	P2SAF_ORYSJ	83.6	372	34	3	22	368	26	395	0	592
TRINITY_DN24735_c0_g1::TRINITY_DN24735_c0_g1_i5::g.40078::m.40078	P2SAF_ORYSJ	82.58	333	31	3	22	329	26	356	0	523
TRINITY_DN24735_c0_g1::TRINITY_DN24735_c0_g1_i6::g.40081::m.40081	P2SAF_ORYSJ	82.58	333	31	3	22	329	26	356	0	523
TRINITY_DN24737_c0_g2::TRINITY_DN24737_c0_g2_i1::g.40089::m.40089	PIP_ARATH	70.86	350	94	3	66	408	31	379	0	529
TRINITY_DN24737_c0_g2::TRINITY_DN24737_c0_g2_i3::g.40096::m.40096	PIP_ARATH	76.66	317	73	1	6	321	63	379	0	527
TRINITY_DN24742_c1_g1::TRINITY_DN24742_c1_g1_i1::g.40125::m.40125	FH1_ORYSJ	87.88	528	48	6	26	538	434	960	0	919
TRINITY_DN24742_c1_g1::TRINITY_DN24742_c1_g1_i2::g.40128::m.40128	FH1_ORYSJ	90.31	423	36	3	1	419	539	960	0	786
TRINITY_DN24742_c2_g1::TRINITY_DN24742_c2_g1_i1::g.40130::m.40130	FH8_ORYSJ	89.72	428	39	3	1	423	457	884	0	780
TRINITY_DN24742_c2_g2::TRINITY_DN24742_c2_g2_i1::g.40134::m.40134	FH8_ORYSJ	90.16	386	34	2	1	382	457	842	0	704
TRINITY_DN24747_c0_g2::TRINITY_DN24747_c0_g2_i1::g.40158::m.40158	KPRS2_ORYSJ	87.89	380	39	2	23	395	20	399	0	671
TRINITY_DN24747_c0_g2::TRINITY_DN24747_c0_g2_i4::g.40167::m.40167	KPRS2_ORYSJ	95.99	299	12	0	6	304	101	399	0	592
TRINITY_DN24749_c0_g2::TRINITY_DN24749_c0_g2_i1::g.40182::m.40182	CKX3_ORYSJ	91.61	322	27	0	1	322	1	322	0	566
TRINITY_DN24749_c0_g2::TRINITY_DN24749_c0_g2_i3::g.40193::m.40193	CKX3_ORYSJ	85.12	336	47	1	39	371	190	525	0	587
TRINITY_DN24749_c0_g2::TRINITY_DN24749_c0_g2_i4::g.40198::m.40198	CKX3_ORYSJ	91.44	409	35	0	1	409	1	409	0	729
TRINITY_DN24749_c0_g2::TRINITY_DN24749_c0_g2_i5::g.40200::m.40200	CKX3_ORYSJ	88	525	60	1	1	522	1	525	0	903
TRINITY_DN24750_c0_g1::TRINITY_DN24750_c0_g1_i1::g.40207::m.40207	SYCM_ARATH	58.12	499	182	4	1	499	78	549	0	581
TRINITY_DN24754_c0_g1::TRINITY_DN24754_c0_g1_i1::g.40222::m.40222	PMK_ARATH	63.01	511	182	5	61	570	1	505	0	625
TRINITY_DN24761_c0_g2::TRINITY_DN24761_c0_g2_i1::g.40252::m.40252	YSL13_ORYSJ	88.52	331	37	1	1	331	373	702	0	601
TRINITY_DN24762_c0_g3::TRINITY_DN24762_c0_g3_i1::g.40257::m.40257	PGLR_VITVI	64.15	410	143	1	1	406	76	485	0	576
TRINITY_DN24763_c0_g1::TRINITY_DN24763_c0_g1_i2::g.40265::m.40265	P2C06_ORYSJ	83.69	466	53	4	17	478	20	466	0	729
TRINITY_DN24773_c0_g1::TRINITY_DN24773_c0_g1_i1::g.40306::m.40306	R51A2_MAIZE	93	343	21	1	1	343	1	340	0	654
TRINITY_DN24783_c0_g1::TRINITY_DN24783_c0_g1_i1::g.40344::m.40344	CIPK5_ORYSJ	81.77	351	61	2	1	351	114	461	0	604
TRINITY_DN24788_c0_g1::TRINITY_DN24788_c0_g1_i1::g.40354::m.40354	AB9C_ARATH	55.49	811	342	6	105	907	26	825	0	869
TRINITY_DN24788_c0_g2::TRINITY_DN24788_c0_g2_i1::g.40357::m.40357	AB9C_ARATH	59.36	1496	575	9	105	1590	26	1498	0	1801
TRINITY_DN24788_c0_g2::TRINITY_DN24788_c0_g2_i3::g.40362::m.40362	AB9C_ARATH	59.29	1464	563	9	105	1558	26	1466	0	1762
TRINITY_DN24788_c0_g2::TRINITY_DN24788_c0_g2_i5::g.40368::m.40368	AB9C_ARATH	69.62	451	137	0	1	451	1048	1498	0	687
TRINITY_DN24788_c0_g2::TRINITY_DN24788_c0_g2_i5::g.40367::m.40367	AB9C_ARATH	54.64	1034	436	9	105	1128	26	1036	0	1100
TRINITY_DN24788_c0_g2::TRINITY_DN24788_c0_g2_i6::g.40371::m.40371	AB9C_ARATH	54.64	1034	436	9	105	1128	26	1036	0	1100
TRINITY_DN24788_c0_g2::TRINITY_DN24788_c0_g2_i6::g.40372::m.40372	AB9C_ARATH	70.17	419	125	0	1	419	1048	1466	0	646
TRINITY_DN24796_c0_g1::TRINITY_DN24796_c0_g1_i1::g.40434::m.40434	PP198_ARATH	50.77	646	310	4	6	647	9	650	0	687
TRINITY_DN24826_c0_g1::TRINITY_DN24826_c0_g1_i1::g.40615::m.40615	F3PH_ARATH	54.44	507	218	5	22	525	12	508	0	580
TRINITY_DN24829_c0_g2::TRINITY_DN24829_c0_g2_i3::g.40645::m.40645	SRRT_ARATH	57.5	560	180	11	3	534	191	720	0	591
TRINITY_DN24829_c0_g2::TRINITY_DN24829_c0_g2_i4::g.40646::m.40646	SRRT_ARATH	55.23	554	189	13	44	547	104	648	0	540
TRINITY_DN24829_c0_g2::TRINITY_DN24829_c0_g2_i6::g.40651::m.40651	SRRT_ARATH	54.69	651	210	16	44	643	104	720	0	621
TRINITY_DN24829_c0_g3::TRINITY_DN24829_c0_g3_i1::g.40655::m.40655	SRRT_ARATH	56.02	689	212	20	8	640	67	720	0	664
TRINITY_DN24840_c0_g1::TRINITY_DN24840_c0_g1_i5::g.40731::m.40731	PSY_MAIZE	88.55	297	34	0	1	297	114	410	0	554
TRINITY_DN24850_c0_g3::TRINITY_DN24850_c0_g3_i1::g.40783::m.40783	RH36_ORYSJ	77.48	515	97	6	33	542	1	501	0	761
TRINITY_DN24850_c0_g3::TRINITY_DN24850_c0_g3_i2::g.40787::m.40787	RH36_ORYSJ	76.68	476	92	6	33	503	1	462	0	690
TRINITY_DN24853_c0_g2::TRINITY_DN24853_c0_g2_i1::g.40796::m.40796	SSY22_ORYSJ	75.04	705	138	8	99	776	1	694	0	1032
TRINITY_DN24853_c0_g2::TRINITY_DN24853_c0_g2_i2::g.40798::m.40798	SSY22_ORYSJ	75.04	705	138	8	99	776	1	694	0	1032
TRINITY_DN24853_c0_g2::TRINITY_DN24853_c0_g2_i3::g.40800::m.40800	SSY22_ORYSJ	86.16	318	44	0	8	325	377	694	0	583
TRINITY_DN24861_c0_g1::TRINITY_DN24861_c0_g1_i1::g.40864::m.40864	Y1743_ARATH	55.41	592	259	5	31	619	41	630	0	656
TRINITY_DN24862_c0_g3::TRINITY_DN24862_c0_g3_i1::g.40868::m.40868	AVPX_ARATH	87.44	446	56	0	1	446	178	623	0	793
TRINITY_DN24862_c0_g3::TRINITY_DN24862_c0_g3_i2::g.40873::m.40873	AVPX_ARATH	80.45	404	77	1	1	402	2	405	0	663
TRINITY_DN24862_c0_g3::TRINITY_DN24862_c0_g3_i3::g.40878::m.40878	AVPX_ARATH	82.32	622	108	1	1	620	2	623	0	1039
TRINITY_DN24862_c0_g3::TRINITY_DN24862_c0_g3_i4::g.40885::m.40885	AVPX_ARATH	89.44	625	66	0	1	625	178	802	0	1151
TRINITY_DN24862_c0_g3::TRINITY_DN24862_c0_g3_i5::g.40889::m.40889	AVPX_ARATH	85.02	801	118	1	1	799	2	802	0	1397
TRINITY_DN24870_c0_g3::TRINITY_DN24870_c0_g3_i1::g.40912::m.40912	PMGI_MAIZE	88.22	552	65	0	5	556	7	558	0	1031
TRINITY_DN24870_c0_g3::TRINITY_DN24870_c0_g3_i2::g.40919::m.40919	PMGI_MAIZE	85.6	361	52	0	5	365	7	367	0	654
TRINITY_DN24872_c0_g1::TRINITY_DN24872_c0_g1_i1::g.40929::m.40929	MDAR_SOLLC	80.92	346	66	0	1	346	20	365	0	583
TRINITY_DN24889_c0_g1::TRINITY_DN24889_c0_g1_i3::g.41008::m.41008	PUS6_ORYSJ	81.44	485	82	1	44	528	1	477	0	781
TRINITY_DN24902_c0_g1::TRINITY_DN24902_c0_g1_i1::g.41093::m.41093	ERS2_ORYSJ	85.89	638	83	5	1	636	1	633	0	1117
TRINITY_DN24902_c0_g1::TRINITY_DN24902_c0_g1_i2::g.41096::m.41096	ERS2_ORYSI	89.64	309	31	1	1	308	1	309	0	575
TRINITY_DN24902_c0_g1::TRINITY_DN24902_c0_g1_i4::g.41098::m.41098	ERS2_ORYSJ	88.95	516	56	1	1	515	1	516	0	940
TRINITY_DN24902_c0_g1::TRINITY_DN24902_c0_g1_i6::g.41103::m.41103	ERS2_ORYSI	90.47	430	40	1	1	429	1	430	0	799
TRINITY_DN24902_c0_g1::TRINITY_DN24902_c0_g1_i7::g.41104::m.41104	ERS2_ORYSJ	80.69	321	56	4	1	320	318	633	0	522
TRINITY_DN24920_c0_g1::TRINITY_DN24920_c0_g1_i1::g.41181::m.41181	U183_ARATH	80.15	398	75	3	29	426	17	410	0	679
TRINITY_DN24925_c0_g1::TRINITY_DN24925_c0_g1_i1::g.41211::m.41211	ILA_ARATH	63.65	2616	881	10	50	2650	121	2681	0	3302
TRINITY_DN24927_c0_g3::TRINITY_DN24927_c0_g3_i2::g.41229::m.41229	CKX5_ORYSJ	84.86	535	71	6	1	527	1	533	0	895
TRINITY_DN24927_c0_g3::TRINITY_DN24927_c0_g3_i4::g.41234::m.41234	CKX5_ORYSJ	86.05	337	41	4	1	332	1	336	0	556
TRINITY_DN24927_c0_g3::TRINITY_DN24927_c0_g3_i6::g.41239::m.41239	CKX5_ORYSJ	86.85	426	50	4	1	421	1	425	0	729
TRINITY_DN24936_c0_g2::TRINITY_DN24936_c0_g2_i1::g.41291::m.41291	BRM_ARATH	57.61	1913	708	33	39	1893	326	2193	0	2023
TRINITY_DN24936_c0_g2::TRINITY_DN24936_c0_g2_i2::g.41297::m.41297	BRM_ARATH	57.51	1925	719	34	39	1921	326	2193	0	2021
TRINITY_DN24939_c0_g1::TRINITY_DN24939_c0_g1_i1::g.41308::m.41308	HKT9_ORYSJ	73.78	370	95	1	1	370	1	368	0	537
TRINITY_DN24939_c0_g1::TRINITY_DN24939_c0_g1_i2::g.41312::m.41312	HKT9_ORYSJ	68.26	501	157	1	1	501	1	499	0	674
TRINITY_DN24940_c0_g1::TRINITY_DN24940_c0_g1_i1::g.41316::m.41316	NUDT3_ARATH	66.67	492	162	2	7	496	3	494	0	684
TRINITY_DN24940_c0_g1::TRINITY_DN24940_c0_g1_i2::g.41318::m.41318	NUDT3_ARATH	66.98	539	176	2	2	538	233	771	0	763
TRINITY_DN24940_c0_g1::TRINITY_DN24940_c0_g1_i3::g.41319::m.41319	NUDT3_ARATH	67.88	769	245	2	7	773	3	771	0	1102
TRINITY_DN24950_c0_g2::TRINITY_DN24950_c0_g2_i1::g.41371::m.41371	PP158_ARATH	48.32	685	346	2	22	698	110	794	0	665
TRINITY_DN24956_c0_g1::TRINITY_DN24956_c0_g1_i1::g.41410::m.41410	MACP2_ARATH	66.89	595	190	7	12	604	9	598	0	800
TRINITY_DN24956_c0_g1::TRINITY_DN24956_c0_g1_i2::g.41413::m.41413	MACP2_ARATH	66.89	595	190	7	12	604	9	598	0	800
TRINITY_DN24966_c0_g3::TRINITY_DN24966_c0_g3_i1::g.41471::m.41471	GALS1_ARATH	65.01	403	135	1	41	443	94	490	0	590
TRINITY_DN24969_c0_g1::TRINITY_DN24969_c0_g1_i1::g.41485::m.41485	MED23_ARATH	63.16	1588	531	16	3	1557	39	1605	0	2018
TRINITY_DN24969_c0_g1::TRINITY_DN24969_c0_g1_i2::g.41487::m.41487	MED23_ARATH	65.07	627	208	6	27	643	980	1605	0	808
TRINITY_DN24969_c0_g1::TRINITY_DN24969_c0_g1_i2::g.41486::m.41486	MED23_ARATH	61.85	962	324	10	2	940	38	979	0	1212
TRINITY_DN24969_c0_g3::TRINITY_DN24969_c0_g3_i1::g.41489::m.41489	MED23_ARATH	56.54	734	277	9	3	714	39	752	0	843
TRINITY_DN24980_c0_g1::TRINITY_DN24980_c0_g1_i1::g.41600::m.41600	LEU1A_SOLPN	72.97	566	143	4	64	623	28	589	0	845
TRINITY_DN24980_c0_g1::TRINITY_DN24980_c0_g1_i2::g.41604::m.41604	LEU1A_SOLPN	76.94	412	93	2	64	474	28	438	0	654
TRINITY_DN24980_c0_g1::TRINITY_DN24980_c0_g1_i3::g.41607::m.41607	LEU1A_SOLPN	80.11	362	70	2	64	424	28	388	0	600
TRINITY_DN24980_c0_g1::TRINITY_DN24980_c0_g1_i4::g.41611::m.41611	LEU1A_SOLPN	80.11	362	70	2	64	424	28	388	0	600
TRINITY_DN24988_c0_g1::TRINITY_DN24988_c0_g1_i1::g.41673::m.41673	PP413_ARATH	56.65	632	262	6	44	670	81	705	0	702
TRINITY_DN24988_c0_g1::TRINITY_DN24988_c0_g1_i4::g.41679::m.41679	PP413_ARATH	56.65	632	262	6	44	670	81	705	0	702
TRINITY_DN25003_c0_g1::TRINITY_DN25003_c0_g1_i2::g.41787::m.41787	C7A15_ARATH	51.39	502	236	3	27	528	19	512	0	542
TRINITY_DN25038_c0_g1::TRINITY_DN25038_c0_g1_i2::g.41964::m.41964	MIOX_ORYSJ	87.01	308	35	1	28	330	1	308	0	564
TRINITY_DN25039_c0_g1::TRINITY_DN25039_c0_g1_i2::g.41971::m.41971	CBPX_ORYSJ	86.47	340	45	1	104	442	4	343	0	627
TRINITY_DN25039_c0_g1::TRINITY_DN25039_c0_g1_i3::g.41975::m.41975	CBPX_ORYSJ	85.25	427	62	1	103	528	3	429	0	776
TRINITY_DN25040_c0_g1::TRINITY_DN25040_c0_g1_i1::g.42000::m.42000	HMA5_ARATH	58.71	930	376	4	122	1045	52	979	0	1098
TRINITY_DN25042_c0_g1::TRINITY_DN25042_c0_g1_i1::g.42012::m.42012	HGD_ORYSJ	85.48	310	41	3	66	374	14	320	0	528
TRINITY_DN25042_c0_g1::TRINITY_DN25042_c0_g1_i4::g.42019::m.42019	HGD_ORYSJ	87.61	452	49	4	66	516	14	459	0	799
TRINITY_DN25045_c0_g1::TRINITY_DN25045_c0_g1_i1::g.42031::m.42031	CALS3_ARATH	67.81	640	190	8	1	630	561	1194	0	870
TRINITY_DN25054_c0_g1::TRINITY_DN25054_c0_g1_i1::g.42064::m.42064	FH10_ORYSJ	73.06	850	189	8	34	848	37	881	0	1108
TRINITY_DN25055_c0_g1::TRINITY_DN25055_c0_g1_i2::g.42072::m.42072	PIX7_ARATH	71.68	459	103	9	50	496	45	488	0	639
TRINITY_DN25060_c0_g3::TRINITY_DN25060_c0_g3_i1::g.42124::m.42124	C3H55_ORYSJ	59.75	1021	313	27	1	988	1	956	0	1046
TRINITY_DN25060_c0_g4::TRINITY_DN25060_c0_g4_i1::g.42128::m.42128	C3H55_ORYSJ	59.57	846	262	20	8	832	170	956	0	865
TRINITY_DN25063_c0_g1::TRINITY_DN25063_c0_g1_i1::g.42139::m.42139	PP252_ARATH	58.32	583	243	0	60	642	51	633	0	731
TRINITY_DN25071_c0_g1::TRINITY_DN25071_c0_g1_i1::g.42162::m.42162	SPL6_ORYSJ	75.89	477	98	4	3	464	1	475	0	642
TRINITY_DN25071_c0_g2::TRINITY_DN25071_c0_g2_i1::g.42165::m.42165	SPL6_ORYSJ	78.2	500	92	4	3	487	1	498	0	709
TRINITY_DN25071_c0_g2::TRINITY_DN25071_c0_g2_i1::g.42166::m.42166	SPL6_ORYSJ	76.53	473	106	2	1	473	502	969	0	762
TRINITY_DN25071_c0_g2::TRINITY_DN25071_c0_g2_i2::g.42170::m.42170	SPL6_ORYSJ	77.46	976	198	6	3	963	1	969	0	1478
TRINITY_DN25074_c0_g1::TRINITY_DN25074_c0_g1_i1::g.42189::m.42189	AMO_ARATH	58.58	664	262	9	71	731	53	706	0	813
TRINITY_DN25074_c0_g1::TRINITY_DN25074_c0_g1_i2::g.42192::m.42192	AMO_ARATH	55.54	569	240	9	71	636	53	611	0	646
TRINITY_DN25074_c0_g1::TRINITY_DN25074_c0_g1_i4::g.42197::m.42197	AMO_ARATH	55.54	569	240	9	71	636	53	611	0	646
TRINITY_DN25092_c0_g2::TRINITY_DN25092_c0_g2_i1::g.42270::m.42270	SUS4_ORYSJ	91.84	282	23	0	1	282	528	809	0	554
TRINITY_DN25092_c0_g2::TRINITY_DN25092_c0_g2_i1::g.42269::m.42269	SUS4_ORYSJ	91.56	486	41	0	1	486	1	486	0	935
TRINITY_DN25092_c0_g2::TRINITY_DN25092_c0_g2_i2::g.42274::m.42274	SUS4_ORYSJ	91.97	809	65	0	1	809	1	809	0	1571
TRINITY_DN25094_c0_g1::TRINITY_DN25094_c0_g1_i4::g.42341::m.42341	STR7_ARATH	72.5	360	83	3	86	436	103	455	0	553
TRINITY_DN25094_c0_g1::TRINITY_DN25094_c0_g1_i5::g.42345::m.42345	STR7_ARATH	72.5	360	83	3	86	436	103	455	0	553
TRINITY_DN25094_c0_g1::TRINITY_DN25094_c0_g1_i6::g.42350::m.42350	STR7_ARATH	72.5	360	83	3	86	436	103	455	0	553
TRINITY_DN25100_c0_g1::TRINITY_DN25100_c0_g1_i1::g.42384::m.42384	SMG7_ARATH	38.52	1106	555	29	1	1028	1	1059	0	669
TRINITY_DN25100_c0_g1::TRINITY_DN25100_c0_g1_i2::g.42388::m.42388	SMG7_ARATH	38.52	1106	555	29	1	1028	1	1059	0	669
TRINITY_DN25101_c0_g1::TRINITY_DN25101_c0_g1_i1::g.42391::m.42391	IRE1_ORYSJ	70.83	576	148	5	1	563	278	846	0	813
TRINITY_DN25101_c0_g1::TRINITY_DN25101_c0_g1_i4::g.42398::m.42398	IRE1_ORYSJ	70.12	860	221	12	137	973	46	892	0	1177
TRINITY_DN25101_c0_g1::TRINITY_DN25101_c0_g1_i5::g.42401::m.42401	IRE1_ORYSJ	69.66	814	211	12	137	927	46	846	0	1104
TRINITY_DN25101_c0_g1::TRINITY_DN25101_c0_g1_i6::g.42404::m.42404	IRE1_ORYSJ	71.27	623	159	5	1	610	278	893	0	886
TRINITY_DN25105_c0_g1::TRINITY_DN25105_c0_g1_i1::g.42438::m.42438	FOLM_PEA	64.62	489	159	1	52	526	15	503	0	655
TRINITY_DN25105_c0_g1::TRINITY_DN25105_c0_g1_i2::g.42444::m.42444	FOLM_PEA	64.62	489	159	1	52	526	15	503	0	655
TRINITY_DN25105_c0_g1::TRINITY_DN25105_c0_g1_i3::g.42449::m.42449	FOLM_PEA	64.62	489	159	1	52	526	15	503	0	655
TRINITY_DN25107_c0_g1::TRINITY_DN25107_c0_g1_i1::g.42464::m.42464	CESA4_ORYSI	86.52	371	13	1	1	371	454	787	0	618
TRINITY_DN25107_c0_g1::TRINITY_DN25107_c0_g1_i2::g.42466::m.42466	CESA4_ORYSI	92.34	718	47	2	22	732	71	787	0	1300
TRINITY_DN25107_c0_g1::TRINITY_DN25107_c0_g1_i3::g.42468::m.42468	CESA4_ORYSI	87.9	777	48	3	1	770	50	787	0	1318
TRINITY_DN25107_c0_g1::TRINITY_DN25107_c0_g1_i4::g.42470::m.42470	CESA4_ORYSJ	90.72	722	30	1	48	769	103	787	0	1284
TRINITY_DN25107_c0_g1::TRINITY_DN25107_c0_g1_i5::g.42472::m.42472	CESA4_ORYSI	92.3	740	48	2	1	733	50	787	0	1334
TRINITY_DN25107_c0_g1::TRINITY_DN25107_c0_g1_i6::g.42474::m.42474	CESA4_ORYSI	96.11	334	13	0	1	334	454	787	0	686
TRINITY_DN25107_c0_g1::TRINITY_DN25107_c0_g1_i7::g.42476::m.42476	CESA4_ORYSI	90.49	631	23	1	1	631	194	787	0	1197
TRINITY_DN25107_c0_g1::TRINITY_DN25107_c0_g1_i8::g.42479::m.42479	CESA4_ORYSJ	96.13	594	23	0	1	594	194	787	0	1214
TRINITY_DN25114_c0_g1::TRINITY_DN25114_c0_g1_i1::g.42504::m.42504	IBR3_ARATH	69.11	832	245	4	1	831	1	821	0	1202
TRINITY_DN25114_c0_g1::TRINITY_DN25114_c0_g1_i2::g.42506::m.42506	IBR3_ARATH	72.5	560	144	2	13	571	271	821	0	838
TRINITY_DN25114_c0_g1::TRINITY_DN25114_c0_g1_i3::g.42508::m.42508	IBR3_ARATH	69.11	832	245	4	1	831	1	821	0	1202
TRINITY_DN25119_c0_g1::TRINITY_DN25119_c0_g1_i1::g.42528::m.42528	SCRL1_ORYSJ	41.91	1384	588	34	1	1342	885	2094	0	783
TRINITY_DN25121_c0_g1::TRINITY_DN25121_c0_g1_i1::g.42533::m.42533	FB304_ARATH	56.7	977	376	11	1	942	311	1275	0	1084
TRINITY_DN25121_c0_g1::TRINITY_DN25121_c0_g1_i2::g.42535::m.42535	FB304_ARATH	56.22	1069	421	11	1	1034	311	1367	0	1176
TRINITY_DN25126_c0_g1::TRINITY_DN25126_c0_g1_i3::g.42591::m.42591	PDI53_ORYSJ	79.59	387	75	4	35	418	40	425	0	611
TRINITY_DN25132_c0_g1::TRINITY_DN25132_c0_g1_i2::g.42625::m.42625	DGDG2_LOTJA	65.52	467	157	2	1	467	1	463	0	673
TRINITY_DN25146_c0_g1::TRINITY_DN25146_c0_g1_i1::g.42697::m.42697	FGT1_ARATH	67.62	386	121	2	1	382	910	1295	0	565
TRINITY_DN25146_c0_g1::TRINITY_DN25146_c0_g1_i2::g.42699::m.42699	FGT1_ARATH	67.62	386	121	2	1	382	910	1295	0	565
TRINITY_DN25153_c0_g2::TRINITY_DN25153_c0_g2_i1::g.42711::m.42711	C2D61_ARATH	45.73	667	300	10	58	696	4	636	0	603
TRINITY_DN25156_c0_g2::TRINITY_DN25156_c0_g2_i2::g.42739::m.42739	FEI1_ARATH	69.62	497	149	1	25	521	27	521	0	731
TRINITY_DN25156_c0_g2::TRINITY_DN25156_c0_g2_i4::g.42744::m.42744	FEI1_ARATH	70.04	564	167	1	25	588	27	588	0	837
TRINITY_DN25163_c0_g1::TRINITY_DN25163_c0_g1_i1::g.42787::m.42787	OAT_ORYSJ	89.64	473	41	3	1	466	1	472	0	859
TRINITY_DN25163_c0_g1::TRINITY_DN25163_c0_g1_i2::g.42790::m.42790	OAT_ORYSJ	92.18	307	24	0	6	312	166	472	0	582
TRINITY_DN2517_c0_g1::TRINITY_DN2517_c0_g1_i1::g.2368::m.2368	CSLF6_ORYSJ	85.82	529	63	5	1	519	426	952	0	881
TRINITY_DN2517_c0_g2::TRINITY_DN2517_c0_g2_i1::g.2373::m.2373	CSLF6_ORYSJ	85.82	529	63	5	1	519	426	952	0	881
TRINITY_DN25182_c0_g1::TRINITY_DN25182_c0_g1_i2::g.42886::m.42886	AP2A1_ARATH	73.67	942	215	6	3	942	1	911	0	1431
TRINITY_DN25182_c0_g1::TRINITY_DN25182_c0_g1_i3::g.42889::m.42889	AP2A2_ARATH	72.32	1044	253	7	3	1041	1	1013	0	1537
TRINITY_DN25186_c0_g1::TRINITY_DN25186_c0_g1_i1::g.42908::m.42908	GNOM_ARATH	67.49	806	256	5	1	801	632	1436	0	1108
TRINITY_DN25186_c0_g2::TRINITY_DN25186_c0_g2_i1::g.42909::m.42909	GNOM_ARATH	63	1419	482	11	66	1449	26	1436	0	1808
TRINITY_DN25200_c0_g1::TRINITY_DN25200_c0_g1_i2::g.42985::m.42985	C3H27_ORYSJ	74.26	882	203	12	1	870	30	899	0	1224
TRINITY_DN25208_c0_g1::TRINITY_DN25208_c0_g1_i1::g.43021::m.43021	AARE1_ORYSJ	81.87	750	134	2	98	847	7	754	0	1290
TRINITY_DN25208_c0_g1::TRINITY_DN25208_c0_g1_i2::g.43022::m.43022	AARE1_ORYSJ	82.31	769	134	2	79	847	9	775	0	1330
TRINITY_DN25208_c0_g1::TRINITY_DN25208_c0_g1_i3::g.43025::m.43025	AARE1_ORYSJ	82.31	769	134	2	100	868	9	775	0	1331
TRINITY_DN25208_c0_g1::TRINITY_DN25208_c0_g1_i4::g.43026::m.43026	AARE1_ORYSJ	82.09	748	132	2	79	826	9	754	0	1290
TRINITY_DN25208_c0_g1::TRINITY_DN25208_c0_g1_i5::g.43029::m.43029	AARE1_ORYSJ	80.24	572	111	2	79	650	9	578	0	967
TRINITY_DN25208_c0_g1::TRINITY_DN25208_c0_g1_i6::g.43032::m.43032	AARE1_ORYSJ	80.24	572	111	2	100	671	9	578	0	967
TRINITY_DN25220_c0_g2::TRINITY_DN25220_c0_g2_i1::g.43080::m.43080	ACA6_ORYSJ	83.96	767	121	1	1	767	257	1021	0	1325
TRINITY_DN25220_c0_g2::TRINITY_DN25220_c0_g2_i2::g.43083::m.43083	ACA6_ORYSJ	81.69	579	104	1	1	579	257	833	0	968
TRINITY_DN25231_c0_g1::TRINITY_DN25231_c0_g1_i1::g.43156::m.43156	AT9_ORYSJ	90.19	418	40	1	68	485	3	419	0	782
TRINITY_DN25241_c0_g1::TRINITY_DN25241_c0_g1_i1::g.43228::m.43228	PSAB_WHEAT	100	734	0	0	1	734	1	734	0	1490
TRINITY_DN25241_c0_g1::TRINITY_DN25241_c0_g1_i2::g.43230::m.43230	PSAB_WHEAT	100	394	0	0	1	394	1	394	0	797
TRINITY_DN25241_c0_g1::TRINITY_DN25241_c0_g1_i2::g.43231::m.43231	PSAB_AGRST	100	342	0	0	5	346	393	734	0	701
TRINITY_DN25245_c0_g1::TRINITY_DN25245_c0_g1_i1::g.43243::m.43243	TRPB2_AQUAE	61.79	424	159	1	52	472	11	434	0	541
TRINITY_DN25245_c0_g1::TRINITY_DN25245_c0_g1_i3::g.43252::m.43252	TRPB2_AQUAE	63.09	401	145	1	6	403	34	434	0	535
TRINITY_DN25261_c0_g1::TRINITY_DN25261_c0_g1_i1::g.43322::m.43322	COBL2_ORYSJ	80.91	372	69	1	1	372	88	457	0	646
TRINITY_DN25261_c0_g1::TRINITY_DN25261_c0_g1_i2::g.43324::m.43324	COBL2_ORYSJ	80.41	444	82	2	14	457	19	457	0	765
TRINITY_DN25269_c0_g1::TRINITY_DN25269_c0_g1_i1::g.43377::m.43377	CARB_ORYSJ	91.64	1172	96	2	47	1217	1	1171	0	2194
TRINITY_DN25269_c0_g1::TRINITY_DN25269_c0_g1_i2::g.43383::m.43383	CARB_ORYSJ	91.64	1172	96	2	47	1217	1	1171	0	2194
TRINITY_DN25278_c0_g1::TRINITY_DN25278_c0_g1_i1::g.43442::m.43442	CD48E_ARATH	88.37	361	42	0	3	363	1	361	0	666
TRINITY_DN25280_c0_g2::TRINITY_DN25280_c0_g2_i2::g.43453::m.43453	ODBA2_ARATH	71.43	399	114	0	71	469	74	472	0	621
TRINITY_DN25287_c0_g1::TRINITY_DN25287_c0_g1_i1::g.43472::m.43472	XLG1_ARATH	56.81	690	269	11	170	849	218	888	0	764
TRINITY_DN25319_c0_g1::TRINITY_DN25319_c0_g1_i2::g.43668::m.43668	Y3627_ARATH	51.47	713	290	20	1	682	1	688	0	636
TRINITY_DN25320_c0_g1::TRINITY_DN25320_c0_g1_i1::g.43669::m.43669	CSLD1_ORYSJ	83.9	677	74	12	1	669	1	650	0	1127
TRINITY_DN25326_c0_g2::TRINITY_DN25326_c0_g2_i1::g.43718::m.43718	BGA11_ORYSJ	70.19	577	135	5	1	569	292	839	0	859
TRINITY_DN25326_c0_g2::TRINITY_DN25326_c0_g2_i2::g.43722::m.43722	BGA11_ORYSJ	73.77	549	135	4	1	541	292	839	0	875
TRINITY_DN25339_c0_g1::TRINITY_DN25339_c0_g1_i2::g.43815::m.43815	KN14R_ORYSJ	88.28	563	62	2	1	562	224	783	0	1021
TRINITY_DN25339_c0_g1::TRINITY_DN25339_c0_g1_i3::g.43816::m.43816	KN14R_ORYSJ	88.91	487	50	2	1	486	300	783	0	892
TRINITY_DN25342_c0_g1::TRINITY_DN25342_c0_g1_i1::g.43821::m.43821	STT3B_ORYSJ	96.18	681	25	1	1	680	41	721	0	1360
TRINITY_DN25346_c0_g1::TRINITY_DN25346_c0_g1_i1::g.43857::m.43857	PIRL1_ORYSJ	76.73	361	74	4	1	361	1	351	0	556
TRINITY_DN25346_c0_g1::TRINITY_DN25346_c0_g1_i2::g.43859::m.43859	PIRL1_ORYSJ	76.73	361	74	4	26	386	1	351	0	556
TRINITY_DN25349_c0_g1::TRINITY_DN25349_c0_g1_i1::g.43874::m.43874	Y1591_ARATH	66.46	975	298	14	45	999	6	971	0	1191
TRINITY_DN25349_c0_g1::TRINITY_DN25349_c0_g1_i2::g.43878::m.43878	Y1591_ARATH	68.31	833	235	14	45	857	6	829	0	1025
TRINITY_DN25349_c0_g1::TRINITY_DN25349_c0_g1_i3::g.43882::m.43882	Y1591_ARATH	68.31	833	235	14	45	857	6	829	0	1025
TRINITY_DN25349_c0_g1::TRINITY_DN25349_c0_g1_i5::g.43888::m.43888	Y1591_ARATH	66.89	912	273	14	45	936	6	908	0	1103
TRINITY_DN25349_c0_g1::TRINITY_DN25349_c0_g1_i6::g.43892::m.43892	Y1591_ARATH	62.39	1223	418	20	45	1243	6	1210	0	1377
TRINITY_DN25353_c0_g2::TRINITY_DN25353_c0_g2_i1::g.43915::m.43915	REF6_ARATH	42.67	989	426	22	70	1008	13	910	0	709
TRINITY_DN25355_c0_g1::TRINITY_DN25355_c0_g1_i2::g.43928::m.43928	FH7_ORYSJ	88.03	476	56	1	58	533	906	1380	0	813
TRINITY_DN25362_c0_g1::TRINITY_DN25362_c0_g1_i1::g.43983::m.43983	PPR9_ARATH	58.02	474	194	4	36	508	185	654	0	568
TRINITY_DN25370_c0_g3::TRINITY_DN25370_c0_g3_i1::g.44002::m.44002	FH13_ORYSJ	74.58	476	104	8	306	773	295	761	0	667
TRINITY_DN25377_c0_g3::TRINITY_DN25377_c0_g3_i3::g.44022::m.44022	ARP5_ORYSJ	80.21	581	104	3	171	746	1	575	0	888
TRINITY_DN25377_c0_g3::TRINITY_DN25377_c0_g3_i4::g.44024::m.44024	ARP5_ORYSJ	80.21	581	104	3	38	613	1	575	0	889
TRINITY_DN25381_c0_g1::TRINITY_DN25381_c0_g1_i1::g.44067::m.44067	GLPK_ARATH	75	528	122	2	8	534	4	522	0	799
TRINITY_DN25381_c0_g1::TRINITY_DN25381_c0_g1_i2::g.44070::m.44070	GLPK_ARATH	75	480	110	2	1	479	52	522	0	719
TRINITY_DN25381_c0_g2::TRINITY_DN25381_c0_g2_i1::g.44073::m.44073	GLPK_ARATH	73.73	415	99	2	4	417	117	522	0	608
TRINITY_DN25384_c0_g1::TRINITY_DN25384_c0_g1_i1::g.44081::m.44081	PP417_ARATH	54.35	517	233	2	31	545	142	657	0	587
TRINITY_DN25385_c0_g1::TRINITY_DN25385_c0_g1_i1::g.44085::m.44085	C7101_ARATH	63.36	494	170	3	17	510	12	494	0	648
TRINITY_DN2538_c0_g2::TRINITY_DN2538_c0_g2_i1::g.2417::m.2417	PAL2_ORYSI	90.65	278	26	0	1	278	436	713	0	524
TRINITY_DN25391_c0_g2::TRINITY_DN25391_c0_g2_i1::g.44118::m.44118	RPOT3_NICSY	63.87	833	298	3	151	982	147	977	0	1156
TRINITY_DN25391_c0_g2::TRINITY_DN25391_c0_g2_i2::g.44122::m.44122	RPOT3_NICSY	58.82	629	256	3	151	778	147	773	0	791
TRINITY_DN25392_c0_g1::TRINITY_DN25392_c0_g1_i1::g.44127::m.44127	TPS11_ARATH	58.2	634	251	5	127	749	25	655	0	804
TRINITY_DN25392_c0_g1::TRINITY_DN25392_c0_g1_i2::g.44133::m.44133	TPS11_ARATH	60.41	725	273	5	127	840	25	746	0	944
TRINITY_DN25392_c0_g1::TRINITY_DN25392_c0_g1_i3::g.44139::m.44139	TPS11_ARATH	59.88	840	313	9	127	950	25	856	0	1051
TRINITY_DN25392_c0_g1::TRINITY_DN25392_c0_g1_i4::g.44143::m.44143	TPS11_ARATH	58.2	634	251	5	127	749	25	655	0	804
TRINITY_DN25396_c0_g1::TRINITY_DN25396_c0_g1_i1::g.44158::m.44158	DPE1_ORYSJ	79.73	592	94	4	13	580	5	594	0	944
TRINITY_DN25396_c0_g1::TRINITY_DN25396_c0_g1_i2::g.44161::m.44161	DPE1_ORYSJ	79.92	508	76	4	13	496	5	510	0	811
TRINITY_DN25408_c0_g1::TRINITY_DN25408_c0_g1_i1::g.44236::m.44236	RRP5_ARATH	53.34	1884	823	21	56	1892	40	1914	0	1930
TRINITY_DN25408_c0_g1::TRINITY_DN25408_c0_g1_i2::g.44241::m.44241	RRP5_ARATH	51.88	1170	517	13	1	1129	750	1914	0	1143
TRINITY_DN25408_c0_g1::TRINITY_DN25408_c0_g1_i2::g.44242::m.44242	RRP5_ARATH	55.4	713	308	8	52	758	36	744	0	759
TRINITY_DN25409_c0_g2::TRINITY_DN25409_c0_g2_i2::g.44250::m.44250	C97B2_SOYBN	78.89	469	98	1	6	473	105	573	0	786
TRINITY_DN25409_c0_g2::TRINITY_DN25409_c0_g2_i4::g.44253::m.44253	C97B2_SOYBN	74.08	571	142	4	2	571	8	573	0	877
TRINITY_DN25410_c0_g2::TRINITY_DN25410_c0_g2_i1::g.44255::m.44255	CADH_LOLPR	92.53	348	26	0	71	418	1	348	0	585
TRINITY_DN25416_c0_g1::TRINITY_DN25416_c0_g1_i4::g.44283::m.44283	AAAS_ARATH	63.9	446	155	4	1	442	1	444	0	580
TRINITY_DN25416_c0_g1::TRINITY_DN25416_c0_g1_i5::g.44286::m.44286	AAAS_ARATH	63.48	408	143	4	6	409	39	444	0	524
TRINITY_DN25424_c0_g1::TRINITY_DN25424_c0_g1_i1::g.44314::m.44314	AB4C_MAIZE	90.24	1373	131	1	3	1372	105	1477	0	2494
TRINITY_DN25424_c0_g1::TRINITY_DN25424_c0_g1_i2::g.44318::m.44318	AB4C_MAIZE	90.26	1406	134	1	3	1405	105	1510	0	2558
TRINITY_DN25424_c0_g1::TRINITY_DN25424_c0_g1_i3::g.44322::m.44322	AB4C_MAIZE	92.16	1071	84	0	28	1098	440	1510	0	1993
TRINITY_DN25424_c0_g1::TRINITY_DN25424_c0_g1_i4::g.44327::m.44327	AB4C_MAIZE	92.2	1038	81	0	28	1065	440	1477	0	1929
TRINITY_DN25425_c0_g1::TRINITY_DN25425_c0_g1_i1::g.44332::m.44332	NSF_ARATH	71.2	566	157	2	11	571	2	566	0	843
TRINITY_DN25425_c0_g1::TRINITY_DN25425_c0_g1_i3::g.44335::m.44335	NSF_ARATH	72.54	732	195	2	19	745	10	740	0	1113
TRINITY_DN25425_c0_g1::TRINITY_DN25425_c0_g1_i4::g.44337::m.44337	NSF_ARATH	78.15	604	132	0	1	604	137	740	0	993
TRINITY_DN25439_c0_g2::TRINITY_DN25439_c0_g2_i2::g.44375::m.44375	FABI1_ORYSJ	88.53	375	42	1	1	374	1	375	0	642
TRINITY_DN25452_c0_g1::TRINITY_DN25452_c0_g1_i1::g.44446::m.44446	PFPA_RICCO	69.87	521	156	1	95	615	1	520	0	786
TRINITY_DN25452_c0_g1::TRINITY_DN25452_c0_g1_i3::g.44448::m.44448	PFPA_RICCO	68.93	618	190	2	95	711	1	617	0	909
TRINITY_DN25452_c0_g1::TRINITY_DN25452_c0_g1_i4::g.44449::m.44449	PFPA_RICCO	68.02	394	125	1	95	488	1	393	0	575
TRINITY_DN25453_c0_g1::TRINITY_DN25453_c0_g1_i1::g.44451::m.44451	DEXHC_ARATH	73.93	1684	410	14	1	1676	1	1663	0	2512
TRINITY_DN25453_c0_g1::TRINITY_DN25453_c0_g1_i2::g.44456::m.44456	DEXHC_ARATH	73.93	1684	410	14	1	1676	1	1663	0	2512
TRINITY_DN25456_c0_g1::TRINITY_DN25456_c0_g1_i1::g.44467::m.44467	PSD11_ARATH	83.71	356	57	1	11	366	6	360	0	584
TRINITY_DN25456_c0_g2::TRINITY_DN25456_c0_g2_i1::g.44468::m.44468	PSD11_ARATH	83.71	356	57	1	11	366	6	360	0	584
TRINITY_DN25461_c0_g1::TRINITY_DN25461_c0_g1_i1::g.44490::m.44490	PUHT_ORYSJ	73.41	455	104	6	54	494	1	452	0	650
TRINITY_DN25467_c0_g1::TRINITY_DN25467_c0_g1_i3::g.44532::m.44532	CFM2_ARATH	48.44	739	329	11	344	1051	294	1011	0	634
TRINITY_DN25469_c0_g2::TRINITY_DN25469_c0_g2_i2::g.44547::m.44547	CCMFC_ARATH	80.21	384	65	5	1	376	1	381	0	549
TRINITY_DN25470_c0_g1::TRINITY_DN25470_c0_g1_i1::g.44548::m.44548	ILVH2_ARATH	71.87	423	114	2	116	536	70	489	0	632
TRINITY_DN25470_c0_g1::TRINITY_DN25470_c0_g1_i2::g.44550::m.44550	ILVH2_ARATH	73.01	415	107	2	4	416	78	489	0	634
TRINITY_DN25470_c0_g1::TRINITY_DN25470_c0_g1_i6::g.44560::m.44560	ILVH2_ARATH	65.24	489	164	3	55	540	4	489	0	631
TRINITY_DN25471_c0_g2::TRINITY_DN25471_c0_g2_i2::g.44563::m.44563	DEGP2_ARATH	77.53	405	90	1	82	485	86	490	0	663
TRINITY_DN25471_c0_g2::TRINITY_DN25471_c0_g2_i3::g.44566::m.44566	DEGP2_ARATH	73.37	522	138	1	82	602	86	607	0	808
TRINITY_DN25480_c0_g1::TRINITY_DN25480_c0_g1_i1::g.44615::m.44615	KN5B_ORYSJ	71	969	252	2	1	969	96	1035	0	1377
TRINITY_DN25480_c0_g1::TRINITY_DN25480_c0_g1_i2::g.44617::m.44617	KN5B_ORYSJ	74.13	746	164	2	1	746	96	812	0	1102
TRINITY_DN25480_c0_g1::TRINITY_DN25480_c0_g1_i3::g.44620::m.44620	KN5B_ORYSJ	70.9	969	252	3	1	968	96	1035	0	1372
TRINITY_DN25483_c0_g1::TRINITY_DN25483_c0_g1_i1::g.44626::m.44626	PDPK1_ARATH	67.53	385	104	6	9	387	4	373	0	535
TRINITY_DN25483_c0_g1::TRINITY_DN25483_c0_g1_i2::g.44630::m.44630	PDPK1_ARATH	67.13	502	144	6	9	504	4	490	0	693
TRINITY_DN25483_c0_g1::TRINITY_DN25483_c0_g1_i5::g.44640::m.44640	PDPK1_ARATH	69.86	418	118	4	1	412	75	490	0	617
TRINITY_DN25483_c0_g1::TRINITY_DN25483_c0_g1_i7::g.44646::m.44646	PDPK1_ARATH	67.41	402	110	6	9	404	4	390	0	558
TRINITY_DN25487_c0_g1::TRINITY_DN25487_c0_g1_i1::g.44668::m.44668	GYRA_ORYSJ	84.65	834	120	4	133	961	78	908	0	1453
TRINITY_DN25487_c0_g2::TRINITY_DN25487_c0_g2_i1::g.44674::m.44674	GYRA_ORYSJ	83.07	313	51	2	1	312	597	908	0	533
TRINITY_DN25488_c0_g3::TRINITY_DN25488_c0_g3_i1::g.44681::m.44681	PTI13_ARATH	71.27	362	102	2	3	363	44	404	0	516
TRINITY_DN25489_c0_g1::TRINITY_DN25489_c0_g1_i1::g.44683::m.44683	AB8C_ARATH	58.88	1272	515	6	22	1287	167	1436	0	1485
TRINITY_DN25489_c0_g1::TRINITY_DN25489_c0_g1_i2::g.44689::m.44689	AB8C_ARATH	58.88	1272	515	6	22	1287	167	1436	0	1485
TRINITY_DN25489_c0_g1::TRINITY_DN25489_c0_g1_i3::g.44695::m.44695	AB8C_ARATH	62.97	740	270	4	1	739	723	1459	0	937
TRINITY_DN25489_c0_g1::TRINITY_DN25489_c0_g1_i4::g.44696::m.44696	AB8C_ARATH	62.71	826	291	5	1	825	650	1459	0	1044
TRINITY_DN25489_c0_g1::TRINITY_DN25489_c0_g1_i5::g.44697::m.44697	AB8C_ARATH	62.71	826	291	5	1	825	650	1459	0	1044
TRINITY_DN25489_c0_g1::TRINITY_DN25489_c0_g1_i6::g.44698::m.44698	AB8C_ARATH	59.1	1296	521	7	22	1311	167	1459	0	1521
TRINITY_DN25489_c0_g1::TRINITY_DN25489_c0_g1_i7::g.44704::m.44704	AB8C_ARATH	59.1	1296	521	7	22	1311	167	1459	0	1521
TRINITY_DN25489_c0_g1::TRINITY_DN25489_c0_g1_i8::g.44710::m.44710	AB8C_ARATH	62.97	740	270	4	1	739	723	1459	0	937
TRINITY_DN25490_c0_g1::TRINITY_DN25490_c0_g1_i2::g.44713::m.44713	C2GR1_ARATH	59.83	829	303	10	1	823	1	805	0	1009
TRINITY_DN25490_c0_g1::TRINITY_DN25490_c0_g1_i3::g.44720::m.44720	C2GR1_ARATH	59.03	1035	392	12	1	1029	1	1009	0	1249
TRINITY_DN25490_c0_g1::TRINITY_DN25490_c0_g1_i4::g.44726::m.44726	C2GR1_ARATH	59.59	975	359	13	1	969	1	946	0	1177
TRINITY_DN25490_c0_g1::TRINITY_DN25490_c0_g1_i5::g.44732::m.44732	C2GR1_ARATH	59.83	829	303	10	1	823	1	805	0	1009
TRINITY_DN25499_c0_g2::TRINITY_DN25499_c0_g2_i1::g.44791::m.44791	HMT1_MAIZE	87.5	320	40	0	3	322	2	321	0	590
TRINITY_DN25504_c0_g1::TRINITY_DN25504_c0_g1_i1::g.44824::m.44824	CESA9_ORYSJ	91.38	847	62	6	28	868	1	842	0	1540
TRINITY_DN25510_c0_g1::TRINITY_DN25510_c0_g1_i1::g.44845::m.44845	SUT2_ORYSJ	86.46	480	64	1	147	626	20	498	0	810
TRINITY_DN25510_c0_g1::TRINITY_DN25510_c0_g1_i2::g.44848::m.44848	SUT2_ORYSJ	87.47	431	53	1	147	577	20	449	0	747
TRINITY_DN25522_c0_g1::TRINITY_DN25522_c0_g1_i1::g.44913::m.44913	IREH1_ARATH	48.37	674	302	12	186	822	115	779	0	589
TRINITY_DN25522_c0_g2::TRINITY_DN25522_c0_g2_i1::g.44915::m.44915	IREH1_ARATH	59.95	1191	424	15	186	1335	115	1293	0	1380
TRINITY_DN25522_c0_g2::TRINITY_DN25522_c0_g2_i2::g.44917::m.44917	IREH1_ARATH	59.7	1134	404	15	186	1278	115	1236	0	1320
TRINITY_DN25533_c0_g1::TRINITY_DN25533_c0_g1_i3::g.45010::m.45010	VA0D_ORYSJ	96.21	264	10	0	1	264	1	264	0	533
TRINITY_DN25533_c0_g1::TRINITY_DN25533_c0_g1_i4::g.45012::m.45012	VA0D_ORYSJ	96.01	351	14	0	1	351	1	351	0	711
TRINITY_DN25535_c0_g1::TRINITY_DN25535_c0_g1_i1::g.45016::m.45016	LACS1_ARATH	62.35	656	247	0	9	664	4	659	0	903
TRINITY_DN25535_c0_g1::TRINITY_DN25535_c0_g1_i2::g.45017::m.45017	LACS1_ARATH	62.35	656	247	0	9	664	4	659	0	903
TRINITY_DN25537_c0_g1::TRINITY_DN25537_c0_g1_i1::g.45020::m.45020	SQD2_ARATH	77.34	331	75	0	51	381	72	402	0	537
TRINITY_DN25547_c0_g1::TRINITY_DN25547_c0_g1_i3::g.45048::m.45048	MPK5_ORYSJ	91.76	267	22	0	1	267	103	369	0	520
TRINITY_DN25555_c0_g1::TRINITY_DN25555_c0_g1_i1::g.45087::m.45087	SYVM1_ARATH	74.13	634	158	2	109	736	80	713	0	1023
TRINITY_DN25555_c0_g1::TRINITY_DN25555_c0_g1_i2::g.45088::m.45088	SYVM1_ARATH	74.13	634	158	2	136	763	80	713	0	1024
TRINITY_DN25557_c0_g1::TRINITY_DN25557_c0_g1_i1::g.45104::m.45104	ERDL6_ARATH	74.05	447	116	0	2	448	41	487	0	674
TRINITY_DN25562_c0_g2::TRINITY_DN25562_c0_g2_i2::g.45134::m.45134	DI3L2_ARATH	46.44	1025	468	19	116	1114	86	1055	0	846
TRINITY_DN25562_c0_g2::TRINITY_DN25562_c0_g2_i3::g.45137::m.45137	DI3L2_ARATH	48.03	864	396	12	32	873	223	1055	0	761
TRINITY_DN25566_c0_g1::TRINITY_DN25566_c0_g1_i1::g.45157::m.45157	GUN24_ORYSJ	87.19	531	65	1	1	531	1	528	0	954
TRINITY_DN25566_c0_g1::TRINITY_DN25566_c0_g1_i2::g.45160::m.45160	GUN24_ORYSJ	84.74	321	46	1	1	321	1	318	0	554
TRINITY_DN25566_c0_g1::TRINITY_DN25566_c0_g1_i3::g.45163::m.45163	GUN24_ORYSJ	86.08	424	56	1	1	424	1	421	0	748
TRINITY_DN25566_c0_g1::TRINITY_DN25566_c0_g1_i4::g.45166::m.45166	GUN24_ORYSJ	89.53	344	36	0	1	344	185	528	0	625
TRINITY_DN25566_c0_g1::TRINITY_DN25566_c0_g1_i5::g.45167::m.45167	GUN24_ORYSJ	88.52	418	48	0	1	418	111	528	0	769
TRINITY_DN25567_c0_g1::TRINITY_DN25567_c0_g1_i1::g.45170::m.45170	UBC24_ARATH	44.66	889	412	17	20	839	20	897	0	712
TRINITY_DN25567_c0_g1::TRINITY_DN25567_c0_g1_i2::g.45171::m.45171	UBC24_ARATH	43.76	825	388	15	20	775	20	837	0	646
TRINITY_DN25568_c0_g3::TRINITY_DN25568_c0_g3_i1::g.45172::m.45172	DIM_ARATH	79.79	559	113	0	1	559	1	559	0	960
TRINITY_DN25568_c0_g3::TRINITY_DN25568_c0_g3_i2::g.45176::m.45176	DIM_ARATH	79.79	559	113	0	30	588	1	559	0	961
TRINITY_DN25595_c0_g1::TRINITY_DN25595_c0_g1_i1::g.45337::m.45337	POLLU_ORYSJ	84.13	624	90	5	7	627	138	755	0	1002
TRINITY_DN25595_c0_g1::TRINITY_DN25595_c0_g1_i2::g.45341::m.45341	POLLU_ORYSJ	86.07	811	104	5	7	814	138	942	0	1347
TRINITY_DN25611_c0_g2::TRINITY_DN25611_c0_g2_i1::g.45434::m.45434	CK5P1_ORYSJ	82.68	589	84	3	38	610	14	600	0	1004
TRINITY_DN25611_c0_g2::TRINITY_DN25611_c0_g2_i2::g.45435::m.45435	CK5P1_ORYSJ	89.54	497	52	0	1	497	104	600	0	949
TRINITY_DN25614_c0_g1::TRINITY_DN25614_c0_g1_i1::g.45442::m.45442	EBP1_SOLTU	83.76	388	58	2	1	385	1	386	0	639
TRINITY_DN25625_c0_g2::TRINITY_DN25625_c0_g2_i3::g.45503::m.45503	AP3M_ARATH	67.55	416	133	1	1	416	1	414	0	620
TRINITY_DN25631_c0_g1::TRINITY_DN25631_c0_g1_i1::g.45552::m.45552	SYNC1_ARATH	68.7	575	168	6	1	566	1	572	0	816
TRINITY_DN25631_c0_g1::TRINITY_DN25631_c0_g1_i2::g.45556::m.45556	SYNC1_ARATH	66.07	501	158	6	1	492	1	498	0	674
TRINITY_DN25638_c0_g1::TRINITY_DN25638_c0_g1_i1::g.45654::m.45654	FTIP1_ARATH	70.44	477	127	4	1	477	132	594	0	726
TRINITY_DN25640_c0_g1::TRINITY_DN25640_c0_g1_i1::g.45663::m.45663	GLDH2_ORYSJ	89.55	584	60	1	28	611	1	583	0	1075
TRINITY_DN25640_c0_g1::TRINITY_DN25640_c0_g1_i2::g.45668::m.45668	GLDH2_ORYSJ	89.17	351	38	0	28	378	1	351	0	638
TRINITY_DN25640_c0_g1::TRINITY_DN25640_c0_g1_i3::g.45674::m.45674	GLDH2_ORYSJ	89.4	349	37	0	28	376	1	349	0	635
TRINITY_DN25640_c0_g1::TRINITY_DN25640_c0_g1_i4::g.45680::m.45680	GLDH2_ORYSJ	86.16	607	60	2	28	634	1	583	0	1062
TRINITY_DN25650_c0_g1::TRINITY_DN25650_c0_g1_i1::g.45739::m.45739	C2GR1_ARATH	55.37	652	287	4	1	649	363	1013	0	751
TRINITY_DN25650_c0_g1::TRINITY_DN25650_c0_g1_i2::g.45740::m.45740	C2GR1_ARATH	55.37	652	287	4	1	649	363	1013	0	751
TRINITY_DN25684_c0_g1::TRINITY_DN25684_c0_g1_i1::g.45906::m.45906	MSH2_MAIZE	78.93	579	112	2	86	656	366	942	0	965
TRINITY_DN25684_c0_g1::TRINITY_DN25684_c0_g1_i2::g.45909::m.45909	MSH2_MAIZE	87.66	389	48	0	73	461	1	389	0	711
TRINITY_DN25684_c0_g1::TRINITY_DN25684_c0_g1_i3::g.45912::m.45912	MSH2_MAIZE	85.35	942	138	0	73	1014	1	942	0	1704
TRINITY_DN25689_c0_g2::TRINITY_DN25689_c0_g2_i1::g.45947::m.45947	KTNA1_ARATH	76.62	402	85	6	2	399	5	401	0	610
TRINITY_DN25689_c0_g2::TRINITY_DN25689_c0_g2_i2::g.45949::m.45949	KTNA1_ARATH	79.39	524	99	6	2	521	5	523	0	835
TRINITY_DN25695_c0_g1::TRINITY_DN25695_c0_g1_i1::g.46021::m.46021	RH47B_ORYSJ	86.05	509	69	2	31	539	67	573	0	893
TRINITY_DN25709_c0_g2::TRINITY_DN25709_c0_g2_i1::g.46083::m.46083	BXL6_ARATH	57.05	787	313	5	7	770	7	791	0	939
TRINITY_DN25711_c0_g2::TRINITY_DN25711_c0_g2_i1::g.46089::m.46089	DRG2_ARATH	90.7	398	37	0	1	398	1	398	0	761
TRINITY_DN25718_c0_g1::TRINITY_DN25718_c0_g1_i2::g.46123::m.46123	INDA1_SOLTU	77.5	440	97	2	1	440	58	495	0	692
TRINITY_DN25721_c0_g1::TRINITY_DN25721_c0_g1_i1::g.46146::m.46146	HAK14_ORYSJ	85.33	300	42	2	1	299	561	859	0	532
TRINITY_DN25725_c0_g1::TRINITY_DN25725_c0_g1_i1::g.46163::m.46163	ELP2_ARATH	61.13	656	234	11	18	657	187	837	0	805
TRINITY_DN25725_c0_g1::TRINITY_DN25725_c0_g1_i2::g.46166::m.46166	ELP2_ARATH	60.53	836	309	11	44	863	7	837	0	1018
TRINITY_DN25735_c0_g2::TRINITY_DN25735_c0_g2_i2::g.46216::m.46216	PT311_ARATH	85.25	305	45	0	17	321	4	308	0	535
TRINITY_DN25758_c0_g1::TRINITY_DN25758_c0_g1_i3::g.46439::m.46439	ARGE_ARATH	71.33	443	122	3	1	443	1	438	0	684
TRINITY_DN25777_c0_g1::TRINITY_DN25777_c0_g1_i2::g.46532::m.46532	BMS1_SCHPO	40.56	1181	569	31	37	1185	26	1105	0	773
TRINITY_DN25778_c0_g1::TRINITY_DN25778_c0_g1_i1::g.46535::m.46535	AGT23_ARATH	72.73	407	105	3	1	402	1	406	0	627
TRINITY_DN25810_c0_g2::TRINITY_DN25810_c0_g2_i1::g.46698::m.46698	C14C2_ORYSJ	80.3	401	79	0	1	401	122	522	0	653
TRINITY_DN25810_c0_g2::TRINITY_DN25810_c0_g2_i2::g.46701::m.46701	C14C2_ORYSJ	79.31	522	108	0	26	547	1	522	0	847
TRINITY_DN25810_c0_g2::TRINITY_DN25810_c0_g2_i3::g.46703::m.46703	C14C2_ORYSJ	80.3	401	79	0	1	401	122	522	0	653
TRINITY_DN25829_c0_g3::TRINITY_DN25829_c0_g3_i1::g.46794::m.46794	PPA1_ARATH	65.41	610	211	0	8	617	4	613	0	868
TRINITY_DN25837_c0_g1::TRINITY_DN25837_c0_g1_i1::g.46814::m.46814	CAP2_ARATH	63.24	672	180	14	5	635	4	649	0	744
TRINITY_DN25837_c0_g2::TRINITY_DN25837_c0_g2_i1::g.46817::m.46817	CAP2_ARATH	63.24	672	180	14	5	635	4	649	0	744
TRINITY_DN25846_c0_g1::TRINITY_DN25846_c0_g1_i3::g.46849::m.46849	EFGM_ORYSJ	92.83	502	36	0	1	502	184	685	0	975
TRINITY_DN25846_c0_g1::TRINITY_DN25846_c0_g1_i4::g.46852::m.46852	EFGM_ORYSJ	93.29	686	45	1	1	686	1	685	0	1309
TRINITY_DN25846_c0_g1::TRINITY_DN25846_c0_g1_i5::g.46856::m.46856	EFGM_ORYSJ	92.16	574	45	0	1	574	184	757	0	1113
TRINITY_DN25846_c0_g1::TRINITY_DN25846_c0_g1_i6::g.46858::m.46858	EFGM_ORYSJ	92.74	758	54	1	1	758	1	757	0	1447
TRINITY_DN25856_c0_g1::TRINITY_DN25856_c0_g1_i1::g.46883::m.46883	UBP4_ARATH	74.25	365	90	3	44	406	1	363	0	561
TRINITY_DN25877_c0_g1::TRINITY_DN25877_c0_g1_i1::g.46993::m.46993	MKP1_ARATH	49.75	786	305	20	59	788	16	767	0	663
TRINITY_DN25877_c0_g1::TRINITY_DN25877_c0_g1_i2::g.46997::m.46997	MKP1_ARATH	48.05	793	303	19	59	767	16	783	0	657
TRINITY_DN25877_c0_g1::TRINITY_DN25877_c0_g1_i3::g.47001::m.47001	MKP1_ARATH	49.38	802	315	21	59	803	16	783	0	671
TRINITY_DN25877_c0_g1::TRINITY_DN25877_c0_g1_i4::g.47005::m.47005	MKP1_ARATH	49.38	802	315	21	59	803	16	783	0	671
TRINITY_DN25877_c0_g1::TRINITY_DN25877_c0_g1_i5::g.47009::m.47009	MKP1_ARATH	48.26	777	294	18	59	752	16	767	0	649
TRINITY_DN25877_c0_g1::TRINITY_DN25877_c0_g1_i6::g.47013::m.47013	MKP1_ARATH	48.05	793	303	19	59	767	16	783	0	657
TRINITY_DN25901_c0_g1::TRINITY_DN25901_c0_g1_i1::g.47091::m.47091	MAN4_ORYSJ	67.41	451	116	6	33	462	14	454	0	604
TRINITY_DN25901_c0_g1::TRINITY_DN25901_c0_g1_i2::g.47093::m.47093	MAN4_ORYSJ	68.42	456	111	7	20	455	12	454	0	616
TRINITY_DN25901_c0_g3::TRINITY_DN25901_c0_g3_i1::g.47096::m.47096	MAN1_ORYSJ	79.03	391	78	4	42	430	37	425	0	637
TRINITY_DN25911_c0_g1::TRINITY_DN25911_c0_g1_i1::g.47140::m.47140	SUD1_ARATH	66.86	1053	328	9	15	1058	67	1107	0	1422
TRINITY_DN25911_c0_g1::TRINITY_DN25911_c0_g1_i2::g.47141::m.47141	SUD1_ARATH	67.05	1053	328	9	15	1060	67	1107	0	1422
TRINITY_DN25915_c0_g1::TRINITY_DN25915_c0_g1_i3::g.47162::m.47162	EFGC2_SOYBN	86.1	712	96	2	12	721	70	780	0	1266
TRINITY_DN25915_c0_g1::TRINITY_DN25915_c0_g1_i4::g.47167::m.47167	EFGC2_SOYBN	86.1	712	96	2	12	721	70	780	0	1266
TRINITY_DN25915_c0_g1::TRINITY_DN25915_c0_g1_i6::g.47173::m.47173	EFGC2_SOYBN	86.1	712	96	2	12	721	70	780	0	1266
TRINITY_DN25927_c0_g1::TRINITY_DN25927_c0_g1_i1::g.47198::m.47198	PP1_ORYSJ	96.8	281	9	0	1	281	42	322	0	568
TRINITY_DN25927_c0_g1::TRINITY_DN25927_c0_g1_i2::g.47200::m.47200	PP1_ORYSJ	96.8	281	9	0	1	281	42	322	0	568
TRINITY_DN25971_c0_g1::TRINITY_DN25971_c0_g1_i1::g.47358::m.47358	ILL1_ORYSJ	93.88	278	17	0	110	387	31	308	0	540
TRINITY_DN25971_c0_g2::TRINITY_DN25971_c0_g2_i1::g.47363::m.47363	ILL1_ORYSJ	89.81	412	42	0	110	521	31	442	0	777
TRINITY_DN26020_c0_g1::TRINITY_DN26020_c0_g1_i1::g.47501::m.47501	ARI8_ARATH	64.49	428	132	6	12	435	156	567	0	564
TRINITY_DN26020_c0_g1::TRINITY_DN26020_c0_g1_i2::g.47502::m.47502	ARI8_ARATH	59.11	582	210	9	77	646	2	567	0	681
TRINITY_DN26082_c0_g1::TRINITY_DN26082_c0_g1_i3::g.47731::m.47731	BPM4_ARATH	68.98	403	109	5	27	423	29	421	0	564
TRINITY_DN26082_c0_g1::TRINITY_DN26082_c0_g1_i4::g.47733::m.47733	BPM4_ARATH	68.47	406	111	5	35	433	26	421	0	561
TRINITY_DN26088_c0_g2::TRINITY_DN26088_c0_g2_i1::g.47758::m.47758	RH42_ORYSJ	82.88	888	129	4	94	965	169	1049	0	1429
TRINITY_DN26088_c0_g2::TRINITY_DN26088_c0_g2_i2::g.47762::m.47762	RH42_ORYSJ	82.88	888	129	4	94	965	169	1049	0	1429
TRINITY_DN26088_c0_g2::TRINITY_DN26088_c0_g2_i3::g.47767::m.47767	RH42_ORYSJ	82.88	888	129	4	94	965	169	1049	0	1429
TRINITY_DN26106_c0_g1::TRINITY_DN26106_c0_g1_i1::g.47855::m.47855	HOS1_ARATH	40.78	944	481	17	12	928	22	914	0	682
TRINITY_DN26109_c0_g1::TRINITY_DN26109_c0_g1_i1::g.47870::m.47870	BIG2_ARATH	67.6	1821	518	26	80	1856	1	1793	0	2370
TRINITY_DN26113_c0_g1::TRINITY_DN26113_c0_g1_i1::g.47877::m.47877	KPRS3_ORYSJ	81.48	378	61	2	92	466	38	409	0	635
TRINITY_DN26113_c0_g1::TRINITY_DN26113_c0_g1_i2::g.47882::m.47882	KPRS3_ORYSJ	80.84	334	55	2	92	422	38	365	0	561
TRINITY_DN26115_c0_g1::TRINITY_DN26115_c0_g1_i1::g.47905::m.47905	STLP4_ORYSJ	92	375	30	0	34	408	1	375	0	721
TRINITY_DN26115_c0_g1::TRINITY_DN26115_c0_g1_i2::g.47906::m.47906	STLP4_ORYSJ	89.29	439	47	0	34	472	1	439	0	819
TRINITY_DN26115_c0_g1::TRINITY_DN26115_c0_g1_i3::g.47907::m.47907	STLP4_ORYSJ	91	311	28	0	34	344	1	311	0	591
TRINITY_DN26128_c0_g1::TRINITY_DN26128_c0_g1_i1::g.47939::m.47939	TDPC2_MAIZE	89.55	335	31	1	50	380	2	336	0	627
TRINITY_DN26128_c0_g1::TRINITY_DN26128_c0_g1_i11::g.47955::m.47955	TDPC2_MAIZE	89.09	330	32	1	50	375	2	331	0	615
TRINITY_DN26128_c0_g1::TRINITY_DN26128_c0_g1_i6::g.47948::m.47948	TDPC2_MAIZE	89.09	330	32	1	50	375	2	331	0	615
TRINITY_DN26152_c0_g3::TRINITY_DN26152_c0_g3_i2::g.48015::m.48015	RAD23_ORYSJ	79.09	397	74	3	42	435	1	391	0	624
TRINITY_DN26181_c0_g1::TRINITY_DN26181_c0_g1_i1::g.48113::m.48113	PUB13_ARATH	58.08	637	254	4	48	673	2	636	0	732
TRINITY_DN26181_c0_g1::TRINITY_DN26181_c0_g1_i2::g.48115::m.48115	SL11_ORYSJ	65.6	529	178	3	1	525	120	648	0	685
TRINITY_DN26220_c0_g3::TRINITY_DN26220_c0_g3_i1::g.48230::m.48230	HDA6_ARATH	73.93	422	101	4	1	417	17	434	0	652
TRINITY_DN26222_c0_g1::TRINITY_DN26222_c0_g1_i1::g.48232::m.48232	TADA2_ORYSJ	86.81	379	50	0	23	401	189	567	0	679
TRINITY_DN26222_c0_g1::TRINITY_DN26222_c0_g1_i2::g.48235::m.48235	TADA2_ORYSJ	88.42	570	61	2	1	568	1	567	0	1028
TRINITY_DN26235_c1_g2::TRINITY_DN26235_c1_g2_i1::g.48281::m.48281	RP44A_ARATH	73.81	569	146	2	28	596	1	566	0	876
TRINITY_DN26235_c1_g3::TRINITY_DN26235_c1_g3_i1::g.48286::m.48286	RP44A_ARATH	75.43	936	226	3	28	962	1	933	0	1473
TRINITY_DN26269_c0_g1::TRINITY_DN26269_c0_g1_i1::g.48410::m.48410	C3H18_ORYSJ	79.92	513	94	5	1	513	1	504	0	797
TRINITY_DN26269_c0_g2::TRINITY_DN26269_c0_g2_i1::g.48414::m.48414	C3H18_ORYSJ	79.34	363	68	4	1	363	149	504	0	548
TRINITY_DN26269_c0_g4::TRINITY_DN26269_c0_g4_i1::g.48418::m.48418	C3H18_ORYSJ	79.22	361	68	4	1	361	151	504	0	545
TRINITY_DN26272_c0_g1::TRINITY_DN26272_c0_g1_i1::g.48423::m.48423	NU107_ARATH	58.33	1099	400	11	15	1063	7	1097	0	1276
TRINITY_DN26272_c0_g1::TRINITY_DN26272_c0_g1_i2::g.48425::m.48425	NU107_ARATH	58.33	1099	400	11	15	1063	7	1097	0	1276
TRINITY_DN26272_c0_g1::TRINITY_DN26272_c0_g1_i3::g.48427::m.48427	NU107_ARATH	58.33	1099	400	11	15	1063	7	1097	0	1276
TRINITY_DN26286_c0_g1::TRINITY_DN26286_c0_g1_i1::g.48475::m.48475	IMA1A_ORYSJ	91.53	366	28	1	1	363	1	366	0	694
TRINITY_DN26286_c0_g1::TRINITY_DN26286_c0_g1_i2::g.48476::m.48476	IMA1A_ORYSJ	90.98	521	42	3	1	517	1	520	0	976
TRINITY_DN26286_c0_g1::TRINITY_DN26286_c0_g1_i3::g.48478::m.48478	IMA1A_ORYSJ	91.25	297	23	1	1	294	1	297	0	564
TRINITY_DN26312_c0_g1::TRINITY_DN26312_c0_g1_i1::g.48516::m.48516	UAP2_ARATH	76.89	476	108	1	20	493	27	502	0	783
TRINITY_DN26312_c0_g1::TRINITY_DN26312_c0_g1_i2::g.48517::m.48517	UAP2_ARATH	74.58	354	88	1	20	371	27	380	0	566
TRINITY_DN26326_c0_g1::TRINITY_DN26326_c0_g1_i1::g.48569::m.48569	Y2921_ARATH	42.24	838	454	15	1	833	38	850	0	647
TRINITY_DN26326_c0_g1::TRINITY_DN26326_c0_g1_i2::g.48571::m.48571	Y2921_ARATH	42.24	838	454	15	1	833	38	850	0	648
TRINITY_DN26351_c0_g1::TRINITY_DN26351_c0_g1_i1::g.48629::m.48629	HEAT1_ARATH	39.05	1544	846	35	686	2189	709	2197	0	955
TRINITY_DN26376_c0_g1::TRINITY_DN26376_c0_g1_i2::g.48684::m.48684	GT13_ORYSJ	86.05	301	42	0	27	327	28	328	0	557
TRINITY_DN26387_c0_g1::TRINITY_DN26387_c0_g1_i4::g.48712::m.48712	ELM1_ARATH	60.71	425	164	2	79	500	1	425	0	541
TRINITY_DN26389_c1_g1::TRINITY_DN26389_c1_g1_i1::g.48716::m.48716	MPK1_ORYSJ	92.71	343	21	2	1	340	1	342	0	640
TRINITY_DN26389_c1_g2::TRINITY_DN26389_c1_g2_i1::g.48721::m.48721	MPK1_ORYSJ	92.73	399	25	2	1	396	1	398	0	751
TRINITY_DN26414_c0_g2::TRINITY_DN26414_c0_g2_i1::g.48796::m.48796	NOC2L_ORYSJ	81.21	761	135	4	1	757	1	757	0	1145
TRINITY_DN26414_c0_g2::TRINITY_DN26414_c0_g2_i2::g.48801::m.48801	NOC2L_ORYSJ	82.58	660	110	3	1	656	99	757	0	1050
TRINITY_DN26414_c0_g2::TRINITY_DN26414_c0_g2_i3::g.48804::m.48804	NOC2L_ORYSJ	82.5	503	83	3	1	499	256	757	0	767
TRINITY_DN26419_c0_g1::TRINITY_DN26419_c0_g1_i1::g.48815::m.48815	PURA2_ORYSJ	91.51	271	23	0	1	271	219	489	0	516
TRINITY_DN26419_c0_g2::TRINITY_DN26419_c0_g2_i1::g.48819::m.48819	PURA2_SORBI	86.82	493	55	6	34	520	1	489	0	846
TRINITY_DN26442_c0_g2::TRINITY_DN26442_c0_g2_i1::g.48907::m.48907	SUCA_ORYSJ	95.17	331	15	1	1	330	1	331	0	607
TRINITY_DN26485_c0_g1::TRINITY_DN26485_c0_g1_i1::g.49042::m.49042	SAD2_ARATH	71.02	697	197	4	1	695	339	1032	0	1003
TRINITY_DN26485_c0_g1::TRINITY_DN26485_c0_g1_i3::g.49048::m.49048	SAD2_ARATH	70.43	940	271	5	82	1016	1	938	0	1398
TRINITY_DN26485_c0_g1::TRINITY_DN26485_c0_g1_i4::g.49052::m.49052	SAD2_ARATH	69.98	1036	301	7	82	1111	1	1032	0	1480
TRINITY_DN26485_c0_g1::TRINITY_DN26485_c0_g1_i5::g.49056::m.49056	SAD2_ARATH	71.76	602	168	2	1	601	339	939	0	919
TRINITY_DN26485_c0_g1::TRINITY_DN26485_c0_g1_i6::g.49061::m.49061	SAD2_ARATH	70.38	1006	289	6	35	1035	31	1032	0	1453
TRINITY_DN26543_c0_g1::TRINITY_DN26543_c0_g1_i4::g.49241::m.49241	DNJH2_ALLPO	74.82	425	100	5	6	430	1	418	0	596
TRINITY_DN26561_c0_g1::TRINITY_DN26561_c0_g1_i1::g.49264::m.49264	DIT1_SPIOL	75.61	574	118	5	8	564	1	569	0	818
TRINITY_DN26563_c0_g2::TRINITY_DN26563_c0_g2_i1::g.49275::m.49275	Y3804_ARATH	52.91	584	232	10	1	580	463	1007	0	593
TRINITY_DN26599_c0_g2::TRINITY_DN26599_c0_g2_i1::g.49383::m.49383	AIR3_ARATH	54.69	757	332	5	28	783	25	771	0	838
TRINITY_DN26601_c0_g1::TRINITY_DN26601_c0_g1_i3::g.49401::m.49401	DCYD2_ORYSJ	77.48	404	85	3	27	425	1	403	0	621
TRINITY_DN26632_c0_g1::TRINITY_DN26632_c0_g1_i1::g.49487::m.49487	NRPC2_ARATH	74.27	412	103	1	1	412	753	1161	0	644
TRINITY_DN26640_c0_g1::TRINITY_DN26640_c0_g1_i1::g.49509::m.49509	NBS1_ORYSJ	70.39	385	97	4	1	384	192	560	0	529
TRINITY_DN26640_c0_g2::TRINITY_DN26640_c0_g2_i1::g.49510::m.49510	NBS1_ORYSJ	73.44	576	135	5	1	574	1	560	0	843
TRINITY_DN26640_c0_g2::TRINITY_DN26640_c0_g2_i2::g.49511::m.49511	NBS1_ORYSJ	70.97	434	109	4	1	433	143	560	0	610
TRINITY_DN26664_c0_g1::TRINITY_DN26664_c0_g1_i1::g.49596::m.49596	FDFT_NICBE	72.09	344	96	0	80	423	2	345	0	536
TRINITY_DN26698_c0_g1::TRINITY_DN26698_c0_g1_i10::g.49730::m.49730	KN14M_ORYSJ	65.74	467	145	4	1	462	55	511	0	579
TRINITY_DN26698_c0_g1::TRINITY_DN26698_c0_g1_i7::g.49725::m.49725	KN14M_ORYSJ	66.73	493	149	4	42	529	29	511	0	631
TRINITY_DN26698_c0_g1::TRINITY_DN26698_c0_g1_i8::g.49727::m.49727	KN14M_ORYSJ	68.41	535	154	4	1	530	55	579	0	701
TRINITY_DN26698_c0_g1::TRINITY_DN26698_c0_g1_i9::g.49728::m.49728	KN14M_ORYSJ	69.16	561	158	4	42	597	29	579	0	754
TRINITY_DN26705_c0_g1::TRINITY_DN26705_c0_g1_i1::g.49749::m.49749	BX8_MAIZE	62.69	461	151	6	21	467	6	459	0	570
TRINITY_DN26715_c0_g2::TRINITY_DN26715_c0_g2_i2::g.49778::m.49778	COPE1_ORYSJ	93.38	287	19	0	37	323	1	287	0	537
TRINITY_DN2671_c0_g2::TRINITY_DN2671_c0_g2_i1::g.2573::m.2573	CSLC7_ORYSJ	92.41	290	20	1	1	288	194	483	0	572
TRINITY_DN26742_c0_g2::TRINITY_DN26742_c0_g2_i1::g.49951::m.49951	AB1K3_ARATH	75.27	639	153	2	73	711	75	708	0	1000
TRINITY_DN26742_c0_g2::TRINITY_DN26742_c0_g2_i2::g.49954::m.49954	AB1K3_ARATH	76.09	598	141	1	73	670	75	670	0	956
TRINITY_DN26742_c0_g2::TRINITY_DN26742_c0_g2_i3::g.49958::m.49958	AB1K3_ARATH	74.87	390	96	1	73	462	75	462	0	625
TRINITY_DN26742_c0_g2::TRINITY_DN26742_c0_g2_i4::g.49961::m.49961	AB1K3_ARATH	78.53	475	100	1	73	547	75	547	0	786
TRINITY_DN26744_c0_g1::TRINITY_DN26744_c0_g1_i1::g.49968::m.49968	TBB_UROFA	98.7	307	3	1	1	307	142	447	0	635
TRINITY_DN26758_c0_g1::TRINITY_DN26758_c0_g1_i1::g.50044::m.50044	PPR57_ARATH	54.31	626	278	4	2	624	170	790	0	714
TRINITY_DN26766_c0_g3::TRINITY_DN26766_c0_g3_i1::g.50095::m.50095	E138_ARATH	64.54	454	158	3	256	708	3	454	0	618
TRINITY_DN26770_c0_g2::TRINITY_DN26770_c0_g2_i1::g.50112::m.50112	AMYB_SOYBN	65.52	496	167	2	134	629	5	496	0	707
TRINITY_DN26770_c0_g2::TRINITY_DN26770_c0_g2_i7::g.50140::m.50140	AMYB_WHEAT	67.66	470	142	4	136	600	4	468	0	668
TRINITY_DN26770_c0_g2::TRINITY_DN26770_c0_g2_i9::g.50149::m.50149	AMYB_WHEAT	68.71	425	123	4	1	420	49	468	0	610
TRINITY_DN26771_c0_g1::TRINITY_DN26771_c0_g1_i1::g.50170::m.50170	KPRO_MAIZE	47.39	747	354	12	1	724	84	814	0	660
TRINITY_DN26801_c0_g1::TRINITY_DN26801_c0_g1_i1::g.50364::m.50364	ALA9_ARATH	66.16	922	298	7	27	942	15	928	0	1271
TRINITY_DN26801_c0_g1::TRINITY_DN26801_c0_g1_i2::g.50369::m.50369	ALA9_ARATH	63.46	583	199	7	27	603	15	589	0	769
TRINITY_DN26801_c0_g1::TRINITY_DN26801_c0_g1_i3::g.50373::m.50373	ALA9_ARATH	65.64	1103	365	7	27	1123	15	1109	0	1526
TRINITY_DN26801_c0_g1::TRINITY_DN26801_c0_g1_i4::g.50378::m.50378	ALA10_ARATH	70.52	363	105	1	23	383	742	1104	0	546
TRINITY_DN26801_c0_g1::TRINITY_DN26801_c0_g1_i5::g.50380::m.50380	ALA9_ARATH	66.02	1086	355	7	27	1106	15	1092	0	1513
TRINITY_DN26811_c0_g1::TRINITY_DN26811_c0_g1_i2::g.50412::m.50412	SCRL2_ORYSJ	67.13	1363	339	21	1	1283	1	1334	0	1616
TRINITY_DN26811_c0_g1::TRINITY_DN26811_c0_g1_i3::g.50415::m.50415	SCRL2_ORYSJ	67.08	1364	339	22	1	1284	1	1334	0	1612
TRINITY_DN26811_c0_g1::TRINITY_DN26811_c0_g1_i4::g.50418::m.50418	SCRL2_ORYSJ	66.41	1274	321	21	1	1194	1	1247	0	1483
TRINITY_DN26811_c0_g1::TRINITY_DN26811_c0_g1_i5::g.50421::m.50421	SCRL2_ORYSJ	66.46	1273	321	20	1	1193	1	1247	0	1488
TRINITY_DN26819_c0_g1::TRINITY_DN26819_c0_g1_i1::g.50465::m.50465	ERCC2_ARATH	76.61	761	167	4	35	791	1	754	0	1232
TRINITY_DN26819_c0_g1::TRINITY_DN26819_c0_g1_i2::g.50471::m.50471	ERCC2_ARATH	74.49	639	152	4	35	669	1	632	0	1004
TRINITY_DN26831_c0_g1::TRINITY_DN26831_c0_g1_i1::g.50573::m.50573	ALA1_ARATH	64.39	556	182	5	48	591	47	598	0	740
TRINITY_DN26831_c0_g2::TRINITY_DN26831_c0_g2_i1::g.50575::m.50575	ALA1_ARATH	65.86	908	277	7	48	943	47	933	0	1237
TRINITY_DN26831_c0_g2::TRINITY_DN26831_c0_g2_i3::g.50577::m.50577	ALA1_ARATH	64.5	1107	360	7	57	1151	56	1141	0	1492
TRINITY_DN26831_c0_g2::TRINITY_DN26831_c0_g2_i4::g.50579::m.50579	ALA1_ARATH	64.5	1107	360	7	57	1151	56	1141	0	1492
TRINITY_DN26831_c0_g2::TRINITY_DN26831_c0_g2_i5::g.50581::m.50581	ALA1_ARATH	65.75	1051	327	7	57	1095	56	1085	0	1444
TRINITY_DN26831_c0_g2::TRINITY_DN26831_c0_g2_i6::g.50583::m.50583	ALA1_ARATH	64.5	1107	360	7	57	1151	56	1141	0	1491
TRINITY_DN26837_c0_g1::TRINITY_DN26837_c0_g1_i1::g.50601::m.50601	CYP40_ARATH	72.19	356	98	1	20	374	5	360	0	554
TRINITY_DN26837_c0_g3::TRINITY_DN26837_c0_g3_i2::g.50603::m.50603	CYP40_ARATH	71.91	356	99	1	20	374	5	360	0	550
TRINITY_DN26856_c0_g1::TRINITY_DN26856_c0_g1_i1::g.50698::m.50698	ELP1_ARATH	50.71	1341	622	18	1	1324	1	1319	0	1330
TRINITY_DN26856_c0_g1::TRINITY_DN26856_c0_g1_i2::g.50702::m.50702	ELP1_ARATH	55.09	746	319	8	9	748	584	1319	0	816
TRINITY_DN26862_c0_g2::TRINITY_DN26862_c0_g2_i1::g.50724::m.50724	DME_ARATH	68.07	548	167	5	1427	1970	1443	1986	0	796
TRINITY_DN26869_c0_g1::TRINITY_DN26869_c0_g1_i1::g.50744::m.50744	APBLC_ARATH	85.09	899	122	5	1	896	1	890	0	1536
TRINITY_DN26869_c0_g1::TRINITY_DN26869_c0_g1_i2::g.50748::m.50748	APBLC_ARATH	73.85	455	107	5	12	463	445	890	0	679
TRINITY_DN26869_c0_g1::TRINITY_DN26869_c0_g1_i2::g.50747::m.50747	APBLC_ARATH	96.4	445	16	0	1	445	1	445	0	855
TRINITY_DN26869_c0_g1::TRINITY_DN26869_c0_g1_i3::g.50751::m.50751	APBLC_ARATH	95.13	513	25	0	1	513	1	513	0	976
TRINITY_DN26869_c0_g1::TRINITY_DN26869_c0_g1_i5::g.50755::m.50755	APBLC_ARATH	81.17	632	107	5	1	629	268	890	0	1038
TRINITY_DN26878_c0_g1::TRINITY_DN26878_c0_g1_i2::g.50788::m.50788	IF4B1_WHEAT	99.07	324	3	0	14	337	204	527	0	633
TRINITY_DN26891_c0_g2::TRINITY_DN26891_c0_g2_i1::g.50847::m.50847	KIPK1_ARATH	67.25	461	140	4	334	783	474	934	0	634
TRINITY_DN26891_c0_g2::TRINITY_DN26891_c0_g2_i3::g.50852::m.50852	KIPK1_ARATH	67.25	461	140	4	334	783	474	934	0	634
TRINITY_DN26894_c0_g4::TRINITY_DN26894_c0_g4_i1::g.50865::m.50865	ACA5_ORYSJ	86.16	484	65	1	1	482	459	942	0	874
TRINITY_DN26894_c0_g4::TRINITY_DN26894_c0_g4_i3::g.50873::m.50873	ACA5_ORYSJ	85.06	616	90	1	1	614	459	1074	0	1112
TRINITY_DN26895_c0_g2::TRINITY_DN26895_c0_g2_i1::g.50877::m.50877	FEN12_ORYSJ	75.74	338	75	4	1	334	68	402	0	526
TRINITY_DN26895_c0_g2::TRINITY_DN26895_c0_g2_i3::g.50882::m.50882	FEN12_ORYSJ	75.74	338	75	4	1	334	68	402	0	526
TRINITY_DN26895_c0_g2::TRINITY_DN26895_c0_g2_i5::g.50886::m.50886	FEN12_ORYSJ	78.52	405	80	4	42	442	1	402	0	652
TRINITY_DN26900_c1_g1::TRINITY_DN26900_c1_g1_i1::g.50904::m.50904	Y4523_ARATH	80.35	341	60	2	15	355	58	391	0	578
TRINITY_DN26900_c1_g1::TRINITY_DN26900_c1_g1_i2::g.50907::m.50907	Y4523_ARATH	79.77	341	62	2	15	355	58	391	0	568
TRINITY_DN26900_c1_g1::TRINITY_DN26900_c1_g1_i3::g.50910::m.50910	Y4523_ARATH	80.91	461	81	2	15	475	58	511	0	796
[truncated: 80,440 more rows]
